# Supplementary material for: Integrated analysis of small RNAs, transcriptome and degradome sequencing reveal the drought stress network in Agropyron mongolicum Keng
Source: Front Plant Sci. 2022 Aug 17;13:976684. doi: 10.3389/fpls.2022.976684 (PMC9433978; doi:10.3389/fpls.2022.976684)
Supplement: Supplementary file 1 [file Data_Sheet_1.xlsx]

## Sheet: Supplementary Table 1
Supplementary Table 1A | Overview of transcriptome sequencing data of A.Mongolicum									Supplementary Table 1B | General table of Unigene function notes
Sample	Raw Reads	Raw Bases(Gb)	Clean Reads	Clean Bases(Gb)	Clean%	Q20(%)			DB	Num	Ratio(%)
CK_1	45103578	6.36	44120090	6.13	97.82	97.04			All	41792	100
CK_2	42210252	5.95	41347670	5.73	97.96	97.15			GO	18259	43.69
CK_3	46866552	6.61	45835606	6.34	97.8	96.94			KEGG	15226	36.43
D_12h1	49911754	7.04	48463640	6.65	97.1	96.68			Pfam	18233	43.63
D_12h2	47223284	6.66	46156470	6.31	97.74	97.24			Swissprot	14853	35.54
D_12h3	42176326	5.95	41358248	5.72	98.06	97.75			eggNOG	23405	56
D_24h1	46327828	6.53	45297852	6.23	97.78	97.53			NR	25839	61.83
D_24h2	47171614	6.65	46242956	6.39	98.03	97.63
D_24h3	46087782	6.5	44733966	6.04	97.06	96.14			DB: Database name; Num: Number of unigenes annotated to the database; Ratio(%): Ratio of total amount to Unigene annotated to database.
D_48h1	35820962	5.05	35222494	4.9	98.33	97.77
D_48h2	37185298	5.24	36484182	5.06	98.11	97.6
D_48h3	43537128	6.14	42798526	5.93	98.3	97.71
D_3d1	32380076	4.57	31816948	4.41	98.26	97.61
D_3d2	41392866	5.84	40714372	5.66	98.36	97.73
D_3d3	39667488	5.59	38960208	5.4	98.22	97.61
D_5d1	40424834	5.7	39630652	5.49	98.04	97.57
D_5d2	48960514	6.9	47991800	6.62	98.02	97.16
D_5d3	41219660	5.81	40441112	5.62	98.11	97.78
D_7d1	38804696	5.47	37984194	5.27	97.89	97.62
D_7d2	38454356	5.42	37651446	5.21	97.91	97.62
D_7d3	39444258	5.56	38697954	5.37	98.11	97.78
R_24h1	36760742	5.18	36067142	5.01	98.11	97.74
R_24h2	48254980	6.8	47224262	6.54	97.86	97.69
R_24h3	54947708	7.75	53664756	7.43	97.67	97.59

## Sheet: Supplementary Table 2
Supplementary Table 2 | Summary of differentially expressed genes.
Gene_ID	Length	Trans_ID	Annotation	Name	swissprot_description	GO_Term	NOG	KOEntry	KODescription	EC	KEGG_Pathway	Pfam_description	CK_1_count	CK_2_count	CK_3_count	D_12h1_count	D_12h2_count	D_12h3_count	D_24h1_count	D_24h2_count	D_24h3_count	D_48h1_count	D_48h2_count	D_48h3_count	D_3d1_count	D_3d2_count	D_3d3_count	D_5d1_count	D_5d2_count	D_5d3_count	D_7d1_count	D_7d2_count	D_7d3_count	R_24h1_count	R_24h2_count	R_24h3_count	CK_1_TPM	CK_2_TPM	CK_3_TPM	D_12h1_TPM	D_12h2_TPM	D_12h3_TPM	D_24h1_TPM	D_24h2_TPM	D_24h3_TPM	D_48h1_TPM	D_48h2_TPM	D_48h3_TPM	D_3d1_TPM
TRINITY_DN28732_c0_g2	1000	TRINITY_DN28732_c0_g2_i1	probable F-box protein At5g04010 [Aegilops tauschii subsp. tauschii]	-	-	-	ENOG410YZE8(NA)	-	-	-	-	-	4488	3404	5302	85	65	95	372	1016	284	179	168	107	94	102	229	79	84	78	103	101	54	89	213	114	214.1	184.06	258.79	4.29	3.5	5.12	18.83	52.43	17.06	12.18	10.76	5.32	7.04
TRINITY_DN23593_c1_g2	1884	TRINITY_DN23593_c1_g2_i1;TRINITY_DN23593_c1_g2_i2;TRINITY_DN23593_c1_g2_i3;TRINITY_DN23593_c1_g2_i4;TRINITY_DN23593_c1_g2_i5;TRINITY_DN23593_c1_g2_i6;TRINITY_DN23593_c1_g2_i7;TRINITY_DN23593_c1_g2_i8;TRINITY_DN23593_c1_g2_i9	MADS-box transcription factor 57-like isoform X10 [Brachypodium distachyon]	-	-	-	-	-	-	-	-	-	1293.7	1009.76	908.35	48.08	15	30.04	955.64	473.22	694.2	17.61	21	59.79	25.12	59.19	111.05	39	58.03	45	84.21	109.57	95.86	56.1	101.72	61.57	36.94	40.45	28.98	1.78	0.56	1.05	45.01	24.53	41.89	0.71	0.95	2.03	1.45
TRINITY_DN20744_c0_g4	1329	TRINITY_DN20744_c0_g4_i1;TRINITY_DN20744_c0_g4_i2	-	-	-	-	-	-	-	-	-	-	10	4	1	34	71	61	100	185	98	358	285	687	280	576	136	600	770	1343	1195	1493	892	1484	2237	1167	0.33	0.15	0.03	1.19	3.63	2.31	3.56	6.64	4.38	16.88	12.65	24.09	14.59
TRINITY_DN24459_c0_g6	495	TRINITY_DN24459_c0_g6_i1	hypothetical protein TRIUR3_18607 [Triticum urartu]	-	-	GO:0005575(cellular_component);GO:0008150(biological_process);GO:0016829(lyase activity)	ENOG41103P8(Plant protein 1589 of unknown function (A_thal_3526))	-	-	-	-	W5DB94.1 PF09713.8;A_thal_3526;	31	26	6	2777	2854	3037	843	1116	1078	552	543	760	383	254	413	517	360	298	242	664	417	188	216	278	4.51	4.37	0.92	424.16	438.36	461.92	120.08	172.95	191.61	114.93	106.11	104.81	85.53
TRINITY_DN16039_c1_g1	2905	TRINITY_DN16039_c1_g1_i1;TRINITY_DN16039_c1_g1_i2;TRINITY_DN16039_c1_g1_i3;TRINITY_DN16039_c1_g1_i4;TRINITY_DN16039_c1_g1_i5	predicted protein [Hordeum vulgare subsp. vulgare]	OPT3	Oligopeptide transporter 3 OS=Arabidopsis thaliana GN=OPT3 PE=2 SV=3	GO:0005887(integral component of plasma membrane);GO:0006857(oligopeptide transport);GO:0015031(protein transport);GO:0016020(membrane);GO:0016021(integral component of membrane);GO:0035673(oligopeptide transmembrane transporter activity);GO:0055085(transmembrane transport)	ENOG410XNZC(oligo-peptide transporter)	NA	NA	NA	NA(NA)	A0A0E0P1E0.1 PF03169.13;OPT;	6952.01	4577.33	6606	469	697	588	398	468	471	368	242	452	342	228	724.52	306	322	241	157	366	261	210	223	735	93.32	69.09	89.58	6.71	10.89	9.25	5.89	6.86	8.07	7.05	4.36	6.59	7.28
TRINITY_DN21046_c0_g1	1347	TRINITY_DN21046_c0_g1_i1;TRINITY_DN21046_c0_g1_i2	predicted protein, partial [Hordeum vulgare subsp. vulgare]	ATS3A	Embryo-specific protein ATS3A OS=Arabidopsis thaliana GN=ATS3A PE=1 SV=1	GO:0005515(protein binding);GO:0005576(extracellular region);GO:0008150(biological_process);GO:0009506(plasmodesma)	ENOG41116YB(Embryo-specific protein 3, (ATS3))	-	-	-	-	W5AC63.1 PF06232.9;ATS3;	17	39	28	1075	888	547	2718	4277	2815	1391	1823	1119	964	1493	923	788	1479	1150	1359	1371	939	1169	2010	1769	0.55	3.15	0.93	51.1	33.81	28.15	123.13	174.82	126.37	77.54	105.07	68.61	76.09
TRINITY_DN21857_c0_g1	4291	TRINITY_DN21857_c0_g1_i1;TRINITY_DN21857_c0_g1_i2;TRINITY_DN21857_c0_g1_i3;TRINITY_DN21857_c0_g1_i4	OSIGBa0135L04.2 [Oryza sativa]	pif1	ATP-dependent DNA helicase PIF1 OS=Danio rerio GN=pif1 PE=2 SV=1	GO:0000723(telomere maintenance);GO:0003678(DNA helicase activity);GO:0006281(DNA repair);GO:0032508(DNA duplex unwinding)	COG1599(DNA replication)	NA	NA	NA	NA(NA)	Q6YTQ6.1 PF05970.12;PIF1;	2	3	2	39	57	5	70	88	79	249	93	165	400	471	64	656	485	703	435	160	278	2472	2095	1189	0.06	0.03	0.06	1.16	2.45	0.05	3.28	0.93	1.63	3.89	1.65	2.76	7.99
TRINITY_DN19607_c0_g4	634	TRINITY_DN19607_c0_g4_i1;TRINITY_DN19607_c0_g4_i2;TRINITY_DN19607_c0_g4_i3;TRINITY_DN19607_c0_g4_i4	Heat shock cognate 70 kDa protein [Triticum urartu]	HSP70	Heat shock cognate 70 kDa protein OS=Petunia hybrida GN=HSP70 PE=2 SV=1	GO:0002020(protease binding);GO:0005515(protein binding);GO:0005524(ATP binding);GO:0005618(cell wall);GO:0005634(nucleus);GO:0005730(nucleolus);GO:0005737(cytoplasm);GO:0005774(vacuolar membrane);GO:0005794(Golgi apparatus);GO:0005829(cytosol);GO:0005886(plasma membrane);GO:0006351(transcription, DNA-templated);GO:0006355(regulation of transcription, DNA-templated);GO:0006457(protein folding);GO…	COG0443(Heat shock protein)	K03283	heat shock 70kDa protein 1/2/6/8	-	ats03040(Spliceosome);ats04141(Protein processing in endoplasmic reticulum);ats04144(Endocytosis)	A0A078IS30.1 PF00012.18;HSP70;	22	19	10	71	24	52	103	1357.39	279	387	655	445	2484	3472	443	1099	5256.99	4125	6587.48	3848.93	4988	6182	9093	7464	2.53	2.61	0.98	7.01	2.45	5.76	9.8	140.31	33.55	53.3	82.72	41.77	365.44
TRINITY_DN17750_c0_g3	376	TRINITY_DN17750_c0_g3_i1;TRINITY_DN17750_c0_g3_i2	heat shock cognate 70 kDa protein-like [Aegilops tauschii subsp. tauschii]	MED37D	Probable mediator of RNA polymerase II transcription subunit 37c OS=Arabidopsis thaliana GN=MED37D PE=1 SV=2	GO:0005515(protein binding);GO:0005524(ATP binding);GO:0005618(cell wall);GO:0005634(nucleus);GO:0005794(Golgi apparatus);GO:0005829(cytosol);GO:0005886(plasma membrane);GO:0006351(transcription, DNA-templated);GO:0006355(regulation of transcription, DNA-templated);GO:0006457(protein folding);GO:0009408(response to heat);GO:0009615(response to virus);GO:0009617(response to bacterium);GO:0034620(c…	COG0443(Heat shock protein)	K03283	heat shock 70kDa protein 1/2/6/8	-	ats03040(Spliceosome);ats04141(Protein processing in endoplasmic reticulum);ats04144(Endocytosis)	A2XF47.1 PF00012.18;HSP70;	17	7	12	73	54	80	181	1722.45	525.78	380.79	455.9	362.61	1539.91	1759.92	272	979.8	2865.45	2076.83	2782.43	2282.32	3149.5	2771.52	5253.76	3301.2	4.19	2.01	3.18	18.91	13.9	20.05	42.95	455.91	157.25	135.14	151.11	83.63	583.94
TRINITY_DN15215_c0_g4	1244	TRINITY_DN15215_c0_g4_i1	period clock protein-like [Aegilops tauschii subsp. tauschii]	-	-	-	-	-	-	-	-	-	0	1	2	380	385	460	4290	1803	2700	627	1832	2523	1464	4188	1978	992	1328	5958	1238	2288	1504	2684	3400	3010	0	0.04	0.07	14.47	15.77	18.89	165.52	70.24	122.67	32.11	88.34	95.77	82.79
TRINITY_DN27127_c2_g6	546	TRINITY_DN27127_c2_g6_i1;TRINITY_DN27127_c2_g6_i2	unnamed protein product [Triticum aestivum]	TKT7	Transketolase 7 OS=Craterostigma plantagineum GN=TKT7 PE=2 SV=1	GO:0004802(transketolase activity);GO:0009051(pentose-phosphate shunt, oxidative branch);GO:0009535(chloroplast thylakoid membrane);GO:0019253(reductive pentose-phosphate cycle)	COG0021(Transketolase)	K00615	transketolase	EC:2.2.1.1	ats00030(Pentose phosphate pathway);ats00710(Carbon fixation in photosynthetic organisms);ats01051(Biosynthesis of ansamycins)	W5BPL1.1 PF00456.19;Transketolase_N;	2	1	0	28	11	12	25	208	64	271	231	139	529	842	114	284	1714	1183	1119	532	479	1291	1877	1086	0.24	0.16	0	4.17	1.65	1.78	3.34	31.29	11.09	54.38	43.66	17.96	103.95
TRINITY_DN24459_c0_g5	1658	TRINITY_DN24459_c0_g5_i1	-	-	-	-	-	-	-	-	-	-	4	2	3	589	791	647	193	304	292	114	99	173	105	71	55	87	110	66	33	101	122	77	88	69	0.1	0.06	0.08	15.83	23.04	18.92	5.3	8.36	9.38	4.11	3.36	4.69	4.2
TRINITY_DN12978_c0_g1	939	TRINITY_DN12978_c0_g1_i1;TRINITY_DN12978_c0_g1_i2	uncharacterized protein LOC109741422 [Aegilops tauschii subsp. tauschii]	-	-	-	ENOG410Z435(NA)	-	-	-	-	-	693	587	1001	104	33	39	11	26	20	35	22	24	16	20	26	33	35	13	3	32	9	15	22	62	36.05	34.62	53.35	5.72	1.93	2.28	0.6	1.46	1.31	2.6	1.54	1.29	1.3
TRINITY_DN27754_c0_g3	2162	TRINITY_DN27754_c0_g3_i1;TRINITY_DN27754_c0_g3_i2;TRINITY_DN27754_c0_g3_i3;TRINITY_DN27754_c0_g3_i4;TRINITY_DN27754_c0_g3_i5;TRINITY_DN27754_c0_g3_i6	Two-component response regulator-like PRR95 [Triticum urartu]	PRR95	Two-component response regulator-like PRR95 OS=Oryza sativa subsp. japonica GN=PRR95 PE=2 SV=1	GO:0000156(phosphorelay response regulator activity);GO:0000160(phosphorelay signal transduction system);GO:0003677(DNA binding);GO:0005634(nucleus);GO:0005739(mitochondrion);GO:0006351(transcription, DNA-templated);GO:0006355(regulation of transcription, DNA-templated);GO:0007623(circadian rhythm);GO:0009266(response to temperature stimulus);GO:0010017(red or far-red light signaling pathway);GO:…	COG5641(Transcription factor)	K12130	pseudo-response regulator 5	-	ats04712(Circadian rhythm - plant)	I1QQP0.1 PF06203.12;CCT;	239	292	270	3108	3660	3341	195	276	188	647	344	777	1425	1108	633	2078	2043	2017	1320	1403	1668.01	1504	1756	2106	5.23	7.03	5.86	73.41	92.46	84.77	4.55	6.42	5.28	19.69	10.25	17.7	50.16
TRINITY_DN29889_c2_g1	1388	TRINITY_DN29889_c2_g1_i1;TRINITY_DN29889_c2_g1_i2;TRINITY_DN29889_c2_g1_i3;TRINITY_DN29889_c2_g1_i4;TRINITY_DN29889_c2_g1_i5	hypothetical protein TRIUR3_26756 [Triticum urartu]	-	-	-	-	-	-	-	-	-	70	39	61	78	138	68	133	770	286	687	470	449	1103	1112	476	648	1752	1946.42	2163	2153	1941	1887	2379.2	2900	2.66	1.68	2.26	3.18	5.33	3.01	5.33	33.72	13.58	34.72	24.52	17.63	61.37
TRINITY_DN12131_c0_g1	990	TRINITY_DN12131_c0_g1_i1;TRINITY_DN12131_c0_g1_i2;TRINITY_DN12131_c0_g1_i3	ZCN1 [Zea mays]	CET2	CEN-like protein 2 OS=Nicotiana tabacum GN=CET2 PE=2 SV=1	GO:0008429(phosphatidylethanolamine binding);GO:0010229(inflorescence development);GO:0048510(regulation of timing of transition from vegetative to reproductive phase)	COG1881(phosphatidylethanolamine-binding protein)	K16223	protein FLOWERING LOCUS T	-	nnu04712(Circadian rhythm - plant)	K3YEW0.1 PF01161.18;PBP;	5	2	7	452	644	515	581	1433	1095	388	259	823	792	1283	309	590	1336	1090	805	616	860	1069	1460	1421	0.24	0.11	0.35	23.36	35.45	28.4	30.64	75.3	67.27	26.79	16.87	41.54	60.17
TRINITY_DN26771_c0_g5	1791	TRINITY_DN26771_c0_g5_i1;TRINITY_DN26771_c0_g5_i2	metal transporter Nramp1-like [Aegilops tauschii subsp. tauschii]	NRAMP1	Metal transporter Nramp1 OS=Oryza sativa subsp. japonica GN=NRAMP1 PE=2 SV=1	GO:0005381(iron ion transmembrane transporter activity);GO:0034755(iron ion transmembrane transport)	COG1914(H( )-stimulated, divalent metal cation uptake system (By similarity))	NA	NA	NA	NA(NA)	W5HYP3.1 PF01566.16;Nramp;	588	298.92	866	6	21	3	0	9	5	1	0	2	0	0	12	1	0	1	3	0	0	5	4	1	13.6	7.78	20.31	0.15	0.56	0.08	0	0.23	0.15	0.03	0	0.05	0
TRINITY_DN10978_c0_g1	2423	TRINITY_DN10978_c0_g1_i1;TRINITY_DN10978_c0_g1_i2	unnamed protein product [Triticum aestivum]	FRO2	Ferric reduction oxidase 2 OS=Arabidopsis thaliana GN=FRO2 PE=1 SV=2	GO:0000293(ferric-chelate reductase activity);GO:0005634(nucleus);GO:0005886(plasma membrane);GO:0006811(ion transport);GO:0009617(response to bacterium);GO:0016020(membrane);GO:0016021(integral component of membrane);GO:0016491(oxidoreductase activity);GO:0046872(metal ion binding);GO:0055072(iron ion homeostasis);GO:0055114(oxidation-reduction process)	ENOG410XNZY(NADPH Oxidase)	NA	NA	NA	NA(NA)	M7Y6S6.1 PF08030.10;NAD_binding_6;	1417	845	1380	58	169	46	17	17	32	15	36	67	24	13	74	44	20	18	13	36	25	22	10	93	38.09	25.44	36.88	2.47	8.22	1.34	0.56	0.64	0.76	0.73	2.27	1.19	0.62
TRINITY_DN18948_c1_g4	1182	TRINITY_DN18948_c1_g4_i1	cold shock protein CS66-like [Aegilops tauschii subsp. tauschii]	DHN4	Dehydrin DHN4 OS=Hordeum vulgare GN=DHN4 PE=2 SV=1	GO:0005829(cytosol);GO:0009414(response to water deprivation);GO:0009631(cold acclimation);GO:0009737(response to abscisic acid)	ENOG410Z1YH(dehydrin)	-	-	-	-	A0A077S5J5.1 PF00257.17;Dehydrin;	0	0	0	2	6	14	13	68	42	91	109	115	175	298	17	105	317	478	573	441	390	701	675	563	0	0	0	0.08	0.26	0.61	0.53	2.83	2.03	4.97	5.61	4.64	10.55
TRINITY_DN17627_c0_g1	636	TRINITY_DN17627_c0_g1_i1;TRINITY_DN17627_c0_g1_i2	uncharacterized protein LOC109757232 [Aegilops tauschii subsp. tauschii]	-	-	-	-	-	-	-	-	-	0	0	0	3	2	0	5	4	10	22	20	56	30	119	33	67	237	140	210	180	117	103	153	250	0	0	0	0.29	0.2	0	0.47	0.4	1.16	3.6	3.12	6.1	4.33
TRINITY_DN18691_c0_g1	2075	TRINITY_DN18691_c0_g1_i1;TRINITY_DN18691_c0_g1_i10;TRINITY_DN18691_c0_g1_i2;TRINITY_DN18691_c0_g1_i3;TRINITY_DN18691_c0_g1_i4;TRINITY_DN18691_c0_g1_i5;TRINITY_DN18691_c0_g1_i6;TRINITY_DN18691_c0_g1_i7;TRINITY_DN18691_c0_g1_i8;TRINITY_DN18691_c0_g1_i9	-	-	-	-	-	-	-	-	-	-	215	236	571.06	358	273	78	1240	417	667	1094	895	683	104	100	224	71	34	34	22	51	50	14	13	38	6.7	8.1	17.58	11.89	10.22	2.56	44.08	14.6	27.4	47.81	39.65	22.66	5.45
TRINITY_DN16765_c0_g1	3932	TRINITY_DN16765_c0_g1_i1;TRINITY_DN16765_c0_g1_i10;TRINITY_DN16765_c0_g1_i11;TRINITY_DN16765_c0_g1_i2;TRINITY_DN16765_c0_g1_i3;TRINITY_DN16765_c0_g1_i4;TRINITY_DN16765_c0_g1_i5;TRINITY_DN16765_c0_g1_i6;TRINITY_DN16765_c0_g1_i7;TRINITY_DN16765_c0_g1_i8;TRINITY_DN16765_c0_g1_i9	probable plastid-lipid-associated protein 14, chloroplastic [Aegilops tauschii subsp. tauschii]	PAP14	Probable plastid-lipid-associated protein 14, chloroplastic OS=Arabidopsis thaliana GN=PAP14 PE=1 SV=1	GO:0004672(protein kinase activity);GO:0004693(cyclin-dependent protein serine/threonine kinase activity);GO:0005524(ATP binding);GO:0005634(nucleus);GO:0006468(protein phosphorylation);GO:0007346(regulation of mitotic cell cycle);GO:0009507(chloroplast);GO:0010468(regulation of gene expression);GO:0016301(kinase activity)	ENOG410XPP3(Cyclin-Dependent Kinase)	-	-	-	-	A0A067DVA4.1 PF00069.23;Pkinase;	21517	17674	19402	3350	2328	886	1649	2913	1567	1635.01	1797	2057	2472	3561	2052	1610	2663	2199	2756	2398	2970	2421	2935	3332	273.06	249.65	246.9	43.45	34.5	13.04	21.71	38.79	24.59	29.15	29.18	27.13	47.32
TRINITY_DN28657_c0_g4	777	TRINITY_DN28657_c0_g4_i1	cold acclimation protein WCS19 [Triticum aestivum]	-	-	-	ENOG41103U1(NA)	-	-	-	-	-	1051	1026	1031	39	55	74	38	6	83	61	157	414	5	1	31	9	8	19	10	4	4	12	3	11	71.61	79.63	72.45	2.81	4.16	5.59	2.69	0.44	7.07	5.94	14.37	28.69	0.53
TRINITY_DN18813_c0_g1	656	TRINITY_DN18813_c0_g1_i1;TRINITY_DN18813_c0_g1_i2	predicted protein [Hordeum vulgare subsp. vulgare]	-	-	GO:0003674(molecular_function);GO:0008150(biological_process);GO:0016021(integral component of membrane)	ENOG410YVUT(NA)	-	-	-	-	-	12	16	5	1288	1084	657	1170	4131	1969	1988	1948	1479	1355	2077	440	997	1504	1404	1609	1144	1575.98	1257	2302	1942	1.13	1.73	0.49	127.92	111.02	67.06	111.87	417.18	229.98	268.1	246.87	137.77	197.73
TRINITY_DN12575_c0_g2	1428	TRINITY_DN12575_c0_g2_i1	uncharacterized protein LOC109758865 [Aegilops tauschii subsp. tauschii]	At1g15680	Putative F-box/kelch-repeat protein At1g15680 OS=Arabidopsis thaliana GN=At1g15680 PE=3 SV=1	GO:0004842(ubiquitin-protein transferase activity);GO:0019005(SCF ubiquitin ligase complex);GO:0031146(SCF-dependent proteasomal ubiquitin-dependent protein catabolic process)	ENOG410Z8ZD(f-box family)	-	-	-	-	A0A096UVC9.1 PF00646.31;F-box;	1	2	1	147	69	69	192	770	301	374	377	359	558	793	142	296	502	435	437	496	340	524	1206	635	0.03	0.07	0.03	4.72	2.39	2.4	6.28	25.32	11.55	16.14	15.32	11.57	26.64
TRINITY_DN21373_c2_g2	599	TRINITY_DN21373_c2_g2_i1;TRINITY_DN21373_c2_g2_i2;TRINITY_DN21373_c2_g2_i3	-	-	-	-	-	-	-	-	-	-	0	0	0	1	1	5	13	53	40.02	46	43	65	82	104	15	214.88	226.18	196	252	203.87	176.75	244.8	385.83	119	0	0	0	0.4	0.39	1.87	4.67	20.13	16.55	23.7	20.88	22.64	43.12
TRINITY_DN20513_c1_g2	3346	TRINITY_DN20513_c1_g2_i1;TRINITY_DN20513_c1_g2_i2;TRINITY_DN20513_c1_g2_i3;TRINITY_DN20513_c1_g2_i4	78 kDa glucose-regulated protein-like protein [Triticum urartu]	HSP70-8	Heat shock 70 kDa protein 8 OS=Arabidopsis thaliana GN=HSP70-8 PE=1 SV=1	GO:0005524(ATP binding);GO:0005737(cytoplasm);GO:0006457(protein folding);GO:0009408(response to heat);GO:0009644(response to high light intensity);GO:0031072(heat shock protein binding);GO:0042026(protein refolding);GO:0042542(response to hydrogen peroxide);GO:0044183(protein binding involved in protein folding)	COG0443(Heat shock protein)	NA	NA	NA	NA(NA)	W5ENI0.1 PF00012.18;HSP70;	72	46	47	121	136	97	394	1245	394	386	195	205	958	1605	409	578	2242.01	2771.99	1874	1302	1451	1931	3197	1972	1.14	0.78	0.77	2.04	2.16	1.74	6.14	19.07	7.46	8.75	3.56	3.52	24.57
TRINITY_DN14480_c0_g4	988	TRINITY_DN14480_c0_g4_i1	ervatamin-B [Brachypodium distachyon]	SAG39	Senescence-specific cysteine protease SAG39 OS=Oryza sativa subsp. japonica GN=SAG39 PE=2 SV=2	GO:0004197(cysteine-type endopeptidase activity);GO:0005615(extracellular space);GO:0005764(lysosome);GO:0051603(proteolysis involved in cellular protein catabolic process)	COG4870(cathepsin)	K01365	cathepsin L	EC:3.4.22.15	bdi04145(Phagosome)	J3MFA9.1 PF00112.21;Peptidase_C1;	5635.44	855	2297	609	641	193	171	28	109	0	549	251	2	3	1	0	5	0	4	72	13	0	1	1	273.23	46.99	113.98	31.26	35.06	10.57	8.79	1.47	6.65	0	35.74	12.67	0.15
TRINITY_DN15721_c0_g2	1058	TRINITY_DN15721_c0_g2_i1;TRINITY_DN15721_c0_g2_i2;TRINITY_DN15721_c0_g2_i3;TRINITY_DN15721_c0_g2_i4;TRINITY_DN15721_c0_g2_i5	11 kDa late embryogenesis abundant protein-like [Aegilops tauschii subsp. tauschii]	-	-	-	ENOG4110726(NA)	-	-	-	-	W5FTH8.1 PF03760.13;LEA_1;	3	3	0	113	49	83	54	811	478	347	374	382	522	1201	256	480	895	930	1128	966	666	853	1698	1582	0.13	0.23	0	5.35	2.74	4.62	3.12	42.49	29.1	23.42	25.7	18.51	36.65
TRINITY_DN24791_c0_g7	3449	TRINITY_DN24791_c0_g7_i1;TRINITY_DN24791_c0_g7_i2;TRINITY_DN24791_c0_g7_i3	ATP-dependent zinc metalloprotease FTSH 6, chloroplastic-like [Aegilops tauschii subsp. tauschii]	FTSH6	ATP-dependent zinc metalloprotease FTSH 6, chloroplastic OS=Oryza sativa subsp. japonica GN=FTSH6 PE=3 SV=1	GO:0004176(ATP-dependent peptidase activity);GO:0005739(mitochondrion);GO:0006508(proteolysis);GO:0008237(metallopeptidase activity);GO:0009535(chloroplast thylakoid membrane);GO:0009941(chloroplast envelope);GO:0010027(thylakoid membrane organization);GO:0010205(photoinhibition);GO:0010206(photosystem II repair);GO:0010304(PSII associated light-harvesting complex II catabolic process)	COG0465(Acts as a processive, ATP-dependent zinc metallopeptidase for both cytoplasmic and membrane proteins. Plays a role in the quality control of integral membrane proteins (By similarity))	NA	NA	NA	NA(NA)	B4F988.1 PF01434.16;Peptidase_M41;	38	36	20	492	221	105	816	8930	3346	5875	4059	2045	13278	13065	1404	5884	28332	12431	16916	14049	15459	13781	16446	30043	0.56	0.6	0.22	8.64	4.18	1.91	15.01	164.08	69.29	138.57	91.33	37.23	354.11
TRINITY_DN27579_c0_g4	636	TRINITY_DN27579_c0_g4_i1	predicted protein [Hordeum vulgare subsp. vulgare]	Os01g0192000	Zinc finger CCCH domain-containing protein 2 OS=Oryza sativa subsp. japonica GN=Os01g0192000 PE=2 SV=1	GO:0005634(nucleus);GO:0008270(zinc ion binding);GO:0009867(jasmonic acid mediated signaling pathway);GO:0010150(leaf senescence)	ENOG410XR0Z(zinc finger CCCH domain-containing protein)	-	-	-	-	A0A0J8D1N5.1 PF10477.7;EIF4E-T;	10	12	6	22	28	60	28	89	33.19	73	122	135	206	289	112	152	450	493	386	320	340	436	805.56	561	0.93	1.28	0.58	2.16	2.84	6.07	2.65	8.9	3.84	9.74	15.3	12.46	29.75
TRINITY_DN20631_c0_g1	1362	TRINITY_DN20631_c0_g1_i1;TRINITY_DN20631_c0_g1_i2;TRINITY_DN20631_c0_g1_i3;TRINITY_DN20631_c0_g1_i4	Heat shock cognate 70 kDa protein 4 [Triticum urartu]	MED37C	Probable mediator of RNA polymerase II transcription subunit 37c OS=Arabidopsis thaliana GN=MED37C PE=1 SV=1	GO:0005524(ATP binding);GO:0005618(cell wall);GO:0005634(nucleus);GO:0005739(mitochondrion);GO:0005774(vacuolar membrane);GO:0005794(Golgi apparatus);GO:0005829(cytosol);GO:0005886(plasma membrane);GO:0006351(transcription, DNA-templated);GO:0006355(regulation of transcription, DNA-templated);GO:0006457(protein folding);GO:0006986(response to unfolded protein);GO:0009266(response to temperature s…	COG0443(Heat shock protein)	K03283	heat shock 70kDa protein 1/2/6/8	-	ats03040(Spliceosome);ats04141(Protein processing in endoplasmic reticulum);ats04144(Endocytosis)	M0UU35.1 PF00012.18;HSP70;	400	289	116	134	54	95	3220.06	2567	2589	218	281	267	745	490	226	310	560	533	504	623	709	433	1135	820	25.85	21.23	7.47	8.62	3.39	6.64	216.12	174.61	203.07	19.38	24.13	15.97	65.44
TRINITY_DN16623_c0_g3	1922	TRINITY_DN16623_c0_g3_i1	protein MOTHER of FT and TFL1 homolog 1-like [Aegilops tauschii subsp. tauschii]	MFT1	Protein MOTHER of FT and TFL1 homolog 1 OS=Oryza sativa subsp. japonica GN=MFT1 PE=3 SV=1	GO:0005634(nucleus);GO:0005737(cytoplasm);GO:0008429(phosphatidylethanolamine binding);GO:0009737(response to abscisic acid);GO:0009738(abscisic acid-activated signaling pathway);GO:0010030(positive regulation of seed germination)	COG1881(phosphatidylethanolamine-binding protein)	K16223	protein FLOWERING LOCUS T	-	nnu04712(Circadian rhythm - plant)	M0UQD9.1 PF01161.18;PBP;	7	9	2	773	743	537	960	1001	513	839	653	775	656	820	174	261	753	656	472	316	403	783	920	1030	0.15	0.22	0.04	17.49	18.28	13.27	22.3	23.2	13.89	25.45	18.66	17.76	22.09
TRINITY_DN27718_c1_g4	932	TRINITY_DN27718_c1_g4_i1;TRINITY_DN27718_c1_g4_i2;TRINITY_DN27718_c1_g4_i3;TRINITY_DN27718_c1_g4_i4;TRINITY_DN27718_c1_g4_i5	Bidirectional sugar transporter SWEET13, partial [Dichanthelium oligosanthes]	SWEET13	Bidirectional sugar transporter SWEET13 OS=Oryza sativa subsp. japonica GN=SWEET13 PE=2 SV=1	GO:0005887(integral component of plasma membrane);GO:0008643(carbohydrate transport);GO:0016021(integral component of membrane);GO:0051119(sugar transmembrane transporter activity)	ENOG4111M4R(sugar transporter)	NA	NA	NA	NA(NA)	Q0INE1.1 PF03083.14;MtN3_slv;	21	34	13	56	23	31	37	268	122	308	80	241	122	281	266	170	617	803	638	536	468.78	1224.66	1975.51	1641.59	1.52	3.27	0.97	4.28	1.91	2.48	2.69	21.15	11.02	33.64	7.87	17.94	14.22
TRINITY_DN15328_c0_g2	1167	TRINITY_DN15328_c0_g2_i1	predicted protein [Hordeum vulgare subsp. vulgare]	CLPB1	Chaperone protein ClpB1 OS=Oryza sativa subsp. japonica GN=CLPB1 PE=2 SV=1	GO:0034605(cellular response to heat)	COG0542(ATP-dependent CLP protease ATP-binding subunit)	NA	NA	NA	NA(NA)	C5XK16.1 PF07724.12;AAA_2;	501	638	240	212	271	273	4912	5745	4948	214	486	471	1194	1045	403	448	1125	1299	988	1021	910	803	1497	1240	19.52	28.11	9.53	8.75	12.01	12.12	204.9	242.57	243.55	11.89	25.42	19.32	73.16
TRINITY_DN27760_c0_g3	2329	TRINITY_DN27760_c0_g3_i1;TRINITY_DN27760_c0_g3_i2;TRINITY_DN27760_c0_g3_i3;TRINITY_DN27760_c0_g3_i4;TRINITY_DN27760_c0_g3_i5;TRINITY_DN27760_c0_g3_i6	1-Cys peroxiredoxin PER1 [Aegilops tauschii subsp. tauschii]	PER1	1-Cys peroxiredoxin PER1 OS=Hordeum vulgare GN=PER1 PE=2 SV=1	GO:0005634(nucleus);GO:0005737(cytoplasm);GO:0008379(thioredoxin peroxidase activity);GO:0009269(response to desiccation);GO:0010231(maintenance of seed dormancy);GO:0016209(antioxidant activity);GO:0045454(cell redox homeostasis);GO:0055114(oxidation-reduction process)	COG0450(alkyl hydroperoxide reductase)	K11188	peroxiredoxin 6, 1-Cys peroxiredoxin	EC:1.11.1.7 1.11.1.15 3.1.1.-	ats00940(Phenylpropanoid biosynthesis)	M0Y4T3.1 PF00578.19;AhpC-TSA;	6	8	7	630	278	339	923	10465	2245	2202.99	2673	2014	4637	7513.99	628	2290	5683	5194	8486.99	3248	4268	6678	12273.8	8203.99	1.27	1.86	2.21	14.66	5.85	8.64	18.09	239.06	53.75	57.83	69.52	47.44	142.15
TRINITY_DN21388_c0_g1	1149	TRINITY_DN21388_c0_g1_i1;TRINITY_DN21388_c0_g1_i2;TRINITY_DN21388_c0_g1_i3;TRINITY_DN21388_c0_g1_i4;TRINITY_DN21388_c0_g1_i5	cytochrome P450 76M5-like [Aegilops tauschii subsp. tauschii]	CYP76M5	Cytochrome P450 76M5 OS=Oryza sativa subsp. japonica GN=CYP76M5 PE=1 SV=1	GO:0016020(membrane);GO:0016709(oxidoreductase activity, acting on paired donors, with incorporation or reduction of molecular oxygen, NAD(P)H as one donor, and incorporation of one atom of oxygen);GO:0044550(secondary metabolite biosynthetic process)	COG2124(Cytochrome p450)	NA	NA	NA	NA(NA)	W5GGL2.1 PF00067.20;p450;	1345	723	1175	130	66	148	140	22	38	99	67	72	19	12	89	26	24	24	3	20	13	4	7	40	139.19	79.82	83.55	7.77	5.43	6.7	5.96	0.95	1.91	5.61	3.58	5.22	2.1
TRINITY_DN25862_c0_g3	389	TRINITY_DN25862_c0_g3_i1	-	-	-	-	-	-	-	-	-	-	92	52	44	94	38	51	32	195	118	431	337	459	1051	1386	235	306	2739	1950	1549	933	1570	1947	2750	2418	21.22	13.98	10.88	22.77	9.15	11.99	7.11	48.22	33.02	142.88	104.42	98.98	372.56
TRINITY_DN16349_c0_g2	330	TRINITY_DN16349_c0_g2_i1	-	-	-	-	-	-	-	-	-	-	0.56	6.76	1.69	176.07	155.32	290.51	371.34	2094.25	733.09	613.15	929.22	776.71	745.5	1384.68	158.25	463.4	1291.03	1003.62	1427.8	1493.43	1368.77	1339.57	2323.68	1945.21	0.18	2.54	0.59	59.21	51.79	93.22	113.81	724	284.35	284.11	400.66	233.45	367.26
TRINITY_DN28691_c1_g3	1045	TRINITY_DN28691_c1_g3_i1;TRINITY_DN28691_c1_g3_i2	predicted protein [Hordeum vulgare subsp. vulgare]	-	-	GO:0003674(molecular_function);GO:0008150(biological_process)	ENOG410YTJH(NA)	-	-	-	-	-	6680	4792	5691	1036	939	405	934	899	666	480	476	733	645	667	1040	809	765	968	383	975	766	954	913	1258	500.97	323.44	328.19	67.73	69.7	38.96	61.16	91.68	62.93	43.31	66.44	48.08	68.64
TRINITY_DN22627_c0_g2	242	TRINITY_DN22627_c0_g2_i1;TRINITY_DN22627_c0_g2_i2;TRINITY_DN22627_c0_g2_i3	-	-	-	-	-	-	-	-	-	-	9	4	7	899	1342	1404	1948	1090	2167	827	527	1308	799	1088	498	444	801	1093	315	1355	1242	488	1373	1626.01	6.21	3.15	5.67	609.05	993.38	990.56	1250.12	821.5	1812.62	775.15	499.05	847.56	901.21
TRINITY_DN15879_c1_g8	621	TRINITY_DN15879_c1_g8_i1	non-specific lipid-transfer protein 2-like [Aegilops tauschii subsp. tauschii]	-	-	-	ENOG411052Z(AAI)	-	-	-	-	M0X090.1 PF14368.4;LTP_2;	3	2	0	988	1346	1050.47	1344	1254	2103.95	942.76	439	1803	1050	929	314	274	930.63	2252.42	471	399	581	518	852	888	0.29	0.22	0	101.02	141.68	110.16	132.01	130.35	252.84	130.95	57.3	172.46	157.68
TRINITY_DN16611_c0_g2	804	TRINITY_DN16611_c0_g2_i1;TRINITY_DN16611_c0_g2_i2;TRINITY_DN16611_c0_g2_i3;TRINITY_DN16611_c0_g2_i4;TRINITY_DN16611_c0_g2_i5	-	-	-	-	-	-	-	-	-	-	52	22	15	79	47	98	52	308	117	280	277	391	664	674	254	224	948	860.58	748	948.77	1335.72	1279.63	1502.98	1749	4.4	2.18	1.24	7.43	5.44	8.41	5.11	29.77	13.54	37	30.39	33.37	94.23
TRINITY_DN15398_c0_g1	866	TRINITY_DN15398_c0_g1_i1;TRINITY_DN15398_c0_g1_i2;TRINITY_DN15398_c0_g1_i3;TRINITY_DN15398_c0_g1_i4;TRINITY_DN15398_c0_g1_i5;TRINITY_DN15398_c0_g1_i6	putative beta-fructofuranosidase [Hordeum vulgare subsp. vulgare]	1-SST	Sucrose:sucrose 1-fructosyltransferase OS=Festuca arundinacea GN=1-SST PE=1 SV=1	GO:0005975(carbohydrate metabolic process);GO:0050306(sucrose 1F-fructosyltransferase activity)	COG1621(Hydrolase)	NA	NA	NA	NA(NA)	M7ZP03.1 PF08244.10;Glyco_hydro_32C;	3	4	4	24.02	18	10	210.08	116	148.03	171	167	129.23	30	27	79.53	19	19	3	0	7.05	10	0	1	0	0.22	0.26	0.29	1.81	1.49	0.65	13.88	9.27	11.08	14.2	15.17	8.14	2.94
TRINITY_DN28540_c0_g3	573	TRINITY_DN28540_c0_g3_i1;TRINITY_DN28540_c0_g3_i2	pyruvate dehydrogenase E1 component subunit alpha-2, mitochondrial [Aegilops tauschii subsp. tauschii]	Os02g0739600	Pyruvate dehydrogenase E1 component subunit alpha-1, mitochondrial OS=Oryza sativa subsp. japonica GN=Os02g0739600 PE=2 SV=1	-	COG1071(Dehydrogenase)	K00161	pyruvate dehydrogenase E1 component alpha subunit	EC:1.2.4.1	ats00010(Glycolysis / Gluconeogenesis);ats00020(Citrate cycle (TCA cycle));ats00620(Pyruvate metabolism)	-	4	0	0	53	46	60	106	138	97	183	153	225	225	443	73	101	380	383	315	363	280	324	594	523	0.72	0	0	10.07	8.72	11.2	18.42	26.27	21.34	47.22	37.2	37.81	62.21
TRINITY_DN26281_c0_g1	3083	TRINITY_DN26281_c0_g1_i1;TRINITY_DN26281_c0_g1_i2;TRINITY_DN26281_c0_g1_i3;TRINITY_DN26281_c0_g1_i4	DNA repair protein UVH3 [Triticum urartu]	UVH3	DNA repair protein UVH3 OS=Arabidopsis thaliana GN=UVH3 PE=2 SV=1	GO:0003677(DNA binding);GO:0003697(single-stranded DNA binding);GO:0004518(nuclease activity);GO:0004519(endonuclease activity);GO:0004527(exonuclease activity);GO:0005515(protein binding);GO:0005634(nucleus);GO:0006281(DNA repair);GO:0006289(nucleotide-excision repair);GO:0009408(response to heat);GO:0010213(non-photoreactive DNA repair);GO:0010224(response to UV-B);GO:0046872(metal ion binding)	COG0258(Structure-specific nuclease with 5'-flap endonuclease and 5'-3' exonuclease activities involved in DNA replication and repair. During DNA replication, cleaves the 5'-overhanging flap structure that is generated by displacement synthesis when DNA polymerase encounters the 5'-end of a downstream Okazaki fragment. It enters the flap from the 5'-end and then tracks to cleave the flap base, le…	K10846	DNA excision repair protein ERCC-5	-	ats03420(Nucleotide excision repair)	K4A4T5.1 PF00752.15;XPG_N;	68	53	54	56	47	41	32	58	27	140	103	138	314	448	121	144	640	587	492	395	440	591	757	600	0.89	0.78	0.7	0.77	0.71	0.61	0.45	0.82	0.43	2.57	1.79	2.43	6.43
TRINITY_DN15213_c0_g3	897	TRINITY_DN15213_c0_g3_i1	6-fructosyltransferase, partial [Leymus chinensis]	1-SST	Sucrose:sucrose 1-fructosyltransferase OS=Festuca arundinacea GN=1-SST PE=1 SV=1	GO:0005975(carbohydrate metabolic process);GO:0050306(sucrose 1F-fructosyltransferase activity)	COG1621(Hydrolase)	NA	NA	NA	NA(NA)	W5DNJ2.1 PF08244.10;Glyco_hydro_32C;	67	103	49	1248	1687.98	420	7875	6113	4169	3977.99	6092.97	3462.96	1071	1868	2194	4378	1818	1149	615	983	1514.96	411	941	1485	3.71	6.48	2.78	73.1	104.81	26.09	459.13	365.5	289.91	314.38	453.1	197.96	92.81
TRINITY_DN27223_c0_g1	2135	TRINITY_DN27223_c0_g1_i1;TRINITY_DN27223_c0_g1_i2	predicted protein, partial [Hordeum vulgare subsp. vulgare]	HSFA2D	Heat stress transcription factor A-2d OS=Oryza sativa subsp. japonica GN=HSFA2D PE=2 SV=2	GO:0042802(identical protein binding)	COG5169(Transcription factor)	NA	NA	NA	NA(NA)	M7ZMR9.1 PF00447.15;HSF_DNA-bind;	1228	1344	1710	198	77	206	1348	381	781	115	169	123	90	75	201	147	140	31	150	93	100	75	80	143	24.98	31.42	34.41	4.36	1.79	4.91	30.71	7.98	20.81	3.44	4.74	2.66	3.04
TRINITY_DN25829_c0_g3	1592	TRINITY_DN25829_c0_g3_i1;TRINITY_DN25829_c0_g3_i2;TRINITY_DN25829_c0_g3_i3;TRINITY_DN25829_c0_g3_i4;TRINITY_DN25829_c0_g3_i5;TRINITY_DN25829_c0_g3_i6;TRINITY_DN25829_c0_g3_i7	pyruvate dehydrogenase E1 component subunit alpha-2, mitochondrial [Aegilops tauschii subsp. tauschii]	Os06g0246500	Pyruvate dehydrogenase E1 component subunit alpha-2, mitochondrial OS=Oryza sativa subsp. japonica GN=Os06g0246500 PE=2 SV=1	GO:0004739(pyruvate dehydrogenase (acetyl-transferring) activity);GO:0005634(nucleus);GO:0005739(mitochondrion);GO:0005759(mitochondrial matrix);GO:0005829(cytosol);GO:0006086(acetyl-CoA biosynthetic process from pyruvate);GO:0006096(glycolytic process);GO:0008270(zinc ion binding);GO:0009651(response to salt stress);GO:0050897(cobalt ion binding);GO:0055114(oxidation-reduction process)	COG1071(Dehydrogenase)	K00161	pyruvate dehydrogenase E1 component alpha subunit	EC:1.2.4.1	ats00010(Glycolysis / Gluconeogenesis);ats00020(Citrate cycle (TCA cycle));ats00620(Pyruvate metabolism)	B4FML9.1 PF00676.18;E1_dh;	21	63	18	1773	1370.99	1047	2785.47	3230.98	3429.99	2254.98	1749	1818.99	1786.99	2533.96	792	1284.99	2725.95	2396.01	1664.94	2322.95	2034.94	1485	2975.97	2512	0.79	2.32	0.54	51.19	43.4	34.93	81.76	96.85	117.99	89.28	65.33	58.15	83.75
TRINITY_DN28464_c1_g3	780	TRINITY_DN28464_c1_g3_i1;TRINITY_DN28464_c1_g3_i2;TRINITY_DN28464_c1_g3_i3;TRINITY_DN28464_c1_g3_i4;TRINITY_DN28464_c1_g3_i5	nicotianamine synthase [Triticum aestivum]	NAS4	Probable nicotianamine synthase 4 OS=Hordeum vulgare GN=NAS4 PE=2 SV=1	GO:0009555(pollen development);GO:0009860(pollen tube growth);GO:0010233(phloem transport);GO:0030410(nicotianamine synthase activity);GO:0030418(nicotianamine biosynthetic process)	ENOG4111NF0(as a sensor for the physiological iron status within the plant, and or might be involved in the transport of iron)	NA	NA	NA	NA(NA)	I1H680.1 PF03059.14;NAS;	100	32	264.3	29	77	7	1	4.77	10	0	0	0	0	0	0	0	2	2	0	0	0	0	2	1	15.89	3.74	34.58	3.41	12	1.63	0.1	1.66	0.91	0	0	0	0
TRINITY_DN3710_c0_g1	654	TRINITY_DN3710_c0_g1_i1	uncharacterized protein LOC109779792 [Aegilops tauschii subsp. tauschii]	-	-	-	ENOG410ZFBG(protease inhibitor seed storage)	-	-	-	-	M0XVC6.1 PF14368.4;LTP_2;	450	164	595	40	113	38	10	9	20	2	7	16	7	9	13	3	7	9	7	23	7	17	6	4	40.12	16.74	55.16	3.76	10.98	3.68	0.91	0.86	2.21	0.25	0.84	1.42	0.97
TRINITY_DN22448_c0_g6	911	TRINITY_DN22448_c0_g6_i1	-	-	-	-	-	-	-	-	-	-	0	0	0	0	0	0	1	1	0	2.01	0	0	2	0	4	4	180	248	2	2	2	1	1	2	0	0	0	0	0	0	0.06	0.06	0	0.16	0	0	0.17
TRINITY_DN23991_c1_g1	1116	TRINITY_DN23991_c1_g1_i1;TRINITY_DN23991_c1_g1_i2;TRINITY_DN23991_c1_g1_i3;TRINITY_DN23991_c1_g1_i4;TRINITY_DN23991_c1_g1_i5;TRINITY_DN23991_c1_g1_i6;TRINITY_DN23991_c1_g1_i7;TRINITY_DN23991_c1_g1_i8	17.5 kDa class II heat shock protein-like [Aegilops tauschii subsp. tauschii]	-	17.5 kDa class II heat shock protein OS=Zea mays PE=2 SV=1	GO:0009408(response to heat)	COG0071(response to heat)	K13993	HSP20 family protein	-	ats04141(Protein processing in endoplasmic reticulum)	A0A077RTE3.1 PF00011.19;HSP20;	230	165	62	200	98	164	1862	5001	3269	262	207	255	1612	1868	504	551	2070	1456	1762	1522	1290	1663	3275	1569	32.16	23.41	8.12	35.24	16.66	24.59	230.95	806.71	494.68	47.04	44.55	35.51	377.14
TRINITY_DN27251_c2_g4	632	TRINITY_DN27251_c2_g4_i1;TRINITY_DN27251_c2_g4_i2;TRINITY_DN27251_c2_g4_i3;TRINITY_DN27251_c2_g4_i4	predicted protein [Hordeum vulgare subsp. vulgare]	-	-	-	COG4886(leucine Rich Repeat)	K13420	LRR receptor-like serine/threonine-protein kinase FLS2	EC:2.7.11.1	ats04016(MAPK signaling pathway - plant);ats04626(Plant-pathogen interaction)	W5E3P5.1 PF08263.10;LRRNT_2;	194	64	106	15	12	1	3	0	0	2	3	10	1	1	3	0	0	0	0	1	2	0	1	0	25.16	10.04	14.98	4.08	2.47	0.35	0.42	0	0	0.41	0.38	2.06	0.22
TRINITY_DN27475_c0_g6	576	TRINITY_DN27475_c0_g6_i1	-	-	-	-	-	-	-	-	-	-	0	0	0	2	0	2	15	27	39	0	0	0	0	0	6	3	4	5	36	123.69	83	30	63	122	0	0	0	0.23	0	0.24	1.66	3.19	5.31	0	0	0	0
TRINITY_DN18702_c0_g7	1546	TRINITY_DN18702_c0_g7_i1	receptor kinase-like protein Xa21 [Sorghum bicolor]	At3g47110	Putative receptor-like protein kinase At3g47110 OS=Arabidopsis thaliana GN=At3g47110 PE=3 SV=1	GO:0004674(protein serine/threonine kinase activity);GO:0005524(ATP binding);GO:0005886(plasma membrane);GO:0006468(protein phosphorylation);GO:0007169(transmembrane receptor protein tyrosine kinase signaling pathway);GO:0009507(chloroplast);GO:0016021(integral component of membrane);GO:0016301(kinase activity)	COG4886(leucine Rich Repeat)	NA	NA	NA	NA(NA)	A0A0D3F7M1.1 PF00069.23;Pkinase;	556	1	147	0	0	0	0	0	0	0	0	0	0	0	0	0	0	0	0	0	0	0	5	0	15.29	0.03	4.1	0	0	0	0	0	0	0	0	0	0
TRINITY_DN19464_c1_g11	269	TRINITY_DN19464_c1_g11_i1;TRINITY_DN19464_c1_g11_i2	Heat shock cognate 70 kDa protein [Triticum urartu]	HSC-2	Heat shock cognate 70 kDa protein 2 OS=Solanum lycopersicum GN=HSC-2 PE=2 SV=1	GO:0002020(protease binding);GO:0005515(protein binding);GO:0005524(ATP binding);GO:0005618(cell wall);GO:0005634(nucleus);GO:0005730(nucleolus);GO:0005737(cytoplasm);GO:0005774(vacuolar membrane);GO:0005794(Golgi apparatus);GO:0005829(cytosol);GO:0005886(plasma membrane);GO:0006351(transcription, DNA-templated);GO:0006355(regulation of transcription, DNA-templated);GO:0006457(protein folding);GO…	COG0443(Heat shock protein)	K03283	heat shock 70kDa protein 1/2/6/8	-	han03040(Spliceosome);han04141(Protein processing in endoplasmic reticulum);han04144(Endocytosis)	A0A078IS30.1 PF00012.18;HSP70;	5	2	1	10	1	2	13	159.82	48.75	32.51	38	49	184.78	228.82	32	96.72	323.65	286.55	272.17	238.61	452.58	535.22	876.71	411.68	2.48	1.18	0.55	5.21	0.52	0.98	6.14	87.25	29.4	23.72	25.61	22.91	141.49
TRINITY_DN29882_c2_g1	1547	TRINITY_DN29882_c2_g1_i1;TRINITY_DN29882_c2_g1_i10;TRINITY_DN29882_c2_g1_i11;TRINITY_DN29882_c2_g1_i12;TRINITY_DN29882_c2_g1_i13;TRINITY_DN29882_c2_g1_i14;TRINITY_DN29882_c2_g1_i15;TRINITY_DN29882_c2_g1_i16;TRINITY_DN29882_c2_g1_i2;TRINITY_DN29882_c2_g1_i3;TRINITY_DN29882_c2_g1_i4;TRINITY_DN29882_c2_g1_i5;TRINITY_DN29882_c2_g1_i6;TRINITY_DN29882_c2_g1_i7;TRINITY_DN29882_c2_g1_i8;TRINITY_DN29882_c…	putative beta-fructofuranosidase [Hordeum vulgare subsp. vulgare]	1-SST	Sucrose:sucrose 1-fructosyltransferase OS=Festuca arundinacea GN=1-SST PE=1 SV=1	GO:0005975(carbohydrate metabolic process);GO:0050306(sucrose 1F-fructosyltransferase activity)	COG1621(Hydrolase)	NA	NA	NA	NA(NA)	W5GCT9.1 PF00251.18;Glyco_hydro_32N;	92	177.72	9	140	215.59	130	3572.61	663.22	1371.67	1570.73	1396	1633.87	720.42	412.72	1358.51	163	135	36	24	64	106.24	29.82	70	25	18.35	22.84	3.04	23.69	23.28	15.93	420.47	112.25	161.92	187.08	246.75	251.51	114.59
TRINITY_DN21030_c1_g2	1202	TRINITY_DN21030_c1_g2_i1;TRINITY_DN21030_c1_g2_i2;TRINITY_DN21030_c1_g2_i3	60S ribosomal protein L10-like [Aegilops tauschii subsp. tauschii]	SC34	60S ribosomal protein L10-1 OS=Oryza sativa subsp. indica GN=SC34 PE=2 SV=2	GO:0000027(ribosomal large subunit assembly);GO:0003735(structural constituent of ribosome);GO:0006412(translation);GO:0022625(cytosolic large ribosomal subunit)	COG0197(Binds 23S rRNA and is also seen to make contacts with the A and possibly P site tRNAs (By similarity))	K02866	large subunit ribosomal protein L10e	-	ats03010(Ribosome)	I1Q652.1 PF00252.16;Ribosomal_L16;	80	67	56	789	437	280	1680	9904	2289	8012	3778.99	2275	17297	11756	2037	7200	20391	13896	9254	9060	11548	10501	9261	18568	3.55	4.08	2.53	37.47	22.19	13.78	83.64	494.63	132.81	517.66	227.35	109.12	1220.86
TRINITY_DN19607_c0_g12	356	TRINITY_DN19607_c0_g12_i1;TRINITY_DN19607_c0_g12_i2	Heat shock cognate 70 kDa protein [Dichanthelium oligosanthes]	MED37C	Probable mediator of RNA polymerase II transcription subunit 37c OS=Arabidopsis thaliana GN=MED37C PE=1 SV=1	GO:0005524(ATP binding);GO:0005618(cell wall);GO:0005634(nucleus);GO:0005739(mitochondrion);GO:0005774(vacuolar membrane);GO:0005794(Golgi apparatus);GO:0005829(cytosol);GO:0005886(plasma membrane);GO:0006351(transcription, DNA-templated);GO:0006355(regulation of transcription, DNA-templated);GO:0006457(protein folding);GO:0006986(response to unfolded protein);GO:0009266(response to temperature s…	COG0443(Heat shock protein)	K03283	heat shock 70kDa protein 1/2/6/8	-	ats03040(Spliceosome);ats04141(Protein processing in endoplasmic reticulum);ats04144(Endocytosis)	-	15	2	1	26	41	30	133	530	177	74	172	108	369	473	98	469	523	327	446	429	972	758	841	596	5.42	1.7	0.78	12.87	30.26	19.24	89.76	302.79	152.92	74.94	105.29	49.7	385.39
TRINITY_DN13498_c0_g1	1824	TRINITY_DN13498_c0_g1_i1;TRINITY_DN13498_c0_g1_i2	protein ZINC INDUCED FACILITATOR-LIKE 1-like [Aegilops tauschii subsp. tauschii]	ZIFL1	Protein ZINC INDUCED FACILITATOR-LIKE 1 OS=Arabidopsis thaliana GN=ZIFL1 PE=2 SV=1	GO:0005215(transporter activity);GO:0016021(integral component of membrane);GO:0055085(transmembrane transport)	ENOG410XSE0(Major Facilitator superfamily)	K12818	ATP-dependent RNA helicase DHX8/PRP22	EC:3.6.4.13	smo03040(Spliceosome)	M0X350.1 PF07690.14;MFS_1;	155	35	362	37	211	79	1	3	1	2	0	2	3	1	2	0	2	3	0	0	2	7	2	0	3.73	0.95	8.91	0.94	5.82	2.17	0.03	0.07	0.03	0.07	0	0.05	0.12
TRINITY_DN19559_c1_g1	1785	TRINITY_DN19559_c1_g1_i1	homeobox-leucine zipper protein HOX24-like [Aegilops tauschii subsp. tauschii]	HOX24	Homeobox-leucine zipper protein HOX24 OS=Oryza sativa subsp. indica GN=HOX24 PE=2 SV=2	GO:0003700(DNA binding transcription factor activity);GO:0005515(protein binding);GO:0005634(nucleus);GO:0006351(transcription, DNA-templated);GO:0006355(regulation of transcription, DNA-templated);GO:0009414(response to water deprivation);GO:0009737(response to abscisic acid);GO:0009738(abscisic acid-activated signaling pathway);GO:0043565(sequence-specific DNA binding);GO:0045893(positive regul…	ENOG410Z2UE(homeobox-leucine zipper protein)	NA	NA	NA	NA(NA)	A0A096RWP5.1 PF00046.27;Homeobox;	26	19	3	2388	1751	1399	1588	5981	1765	1850	1800	1394	2300	2805	884	1301	1903	2392	1418	1235	1369	1684	2725	2753	0.6	0.5	0.07	58.85	46.86	37.58	40.11	150.96	52.05	61.15	56.05	34.72	84.35
TRINITY_DN15826_c0_g1	1517	TRINITY_DN15826_c0_g1_i1;TRINITY_DN15826_c0_g1_i2;TRINITY_DN15826_c0_g1_i3;TRINITY_DN15826_c0_g1_i4;TRINITY_DN15826_c0_g1_i5	-	-	-	-	-	-	-	-	-	-	5	3	3	5	10	3	3	4	2	1	1	6	5	25	7	4	5	6	12	10	95	25	1057	268	0.79	0.55	0.5	0.83	1.9	0.71	1.36	0.79	0.39	0.23	0.21	0.9	1.95
TRINITY_DN21170_c1_g1	1208	TRINITY_DN21170_c1_g1_i1;TRINITY_DN21170_c1_g1_i2;TRINITY_DN21170_c1_g1_i3	heat stress transcription factor C-1b-like [Aegilops tauschii subsp. tauschii]	HSFC1B	Heat stress transcription factor C-1b OS=Oryza sativa subsp. japonica GN=HSFC1B PE=2 SV=1	GO:0005634(nucleus);GO:0006970(response to osmotic stress);GO:0009737(response to abscisic acid)	COG5169(Transcription factor)	NA	NA	NA	NA(NA)	K3XL07.1 PF00447.15;HSF_DNA-bind;	45	53	17	2168.99	2273	3296	665	1635	688	1509	1628	1548	2630	2925	1110	1120	2545	2714	1915	1826	1935	2424	4407	2527	2.84	2.76	0.76	113.89	124.21	184.79	33.67	84.28	41.1	107.93	114.45	87.11	224.07
TRINITY_DN18225_c0_g1	962	TRINITY_DN18225_c0_g1_i1;TRINITY_DN18225_c0_g1_i2;TRINITY_DN18225_c0_g1_i3	-	-	-	-	-	-	-	-	-	-	5	5	2	114	237	118	299	438	252	180	389	148	578	337	250	119	554	289	531	624	647	535	839	671	0.27	0.31	0.1	6.57	14.6	6.97	16.97	27.28	17.55	15.2	32.96	8.38	49.42
TRINITY_DN28436_c1_g1	2400	TRINITY_DN28436_c1_g1_i1;TRINITY_DN28436_c1_g1_i10;TRINITY_DN28436_c1_g1_i2;TRINITY_DN28436_c1_g1_i3;TRINITY_DN28436_c1_g1_i4;TRINITY_DN28436_c1_g1_i5;TRINITY_DN28436_c1_g1_i6;TRINITY_DN28436_c1_g1_i7;TRINITY_DN28436_c1_g1_i8;TRINITY_DN28436_c1_g1_i9	NADP-dependent malic enzyme-like [Aegilops tauschii subsp. tauschii]	ME1	NADP-dependent malic enzyme OS=Phaseolus vulgaris GN=ME1 PE=2 SV=1	GO:0004470(malic enzyme activity);GO:0004471(malate dehydrogenase (decarboxylating) (NAD+) activity);GO:0004473(malate dehydrogenase (decarboxylating) (NADP+) activity);GO:0006090(pyruvate metabolic process);GO:0006108(malate metabolic process);GO:0006633(fatty acid biosynthetic process);GO:0008270(zinc ion binding);GO:0008948(oxaloacetate decarboxylase activity);GO:0009507(chloroplast);GO:001665…	COG0281(malic enzyme)	K00029	malate dehydrogenase (oxaloacetate-decarboxylating)(NADP+)	EC:1.1.1.40	ats00620(Pyruvate metabolism);ats00710(Carbon fixation in photosynthetic organisms)	A2WUY6.1 PF03949.13;Malic_M;	141	117	24	1618	1179	831	2571	19694	4529	9716	6896	4437	7254	14821	2491	9786	25390	18482	27788	17845	16867	21936	33108	24881	3.37	3.12	0.62	38.31	32.44	21.38	59.98	459.23	125.01	300.68	200.49	104.7	260.81
TRINITY_DN21512_c0_g5	877	TRINITY_DN21512_c0_g5_i1;TRINITY_DN21512_c0_g5_i2	unnamed protein product [Triticum aestivum]	-	-	-	ENOG410Z62G(NA)	-	-	-	-	-	2	3	0	434	196	210	278	436	113	455	516	498	308	390	161	303	273	223	231	383	237	252	621	242	0.11	0.19	0	26.23	12.54	13.9	16.7	26.9	8.11	37.12	39.61	43.03	46.51
TRINITY_DN20004_c0_g1	983	TRINITY_DN20004_c0_g1_i1;TRINITY_DN20004_c0_g1_i10;TRINITY_DN20004_c0_g1_i11;TRINITY_DN20004_c0_g1_i12;TRINITY_DN20004_c0_g1_i13;TRINITY_DN20004_c0_g1_i14;TRINITY_DN20004_c0_g1_i15;TRINITY_DN20004_c0_g1_i2;TRINITY_DN20004_c0_g1_i3;TRINITY_DN20004_c0_g1_i4;TRINITY_DN20004_c0_g1_i5;TRINITY_DN20004_c0_g1_i6;TRINITY_DN20004_c0_g1_i7;TRINITY_DN20004_c0_g1_i8;TRINITY_DN20004_c0_g1_i9	-	-	-	-	-	-	-	-	-	-	21219	16334	27658	2212	4083	1260	1537	586	756	457	555	1307	416	292	2078	1007	488	396	145	1629	688	291	239	1314	1923.1	1704.09	2687.83	169.85	399.5	102.47	98.16	45.82	69.07	43.52	50.08	94.35	46.38
TRINITY_DN27340_c0_g2	2711	TRINITY_DN27340_c0_g2_i1;TRINITY_DN27340_c0_g2_i2;TRINITY_DN27340_c0_g2_i3;TRINITY_DN27340_c0_g2_i4;TRINITY_DN27340_c0_g2_i5	aldose reductase [Aegilops tauschii subsp. tauschii]	-	Aldose reductase OS=Hordeum vulgare PE=1 SV=1	GO:0005737(cytoplasm)	COG0656(reductase)	K00002	alcohol dehydrogenase (NADP+)	EC:1.1.1.2	dosa00010(Glycolysis / Gluconeogenesis);dosa00040(Pentose and glucuronate interconversions);dosa00561(Glycerolipid metabolism)	W5AFS8.1 PF00248.19;Aldo_ket_red;	2	0	0	34	7	15	114	4074	353	1695	1296.95	191	2708	4346	193	1636	5860	11235	5111	3516.01	3877.93	7820	11057	6762.88	0.06	0	0	0.52	0.14	0.25	1.97	108.74	10.04	62.77	43.85	5.75	120.02
TRINITY_DN25461_c0_g2	786	TRINITY_DN25461_c0_g2_i1;TRINITY_DN25461_c0_g2_i2;TRINITY_DN25461_c0_g2_i3	ES2A [Hordeum vulgare]	-	-	-	-	-	-	-	-	-	597	735	550	7587	8308	17296	223	942	814	1275	484	949	1972	1596	998	2864	3558	2659	1690	1455	1862	1612	3066	4380	50.55	70.65	50.62	619.08	772.96	1673.8	17.12	75.05	68.17	142.4	51.64	87.19	278.98
TRINITY_DN28540_c0_g4	523	TRINITY_DN28540_c0_g4_i1	pyruvate dehydrogenase E1 component subunit alpha-2, mitochondrial [Aegilops tauschii subsp. tauschii]	Os06g0246500	Pyruvate dehydrogenase E1 component subunit alpha-2, mitochondrial OS=Oryza sativa subsp. japonica GN=Os06g0246500 PE=2 SV=1	GO:0004739(pyruvate dehydrogenase (acetyl-transferring) activity);GO:0005634(nucleus);GO:0005739(mitochondrion);GO:0005759(mitochondrial matrix);GO:0005829(cytosol);GO:0006086(acetyl-CoA biosynthetic process from pyruvate);GO:0006096(glycolytic process);GO:0043231(intracellular membrane-bounded organelle);GO:0046686(response to cadmium ion);GO:0055114(oxidation-reduction process)	COG1071(Dehydrogenase)	K00161	pyruvate dehydrogenase E1 component alpha subunit	EC:1.2.4.1	ats00010(Glycolysis / Gluconeogenesis);ats00020(Citrate cycle (TCA cycle));ats00620(Pyruvate metabolism)	B4FML9.1 PF00676.18;E1_dh;	2	7	0	121	98	66	137	198.44	154	237	184	216	244	422	122	130	471	480.45	298	409	324	343	538	562	0.26	1.06	0	16.7	13.67	9.14	17.75	27.79	24.8	44.55	32.49	27.13	49.27
TRINITY_DN27983_c0_g1	1329	TRINITY_DN27983_c0_g1_i1;TRINITY_DN27983_c0_g1_i10;TRINITY_DN27983_c0_g1_i2;TRINITY_DN27983_c0_g1_i3;TRINITY_DN27983_c0_g1_i4;TRINITY_DN27983_c0_g1_i5;TRINITY_DN27983_c0_g1_i6;TRINITY_DN27983_c0_g1_i7;TRINITY_DN27983_c0_g1_i8;TRINITY_DN27983_c0_g1_i9	galactinol synthase [Triticum aestivum]	GOLS3	Galactinol synthase 3 OS=Arabidopsis thaliana GN=GOLS3 PE=1 SV=1	GO:0005634(nucleus);GO:0005737(cytoplasm);GO:0006012(galactose metabolic process);GO:0006979(response to oxidative stress);GO:0009409(response to cold);GO:0016051(carbohydrate biosynthetic process);GO:0016757(transferase activity, transferring glycosyl groups);GO:0016758(transferase activity, transferring hexosyl groups);GO:0046872(metal ion binding);GO:0047216(inositol 3-alpha-galactosyltransfer…	COG5597(Glycosyl Transferase)	K18819	inositol 3-alpha-galactosyltransferase	EC:2.4.1.123	ats00052(Galactose metabolism)	T1MD70.1 PF01501.18;Glyco_transf_8;	555	514	416	404	207.64	355	287	483	519	1437	791.05	1898.25	1189	2213	683.06	956	2393	2177.01	3439.99	2892.3	2213	3588	4734.58	5267.01	37.06	44.67	24.38	45.7	13.72	31.56	23.74	56.97	64.72	159.09	98.73	195.08	206.4
TRINITY_DN22628_c0_g2	1249	TRINITY_DN22628_c0_g2_i1;TRINITY_DN22628_c0_g2_i2	Two-component response regulator-like PRR95 [Triticum urartu]	PRR95	Two-component response regulator-like PRR95 OS=Oryza sativa subsp. japonica GN=PRR95 PE=2 SV=1	GO:0000156(phosphorelay response regulator activity);GO:0000160(phosphorelay signal transduction system);GO:0003677(DNA binding);GO:0005515(protein binding);GO:0005634(nucleus);GO:0006351(transcription, DNA-templated);GO:0006355(regulation of transcription, DNA-templated);GO:0007623(circadian rhythm);GO:0009266(response to temperature stimulus);GO:0010017(red or far-red light signaling pathway);G…	COG5641(Transcription factor)	K12130	pseudo-response regulator 5	-	ats04712(Circadian rhythm - plant)	M7YR10.1 PF00072.22;Response_reg;	50	38	28	249	370	514	15	25	13	94	49	210	341	282	124	316	489	490	299	302	409	424	505	612	4.93	4.33	3.02	25.46	38.96	55.3	1.48	2.52	1.55	12.68	6.36	19.97	48.09
TRINITY_DN20418_c0_g2	1123	TRINITY_DN20418_c0_g2_i1;TRINITY_DN20418_c0_g2_i2;TRINITY_DN20418_c0_g2_i3	protein TsetseEP-like [Aegilops tauschii subsp. tauschii]	-	-	-	-	-	-	-	-	-	13	25	10	654	700	408	1215	419	1055	285	214	772	207	411	511	103	205	198	52	166	89	134	120	167	0.53	1.16	0.42	28.37	32.54	19	53.16	18.58	54.54	16.66	11.76	33.21	13.32
TRINITY_DN24759_c0_g2	1720	TRINITY_DN24759_c0_g2_i1	predicted protein [Hordeum vulgare subsp. vulgare]	Os05g0140800	Glucose and ribitol dehydrogenase homolog OS=Oryza sativa subsp. japonica GN=Os05g0140800 PE=2 SV=2	GO:0009507(chloroplast);GO:0016491(oxidoreductase activity);GO:0055114(oxidation-reduction process)	COG1028(Dehydrogenase reductase)	K00059	3-oxoacyl-[acyl-carrier protein] reductase	EC:1.1.1.100	bdi00061(Fatty acid biosynthesis);bdi01040(Biosynthesis of unsaturated fatty acids);bdi00780(Biotin metabolism);bdi00333(Prodigiosin biosyntheses)	W5AMI8.1 PF13561.4;adh_short_C2;	0	0	0	3	11	5	27	1640	155	409	319	185	609	1510	130	352	1588	2280	2057	683	608	1747	3239	1234	0	0	0	0.08	0.31	0.14	0.71	43.22	4.77	14.12	10.38	4.81	23.32
TRINITY_DN18055_c1_g8	2387	TRINITY_DN18055_c1_g8_i1;TRINITY_DN18055_c1_g8_i2	uncharacterized protein LOC109778686 [Aegilops tauschii subsp. tauschii]	-	-	-	ENOG41106SV(NA)	-	-	-	-	-	0	0	0	0	1	0	5	34	13	31	21	22	123	137	10	53	235	172	246	102	80	144	435	198	0	0	0	0	0.02	0	0.09	0.64	0.28	0.76	0.48	0.41	3.27
TRINITY_DN19430_c1_g1	2197	TRINITY_DN19430_c1_g1_i1;TRINITY_DN19430_c1_g1_i2;TRINITY_DN19430_c1_g1_i3;TRINITY_DN19430_c1_g1_i4;TRINITY_DN19430_c1_g1_i5;TRINITY_DN19430_c1_g1_i6;TRINITY_DN19430_c1_g1_i7;TRINITY_DN19430_c1_g1_i8	predicted protein [Hordeum vulgare subsp. vulgare]	PFK2	ATP-dependent 6-phosphofructokinase 2 OS=Arabidopsis thaliana GN=PFK2 PE=1 SV=1	GO:0003872(6-phosphofructokinase activity);GO:0005524(ATP binding);GO:0005737(cytoplasm);GO:0005829(cytosol);GO:0005945(6-phosphofructokinase complex);GO:0006002(fructose 6-phosphate metabolic process);GO:0006096(glycolytic process);GO:0046872(metal ion binding)	COG0205(phosphohexokinase)	K00850	6-phosphofructokinase 1	EC:2.7.1.11	ats00010(Glycolysis / Gluconeogenesis);ats00030(Pentose phosphate pathway);ats00051(Fructose and mannose metabolism);ats00052(Galactose metabolism);ats03018(RNA degradation)	A0A0D9ZLY6.1 PF00365.18;PFK;	25.35	19.37	15	62.2	28.18	16.06	28.5	63.29	22.04	145.5	68	82.73	333	325.11	100.55	78.15	420.36	407.29	710.52	238.65	485	347.58	960.03	1362	0.54	0.45	0.29	1.37	0.7	0.4	0.67	1.47	0.54	4.38	1.91	1.89	11.11
TRINITY_DN17023_c1_g4	288	TRINITY_DN17023_c1_g4_i1	-	-	-	-	-	-	-	-	-	-	30	12	6	68	42	34	20	103	63	199	119	155	419	551	147	141	820	807	554	528	389	910	865	796	12.69	6.02	2.78	30.26	18.52	14.24	8.07	47.62	32.39	123.19	68.25	61.78	273.57
TRINITY_DN16412_c0_g7	1908	TRINITY_DN16412_c0_g7_i1	DDB1- and CUL4-associated factor 8 [Aegilops tauschii subsp. tauschii]	dcaf8	DDB1- and CUL4-associated factor 8 OS=Xenopus laevis GN=dcaf8 PE=2 SV=1	GO:0000166(nucleotide binding)	ENOG410XQZP(ddb1 and cul4 associated factor)	NA	NA	NA	NA(NA)	W5E005.1 PF00400.30;WD40;	57	25	61	245	253.91	172.62	185	363	231	428.92	230.97	284.9	384.91	587.79	244	375.88	1231.69	1635.86	1148.51	805.83	815.54	931.4	1656.67	1220.74	1.22	0.6	1.33	5.59	6.3	4.3	4.33	8.48	6.31	13.12	6.66	6.58	13.07
TRINITY_DN29039_c0_g2	3005	TRINITY_DN29039_c0_g2_i1;TRINITY_DN29039_c0_g2_i2;TRINITY_DN29039_c0_g2_i3;TRINITY_DN29039_c0_g2_i4	-	-	-	-	-	-	-	-	-	-	164	105	146	55	44	49	590	1683	533	114	47	108	196	146	130	152	94	115	97	140	101	69	137	156	2.34	1.59	2.02	0.83	0.74	0.77	9.11	25.78	9.66	2.22	0.84	1.6	4.38
TRINITY_DN29050_c1_g5	1772	TRINITY_DN29050_c1_g5_i1	methionine gamma-lyase [Aegilops tauschii subsp. tauschii]	MGL	Methionine gamma-lyase OS=Arabidopsis thaliana GN=MGL PE=1 SV=1	GO:0003824(catalytic activity);GO:0003962(cystathionine gamma-synthase activity);GO:0004123(cystathionine gamma-lyase activity);GO:0005737(cytoplasm);GO:0005829(cytosol);GO:0006520(cellular amino acid metabolic process);GO:0009970(cellular response to sulfate starvation);GO:0018826(methionine gamma-lyase activity);GO:0019343(cysteine biosynthetic process via cystathionine);GO:0019346(transsulfura…	COG0626(cystathionine)	K01761	methionine-gamma-lyase	EC:4.4.1.11	ats00270(Cysteine and methionine metabolism);ats00450(Selenocompound metabolism)	A2Z9C9.1 PF01053.18;Cys_Met_Meta_PP;	127	117	18	2255	1151	2161	2636	9227	4671	6090	8135	6393	12450	7284	3419	5139	22255	17702	14604	12885	10579	17176	16998	22207	2.97	3.08	0.43	56.05	31.06	58.54	67.14	234.88	138.92	203.03	255.5	160.55	460.49
TRINITY_DN29080_c0_g1	3206	TRINITY_DN29080_c0_g1_i1;TRINITY_DN29080_c0_g1_i10;TRINITY_DN29080_c0_g1_i11;TRINITY_DN29080_c0_g1_i12;TRINITY_DN29080_c0_g1_i13;TRINITY_DN29080_c0_g1_i2;TRINITY_DN29080_c0_g1_i3;TRINITY_DN29080_c0_g1_i4;TRINITY_DN29080_c0_g1_i5;TRINITY_DN29080_c0_g1_i6;TRINITY_DN29080_c0_g1_i7;TRINITY_DN29080_c0_g1_i8;TRINITY_DN29080_c0_g1_i9	cation/calcium exchanger 1-like [Aegilops tauschii subsp. tauschii]	CCX1	Cation/calcium exchanger 1 OS=Arabidopsis thaliana GN=CCX1 PE=2 SV=1	GO:0005432(calcium:sodium antiporter activity);GO:0005774(vacuolar membrane);GO:0006812(cation transport);GO:0006813(potassium ion transport);GO:0006814(sodium ion transport);GO:0015297(antiporter activity);GO:0015491(cation:cation antiporter activity);GO:0016021(integral component of membrane);GO:0055085(transmembrane transport)	COG0530(exchanger)	NA	NA	NA	NA(NA)	W5ETB7.1 PF01699.22;Na_Ca_ex;	71	43	20	526	648	705	361	920.86	413	1159	593	751	1699.64	2109	538	963	2569.55	2453	2551.47	1828	1698	2336	3246	2783	1.78	1.73	0.39	7.63	12.01	11.27	5.75	19.08	9.45	23.2	12.59	14.61	40.29
TRINITY_DN15440_c1_g3	931	TRINITY_DN15440_c1_g3_i1;TRINITY_DN15440_c1_g3_i2;TRINITY_DN15440_c1_g3_i3;TRINITY_DN15440_c1_g3_i4;TRINITY_DN15440_c1_g3_i5;TRINITY_DN15440_c1_g3_i6;TRINITY_DN15440_c1_g3_i7	uncharacterized protein LOC109740203 [Aegilops tauschii subsp. tauschii]	-	-	-	ENOG410YT9R(NA)	-	-	-	-	-	4	2	1	9	7	8	214	1811	301	99	123	50	581	529	55	125	903	707	364	338	433	584	1529	352	0.21	0.12	0.06	1.84	1.09	0.48	13.91	112.25	20.76	8.08	9.17	2.75	63.09
TRINITY_DN20223_c1_g3	325	TRINITY_DN20223_c1_g3_i1	uncharacterized protein LOC109747322 [Aegilops tauschii subsp. tauschii]	-	-	-	ENOG41106W2(NA)	-	-	-	-	-	1757	1201	1372.69	9	26	19	29	65	6	0	9	11	3	1	93	27	9	3	0	15	8	2	6	22	579.39	465.91	491.15	3.12	8.94	6.28	9.16	23.2	2.4	0	4	3.41	1.52
TRINITY_DN22088_c2_g4	1487	TRINITY_DN22088_c2_g4_i1	predicted protein [Hordeum vulgare subsp. vulgare]	-	-	GO:0003674(molecular_function);GO:0005576(extracellular region);GO:0009505(plant-type cell wall);GO:0009793(embryo development ending in seed dormancy);GO:0045489(pectin biosynthetic process)	ENOG410YE8S(expressed protein)	-	-	-	-	W5H1F2.1 PF04862.10;DUF642;	270	269	47	0	1	0	0	0	0	0	0	29	0	0	0	0	0	0	0	1	1	0	0	2	7.78	8.75	1.38	0	0.03	0	0	0	0	0	0	0.89	0
TRINITY_DN28665_c0_g1	1579	TRINITY_DN28665_c0_g1_i1;TRINITY_DN28665_c0_g1_i2;TRINITY_DN28665_c0_g1_i3;TRINITY_DN28665_c0_g1_i4;TRINITY_DN28665_c0_g1_i5;TRINITY_DN28665_c0_g1_i6;TRINITY_DN28665_c0_g1_i7;TRINITY_DN28665_c0_g1_i8	-	-	-	-	-	-	-	-	-	-	25	35	5	1688	1296	1512	2256	13006	7020.98	4061	5089.95	2957	3876.94	5756	885	2954	5027.82	4390.99	4905.83	4981	4521.81	3985	7633.99	4979	2.48	6.08	0.95	181.74	144	204.17	263.79	1687.91	1003.74	616.74	826.84	332.76	624.71
TRINITY_DN22236_c0_g3	351	TRINITY_DN22236_c0_g3_i1;TRINITY_DN22236_c0_g3_i2	sucrose:sucrose 1-fructosyltransferase-like [Aegilops tauschii subsp. tauschii]	1-SST	Sucrose:sucrose 1-fructosyltransferase OS=Festuca arundinacea GN=1-SST PE=1 SV=1	GO:0005975(carbohydrate metabolic process);GO:0050306(sucrose 1F-fructosyltransferase activity)	COG1621(Hydrolase)	NA	NA	NA	NA(NA)	-	5	3	2	18.73	31.11	18	453.96	94.12	270.68	151.8	115.72	151.36	19.74	7	38.42	9.56	21	0	0	6	14.74	0	0	0	1.41	0.99	0.61	5.56	9.17	5.13	124.14	29.32	101.42	67.41	44.01	41.09	8.59
TRINITY_DN27562_c0_g2	594	TRINITY_DN27562_c0_g2_i1;TRINITY_DN27562_c0_g2_i2	cytochrome P450 76M5-like [Aegilops tauschii subsp. tauschii]	CYP76M5	Cytochrome P450 76M5 OS=Oryza sativa subsp. japonica GN=CYP76M5 PE=1 SV=1	GO:0016020(membrane);GO:0016709(oxidoreductase activity, acting on paired donors, with incorporation or reduction of molecular oxygen, NAD(P)H as one donor, and incorporation of one atom of oxygen);GO:0044550(secondary metabolite biosynthetic process)	COG2124(Cytochrome p450)	NA	NA	NA	NA(NA)	W5GGL2.1 PF00067.20;p450;	555	410	442	79	55	67	84	26	31	55	29	35	7	9	27	12	10	5	7	13	10	3	4	41	63.24	51.16	57.16	9.84	6.21	9.36	11.14	3.31	5	10.6	5.25	3.98	1.24
TRINITY_DN17710_c1_g4	2241	TRINITY_DN17710_c1_g4_i1;TRINITY_DN17710_c1_g4_i2	probable zinc metalloprotease EGY3, chloroplastic [Aegilops tauschii subsp. tauschii]	EGY3	Probable zinc metalloprotease EGY3, chloroplastic OS=Oryza sativa subsp. indica GN=EGY3 PE=3 SV=1	GO:0005739(mitochondrion);GO:0006508(proteolysis);GO:0008237(metallopeptidase activity);GO:0009408(response to heat);GO:0009644(response to high light intensity);GO:0016021(integral component of membrane);GO:0031969(chloroplast membrane);GO:0042542(response to hydrogen peroxide)	COG0750(Membrane-associated zinc metalloprotease)	-	-	-	-	K9VMW6.1 PF02163.20;Peptidase_M50;	683	660	371	716	557	334	6564	7312	6198	588	657	414	3478	1659	1179	879	1930	1769	1535	991	1099	847	1871	2440	12.34	13.73	6.74	14.59	11.72	6.95	142.84	148.01	167.25	15.46	16.2	8.14	99.4
TRINITY_DN29792_c0_g1	3515	TRINITY_DN29792_c0_g1_i1;TRINITY_DN29792_c0_g1_i2	chromatin modification-related protein EAF1 B-like isoform X3 [Aegilops tauschii subsp. tauschii]	EAF1A	Chromatin modification-related protein EAF1 A OS=Arabidopsis thaliana GN=EAF1A PE=1 SV=1	GO:0005515(protein binding);GO:0005634(nucleus);GO:0035267(NuA4 histone acetyltransferase complex)	ENOG4112DFR(DNA binding protein)	NA	NA	NA	NA(NA)	C5XNT3.1 PF07529.11;HSA;	208	123	130	109	120	107	76	156	49	208	292	347	661	794	364	252	1150	1127	873	628	852	1101	1171	1059	2.42	1.59	1.43	1.44	1.52	1.96	0.99	2.54	0.95	3.43	4.86	4.47	13.12
TRINITY_DN26542_c0_g7	2434	TRINITY_DN26542_c0_g7_i1;TRINITY_DN26542_c0_g7_i2	hypothetical protein C2845_PM04G03450 [Panicum miliaceum]	-	-	-	-	-	-	-	-	-	0	1	0	0	0	0	1	2	0	0	0	0	0	0	0	1	0	3	2	1	267	4	1084	864	0	0.03	0	0	0	0	0.03	0.06	0	0	0	0	0
TRINITY_DN28665_c0_g2	855	TRINITY_DN28665_c0_g2_i1;TRINITY_DN28665_c0_g2_i2;TRINITY_DN28665_c0_g2_i3;TRINITY_DN28665_c0_g2_i4;TRINITY_DN28665_c0_g2_i5;TRINITY_DN28665_c0_g2_i6;TRINITY_DN28665_c0_g2_i7	embryonic protein DC-8-like [Aegilops tauschii subsp. tauschii]	-	-	-	ENOG410XTQ6(NA)	-	-	-	-	-	28.44	21.24	2.31	488.91	473.68	691.48	732.71	6138.74	2297.55	2571.85	3298.5	2157.29	3810.43	6914.84	798.75	2278.6	7148.97	4773.38	9170.04	6143.6	4890.22	5730.01	9194.41	7061.64	1.69	1.43	0.14	36.7	42.53	49.89	50.33	451.05	194.4	313.24	288.37	158.08	426.08
TRINITY_DN22922_c1_g1	400	TRINITY_DN22922_c1_g1_i1;TRINITY_DN22922_c1_g1_i2;TRINITY_DN22922_c1_g1_i3;TRINITY_DN22922_c1_g1_i4;TRINITY_DN22922_c1_g1_i5	Heat shock cognate 70 kDa protein [Triticum urartu]	HSC-I	Heat shock cognate 70 kDa protein 1 OS=Solanum lycopersicum GN=HSC-I PE=2 SV=1	GO:0005524(ATP binding);GO:0005737(cytoplasm);GO:0006457(protein folding);GO:0009408(response to heat);GO:0009507(chloroplast);GO:0009941(chloroplast envelope);GO:0046686(response to cadmium ion)	COG0443(Heat shock protein)	K03283	heat shock 70kDa protein 1/2/6/8	-	ats03040(Spliceosome);ats04141(Protein processing in endoplasmic reticulum);ats04144(Endocytosis)	I1GLJ7.1 PF00012.18;HSP70;	153.01	81	46	62.01	18	102	376	538.42	198	94	193.01	290.76	787	960.09	208	339.86	1181.04	866.07	1276	1154	1668	1423	2969.66	1795.74	84.97	53.9	28.05	32.94	9.11	52.78	197.29	275.74	122.08	54.13	94.24	109.28	480.44
TRINITY_DN13469_c0_g1	1095	TRINITY_DN13469_c0_g1_i1;TRINITY_DN13469_c0_g1_i2	predicted protein [Hordeum vulgare subsp. vulgare]	PBL27	Serine/threonine-protein kinase PBL27 OS=Arabidopsis thaliana GN=PBL27 PE=1 SV=1	GO:0004675(transmembrane receptor protein serine/threonine kinase activity);GO:0005515(protein binding);GO:0005886(plasma membrane);GO:0006468(protein phosphorylation);GO:0007166(cell surface receptor signaling pathway);GO:0016301(kinase activity);GO:0045087(innate immune response)	COG0515(Serine Threonine protein kinase)	K13430	serine/threonine-protein kinase PBS1	EC:2.7.11.1	tcc04626(Plant-pathogen interaction)	C0PFX2.1 PF00069.23;Pkinase;	350	342	240	432	395	263	416	685	377	663	630	1154	1083	1959	644	778	2488	1914	2466	1955	2106	2769	3298	3267	16.26	17.54	11.69	20.9	21.07	14.39	22.15	32.69	20.73	44.62	42.13	56.34	74.67
TRINITY_DN15578_c1_g4	1278	TRINITY_DN15578_c1_g4_i1	predicted protein [Hordeum vulgare subsp. vulgare]	VIT1.2	Vacuolar iron transporter 1.2 OS=Oryza sativa subsp. japonica GN=VIT1.2 PE=3 SV=2	GO:0005381(iron ion transmembrane transporter activity);GO:0005384(manganese ion transmembrane transporter activity);GO:0005774(vacuolar membrane);GO:0006880(intracellular sequestering of iron ion);GO:0030026(cellular manganese ion homeostasis);GO:0071281(cellular response to iron ion);GO:0071421(manganese ion transmembrane transport)	COG1814(integral membrane protein)	-	-	-	-	F2CT02.1 PF01988.17;VIT1;	15	7	21	1882	989	2673	377	753	1806	772	569	825	241	914	441	531	1166	512	1509	1873	1578	2222	1137	1652	0.52	0.27	0.74	69.3	39.2	106.24	14.08	28.37	79.36	38.21	26.52	30.32	13.18
TRINITY_DN29107_c1_g1	863	TRINITY_DN29107_c1_g1_i1;TRINITY_DN29107_c1_g1_i10;TRINITY_DN29107_c1_g1_i11;TRINITY_DN29107_c1_g1_i12;TRINITY_DN29107_c1_g1_i13;TRINITY_DN29107_c1_g1_i14;TRINITY_DN29107_c1_g1_i15;TRINITY_DN29107_c1_g1_i16;TRINITY_DN29107_c1_g1_i17;TRINITY_DN29107_c1_g1_i2;TRINITY_DN29107_c1_g1_i3;TRINITY_DN29107_c1_g1_i4;TRINITY_DN29107_c1_g1_i5;TRINITY_DN29107_c1_g1_i6;TRINITY_DN29107_c1_g1_i7;TRINITY_DN29107_…	late embryogenesis abundant protein 3 [Eremopyrum triticeum]	HVA1	ABA-inducible protein PHV A1 OS=Hordeum vulgare GN=HVA1 PE=2 SV=1	-	ENOG410Y2SY(late embryogenesis abundant)	-	-	-	-	-	53.9	55	15	4100.87	1268.49	1878.39	1176.82	28062	8860.18	18228.5	10381.5	5860.63	24243.3	47381	3515.47	20480.6	42831.2	45073.5	36261.3	37652	38863.2	40674.1	59437.1	60546.9	12.47	13.47	2.4	920.69	266.73	342.41	230.38	5785.59	2061.54	5888.39	3190.08	1154.6	7969.62
TRINITY_DN16578_c2_g1	1298	TRINITY_DN16578_c2_g1_i1;TRINITY_DN16578_c2_g1_i2;TRINITY_DN16578_c2_g1_i3;TRINITY_DN16578_c2_g1_i4	-	-	-	-	-	-	-	-	-	-	1	0	0	8	0	4	17	527	184	245	93	29	425	767	140	294	651	936	304	282	336	624	452	804	0.03	0	0	0.29	0	0.16	0.76	19.47	7.93	12.07	8.17	1.24	22.98
TRINITY_DN16182_c0_g4	1917	TRINITY_DN16182_c0_g4_i1;TRINITY_DN16182_c0_g4_i2;TRINITY_DN16182_c0_g4_i3;TRINITY_DN16182_c0_g4_i4	probable protein phosphatase 2C 51 [Aegilops tauschii subsp. tauschii]	Os05g0572700	Probable protein phosphatase 2C 51 OS=Oryza sativa subsp. japonica GN=Os05g0572700 PE=2 SV=1	GO:0004722(protein serine/threonine phosphatase activity);GO:0005886(plasma membrane);GO:0006470(protein dephosphorylation);GO:0046872(metal ion binding)	COG0631(Phosphatase)	K14497	protein phosphatase 2C	EC:3.1.3.16	ats04016(MAPK signaling pathway - plant);ats04075(Plant hormone signal transduction)	M0UWN5.1 PF00481.19;PP2C;	17	16	2	328.1	118	84	96	1442	774	1579	871.16	950	1323	2492	388	1103	3800	2787	3341	2050	2454	3338	4212.42	4312	0.94	1.06	0.67	7.88	3.51	2.13	2.24	35.06	23.27	49.29	25.26	23.68	45.2
TRINITY_DN19628_c1_g1	1122	TRINITY_DN19628_c1_g1_i1	hypothetical protein TRIUR3_03662 [Triticum urartu]	-	-	GO:0003674(molecular_function);GO:0008150(biological_process);GO:0016021(integral component of membrane)	ENOG41106WE(Protein of unknown function (DUF3339))	-	-	-	-	M7ZHA9.1 PF11820.6;DUF3339;	588	384	520	149	97	73	743	470	289	204	200	218	55	50	177	27	80	39	23	27	45	24	24	73	24.1	17.81	21.74	6.47	4.51	3.4	32.54	20.87	14.95	11.92	11	9.38	3.54
TRINITY_DN27187_c0_g1	847	TRINITY_DN27187_c0_g1_i1;TRINITY_DN27187_c0_g1_i2;TRINITY_DN27187_c0_g1_i3;TRINITY_DN27187_c0_g1_i4	Lecithine-cholesterol acyltransferase-like 4 [Triticum urartu]	LCAT4	Lecithin-cholesterol acyltransferase-like 4 OS=Arabidopsis thaliana GN=LCAT4 PE=1 SV=1	GO:0004607(phosphatidylcholine-sterol O-acyltransferase activity);GO:0004620(phospholipase activity);GO:0005829(cytosol);GO:0006629(lipid metabolic process);GO:0008374(O-acyltransferase activity);GO:0009395(phospholipid catabolic process)	ENOG410Y9CF(Acyl-transferase)	-	-	-	-	M7YZ45.1 PF02450.13;LCAT;	216	159	88	259	108	99	145	340	194	331	446.39	891	879	1374	613	386.4	1646	1102.52	1509	1037	1382.44	2053	1879	1935	18.43	16.57	10.69	22.53	9.57	8.84	11.97	29.44	19.47	38.58	50.19	72.17	110.01
TRINITY_DN27702_c0_g2	217	TRINITY_DN27702_c0_g2_i1	-	-	-	-	-	-	-	-	-	-	3	4	0	5	0	0	7	33	9	149	266	55	17	79	7	121	186	408	270	34	133	503	621	628	2.28	3.65	0	3.99	0	0	5.16	28.41	8.35	167.49	277.2	40.25	20.25
TRINITY_DN28464_c1_g1	514	TRINITY_DN28464_c1_g1_i1;TRINITY_DN28464_c1_g1_i2;TRINITY_DN28464_c1_g1_i3;TRINITY_DN28464_c1_g1_i4;TRINITY_DN28464_c1_g1_i5;TRINITY_DN28464_c1_g1_i6	nicotianamine synthase [Triticum aestivum]	NAS2	Probable nicotianamine synthase 2 OS=Hordeum vulgare GN=NAS2 PE=2 SV=1	GO:0009555(pollen development);GO:0009860(pollen tube growth);GO:0010233(phloem transport);GO:0030410(nicotianamine synthase activity);GO:0030418(nicotianamine biosynthetic process)	-	NA	NA	NA	NA(NA)	I1H680.1 PF03059.14;NAS;	315	27	257.7	150	178	52	0	0	11	0	0	3	0	0	0	0	0	0	0	2	0	4	0	5	56.08	5.5	51.06	28.24	44.37	8.98	0	0	4.19	0	0	0.83	0
TRINITY_DN27466_c0_g2	1405	TRINITY_DN27466_c0_g2_i1;TRINITY_DN27466_c0_g2_i2;TRINITY_DN27466_c0_g2_i3	CBL-interacting protein kinase 16-like [Aegilops tauschii subsp. tauschii]	CIPK16	CBL-interacting protein kinase 16 OS=Oryza sativa subsp. japonica GN=CIPK16 PE=2 SV=1	GO:0004674(protein serine/threonine kinase activity);GO:0005524(ATP binding);GO:0005622(intracellular);GO:0005886(plasma membrane);GO:0016301(kinase activity);GO:0018105(peptidyl-serine phosphorylation);GO:0018107(peptidyl-threonine phosphorylation);GO:0035556(intracellular signal transduction);GO:0050832(defense response to fungus)	COG0515(Serine Threonine protein kinase)	NA	NA	NA	NA(NA)	W5FHS4.1 PF00069.23;Pkinase;	38	62	19	812	1353	929	1524	797	1017	1089	1140.99	883	285	444	478	661	328	231	250	490	427	151	372	276	1.85	3.78	0.6	28.05	47.89	32.97	50.85	27.51	40.63	48.03	47.44	29.08	13.93
TRINITY_DN19151_c3_g1	631	TRINITY_DN19151_c3_g1_i1	Protein SRG1 [Triticum urartu]	-	-	GO:0051213(dioxygenase activity)	COG3491(2OGFe(II) oxygenase)	K06892	feruloyl-CoA ortho-hydroxylase	EC:1.14.11.-	ini00940(Phenylpropanoid biosynthesis)	I1I9I6.1 PF03171.18;2OG-FeII_Oxy;	2	1	1	101	64	93	89	106	82	36	17	44	6	14	7	16	19	6	2	13	9	1	2	2	0.19	0.11	0.1	10.06	6.57	9.52	8.53	10.73	9.6	4.87	2.16	4.11	0.88
TRINITY_DN24468_c1_g4	743	TRINITY_DN24468_c1_g4_i1	-	-	-	-	-	-	-	-	-	M7ZAS7.1 PF00257.17;Dehydrin;	4	1	0	728.02	240	183	303	1438	3039	1520	296	729	2051	1676.03	255	1659	3330.04	2678	2953	2469	2675	1510	3206	2457	0.29	0.08	0	56.01	19.32	14.72	22.85	112.72	276.38	158.26	28.98	53.74	232.71
TRINITY_DN19464_c1_g6	735	TRINITY_DN19464_c1_g6_i1;TRINITY_DN19464_c1_g6_i2	heat shock cognate 70 kDa protein 2 [Aegilops tauschii subsp. tauschii]	MED37E	Probable mediator of RNA polymerase II transcription subunit 37e OS=Arabidopsis thaliana GN=MED37E PE=1 SV=3	GO:0002020(protease binding);GO:0005515(protein binding);GO:0005524(ATP binding);GO:0005618(cell wall);GO:0005634(nucleus);GO:0005730(nucleolus);GO:0005737(cytoplasm);GO:0005774(vacuolar membrane);GO:0005794(Golgi apparatus);GO:0005829(cytosol);GO:0005886(plasma membrane);GO:0006351(transcription, DNA-templated);GO:0006355(regulation of transcription, DNA-templated);GO:0006457(protein folding);GO…	COG0443(Heat shock protein)	K03283	heat shock 70kDa protein 1/2/6/8	-	ats03040(Spliceosome);ats04141(Protein processing in endoplasmic reticulum);ats04144(Endocytosis)	I1GLJ7.1 PF00012.18;HSP70;	452	240	365.02	127	98	170	79	129	59	140	119.03	354	405	513	383.05	305	759	554	1008	716	686	908	1382	1044	38.62	20.74	34.54	9.93	8.01	18.12	6.05	11.06	5.45	14.82	18.23	26.49	48.47
TRINITY_DN29671_c0_g1	678	TRINITY_DN29671_c0_g1_i1;TRINITY_DN29671_c0_g1_i2;TRINITY_DN29671_c0_g1_i3;TRINITY_DN29671_c0_g1_i4	3-isopropylmalate dehydratase large subunit, chloroplastic [Aegilops tauschii subsp. tauschii]	IIL1	3-isopropylmalate dehydratase large subunit, chloroplastic OS=Arabidopsis thaliana GN=IIL1 PE=1 SV=1	GO:0003861(3-isopropylmalate dehydratase activity);GO:0009098(leucine biosynthetic process);GO:0009507(chloroplast);GO:0009536(plastid);GO:0009570(chloroplast stroma);GO:0016829(lyase activity);GO:0019761(glucosinolate biosynthetic process);GO:0046686(response to cadmium ion);GO:0046872(metal ion binding);GO:0050486(intramolecular transferase activity, transferring hydroxy groups);GO:0051539(4 ir…	COG0065(Catalyzes the isomerization between 2-isopropylmalate and 3-isopropylmalate, via the formation of 2-isopropylmaleate (By similarity))	K01703	3-isopropylmalate/(R)-2-methylmalate dehydratase large subunit	EC:4.2.1.33 4.2.1.35	ats00660(C5-Branched dibasic acid metabolism);ats00290(Valine, leucine and isoleucine biosynthesis);ats00966(Glucosinolate biosynthesis)	W5GDP1.1 PF00330.18;Aconitase;	37.94	32	28.9	64	80.98	107	71	62	25	78	90	170	267	211.97	119.76	134.84	461.77	305	364	315	605	526	736.98	558	9.63	7.62	11.59	20.9	22.82	32.84	18.88	17.96	8.44	28.88	30.67	40.4	95.54
TRINITY_DN21467_c0_g2	2048	TRINITY_DN21467_c0_g2_i1;TRINITY_DN21467_c0_g2_i2	uncharacterized protein LOC109754768 [Aegilops tauschii subsp. tauschii]	TIC32	Short-chain dehydrogenase TIC 32, chloroplastic OS=Arabidopsis thaliana GN=TIC32 PE=2 SV=1	GO:0005886(plasma membrane);GO:0009507(chloroplast);GO:0009706(chloroplast inner membrane);GO:0009941(chloroplast envelope);GO:0016491(oxidoreductase activity)	ENOG410YIUI(NA)	K12600	superkiller protein 3	-	sbi03018(RNA degradation)	M0Z4M5.1 PF00106.23;adh_short;	33	47	7	439	210	235	990	3001	1769	904	906	932	746	2028.99	417	858	1211	818	2265	1546	922	1192	2572	3071	0.66	1.05	0.14	9.24	4.83	5.43	21.52	64.9	44.77	25.53	24.15	19.97	23.42
TRINITY_DN24628_c2_g1	709	TRINITY_DN24628_c2_g1_i1	uncharacterized protein LOC109741039 [Aegilops tauschii subsp. tauschii]	-	-	GO:0003674(molecular_function);GO:0005737(cytoplasm);GO:0008150(biological_process)	ENOG41105WS(NA)	-	-	-	-	-	9	15	1	3019	1354	1207	3033	14034	4480	3999	3329	3380	5493	7574	610	2107	7065	5264	3783	2985	2901	3759	7061	9163	0.71	1.34	0.08	249.51	116.67	103.82	244.54	1181.19	437.12	447.71	350.42	266.18	668.9
TRINITY_DN28713_c0_g4	760	TRINITY_DN28713_c0_g4_i1;TRINITY_DN28713_c0_g4_i2	-	-	-	-	-	-	-	-	-	-	4	2	0	467.46	439.35	225.5	250.55	4651.39	1809.07	1286.85	739.57	865.3	1565.75	1326.89	221	995.9	1727.52	1734.87	1357.47	1004.36	2229.21	972.47	1985.17	2710.83	0.62	0.36	0	74.59	52.79	26.42	30.33	565.09	230.28	255.6	152.99	89.5	370.82
TRINITY_DN28897_c0_g1	3032	TRINITY_DN28897_c0_g1_i1;TRINITY_DN28897_c0_g1_i2;TRINITY_DN28897_c0_g1_i3;TRINITY_DN28897_c0_g1_i4;TRINITY_DN28897_c0_g1_i5;TRINITY_DN28897_c0_g1_i6;TRINITY_DN28897_c0_g1_i7;TRINITY_DN28897_c0_g1_i8	-	-	-	-	-	-	-	-	-	-	8	8	4	42	6	5	5	133	53	215	53	114	698	463	55	239	600	847	1093	886	885	922	1300	1500.03	0.12	0.17	0.06	1.06	0.11	0.09	0.34	3.22	0.95	7.55	1.09	2.16	22.36
TRINITY_DN29155_c1_g5	327	TRINITY_DN29155_c1_g5_i1	6-fructosyltransferase, partial [Leymus chinensis]	-	-	-	COG1621(Hydrolase)	-	-	-	-	-	8	10	3	51	74	37	467	322	80	305	390	582	268	360	477	514	402	332.83	272	131	399	163	332	552	2.61	3.83	1.06	17.47	25.14	12.08	145.78	113.47	31.61	144.07	171.32	178.23	134.5
TRINITY_DN19217_c0_g1	2292	TRINITY_DN19217_c0_g1_i1;TRINITY_DN19217_c0_g1_i2;TRINITY_DN19217_c0_g1_i3;TRINITY_DN19217_c0_g1_i4;TRINITY_DN19217_c0_g1_i5;TRINITY_DN19217_c0_g1_i6;TRINITY_DN19217_c0_g1_i7	bZIP transcription factor domain containing protein, expressed [Triticum aestivum]	GBF4	G-box-binding factor 4 OS=Arabidopsis thaliana GN=GBF4 PE=1 SV=1	GO:0003677(DNA binding);GO:0003700(DNA binding transcription factor activity);GO:0005515(protein binding);GO:0005634(nucleus);GO:0006351(transcription, DNA-templated);GO:0006355(regulation of transcription, DNA-templated);GO:0009507(chloroplast);GO:0043565(sequence-specific DNA binding)	ENOG410ZKZR(Transcription factor)	K14432	ABA responsive element binding factor	-	ats04075(Plant hormone signal transduction)	M0Y042.1 PF00170.19;bZIP_1;	42	55	35	590	515	384	606	1306	732	561	819	823	457	865	429	512	595	425	583	465	557	514	893	780	1.84	2.56	1.44	23.66	23.42	17.33	26.34	60.38	35.8	31.43	42.07	35.4	31.35
TRINITY_DN25968_c0_g4	994	TRINITY_DN25968_c0_g4_i1;TRINITY_DN25968_c0_g4_i2;TRINITY_DN25968_c0_g4_i3;TRINITY_DN25968_c0_g4_i4;TRINITY_DN25968_c0_g4_i5;TRINITY_DN25968_c0_g4_i6	-	-	-	-	-	-	-	-	-	-	3	7	2	49	37.97	22.07	87	72	85.79	58.59	46	82.26	105	171.46	70.56	112.62	154.19	131.73	359.12	139.96	128	182.82	315.68	1287.49	1.35	3.41	0.66	16.48	10.96	6.44	26.38	29.87	27.81	22.82	21.8	31.61	54.88
TRINITY_DN29600_c2_g5	691	TRINITY_DN29600_c2_g5_i1	-	-	-	-	-	-	-	-	-	-	187	1.55	107	0	1.03	0	0	1	0	0	0	0	0	0	0	0	0	0	1	0	0	0	1	0	15.26	0.14	9.05	0	0.09	0	0	0.09	0	0	0	0	0
TRINITY_DN16515_c1_g4	209	TRINITY_DN16515_c1_g4_i1	-	-	-	-	-	-	-	-	-	-	415	282	245.31	12	13	4	4	12	7	1	5	7	3	0	19	5	2	2	0	8	5	2	4	24	339.21	276.32	220.02	10.27	11.42	3.26	3.19	11.15	6.98	1.2	5.6	5.56	3.86
TRINITY_DN15445_c0_g6	1013	TRINITY_DN15445_c0_g6_i1	unnamed protein product [Triticum aestivum]	-	-	-	ENOG410ZAXS(NA)	-	-	-	-	-	0	1	2	23	17	7	50	147	70	98	94	48	261	228	40	118	406	625	152	201	243	241	350	234	0	0.05	0.1	1.14	0.9	0.37	2.49	7.46	4.13	6.56	5.92	2.35	19.2
TRINITY_DN17146_c1_g7	3971	TRINITY_DN17146_c1_g7_i1	-	-	-	-	-	-	-	-	-	-	28	30	31	69.09	34.02	44	29	225	115.32	202	135.12	165	504.85	617.95	105.72	227	826.72	814.89	830.63	555.6	542.75	845	1045	991.97	0.27	0.32	0.3	0.7	0.38	0.49	0.31	2.34	1.41	2.75	1.73	1.72	7.65
TRINITY_DN18874_c0_g3	1037	TRINITY_DN18874_c0_g3_i1;TRINITY_DN18874_c0_g3_i2;TRINITY_DN18874_c0_g3_i3	uncharacterized protein LOC109783518 [Aegilops tauschii subsp. tauschii]	-	-	-	ENOG411053F(NA)	-	-	-	-	-	763	920.93	926	1798	1483	1292	2277	940	1355	1144	1320	1333	354.52	318	922	514	301	180	144	219	217	141	156	169	36.8	50.06	45.54	91.32	80.69	70.21	116.22	48.93	81.88	78.28	85.07	66.61	26.86
TRINITY_DN28000_c1_g1	3322	TRINITY_DN28000_c1_g1_i1;TRINITY_DN28000_c1_g1_i2	hypothetical protein PAHAL_1G435000 [Panicum hallii]	-	-	-	ENOG410YCCX(NA)	-	-	-	-	-	84	57	21	247	232	153	213	420	210	496	432	409	560	1133	268	487	1162	931	1191.12	732.85	945.9	1389.93	1397	1526	1.06	0.77	0.27	3.17	3.3	2.36	2.72	5.51	3.1	8.88	6.91	5.24	11.27
TRINITY_DN16052_c0_g3	843	TRINITY_DN16052_c0_g3_i1;TRINITY_DN16052_c0_g3_i2;TRINITY_DN16052_c0_g3_i3;TRINITY_DN16052_c0_g3_i4;TRINITY_DN16052_c0_g3_i5;TRINITY_DN16052_c0_g3_i6;TRINITY_DN16052_c0_g3_i7	-	-	-	-	-	-	-	-	-	-	14	9	3	493	535	409	477	4451.85	1718.23	2633.66	639.44	2258.87	2004	4600	403.81	1442.65	2355.75	3285	2987.88	4757.89	3913.53	2218.88	3596.86	3830.6	3.75	2.16	0.19	158.52	189.32	144.42	156.69	1612.96	666.87	1297.16	315.41	746.91	1093.68
TRINITY_DN13980_c3_g1	2334	TRINITY_DN13980_c3_g1_i1	putative 9-cis-epoxycarotenoid dioxygenase [Hordeum vulgare]	VP14	9-cis-epoxycarotenoid dioxygenase 1, chloroplastic OS=Zea mays GN=VP14 PE=1 SV=2	GO:0009507(chloroplast);GO:0009570(chloroplast stroma);GO:0009688(abscisic acid biosynthetic process);GO:0010162(seed dormancy process);GO:0045549(9-cis-epoxycarotenoid dioxygenase activity);GO:0046872(metal ion binding);GO:0055114(oxidation-reduction process)	COG3670(dioxygenase)	K09840	9-cis-epoxycarotenoid dioxygenase	EC:1.13.11.51	ats00906(Carotenoid biosynthesis)	W5FAZ1.1 PF03055.13;RPE65;	7	16	6	938	985	566	220	429	295	378	244	722	318	644	162	305	489	300	471	549	327	328	987	650	0.12	0.31	0.1	17.02	19.5	11.26	4.11	7.98	6.42	9.19	5.59	13.33	8.6
TRINITY_DN27081_c0_g2	1421	TRINITY_DN27081_c0_g2_i1;TRINITY_DN27081_c0_g2_i2;TRINITY_DN27081_c0_g2_i3;TRINITY_DN27081_c0_g2_i4;TRINITY_DN27081_c0_g2_i5;TRINITY_DN27081_c0_g2_i6;TRINITY_DN27081_c0_g2_i7;TRINITY_DN27081_c0_g2_i8	uncharacterized protein LOC109761078 [Aegilops tauschii subsp. tauschii]	-	-	-	-	-	-	-	-	-	19	5	2	18	8	18	122	458	282	32	43	57	244	176	45	158	272	294	273	364	271	313	476	344	1.12	0.3	0.06	1.02	0.28	0.89	5.15	19.63	23.02	2.61	2.88	4.24	22.53
TRINITY_DN24632_c0_g5	1347	TRINITY_DN24632_c0_g5_i1;TRINITY_DN24632_c0_g5_i2	predicted protein [Hordeum vulgare subsp. vulgare]	-	-	GO:0003676(nucleic acid binding);GO:0005634(nucleus);GO:0005737(cytoplasm);GO:0005886(plasma membrane);GO:0006950(response to stress);GO:0006979(response to oxidative stress);GO:0009408(response to heat);GO:0009409(response to cold);GO:0009506(plasmodesma);GO:0016787(hydrolase activity);GO:0034337(RNA folding);GO:0061077(chaperone-mediated protein folding)	ENOG4111KQ7(Universal stress protein)	-	-	-	-	A0A0D3FB24.1 PF00582.24;Usp;	64	59	77	113	116	70	668	859	508	227	196	175	855	679	195	351	760	654	917	768	671	421	991	1096	2.41	2.51	2.97	4.56	5.05	3	26.7	34.96	23.74	12.26	9.68	6.98	49.76
TRINITY_DN16595_c0_g4	663	TRINITY_DN16595_c0_g4_i1;TRINITY_DN16595_c0_g4_i2	uncharacterized protein LOC100840736 [Brachypodium distachyon]	-	-	-	ENOG4111E1N(NA)	-	-	-	-	-	0	0	0	16	20	11	21	875	220	605	568	187	303	811	43	288	751	807	1068	387	604	739	1235	826	0	0	0	1.47	1.9	1.04	1.91	81.79	24.85	75.39	66.53	16.23	40.95
TRINITY_DN15004_c0_g1	1031	TRINITY_DN15004_c0_g1_i1;TRINITY_DN15004_c0_g1_i2;TRINITY_DN15004_c0_g1_i3;TRINITY_DN15004_c0_g1_i4;TRINITY_DN15004_c0_g1_i5	uncharacterized protein LOC109745583 [Aegilops tauschii subsp. tauschii]	-	-	GO:0030599(pectinesterase activity);GO:0046910(pectinesterase inhibitor activity);GO:0071944(cell periphery)	ENOG41105YI(Plant invertase/pectin methylesterase inhibitor)	-	-	-	-	W5BHH4.1 PF04043.13;PMEI;	22	39	15	1800	2423.96	3696	283	309	297.84	262.47	257	1380.93	129	99	611.45	495	191.76	52.21	76	192.25	248.76	26	100.21	148	1.39	3.05	1.21	112.68	163.2	274.59	17.47	21.5	21.81	23.89	20.87	91.49	11.99
TRINITY_DN23908_c0_g1	1491	TRINITY_DN23908_c0_g1_i1	predicted protein [Hordeum vulgare subsp. vulgare]	PAZX	Serpin-ZX OS=Hordeum vulgare GN=PAZX PE=1 SV=1	GO:0004867(serine-type endopeptidase inhibitor activity);GO:0005615(extracellular space)	COG4826(serine-type endopeptidase inhibitor activity)	K14297	nuclear pore complex protein Nup98-Nup96	-	fve03013(RNA transport)	I1GQB5.1 PF00079.18;Serpin;	12	10	2	177	142	33	94	575	428	283	182	234	781	1050	175	341	1047	2007	944	825	835	1304	1606	1693	0.34	0.32	0.06	5.4	4.68	1.09	2.92	17.95	15.6	11.59	7.02	7.17	35.41
TRINITY_DN28291_c1_g4	1301	TRINITY_DN28291_c1_g4_i1;TRINITY_DN28291_c1_g4_i2;TRINITY_DN28291_c1_g4_i3	ervatamin-B [Brachypodium distachyon]	SAG12	Senescence-specific cysteine protease SAG12 OS=Arabidopsis thaliana GN=SAG12 PE=1 SV=1	GO:0004197(cysteine-type endopeptidase activity);GO:0005615(extracellular space);GO:0005764(lysosome);GO:0051603(proteolysis involved in cellular protein catabolic process)	COG4870(cathepsin)	K01365	cathepsin L	EC:3.4.22.15	bdi04145(Phagosome)	I1GXR7.1 PF00112.21;Peptidase_C1;	1857	1733	714	569	777	97	170	14	115	1	333	78	0	3	1	0	2	0	1	141	7	0	0	0	118.14	91.22	48.06	39.3	56.47	7.05	11.58	0.99	9.41	0.09	29.24	5.2	0
TRINITY_DN28172_c2_g3	1108	TRINITY_DN28172_c2_g3_i1	-	-	-	-	-	-	-	-	-	-	16	6	2	7	4	5	6	216	76	140	96	151.15	339.71	206	114.06	109	418	419	563	502	523.68	541	603	427	0.67	0.28	0.09	0.31	0.19	0.24	0.27	9.75	4	8.32	5.37	6.61	22.24
TRINITY_DN19797_c0_g5	1880	TRINITY_DN19797_c0_g5_i1;TRINITY_DN19797_c0_g5_i2;TRINITY_DN19797_c0_g5_i3;TRINITY_DN19797_c0_g5_i4;TRINITY_DN19797_c0_g5_i5	glucan endo-1,3-beta-glucosidase 8-like [Aegilops tauschii subsp. tauschii]	At1g64760	Glucan endo-1,3-beta-glucosidase 8 OS=Arabidopsis thaliana GN=At1g64760 PE=1 SV=2	GO:0004553(hydrolase activity, hydrolyzing O-glycosyl compounds);GO:0030247(polysaccharide binding);GO:0046658(anchored component of plasma membrane)	ENOG410YARB(glucan endo-1-3-beta-glucosidase)	K19893	glucan endo-1,3-beta-glucosidase 5/6	EC:3.2.1.39	sly00500(Starch and sucrose metabolism)	I1GPU7.1 PF00332.16;Glyco_hydro_17;	138	144	73	460	311	211	231	955	458	1280	674	929	2156	2329	548	841	3404	3236	2907	2368	2108	3228	3809	4291.94	9.34	12.2	4.95	30.43	21.77	12.38	16.01	62.43	34.33	114.64	51.6	51.93	191.97
TRINITY_DN18208_c0_g1	227	TRINITY_DN18208_c0_g1_i1;TRINITY_DN18208_c0_g1_i2	-	-	-	-	-	-	-	-	-	-	54	25	9	247	348	288	97	484	229	574	476	671	1510	1816	216	621	2140	1535	1462	1127	1848	1762	2835	2951.99	37.94	21.1	6.98	181.86	258.21	198.95	65.45	382.15	196.06	596.37	456.84	449.23	1654.73
TRINITY_DN25716_c0_g8	2125	TRINITY_DN25716_c0_g8_i1	hypothetical protein TRIUR3_05531 [Triticum urartu]	-	-	GO:0005509(calcium ion binding)	ENOG410YPWD(EF hand family protein)	-	-	-	-	M8A4U9.1 PF13499.4;EF-hand_7;	4	2	1	33	2	12	5	234	154	244	48	236	358	367	96	173	913	747	1055	1187	730	896	1067	967	0.08	0.04	0.02	0.67	0.04	0.26	0.1	4.84	3.72	6.6	1.22	4.83	10.75
TRINITY_DN24312_c0_g3	823	TRINITY_DN24312_c0_g3_i1	indole-2-monooxygenase-like isoform X1 [Aegilops tauschii subsp. tauschii]	CYP71C1	3-hydroxyindolin-2-one monooxygenase OS=Zea mays GN=CYP71C1 PE=1 SV=1	GO:0016020(membrane);GO:0016709(oxidoreductase activity, acting on paired donors, with incorporation or reduction of molecular oxygen, NAD(P)H as one donor, and incorporation of one atom of oxygen);GO:0044550(secondary metabolite biosynthetic process)	COG2124(Cytochrome p450)	NA	NA	NA	NA(NA)	W5FF82.1 PF00067.20;p450;	1084	1105	1751	251	217	274	622	121	174	446	340	587	100	62	437	150	56	33	13	21	50	33	28	26	67.86	78.69	112.81	16.61	15.14	19.11	40.7	8.17	13.64	39.86	28.59	37.61	9.78
TRINITY_DN15448_c1_g3	1970	TRINITY_DN15448_c1_g3_i1;TRINITY_DN15448_c1_g3_i2;TRINITY_DN15448_c1_g3_i3;TRINITY_DN15448_c1_g3_i4	uncharacterized membrane protein At3g27390 isoform X1 [Aegilops tauschii subsp. tauschii]	At3g27390	Uncharacterized membrane protein At3g27390 OS=Arabidopsis thaliana GN=At3g27390 PE=1 SV=2	GO:0010228(vegetative to reproductive phase transition of meristem);GO:0016021(integral component of membrane)	ENOG410YG75(NA)	-	-	-	-	-	4	6	0	145	67	121	463	259	207	338	283	420	104	303	114	124	261	195	348	175	179	222	419	343	0.08	0.28	0	3.19	1.6	2.97	10.88	5.89	5.45	10.48	8.18	9.89	3.44
TRINITY_DN22840_c0_g1	2178	TRINITY_DN22840_c0_g1_i1;TRINITY_DN22840_c0_g1_i2;TRINITY_DN22840_c0_g1_i3	bidirectional sugar transporter SWEET15-like [Aegilops tauschii subsp. tauschii]	SWEET15	Bidirectional sugar transporter SWEET15 OS=Oryza sativa subsp. japonica GN=SWEET15 PE=2 SV=1	GO:0008643(carbohydrate transport);GO:0016021(integral component of membrane);GO:0051119(sugar transmembrane transporter activity)	ENOG4111M4R(sugar transporter)	NA	NA	NA	NA(NA)	W5I727.1 PF03083.14;MtN3_slv;	148	291	231	2355	1661	3051	5085	5797	3886	2770	2930	4787.01	3895	6365	3638	3469	6325	8716	8524	8464	4514	5179.01	4915	11912	3.18	6.96	5.06	54.49	42.23	76.52	119.84	136.78	106.87	86.06	85.07	111.29	133.46
TRINITY_DN15522_c0_g2	3700	TRINITY_DN15522_c0_g2_i1;TRINITY_DN15522_c0_g2_i10;TRINITY_DN15522_c0_g2_i11;TRINITY_DN15522_c0_g2_i12;TRINITY_DN15522_c0_g2_i13;TRINITY_DN15522_c0_g2_i14;TRINITY_DN15522_c0_g2_i2;TRINITY_DN15522_c0_g2_i3;TRINITY_DN15522_c0_g2_i4;TRINITY_DN15522_c0_g2_i5;TRINITY_DN15522_c0_g2_i6;TRINITY_DN15522_c0_g2_i7;TRINITY_DN15522_c0_g2_i8;TRINITY_DN15522_c0_g2_i9	ras-related protein Rab-2-B [Panicum miliaceum]	RABB1C	Ras-related protein RABB1c OS=Arabidopsis thaliana GN=RABB1C PE=1 SV=1	GO:0003924(GTPase activity);GO:0005525(GTP binding);GO:0005622(intracellular);GO:0005623(cell);GO:0005737(cytoplasm);GO:0005768(endosome);GO:0005773(vacuole);GO:0005794(Golgi apparatus);GO:0005886(plasma membrane);GO:0006888(ER to Golgi vesicle-mediated transport);GO:0015031(protein transport);GO:0016020(membrane);GO:0030100(regulation of endocytosis)	COG1100(GTP-binding Protein)	NA	NA	NA	NA(NA)	F4PML6.1 PF00071.20;Ras;	129	103	124	194	106	83	136	203	174	152	347	520	248	971	186	433	1154	971	1361	1035	783	1017	2403	1452	2.53	1.96	2.58	3.91	2.06	2.01	2.43	4.27	9	4.28	8.72	14.92	7.42
TRINITY_DN28660_c0_g6	1209	TRINITY_DN28660_c0_g6_i1;TRINITY_DN28660_c0_g6_i2	heat shock protein 90 [Triticum dicoccoides]	HSP82	Heat shock protein 82 (Fragment) OS=Nicotiana tabacum GN=HSP82 PE=2 SV=1	GO:0005515(protein binding);GO:0005524(ATP binding);GO:0005730(nucleolus);GO:0005737(cytoplasm);GO:0005794(Golgi apparatus);GO:0005829(cytosol);GO:0005886(plasma membrane);GO:0006457(protein folding);GO:0009408(response to heat);GO:0016020(membrane);GO:0045087(innate immune response);GO:0051082(unfolded protein binding);GO:0051131(chaperone-mediated protein complex assembly);GO:0071277(cellular r…	COG0326(Molecular chaperone. Has ATPase activity (By similarity))	K04079	molecular chaperone HtpG	-	ats04141(Protein processing in endoplasmic reticulum);ats04626(Plant-pathogen interaction)	W5C4B9.1 PF00183.16;HSP90;	155	95	35	229	67	189	1580	4576	2587	303	307	301	1069	1246	418	368	1141	1468	1369	788	823	1116	1642	1154	5.84	4.05	1.35	9.14	2.88	8.13	63.95	187.3	123.4	16.31	15.56	11.95	63.47
TRINITY_DN12772_c0_g1	2475	TRINITY_DN12772_c0_g1_i1;TRINITY_DN12772_c0_g1_i2	embryonic protein DC-8-like [Aegilops tauschii subsp. tauschii]	-	-	-	ENOG410Y7TD(NA)	-	-	-	-	-	0	0	0	0	0	0	6	12	1	15	4	14	99	20	7	13	93	1252	40	15	44	51	62	181	0	0	0	0	0	0	0.17	0.25	0.02	0.51	0.12	0.33	3.15
TRINITY_DN26943_c0_g2	2772	TRINITY_DN26943_c0_g2_i1;TRINITY_DN26943_c0_g2_i2;TRINITY_DN26943_c0_g2_i3;TRINITY_DN26943_c0_g2_i4;TRINITY_DN26943_c0_g2_i5;TRINITY_DN26943_c0_g2_i6;TRINITY_DN26943_c0_g2_i7;TRINITY_DN26943_c0_g2_i8	hypothetical protein BRADI_1g34825v3 [Brachypodium distachyon]	-	-	-	ENOG411080Q(NA)	-	-	-	-	-	10.05	13.3	9	62.26	26	16.36	19.01	198.56	108.59	203.44	32.46	127.52	791.32	506.17	84.11	213.21	826.64	741.86	811.76	656.65	673.76	841.63	1132.4	1192.72	0.8	1.91	0.16	6.59	1.78	0.51	1.72	8.58	3.49	10.94	1.7	4.85	35.58
TRINITY_DN19607_c0_g9	252	TRINITY_DN19607_c0_g9_i1	predicted protein [Hordeum vulgare subsp. vulgare]	HSP70	Heat shock 70 kDa protein OS=Zea mays GN=HSP70 PE=3 SV=2	GO:0005515(protein binding);GO:0005524(ATP binding);GO:0005618(cell wall);GO:0005634(nucleus);GO:0005794(Golgi apparatus);GO:0005829(cytosol);GO:0005886(plasma membrane);GO:0006351(transcription, DNA-templated);GO:0006355(regulation of transcription, DNA-templated);GO:0006457(protein folding);GO:0009408(response to heat);GO:0009615(response to virus);GO:0009617(response to bacterium);GO:0034620(c…	COG0443(Heat shock protein)	K03283	heat shock 70kDa protein 1/2/6/8	-	ats03040(Spliceosome);ats04141(Protein processing in endoplasmic reticulum);ats04144(Endocytosis)	M0UU35.1 PF00012.18;HSP70;	188	140	73	72	22	68	1530.93	1265.96	1021.97	78	124	159	346	276	85	142	250	220	239	274.66	402	197	588	388	105.25	93.89	45.14	42.43	12.89	37.37	816.42	785.64	696.93	64.47	94.71	84.12	300.26
TRINITY_DN26638_c0_g1	3540	TRINITY_DN26638_c0_g1_i1;TRINITY_DN26638_c0_g1_i2;TRINITY_DN26638_c0_g1_i3;TRINITY_DN26638_c0_g1_i4;TRINITY_DN26638_c0_g1_i5;TRINITY_DN26638_c0_g1_i6	uncharacterized protein LOC109732211 [Aegilops tauschii subsp. tauschii]	-	-	-	ENOG410ZF20(NA)	-	-	-	-	-	29	29	18	160	190	149	226	453	162	496	288	233	591	1145	169	348	1870	1033	988	450	788	1043	2173	1421	0.41	0.36	0.2	1.84	2.47	1.89	3.02	5.35	2.24	7.65	4.18	2.75	10.2
TRINITY_DN24372_c0_g1	3129	TRINITY_DN24372_c0_g1_i1;TRINITY_DN24372_c0_g1_i2;TRINITY_DN24372_c0_g1_i3;TRINITY_DN24372_c0_g1_i4;TRINITY_DN24372_c0_g1_i5	predicted protein [Hordeum vulgare subsp. vulgare]	-	-	GO:0003677(DNA binding);GO:0003700(DNA binding transcription factor activity);GO:0005515(protein binding);GO:0005634(nucleus);GO:0006355(regulation of transcription, DNA-templated)	ENOG410XYNZ(BRLZ)	-	-	-	-	W5DQJ2.1 PF00170.19;bZIP_1;	3	1	1	10	17	3	2	211	81	305	174	40	258	738	60	287	1071	1032	865	569	657	1211	1160	1148	0.04	0.01	0.01	0.59	1.02	0.05	0.03	5.69	2.85	8.89	9.57	1.43	9.35
TRINITY_DN26646_c0_g1	3228	TRINITY_DN26646_c0_g1_i1;TRINITY_DN26646_c0_g1_i10;TRINITY_DN26646_c0_g1_i11;TRINITY_DN26646_c0_g1_i12;TRINITY_DN26646_c0_g1_i2;TRINITY_DN26646_c0_g1_i3;TRINITY_DN26646_c0_g1_i4;TRINITY_DN26646_c0_g1_i5;TRINITY_DN26646_c0_g1_i6;TRINITY_DN26646_c0_g1_i7;TRINITY_DN26646_c0_g1_i8;TRINITY_DN26646_c0_g1_i9	hypothetical protein TRIUR3_22762 [Triticum urartu]	SKP2A	F-box protein SKP2A OS=Arabidopsis thaliana GN=SKP2A PE=1 SV=1	TRINITY_DN28289_c0_g2	ENOG41103D0(F-box protein)	K03875	F-box and leucine-rich repeat protein 1 (S-phase kinase-associated protein 2)	-	TRINITY_DN28289_c0_g2	A0A0E0PMR5.1 PF00646.31;F-box;	63.08	71	14	343	61	168.78	79	307.42	286.8	498.53	403.22	686	920	1499.8	363	494	1686.45	1577.14	1869	1370.41	1611.9	2109.22	2263.82	2604.72	1.41	6.86	0.23	8.62	1.91	5.72	4.86	9.96	7.92	13.66	12.07	18.47	46.21
TRINITY_DN15226_c0_g4	901	TRINITY_DN15226_c0_g4_i1	jacalin-related lectin 1 [Triticum aestivum]	-	-	GO:0009699(phenylpropanoid biosynthetic process);GO:0042349(guiding stereospecific synthesis activity)	ENOG4111KSN(jacalin lectin family protein)	-	-	-	-	M7ZS95.1 PF01419.15;Jacalin;	2193	3370	761	1	0	0	212	179	7	12	23	9	20	22	10	33227	8279	2	1887	0	506	0	1	16	120.67	210.56	42.97	0.06	0	0	12.29	10.64	0.48	0.94	1.7	0.51	1.72
TRINITY_DN23777_c0_g1	1196	TRINITY_DN23777_c0_g1_i1;TRINITY_DN23777_c0_g1_i2;TRINITY_DN23777_c0_g1_i3;TRINITY_DN23777_c0_g1_i4	predicted protein [Hordeum vulgare subsp. vulgare]	-	-	-	-	-	-	-	-	-	136	108	117	864	1869	747	2644	1531	2217	580	814	1084	486	761	621	697	490	346	415	638	644	302	740	555	10.25	8.89	6.32	60.42	126.93	46.54	144.15	127.68	184.26	52.59	102.83	53.82	44.58
TRINITY_DN15213_c0_g2	509	TRINITY_DN15213_c0_g2_i1;TRINITY_DN15213_c0_g2_i2	putative beta-fructofuranosidase [Hordeum vulgare subsp. vulgare]	1-SST	Sucrose:sucrose 1-fructosyltransferase OS=Festuca arundinacea GN=1-SST PE=1 SV=1	GO:0005975(carbohydrate metabolic process);GO:0050306(sucrose 1F-fructosyltransferase activity)	COG1621(Hydrolase)	NA	NA	NA	NA(NA)	W5H4G3.1 PF08244.10;Glyco_hydro_32C;	7	19	3	22	25	21	440.13	40	397.67	566.92	213	342.9	54	5	128	30	47	3	2	8	18.89	0	0	0	1.13	3.03	0.98	3.71	5.18	3.2	77.06	8.58	68.8	113.25	75.79	45.7	12.47
TRINITY_DN24837_c0_g1	1257	TRINITY_DN24837_c0_g1_i1;TRINITY_DN24837_c0_g1_i2;TRINITY_DN24837_c0_g1_i3;TRINITY_DN24837_c0_g1_i4	-	-	-	-	-	-	-	-	-	-	0	2	0	0	0	0	1	1	3	0	1	1	36	49	10	0	42	20	16	10	14	237	394	20	0	0.15	0	0	0	0	0.04	0.07	0.24	0	0.09	0.07	3.86
TRINITY_DN24323_c0_g1	2473	TRINITY_DN24323_c0_g1_i1;TRINITY_DN24323_c0_g1_i10;TRINITY_DN24323_c0_g1_i2;TRINITY_DN24323_c0_g1_i3;TRINITY_DN24323_c0_g1_i4;TRINITY_DN24323_c0_g1_i5;TRINITY_DN24323_c0_g1_i6;TRINITY_DN24323_c0_g1_i7;TRINITY_DN24323_c0_g1_i8;TRINITY_DN24323_c0_g1_i9	HSP40, partial [Triticum aestivum]	DNAJB13	DnaJ homolog subfamily B member 13 OS=Homo sapiens GN=DNAJB13 PE=1 SV=1	GO:0005737(cytoplasm);GO:0006457(protein folding);GO:0051082(unfolded protein binding)	COG0484(ATP binding to DnaK triggers the release of the substrate protein, thus completing the reaction cycle. Several rounds of ATP-dependent interactions between DnaJ, DnaK and GrpE are required for fully efficient folding. Also involved, together with DnaK and GrpE, in the DNA replication of plasmids through activation of initiation proteins (By similarity))	NA	NA	NA	NA(NA)	M0VDD8.1 PF01556.16;DnaJ_C;	561	620.83	501	255	62	80	1824	2991	2079	481	467	484	1136	1295	510	722	1860.47	1350	1989	1571	1811.63	1585	2403	2434	34.12	39.86	31.27	13.72	3.99	5.36	100.72	186.32	137.98	38.71	36.2	30.39	95.61
TRINITY_DN18530_c0_g5	1641	TRINITY_DN18530_c0_g5_i1	ethylene-responsive transcription factor4 [Agropyron mongolicum]	EREBP1	Ethylene-responsive transcription factor 1 OS=Oryza sativa subsp. japonica GN=EREBP1 PE=1 SV=1	GO:0009620(response to fungus)	ENOG410YERP(Transcription factor)	NA	NA	NA	NA(NA)	K3XXZ4.1 PF00847.18;AP2;	905	478	501	2100	1345	1374	1765	2927	2168	4438	2407	3379	5789	8342.98	2259	3358	9654	9028	8892	7154	8400	13028	9768	13831	23.18	13.8	13.02	57.12	39.65	40.66	49.09	81.52	70.52	161.98	82.76	92.64	234.22
TRINITY_DN29958_c0_g1	478	TRINITY_DN29958_c0_g1_i1;TRINITY_DN29958_c0_g1_i2;TRINITY_DN29958_c0_g1_i3	vacuolar ATPase subunit A [Triticum aestivum]	VHA-a2	V-type proton ATPase subunit a2 OS=Arabidopsis thaliana GN=VHA-a2 PE=1 SV=1	GO:0000325(plant-type vacuole);GO:0007035(vacuolar acidification);GO:0015986(ATP synthesis coupled proton transport);GO:0016471(vacuolar proton-transporting V-type ATPase complex);GO:0046961(proton-transporting ATPase activity, rotational mechanism);GO:0051117(ATPase binding);GO:0070072(vacuolar proton-transporting V-type ATPase complex assembly)	COG1269(ATPase 116 kDa subunit)	K02154	V-type H+-transporting ATPase subunit a	-	ats00190(Oxidative phosphorylation);ats04145(Phagosome)	-	204.7	137	139.39	155	52	75	81	143	42	170	218	399.76	410.12	868	381	217	924	821	903	556	740	1029	1215	1090	89.02	72.31	66.37	73.28	25.18	32.86	34.17	70.46	22.63	109.34	130.89	165.92	283.62
TRINITY_DN26457_c1_g2	1283	TRINITY_DN26457_c1_g2_i1;TRINITY_DN26457_c1_g2_i2;TRINITY_DN26457_c1_g2_i3	ABC transporter C family member 10 [Triticum urartu]	-	-	-	COG0553(helicase)	NA	NA	NA	NA(NA)	-	127	68	68	103	46	45	27	53	26	109	165	210	480	455	178	124	523	553	565	350	446	568	701	662	4.56	2.66	2.4	4.85	1.82	1.79	1.71	1.99	1.2	6.26	10.22	7.7	33.06
TRINITY_DN19789_c0_g1	2155	TRINITY_DN19789_c0_g1_i1;TRINITY_DN19789_c0_g1_i10;TRINITY_DN19789_c0_g1_i11;TRINITY_DN19789_c0_g1_i12;TRINITY_DN19789_c0_g1_i13;TRINITY_DN19789_c0_g1_i2;TRINITY_DN19789_c0_g1_i3;TRINITY_DN19789_c0_g1_i4;TRINITY_DN19789_c0_g1_i5;TRINITY_DN19789_c0_g1_i6;TRINITY_DN19789_c0_g1_i7;TRINITY_DN19789_c0_g1_i8;TRINITY_DN19789_c0_g1_i9	hypothetical protein TRIUR3_01226 [Triticum urartu]	-	-	-	ENOG411089K(NA)	-	-	-	-	-	46	22	36	522	709	877	75	293	114	267	164	265	411	818	168	357	854	1259	665	709	757	1066	1377	1436	2.65	1.37	2.23	28.47	41.64	55.72	5.5	15.14	6.29	20.51	13.75	22.66	33.26
TRINITY_DN21685_c1_g1	1280	TRINITY_DN21685_c1_g1_i1;TRINITY_DN21685_c1_g1_i2	uncharacterized protein LOC109781739 isoform X1 [Aegilops tauschii subsp. tauschii]	-	-	-	ENOG41108BF(FAR1 DNA-binding domain)	-	-	-	-	C5Z549.1 PF03101.13;FAR1;	148	195	311	129.73	107	72	1072.99	314	199	315	461	201.87	99	59.47	111	54	47.65	39.75	18.4	31	40	19	34.45	37	5.23	7.82	11.31	4.92	4.39	2.92	40.96	12.09	8.89	16.3	22.28	7.64	5.6
TRINITY_DN16968_c0_g1	2409	TRINITY_DN16968_c0_g1_i1;TRINITY_DN16968_c0_g1_i2;TRINITY_DN16968_c0_g1_i3;TRINITY_DN16968_c0_g1_i4	zinc finger CCCH domain-containing protein 12-like [Aegilops tauschii subsp. tauschii]	Os01g0917400	Zinc finger CCCH domain-containing protein 12 OS=Oryza sativa subsp. japonica GN=Os01g0917400 PE=2 SV=2	GO:0003676(nucleic acid binding);GO:0003677(DNA binding);GO:0003729(mRNA binding);GO:0004518(nuclease activity);GO:0005634(nucleus);GO:0005829(cytosol);GO:0010313(phytochrome binding);GO:0017148(negative regulation of translation);GO:0046872(metal ion binding);GO:0048027(mRNA 5'-UTR binding)	COG5063(zinc finger)	K08852	serine/threonine-protein kinase/endoribonuclease IRE1	EC:2.7.11.1 3.1.26.-	mpp04141(Protein processing in endoplasmic reticulum)	W5CH10.1 PF00642.22;zf-CCCH;	7585	7265	8112	2804	2188	2616	4333	2624	3034	2105	2760	2874	844	944	2223	1615	1226	833	576	914	934.95	548	863	1210	140.77	151.97	152.46	55.42	47.46	56.62	88.27	53.1	71.95	55.82	68.91	57.64	24.76
TRINITY_DN20850_c0_g1	2319	TRINITY_DN20850_c0_g1_i1;TRINITY_DN20850_c0_g1_i2;TRINITY_DN20850_c0_g1_i3;TRINITY_DN20850_c0_g1_i4	aluminum-activated malate transporter 5-like [Aegilops tauschii subsp. tauschii]	ALMT9	Aluminum-activated malate transporter 9 OS=Arabidopsis thaliana GN=ALMT9 PE=2 SV=1	GO:0009705(plant-type vacuole membrane);GO:0015140(malate transmembrane transporter activity)	ENOG410XR8V(aluminum-activated malate transporter)	NA	NA	NA	NA(NA)	W5GBH1.1 PF11744.6;ALMT;	2	1	0	4	0	1	1	46	18	197.66	46	33.12	35	73	25.17	35	384.39	321	134	204.56	239	944.89	292	320	0.03	0.02	0	0.18	0	0.07	0.12	1.33	0.68	7.88	1.6	0.78	1.27
TRINITY_DN22347_c0_g1	2100	TRINITY_DN22347_c0_g1_i1;TRINITY_DN22347_c0_g1_i10;TRINITY_DN22347_c0_g1_i11;TRINITY_DN22347_c0_g1_i12;TRINITY_DN22347_c0_g1_i13;TRINITY_DN22347_c0_g1_i14;TRINITY_DN22347_c0_g1_i2;TRINITY_DN22347_c0_g1_i3;TRINITY_DN22347_c0_g1_i4;TRINITY_DN22347_c0_g1_i5;TRINITY_DN22347_c0_g1_i6;TRINITY_DN22347_c0_g1_i7;TRINITY_DN22347_c0_g1_i8;TRINITY_DN22347_c0_g1_i9	hypothetical protein TRIUR3_26756 [Triticum urartu]	-	-	-	-	-	-	-	-	-	181	127	145	322	507	239	401	1873	963	1294	810	820	2019	1503	795	891.6	2429	2809.19	2755.99	3273.9	2945	2698.85	3144.01	4012	9.78	7.04	5.24	13.28	25.17	12.08	17.79	97.07	50.98	69.03	59.01	37.71	119.68
TRINITY_DN28713_c0_g1	865	TRINITY_DN28713_c0_g1_i1;TRINITY_DN28713_c0_g1_i2;TRINITY_DN28713_c0_g1_i3;TRINITY_DN28713_c0_g1_i4;TRINITY_DN28713_c0_g1_i5	uncharacterized protein LOC109773534 [Aegilops tauschii subsp. tauschii]	-	-	-	ENOG410ZEZZ(NA)	-	-	-	-	-	122	190	46	848	302	492	2751	11076	3878	5877	4699.01	1965	8322	9119	1715	3793	11211	13196	8196.24	7279.99	6314	11147	11658	9685	10.02	16.83	2.82	55.37	23.43	39.7	255.61	792.05	288.73	527.12	505.57	173.11	1021.12
TRINITY_DN21270_c1_g5	486	TRINITY_DN21270_c1_g5_i1;TRINITY_DN21270_c1_g5_i2	ethylene-responsive transcription factor 3-like [Aegilops tauschii subsp. tauschii]	-	-	-	-	NA	NA	NA	NA(NA)	-	30	35	37	200	99	142	68	166	123	178	92	507	240	308	160	143	509	367	679	860	475	783	912	998	4.6	6.41	5.9	32.38	15.71	22.61	10.35	27.42	23.36	38.36	18.6	75.73	56.86
TRINITY_DN20661_c0_g1	889	TRINITY_DN20661_c0_g1_i1	unnamed protein product [Triticum aestivum]	LAC11	Putative laccase-11 OS=Oryza sativa subsp. japonica GN=LAC11 PE=5 SV=2	GO:0005507(copper ion binding);GO:0009809(lignin biosynthetic process);GO:0016722(oxidoreductase activity, oxidizing metal ions)	COG2132(Multicopper oxidase)	NA	NA	NA	NA(NA)	K3XFZ4.1 PF07731.12;Cu-oxidase_2;	1	2	0	29	45	17	74	8	230	9	1	3	1	1	1	0	0	3	1	0	0	0	0	0	0.06	0.13	0	1.72	2.83	1.07	4.37	0.48	16.19	0.72	0.08	0.17	0.09
TRINITY_DN22840_c0_g3	757	TRINITY_DN22840_c0_g3_i1;TRINITY_DN22840_c0_g3_i2;TRINITY_DN22840_c0_g3_i3	Bidirectional sugar transporter SWEET13 [Triticum urartu]	SWEET13	Bidirectional sugar transporter SWEET13 OS=Oryza sativa subsp. japonica GN=SWEET13 PE=2 SV=1	GO:0008643(carbohydrate transport);GO:0016021(integral component of membrane);GO:0051119(sugar transmembrane transporter activity)	ENOG4111M4R(sugar transporter)	NA	NA	NA	NA(NA)	K3Z8T7.1 PF03083.14;MtN3_slv;	28	17	17	56	23	8	51	162	107	250	54	138	86	170	177	122	351	403	285	318	364.22	527.35	891.5	893.41	2.41	1.6	1.4	4.85	2.13	0.74	4.28	14.68	10.41	30.16	5.84	11.44	11.22
TRINITY_DN18948_c1_g2	297	TRINITY_DN18948_c1_g2_i1;TRINITY_DN18948_c1_g2_i2	dehydrin 3 [Leymus chinensis]	DHN3	Dehydrin DHN3 OS=Hordeum vulgare GN=DHN3 PE=2 SV=1	GO:0005829(cytosol);GO:0009414(response to water deprivation);GO:0009631(cold acclimation);GO:0009737(response to abscisic acid)	ENOG410Z1YH(dehydrin)	-	-	-	-	W5GW81.1 PF00257.17;Dehydrin;	265	213	80	3711.99	2533	1849.99	2607	8339	3921.91	6891.58	5286.63	5653.96	13691.9	18719	2659	4356.96	18764.9	14586.9	13309.6	9697.96	15673.8	12025.3	20604.8	18516.4	105.62	100.6	34.66	1617.44	1065.66	768.79	1018.51	3708.16	2106.55	4210.71	2926.63	2260.31	8764.67
TRINITY_DN26439_c0_g5	541	TRINITY_DN26439_c0_g5_i1	-	-	-	-	-	-	-	-	-	-	0	0	0	2	0	0	0	25	7	35	26	18	96	141	33	14	235	181	169	90	70	229	254	249	0	0	0	0.26	0	0	0	3.29	1.06	6.19	4.32	2.14	18.24
TRINITY_DN13595_c0_g2	1062	TRINITY_DN13595_c0_g2_i1;TRINITY_DN13595_c0_g2_i2;TRINITY_DN13595_c0_g2_i3;TRINITY_DN13595_c0_g2_i4	predicted protein, partial [Hordeum vulgare subsp. vulgare]	CDI	Protein CDI OS=Arabidopsis thaliana GN=CDI PE=2 SV=1	GO:0005634(nucleus);GO:0005829(cytosol);GO:0007338(single fertilization);GO:0009846(pollen germination);GO:0009860(pollen tube growth);GO:0016740(transferase activity)	ENOG410ZX6Q(NA)	-	-	-	-	G6A217.1 PF01501.18;Glyco_transf_8;	574	545	533	38	60	55	55	63	46	42	41	127	69	57	68	41	44	44	61	76	29	45	38	90	30.32	36.58	33.87	3.32	3	2.78	7.22	6.86	4.4	5.95	2.42	11.02	4.83
TRINITY_DN26054_c0_g3	1077	TRINITY_DN26054_c0_g3_i1;TRINITY_DN26054_c0_g3_i2;TRINITY_DN26054_c0_g3_i3;TRINITY_DN26054_c0_g3_i4	uncharacterized protein LOC109740940 [Aegilops tauschii subsp. tauschii]	ycf36	Uncharacterized protein ycf36 OS=Pyropia yezoensis GN=ycf36 PE=3 SV=1	GO:0003674(molecular_function);GO:0009507(chloroplast);GO:0016021(integral component of membrane);GO:1990641(response to iron ion starvation)	ENOG411259N(Protein of unknown function (DUF1230))	-	-	-	-	W5D8C9.1 PF06799.9;DUF1230;	14903	12187	16857	4468	3903	2751	6983	3579	4435	4616	4619	5739	2333	2141	4182	2864	2944	1837	1659	1761	2021	960	1941	2030	658.94	607.36	760.23	207.15	195.94	138.29	327.24	170.1	245.35	290.1	271.65	263.68	159.33
TRINITY_DN23425_c1_g4	1887	TRINITY_DN23425_c1_g4_i1;TRINITY_DN23425_c1_g4_i2	peroxidase A2-like [Aegilops tauschii subsp. tauschii]	PER22	Peroxidase 22 OS=Arabidopsis thaliana GN=PER22 PE=1 SV=2	GO:0004601(peroxidase activity);GO:0005576(extracellular region);GO:0005773(vacuole);GO:0006979(response to oxidative stress);GO:0009505(plant-type cell wall);GO:0009651(response to salt stress);GO:0010043(response to zinc ion);GO:0020037(heme binding);GO:0042744(hydrogen peroxide catabolic process);GO:0046872(metal ion binding);GO:0055114(oxidation-reduction process)	ENOG41106TP(Peroxidase)	K00430	peroxidase	EC:1.11.1.7	ats00940(Phenylpropanoid biosynthesis)	W5AB05.1 PF00141.21;peroxidase;	18	4	12	2237	2455	3386	899	740	253	134	189	167	317	537	479	1202	632	121	9	183	1080	25	37	32	0.64	0.18	0.41	86.75	103.6	145.68	36.27	29.76	12.02	6.11	9.19	6.56	18.48
TRINITY_DN13492_c2_g2	2992	TRINITY_DN13492_c2_g2_i1;TRINITY_DN13492_c2_g2_i2;TRINITY_DN13492_c2_g2_i3	protein FAR1-RELATED SEQUENCE 12-like [Aegilops tauschii subsp. tauschii]	FRS3	Protein FAR1-RELATED SEQUENCE 3 OS=Arabidopsis thaliana GN=FRS3 PE=2 SV=2	GO:0005515(protein binding);GO:0005634(nucleus);GO:0006355(regulation of transcription, DNA-templated);GO:0008270(zinc ion binding);GO:0009506(plasmodesma);GO:0009585(red, far-red light phototransduction);GO:0009639(response to red or far red light)	ENOG4111K1M(transposon protein)	NA	NA	NA	NA(NA)	W5C4M2.1 PF10551.7;MULE;	4	3	0	11	9	9	16	118	17	74	44	54	204	164	27	99	435	266	437	174	259	394	675	238	0.14	0.05	0	0.25	0.42	0.34	0.37	1.79	0.29	1.5	0.8	0.9	4.45
TRINITY_DN13454_c0_g4	1269	TRINITY_DN13454_c0_g4_i1;TRINITY_DN13454_c0_g4_i2	-	-	-	-	-	-	-	-	-	-	8	2	5	9	5	5	5	40	14	32	31	38	61	109	28	37	146	119	240	197	117	206	265	259	0.28	0.08	0.18	0.89	0.2	0.2	0.83	1.94	2.26	2.79	4.54	1.41	3.37
TRINITY_DN23923_c0_g1	2777	TRINITY_DN23923_c0_g1_i1;TRINITY_DN23923_c0_g1_i2;TRINITY_DN23923_c0_g1_i3	seed imbibition protein [Hordeum vulgare subsp. vulgare]	RFS2	Probable galactinol--sucrose galactosyltransferase 2 OS=Arabidopsis thaliana GN=RFS2 PE=2 SV=2	GO:0003824(catalytic activity);GO:0004553(hydrolase activity, hydrolyzing O-glycosyl compounds);GO:0005737(cytoplasm);GO:0006979(response to oxidative stress);GO:0009506(plasmodesma);GO:0034484(raffinose catabolic process);GO:0047274(galactinol-sucrose galactosyltransferase activity);GO:0052692(raffinose alpha-galactosidase activity);GO:0080167(response to karrikin)	ENOG410YBU9(raffinose synthase)	K06617	raffinose synthase	EC:2.4.1.82	ats00052(Galactose metabolism)	I1H2P5.1 PF05691.10;Raffinose_syn;	5634	4514	3504	15926	16541	9958	16213	49135	22322	44480	57489	36072	64995	97019	26960	50822	143978	117683	102040	73094	111349	99593.1	112298	130041	79.95	71.37	49.77	239.66	272.61	166.44	250.74	759.03	402.23	892.11	1092.05	563.45	1461.98
TRINITY_DN25716_c0_g2	1656	TRINITY_DN25716_c0_g2_i1;TRINITY_DN25716_c0_g2_i2;TRINITY_DN25716_c0_g2_i3;TRINITY_DN25716_c0_g2_i4;TRINITY_DN25716_c0_g2_i5;TRINITY_DN25716_c0_g2_i6	DnaJ homolog subfamily B member 8 [Triticum urartu]	DNAJB8	DnaJ homolog subfamily B member 8 OS=Homo sapiens GN=DNAJB8 PE=1 SV=1	GO:0005634(nucleus);GO:0005829(cytosol);GO:0044183(protein binding involved in protein folding);GO:0051082(unfolded protein binding);GO:0051087(chaperone binding);GO:0061077(chaperone-mediated protein folding);GO:0090084(negative regulation of inclusion body assembly)	COG0484(ATP binding to DnaK triggers the release of the substrate protein, thus completing the reaction cycle. Several rounds of ATP-dependent interactions between DnaJ, DnaK and GrpE are required for fully efficient folding. Also involved, together with DnaK and GrpE, in the DNA replication of plasmids through activation of initiation proteins (By similarity))	NA	NA	NA	NA(NA)	M0XJX1.1 PF00226.29;DnaJ;	8	7	8	78	53	60	6	376	102	514	145	97	1218	768	86	536	1931	1439	2600	1510	1427	1749.99	2423	1876.01	0.24	0.21	0.24	2.52	1.97	2.1	0.17	12.52	4.01	22.36	5.88	3.21	58.96
TRINITY_DN20684_c2_g2	310	TRINITY_DN20684_c2_g2_i1;TRINITY_DN20684_c2_g2_i2;TRINITY_DN20684_c2_g2_i3	unnamed protein product [Triticum aestivum]	bVPE	Vacuolar-processing enzyme beta-isozyme OS=Arabidopsis thaliana GN=bVPE PE=2 SV=3	GO:0004197(cysteine-type endopeptidase activity);GO:0006624(vacuolar protein processing);GO:0051603(proteolysis involved in cellular protein catabolic process)	COG5206(phosphatidylinositol glycan anchor biosynthesis, class K)	NA	NA	NA	NA(NA)	C5XNM6.1 PF01650.16;Peptidase_C13;	32	28	11	79	120	141	21	179	38	92	133	193	216	979	168	332	988	1207	860	602	571	978	909	988	12.69	13.14	5.8	32.87	49.86	55.53	7.42	76.48	18.03	50.8	70.97	71.81	131.36
TRINITY_DN4704_c0_g1	788	TRINITY_DN4704_c0_g1_i1	unnamed protein product [Triticum aestivum]	-	-	-	ENOG41103PZ(NA)	-	-	-	-	-	3	3	3	7	24	1	34	5	9	5	3	1740	4	2	2	4	1	0	1	3	1	0	1	2	0.2	0.23	0.21	0.49	1.78	0.07	2.36	0.36	0.75	0.48	0.27	118.26	0.42
TRINITY_DN27538_c0_g1	768	TRINITY_DN27538_c0_g1_i1;TRINITY_DN27538_c0_g1_i2;TRINITY_DN27538_c0_g1_i3	-	-	-	-	-	-	-	-	-	-	140.35	102.6	109.3	168	66.42	96.89	64.54	120.33	47.26	168.27	240.26	251.2	531.58	753.4	315.91	209	910.18	947.35	666.04	455.96	533.49	689.42	842.95	834.4	12.21	10.21	10.03	15.4	6.31	9.31	5.69	11.22	5.43	21.01	28.02	21.78	72.37
TRINITY_DN15969_c0_g3	538	TRINITY_DN15969_c0_g3_i1;TRINITY_DN15969_c0_g3_i2;TRINITY_DN15969_c0_g3_i3;TRINITY_DN15969_c0_g3_i4	predicted protein [Hordeum vulgare subsp. vulgare]	HSP18.6	18.6 kDa class III heat shock protein OS=Oryza sativa subsp. japonica GN=HSP18.6 PE=2 SV=1	GO:0009408(response to heat)	COG0071(response to heat)	K13993	HSP20 family protein	-	ats04141(Protein processing in endoplasmic reticulum)	I1IFK1.1 PF00011.19;HSP20;	277	229.54	120.51	48	6	95	1906.53	2714.48	1578	147	253	191	351	493	200	141.49	357	554.35	428	386	411	633.34	943	735	68.81	74.66	34.83	9.33	1.11	25.64	411.85	641.29	393.56	45.78	69.13	43.55	158.04
TRINITY_DN29571_c0_g4	433	TRINITY_DN29571_c0_g4_i1	-	-	-	-	-	-	-	-	-	-	9	3	0	8	1	3	3	68	8	93	62.99	90	212	187	69	55.87	351	296	377	319	288	440	450	333	1.69	0.65	0	1.57	0.2	0.58	0.54	13.61	1.82	24.99	15.86	15.79	60.98
TRINITY_DN28107_c0_g1	748	TRINITY_DN28107_c0_g1_i1;TRINITY_DN28107_c0_g1_i10;TRINITY_DN28107_c0_g1_i11;TRINITY_DN28107_c0_g1_i12;TRINITY_DN28107_c0_g1_i13;TRINITY_DN28107_c0_g1_i2;TRINITY_DN28107_c0_g1_i3;TRINITY_DN28107_c0_g1_i4;TRINITY_DN28107_c0_g1_i5;TRINITY_DN28107_c0_g1_i6;TRINITY_DN28107_c0_g1_i7;TRINITY_DN28107_c0_g1_i8;TRINITY_DN28107_c0_g1_i9	-	-	-	-	-	-	-	-	-	-	4	18.17	3	40	37.6	18	536	66.22	112	162.28	144	199.96	69	25	94	25	13	2	0	3	6.11	0	1	1	0.37	1.88	0.29	4.78	3.84	2.6	57.33	9.88	11.93	21.44	19.93	20.5	12.47
TRINITY_DN29289_c0_g1	2783	TRINITY_DN29289_c0_g1_i1;TRINITY_DN29289_c0_g1_i2;TRINITY_DN29289_c0_g1_i3;TRINITY_DN29289_c0_g1_i4;TRINITY_DN29289_c0_g1_i5;TRINITY_DN29289_c0_g1_i6;TRINITY_DN29289_c0_g1_i7	-	-	-	-	-	-	-	-	-	-	26	40	27	25	11	51	43	187	48	257.32	135	109.08	121	162	120	281	582	561	797	742	342.38	298	362	1464	0.47	1.33	0.51	0.99	0.26	1.22	1.12	5.32	1.21	7.36	5.26	2.77	3.11
TRINITY_DN29883_c2_g2	858	TRINITY_DN29883_c2_g2_i1;TRINITY_DN29883_c2_g2_i2;TRINITY_DN29883_c2_g2_i3	predicted protein [Hordeum vulgare subsp. vulgare]	-	-	GO:0005509(calcium ion binding)	ENOG4111VSV(EF hand family protein)	-	-	-	-	M0WIR9.1 PF13499.4;EF-hand_7;	150	54	132	2044	1980	1342	131	215	84	63	66	163	214	170	366	594	230	73	59	137	352	67	116	182	8.87	3.92	8	129.34	131.63	88.98	8.6	14.74	6.26	5.71	5.32	9.95	21.21
TRINITY_DN18767_c0_g4	1650	TRINITY_DN18767_c0_g4_i1;TRINITY_DN18767_c0_g4_i2;TRINITY_DN18767_c0_g4_i3;TRINITY_DN18767_c0_g4_i4;TRINITY_DN18767_c0_g4_i5	putative disease resistance RPP13-like protein 3 isoform X1 [Aegilops tauschii subsp. tauschii]	RPP13L2	Putative disease resistance RPP13-like protein 2 OS=Arabidopsis thaliana GN=RPP13L2 PE=3 SV=1	GO:0004674(protein serine/threonine kinase activity);GO:0005886(plasma membrane);GO:0007166(cell surface receptor signaling pathway)	COG4886(leucine Rich Repeat)	K13457	disease resistance protein RPM1	-	bdi04626(Plant-pathogen interaction)	W5I3M8.1 PF00931.20;NB-ARC;	27	16	0	61	24	12	56	350	122	223	173	152	572	1479	146	296	967	2090.99	1426	851	1074	1617	1812	1181	0.85	0.49	0	2.4	0.86	0.37	1.64	10.66	5.46	10.71	8.27	5.59	32.18
TRINITY_DN19691_c0_g3	2181	TRINITY_DN19691_c0_g3_i1;TRINITY_DN19691_c0_g3_i2;TRINITY_DN19691_c0_g3_i3	E3 ubiquitin-protein ligase ATL41-like [Aegilops tauschii subsp. tauschii]	RHA2A	E3 ubiquitin-protein ligase RHA2A OS=Arabidopsis thaliana GN=RHA2A PE=1 SV=1	GO:0000209(protein polyubiquitination);GO:0043161(proteasome-mediated ubiquitin-dependent protein catabolic process);GO:0061630(ubiquitin protein ligase activity)	ENOG41121N2(zinc ion binding)	NA	NA	NA	NA(NA)	I1GR05.1 PF13639.4;zf-RING_2;	13	3	3	86	54	32	63	426	170	504	269	236	421	731	58	259	1014	977	684	584	651	756	1151	1098	0.29	0.06	0.06	1.74	1.19	0.73	1.37	9.26	4.45	13.91	6.67	5.01	13.2
TRINITY_DN21164_c0_g1	1125	TRINITY_DN21164_c0_g1_i1;TRINITY_DN21164_c0_g1_i2	transcription factor ORG2-like [Aegilops tauschii subsp. tauschii]	BHLH100	Transcription factor bHLH100 OS=Arabidopsis thaliana GN=BHLH100 PE=2 SV=1	GO:0000977(RNA polymerase II regulatory region sequence-specific DNA binding);GO:0003700(DNA binding transcription factor activity);GO:0006357(regulation of transcription by RNA polymerase II);GO:0010106(cellular response to iron ion starvation);GO:0055072(iron ion homeostasis);GO:0090575(RNA polymerase II transcription factor complex)	ENOG410YP85(Transcription factor)	-	-	-	-	M0Y9L2.1 PF00010.24;HLH;	4371.13	1310	4626.85	195	1614.96	43	13	21	26	1	0	32	4	4	81	6	1	2	2	49	6	1	0	45	198.96	72.79	207.96	13.26	105.44	2.71	0.64	1.17	1.87	0.1	0	1.8	0.26
TRINITY_DN16416_c0_g1	1179	TRINITY_DN16416_c0_g1_i1;TRINITY_DN16416_c0_g1_i10;TRINITY_DN16416_c0_g1_i11;TRINITY_DN16416_c0_g1_i2;TRINITY_DN16416_c0_g1_i3;TRINITY_DN16416_c0_g1_i4;TRINITY_DN16416_c0_g1_i5;TRINITY_DN16416_c0_g1_i6;TRINITY_DN16416_c0_g1_i7;TRINITY_DN16416_c0_g1_i8;TRINITY_DN16416_c0_g1_i9	predicted protein [Hordeum vulgare subsp. vulgare]	NAS2	Probable nicotianamine synthase 2 OS=Hordeum vulgare GN=NAS2 PE=2 SV=1	GO:0005634(nucleus);GO:0009555(pollen development);GO:0009860(pollen tube growth);GO:0010233(phloem transport);GO:0030410(nicotianamine synthase activity);GO:0030418(nicotianamine biosynthetic process)	ENOG4111NF0(as a sensor for the physiological iron status within the plant, and or might be involved in the transport of iron)	NA	NA	NA	NA(NA)	I1H680.1 PF03059.14;NAS;	286.79	61	272	45	84.23	11	0	3.23	13	0	1	0	2	0	1	1	6	0	0	5	0	0	0	1	30.74	7.07	28.88	7.33	6.5	1.03	0	0.48	0.83	0	0.13	0	0.5
TRINITY_DN19082_c0_g7	571	TRINITY_DN19082_c0_g7_i1	transcription factor MYB30-like [Aegilops tauschii subsp. tauschii]	MYB108	Transcription factor MYB108 OS=Arabidopsis thaliana GN=MYB108 PE=1 SV=1	GO:0005634(nucleus)	COG5147(Myblike DNAbinding domain containing protein)	NA	NA	NA	NA(NA)	I1HMR9.1 PF00249.29;Myb_DNA-binding;	4	0	0	9	1	4	3	187	31	110	72	80	82.66	159	51	109	318	335	362	356.63	340	363.74	457.75	386	0.45	0	0	1.06	0.12	0.48	0.34	22.41	4.28	17.66	10.86	8.71	14.29
TRINITY_DN17585_c0_g6	2310	TRINITY_DN17585_c0_g6_i1	NADH-quinone oxidoreductase protein [Medicago truncatula]	ndhK	NAD(P)H-quinone oxidoreductase subunit K, chloroplastic OS=Hordeum vulgare GN=ndhK PE=1 SV=2	GO:0009536(plastid)	COG0377(NDH-1 shuttles electrons from NADH, via FMN and iron- sulfur (Fe-S) centers, to quinones in the respiratory chain. The immediate electron acceptor for the enzyme in this species is believed to be ubiquinone. Couples the redox reaction to proton translocation (for every two electrons transferred, four hydrogen ions are translocated across the cytoplasmic membrane), and thus conserves the r…	K05582	NAD(P)H-quinone oxidoreductase subunit K	EC:1.6.5.3	mtr00190(Oxidative phosphorylation)	P19124.1 PF00329.17;Complex1_30kDa;	1524	1579	2658	1064	947	868	1047	662.94	681	473	571	695	135	124	486	389	123	69	43	100	162	81	115	164	26.32	30.67	46.4	19.53	18.96	17.46	19.81	12.47	14.98	11.63	13.23	12.98	3.69
TRINITY_DN26574_c0_g2	1242	TRINITY_DN26574_c0_g2_i1;TRINITY_DN26574_c0_g2_i2;TRINITY_DN26574_c0_g2_i3;TRINITY_DN26574_c0_g2_i4;TRINITY_DN26574_c0_g2_i5	R2R3 Myb-like protein [Triticum aestivum]	MYB108	Transcription factor MYB108 OS=Arabidopsis thaliana GN=MYB108 PE=1 SV=1	GO:0005634(nucleus)	COG5147(Myblike DNAbinding domain containing protein)	NA	NA	NA	NA(NA)	-	2	2	5	18	21	12	13.82	339	144	176	84	104	125.34	161	53	168	435	351	342	243.37	347	367.26	397.25	464.92	0.16	0.32	1.07	1.19	6.99	0.88	3.14	16.83	10	11.75	5.04	7	9.29
TRINITY_DN21751_c1_g7	2866	TRINITY_DN21751_c1_g7_i1	galactan beta-1,4-galactosyltransferase GALS1-like [Aegilops tauschii subsp. tauschii]	GALS1	Galactan beta-1,4-galactosyltransferase GALS1 OS=Arabidopsis thaliana GN=GALS1 PE=2 SV=2	GO:0000139(Golgi membrane);GO:0005794(Golgi apparatus);GO:0016021(integral component of membrane);GO:0042546(cell wall biogenesis);GO:0045489(pectin biosynthetic process);GO:0048531(beta-1,3-galactosyltransferase activity);GO:0071555(cell wall organization)	ENOG410Z7P2(UPF0392 protein)	-	-	-	-	C5XZX8.1 PF01697.25;Glyco_transf_92;	38	30	26	36	30	53	45	157	50	175	81	136	91	409	65	158	761	347	871	342	361	572	1599	731	0.52	0.46	0.36	0.52	0.47	0.84	0.67	2.33	0.87	3.39	1.48	2.01	1.96
TRINITY_DN21610_c0_g2	1039	TRINITY_DN21610_c0_g2_i1;TRINITY_DN21610_c0_g2_i10;TRINITY_DN21610_c0_g2_i2;TRINITY_DN21610_c0_g2_i3;TRINITY_DN21610_c0_g2_i4;TRINITY_DN21610_c0_g2_i5;TRINITY_DN21610_c0_g2_i6;TRINITY_DN21610_c0_g2_i7;TRINITY_DN21610_c0_g2_i8;TRINITY_DN21610_c0_g2_i9	classical arabinogalactan protein 9-like [Aegilops tauschii subsp. tauschii]	-	-	-	ENOG41103VQ(NA)	-	-	-	-	-	292	142	105	494	479	480	1288	132	707	136	195	488	30	19	87	77	50	10	12	22	33	15	28	36	15.48	8.05	7.63	44.73	43.5	54.76	70.71	7.18	47.22	13.48	21.14	54.7	6.84
TRINITY_DN24754_c0_g2	2253	TRINITY_DN24754_c0_g2_i1;TRINITY_DN24754_c0_g2_i2;TRINITY_DN24754_c0_g2_i3;TRINITY_DN24754_c0_g2_i4;TRINITY_DN24754_c0_g2_i5;TRINITY_DN24754_c0_g2_i6	respiratory burst oxidase homolog protein B-like [Aegilops tauschii subsp. tauschii]	RBOHC	Respiratory burst oxidase homolog protein C OS=Solanum tuberosum GN=RBOHC PE=1 SV=2	GO:0005886(plasma membrane)	ENOG410XNZY(NADPH Oxidase)	K13447	respiratory burst oxidase	EC:1.6.3.- 1.11.1.-	ats04016(MAPK signaling pathway - plant);ats04626(Plant-pathogen interaction)	M0YWD8.1 PF01794.17;Ferric_reduct;	179	130	105	642	324	339	168	880	397	970	898	1148	2303	2282	809	650	3516.07	4037.01	2678	3183	2184	2944.36	3546	3780	6.26	5.1	3.63	21.83	14.21	14.85	7.41	32.45	17.7	53.64	46.56	45.18	144.17
TRINITY_DN25825_c0_g6	1104	TRINITY_DN25825_c0_g6_i1;TRINITY_DN25825_c0_g6_i2	probable ascorbate-specific transmembrane electron transporter 2 [Aegilops tauschii subsp. tauschii]	Os04g0533500	Probable ascorbate-specific transmembrane electron transporter 2 OS=Oryza sativa subsp. japonica GN=Os04g0533500 PE=2 SV=2	GO:0016491(oxidoreductase activity);GO:0055114(oxidation-reduction process)	ENOG4111FKI(Cytochrome)	NA	NA	NA	NA(NA)	K3YJF6.1 PF03188.14;Cytochrom_B561;	958	1083	1526	348	746	407	267	148	227	200	210	137	36	35	174	239	108	29	26	36	67	30	60	78	40.69	52.22	66.37	15.69	35.89	19.68	12.07	6.77	12.14	12.08	11.98	6.15	2.4
TRINITY_DN1314_c0_g1	742	TRINITY_DN1314_c0_g1_i1	Mannose/glucose-specific lectin [Triticum urartu]	JAL3	Jacalin-related lectin 3 OS=Arabidopsis thaliana GN=JAL3 PE=2 SV=1	GO:0009699(phenylpropanoid biosynthetic process);GO:0042349(guiding stereospecific synthesis activity)	ENOG41112Z0(Jacalin-like lectin domain)	K04506	E3 ubiquitin-protein ligase SIAH1	EC:2.3.2.27	bdi04120(Ubiquitin mediated proteolysis)	M7YV66.1 PF01419.15;Jacalin;	0	0	0	1	2175	1	1	2	1	0	0	0	3	0	4	0	25	130	0	0	0	0	0	0	0	0	0	0.08	175.47	0.08	0.08	0.16	0.09	0	0	0	0.34
TRINITY_DN26560_c0_g4	446	TRINITY_DN26560_c0_g4_i1;TRINITY_DN26560_c0_g4_i2	MYB-related protein [Triticum aestivum]	-	-	-	ENOG4111HV1(Transcription factor)	-	-	-	-	-	704	830	683	156	69	81	1766	1055	1532	700	677	560	371	441	450	167	493	463	273	236	366	321	464	603	132.1	192.14	161.91	32.07	13.99	16.31	373.51	234.46	344.82	213.98	193.69	110.99	123.81
TRINITY_DN24697_c1_g2	2037	TRINITY_DN24697_c1_g2_i1;TRINITY_DN24697_c1_g2_i2;TRINITY_DN24697_c1_g2_i3;TRINITY_DN24697_c1_g2_i4;TRINITY_DN24697_c1_g2_i5;TRINITY_DN24697_c1_g2_i6	exocyst complex component EXO70A1-like isoform X2 [Aegilops tauschii subsp. tauschii]	EXO70A1	Exocyst complex component EXO70A1 OS=Arabidopsis thaliana GN=EXO70A1 PE=1 SV=1	GO:0000145(exocyst);GO:0006904(vesicle docking involved in exocytosis)	ENOG410YIGI(exocyst complex)	NA	NA	NA	NA(NA)	M0UL49.1 PF03081.13;Exo70;	234	217	149	391	173	190	115	344	194	523	612	641	825	1238	543	446.27	1802	1219	1513	863	1469	1909	1872	1795	5.1	5.41	3.28	9.1	4.51	5.16	2.9	8.44	5.7	16.68	17.64	15.75	31.36
TRINITY_DN19803_c0_g1	1729	TRINITY_DN19803_c0_g1_i1;TRINITY_DN19803_c0_g1_i10;TRINITY_DN19803_c0_g1_i11;TRINITY_DN19803_c0_g1_i12;TRINITY_DN19803_c0_g1_i2;TRINITY_DN19803_c0_g1_i3;TRINITY_DN19803_c0_g1_i4;TRINITY_DN19803_c0_g1_i5;TRINITY_DN19803_c0_g1_i6;TRINITY_DN19803_c0_g1_i7;TRINITY_DN19803_c0_g1_i8;TRINITY_DN19803_c0_g1_i9	outer envelope pore protein 16-2, chloroplastic-like [Aegilops tauschii subsp. tauschii]	OEP162	Outer envelope pore protein 16-2, chloroplastic OS=Arabidopsis thaliana GN=OEP162 PE=2 SV=1	GO:0005744(mitochondrial inner membrane presequence translocase complex);GO:0030150(protein import into mitochondrial matrix);GO:0031305(integral component of mitochondrial inner membrane)	ENOG41106I9(Tim17/Tim22/Tim23/Pmp24 family)	NA	NA	NA	NA(NA)	W5FNH5.1 PF02466.17;Tim17;	21	6	23	563	386	405	544	6967	2453	1373	1808	926	2310.01	2363	418	832	1883	1426	3141	1270	1459	1948	3655	3325	1.06	0.38	1.18	29.27	22.52	24.26	29.28	386.48	160	103.07	128.67	48.61	193.18
TRINITY_DN13528_c0_g1	595	TRINITY_DN13528_c0_g1_i1;TRINITY_DN13528_c0_g1_i2;TRINITY_DN13528_c0_g1_i3;TRINITY_DN13528_c0_g1_i4;TRINITY_DN13528_c0_g1_i5;TRINITY_DN13528_c0_g1_i6	Bowman-Birk type trypsin inhibitor-like isoform X2 [Aegilops tauschii subsp. tauschii]	-	Bowman-Birk type trypsin inhibitor OS=Triticum aestivum PE=1 SV=1	-	-	-	-	-	-	W5ANS9.1 PF00228.18;Bowman-Birk_leg;	0	0	1	0	8	1	0	0	1	3	12	2312	3	2	47	2	3	9	2	3	2	11	14	1	0	0	0.12	0	1.02	0.24	0	0	0.14	0.45	2.07	271.75	0.5
TRINITY_DN18159_c1_g3	769	TRINITY_DN18159_c1_g3_i1	-	-	-	-	-	-	-	-	-	-	21	14	8	130	12	21	22	603	123	218	156	196	402	1191	319	324	1909	1311	2348	1165	847	1807	1637	2561	1.45	1.1	0.57	9.5	0.92	1.61	1.58	44.91	10.63	21.54	14.5	13.78	43.35
TRINITY_DN15778_c0_g3	1487	TRINITY_DN15778_c0_g3_i1;TRINITY_DN15778_c0_g3_i2	uncharacterized protein LOC109735160 [Aegilops tauschii subsp. tauschii]	-	-	GO:0003674(molecular_function);GO:0005634(nucleus);GO:0009409(response to cold);GO:0010228(vegetative to reproductive phase transition of meristem);GO:0042752(regulation of circadian rhythm);GO:0080167(response to karrikin)	ENOG410YU7U(expressed protein)	-	-	-	-	-	35	37	44	484	829	1664	46	133	43	178	138	158	520	573	133	367	670	659	688	368	431	455	894	477	1.01	1.2	1.33	15.04	29.29	57.37	1.58	4.23	1.64	7.58	5.64	4.9	23.71
TRINITY_DN18955_c0_g1	736	TRINITY_DN18955_c0_g1_i1;TRINITY_DN18955_c0_g1_i2;TRINITY_DN18955_c0_g1_i3	uncharacterized protein LOC109740163 [Aegilops tauschii subsp. tauschii]	-	-	GO:0016021(integral component of membrane)	ENOG410Y4M9(NA)	-	-	-	-	-	30	20	23	673	407	685	409	999.36	507	316	291	389	363	409	168	285	393	340	359	374	518	455	787	422	3.72	3.04	3.55	76.29	47.69	91.41	46.3	106.86	65.88	46.16	41.31	38.5	55.64
TRINITY_DN28459_c0_g4	454	TRINITY_DN28459_c0_g4_i1;TRINITY_DN28459_c0_g4_i2	DIMBOA UDP-glucosyltransferase BX8-like [Aegilops tauschii subsp. tauschii]	UGT76C3	UDP-glycosyltransferase 76C3 OS=Arabidopsis thaliana GN=UGT76C3 PE=3 SV=1	GO:0009813(flavonoid biosynthetic process);GO:0043231(intracellular membrane-bounded organelle);GO:0052696(flavonoid glucuronidation);GO:0080043(quercetin 3-O-glucosyltransferase activity);GO:0080044(quercetin 7-O-glucosyltransferase activity)	COG1819(Transferase)	K13493	cytokinin-N-glucosyltransferase	EC:2.4.1.-	obr00908(Zeatin biosynthesis)	W5GFA0.1 PF00201.16;UDPGT;	21	21	22	119	42	140	30	247	74	158	176	219	347	598	134	269	909	815	714	458	600	800	1084.93	769	3.6	4.17	6.22	21.39	8.43	24.81	5.34	46.58	15.63	40.01	40.47	35.71	91.67
TRINITY_DN29606_c1_g1	384	TRINITY_DN29606_c1_g1_i1;TRINITY_DN29606_c1_g1_i2;TRINITY_DN29606_c1_g1_i3;TRINITY_DN29606_c1_g1_i4	-	-	-	-	-	-	-	-	-	-	20.51	47.01	13.29	405.3	573.13	348.09	296.43	986.5	2126.37	528.76	829	744.2	1709.36	2682.79	508.8	1157.59	3572.71	3550.03	2837.44	1879.62	2272.6	1513.29	2361.35	1809.07	8.49	15.35	8.46	127.92	246.74	104.57	94.86	306.62	766.1	250.62	362.64	212.94	807.45
TRINITY_DN4141_c0_g1	1211	TRINITY_DN4141_c0_g1_i1;TRINITY_DN4141_c0_g1_i2	anthranilate O-methyltransferase 2-like [Aegilops tauschii subsp. tauschii]	AAMT2	Anthranilate O-methyltransferase 2 OS=Zea mays GN=AAMT2 PE=1 SV=1	GO:0005634(nucleus);GO:0005737(cytoplasm);GO:0009611(response to wounding);GO:0009694(jasmonic acid metabolic process);GO:0009695(jasmonic acid biosynthetic process);GO:0009867(jasmonic acid mediated signaling pathway);GO:0030795(jasmonate O-methyltransferase activity);GO:0031408(oxylipin biosynthetic process);GO:0032259(methylation);GO:0102078(methyl jasmonate methylesterase activity)	ENOG4112BHH(carboxyl methyltransferase)	NA	NA	NA	NA(NA)	I1GYS1.1 PF03492.13;Methyltransf_7;	262	67	212	0	0	0	0	0	0	0	0	28	0	1	0	5	0	0	0	0	1	0	1	0	9.76	2.81	8.05	0	0	0	0	0	0	0	0	1.1	0
TRINITY_DN20704_c0_g1	202	TRINITY_DN20704_c0_g1_i1	-	-	-	-	-	-	-	-	-	-	26	12	3	163	163	162	48	56	57	145	154	173	201	480	124	176	433	308	315	432	426	321	572	351	22.63	12.49	2.86	148.21	153.86	141.75	41.26	55.54	60.41	185.42	183.73	148.06	276.26
TRINITY_DN16862_c0_g7	1033	TRINITY_DN16862_c0_g7_i1	-	-	-	-	-	-	-	-	-	-	3	2	2	4	5	3	5	5	5	27	23	28	48	61	12	20	116	128	112	66	83	110	145	140	0.14	0.1	0.09	0.19	0.26	0.16	0.24	0.25	0.29	1.76	1.41	1.34	3.44
TRINITY_DN16050_c0_g1	2052	TRINITY_DN16050_c0_g1_i1	acetate/butyrate--CoA ligase AAE7, peroxisomal-like [Aegilops tauschii subsp. tauschii]	AAE7	Acetate/butyrate--CoA ligase AAE7, peroxisomal OS=Arabidopsis thaliana GN=AAE7 PE=1 SV=1	GO:0003987(acetate-CoA ligase activity);GO:0005739(mitochondrion);GO:0005777(peroxisome);GO:0006083(acetate metabolic process);GO:0006097(glyoxylate cycle);GO:0016208(AMP binding);GO:0019605(butyrate metabolic process);GO:0047760(butyrate-CoA ligase activity)	COG0318(Amp-dependent synthetase and ligase)	NA	NA	NA	NA(NA)	F2E2R2.1 PF00501.26;AMP-binding;	2668	2593	3436	498	449	454	776	224	430	570	591	695	99	80	744	306	118	27	46	103	121	41	78	113	52.69	57.64	68.67	10.45	10.26	10.42	16.75	4.82	10.81	16.04	15.67	14.8	3.09
TRINITY_DN26282_c0_g1	776	TRINITY_DN26282_c0_g1_i1;TRINITY_DN26282_c0_g1_i2;TRINITY_DN26282_c0_g1_i3;TRINITY_DN26282_c0_g1_i4;TRINITY_DN26282_c0_g1_i5	uncharacterized WD repeat-containing protein C2A9.03-like isoform X1 [Aegilops tauschii subsp. tauschii]	-	-	GO:0003674(molecular_function);GO:0005737(cytoplasm);GO:0008150(biological_process);GO:0080008(Cul4-RING E3 ubiquitin ligase complex)	ENOG4111Y9I(WD-40 repeat family protein)	-	-	-	-	-	17	14	27	69	28	59	15	438	249.99	640	142	649	1220.84	1972.89	132	644.97	2632.93	2881.96	1124.99	917.99	1222.91	1324.93	2734.62	2743.93	1.45	1.48	3.08	6.64	2.71	5.33	1.07	38.66	23.24	63.87	24	53.75	133.51
TRINITY_DN19264_c0_g6	1006	TRINITY_DN19264_c0_g6_i1	uncharacterized protein LOC104582693 [Brachypodium distachyon]	-	-	GO:0003674(molecular_function);GO:0008150(biological_process);GO:0009507(chloroplast);GO:0009706(chloroplast inner membrane);GO:0009941(chloroplast envelope);GO:0016021(integral component of membrane)	ENOG4111S0M(integral membrane HPP family protein)	-	-	-	-	M7ZWM4.1 PF04982.11;HPP;	4883	4558	4167	1924	2725	2124	2499	1923	1888	2021	1353	1678	694	642	1421	1191	963	681	548	437	534	351	711	891	231.08	244.46	201.73	96.42	145.62	113.66	125.55	98.45	112.55	136.46	85.98	82.77	51.53
TRINITY_DN23230_c0_g1	4566	TRINITY_DN23230_c0_g1_i1;TRINITY_DN23230_c0_g1_i2;TRINITY_DN23230_c0_g1_i3;TRINITY_DN23230_c0_g1_i4;TRINITY_DN23230_c0_g1_i5;TRINITY_DN23230_c0_g1_i6;TRINITY_DN23230_c0_g1_i7;TRINITY_DN23230_c0_g1_i8	two-component response regulator-like APRR3 isoform X2 [Aegilops tauschii subsp. tauschii]	APRR5	Two-component response regulator-like APRR5 OS=Arabidopsis thaliana GN=APRR5 PE=1 SV=2	GO:0000156(phosphorelay response regulator activity);GO:0000160(phosphorelay signal transduction system);GO:0003677(DNA binding);GO:0005515(protein binding);GO:0005634(nucleus);GO:0006351(transcription, DNA-templated);GO:0006355(regulation of transcription, DNA-templated);GO:0007623(circadian rhythm);GO:0009266(response to temperature stimulus);GO:0010017(red or far-red light signaling pathway);G…	COG5641(Transcription factor)	K12130	pseudo-response regulator 5	-	ats04712(Circadian rhythm - plant)	C5Y541.1 PF00072.22;Response_reg;	372	292	259	3034.44	2745.82	2808.86	209	452	347.91	1139.37	647.64	985.3	1724.62	1699.71	595.88	1451.85	2464.39	2020.74	1775.71	1343.65	1989.93	2005.79	2212.59	3274.52	8.22	7.47	5.99	81.99	82.39	82.53	4.61	10.98	9.36	38.4	17.95	25.79	60.35
TRINITY_DN15024_c0_g1	693	TRINITY_DN15024_c0_g1_i1;TRINITY_DN15024_c0_g1_i2	hypothetical protein TRIUR3_31296 [Triticum urartu]	-	-	GO:0003674(molecular_function);GO:0008150(biological_process);GO:0009507(chloroplast)	ENOG410ZEZZ(NA)	-	-	-	-	-	49	89	16	2983.54	1379.65	1164.49	1237.45	25179.6	6952.93	10883.1	11040.4	7060.7	16866.2	20812.1	2928	6892.1	20284.5	18397.1	20658.3	12626.7	15234.8	18306.5	26012.8	31850.1	3.98	8.26	1.35	255.54	123.01	103.58	103.16	2195.7	702.68	1263.28	1204.76	574.6	2127.18
TRINITY_DN14985_c0_g2	1571	TRINITY_DN14985_c0_g2_i1;TRINITY_DN14985_c0_g2_i2;TRINITY_DN14985_c0_g2_i3	ornithine decarboxylase-like [Aegilops tauschii subsp. tauschii]	-	Ornithine decarboxylase OS=Datura stramonium PE=2 SV=1	GO:0004586(ornithine decarboxylase activity);GO:0005737(cytoplasm);GO:0033387(putrescine biosynthetic process from ornithine)	COG0019(Specifically catalyzes the decarboxylation of meso- diaminopimelate (meso-DAP) to L-lysine (By similarity))	K01581	ornithine decarboxylase	EC:4.1.1.17	ats00330(Arginine and proline metabolism);ats00480(Glutathione metabolism)	F2DVP9.1 PF02784.14;Orn_Arg_deC_N;	32.79	34	17	129	32	61	53	483	487	510.97	412	422	512	864	294	273.92	1279	1565	1490	2263.77	861	1723	1106	1109.45	0.88	1.04	0.47	3.71	1.69	2.36	2.19	14.17	16.69	19.65	15.23	12.88	21.84
TRINITY_DN28218_c0_g1	3619	TRINITY_DN28218_c0_g1_i1;TRINITY_DN28218_c0_g1_i2;TRINITY_DN28218_c0_g1_i3;TRINITY_DN28218_c0_g1_i4;TRINITY_DN28218_c0_g1_i5;TRINITY_DN28218_c0_g1_i6;TRINITY_DN28218_c0_g1_i7	late embryogenesis abundant protein D-34-like [Aegilops tauschii subsp. tauschii]	-	Late embryogenesis abundant protein D-34 OS=Gossypium hirsutum PE=3 SV=1	GO:0003674(molecular_function);GO:0005634(nucleus);GO:0005730(nucleolus);GO:0005737(cytoplasm);GO:0005829(cytosol);GO:0006873(cellular ion homeostasis);GO:0006970(response to osmotic stress);GO:0009414(response to water deprivation);GO:0009737(response to abscisic acid);GO:0009793(embryo development ending in seed dormancy);GO:0009845(seed germination);GO:0010226(response to lithium ion)	ENOG41107Y3(late embryogenesis abundant protein)	NA	NA	NA	NA(NA)	W5E046.1 PF04927.10;SMP;	14.28	26	9.17	431.29	148.21	205	82.17	2898	1535	2000	1721.91	1081	4413	5181.93	346.21	2803	5768	4381	5446.96	2325	3657	4058	10156	8146.95	0.18	0.4	0.12	6.34	2.46	3.37	1.3	44.27	26.33	40.41	32.16	16.02	90.47
TRINITY_DN17023_c1_g5	1540	TRINITY_DN17023_c1_g5_i1;TRINITY_DN17023_c1_g5_i2;TRINITY_DN17023_c1_g5_i3	uncharacterized protein LOC109762777 [Aegilops tauschii subsp. tauschii]	-	-	GO:0005634(nucleus);GO:0005886(plasma membrane);GO:0008150(biological_process)	ENOG4111FV5(expressed protein)	NA	NA	NA	NA(NA)	-	73	82	36	317	225	144	128	677	363	827	433	446	1471	1430	344	545	2062	2468	1825	1547	1325	2320	2293	2555	2.1	2.79	1.01	9.44	7.34	4.59	3.94	20.43	12.78	33.19	16.58	13.31	65.81
TRINITY_DN20085_c0_g1	1317	TRINITY_DN20085_c0_g1_i1;TRINITY_DN20085_c0_g1_i10;TRINITY_DN20085_c0_g1_i11;TRINITY_DN20085_c0_g1_i12;TRINITY_DN20085_c0_g1_i2;TRINITY_DN20085_c0_g1_i3;TRINITY_DN20085_c0_g1_i4;TRINITY_DN20085_c0_g1_i5;TRINITY_DN20085_c0_g1_i6;TRINITY_DN20085_c0_g1_i7;TRINITY_DN20085_c0_g1_i8;TRINITY_DN20085_c0_g1_i9	probable protein phosphatase 2C 37 isoform X2 [Aegilops tauschii subsp. tauschii]	Os04g0167900	Probable protein phosphatase 2C 37 OS=Oryza sativa subsp. japonica GN=Os04g0167900 PE=3 SV=2	GO:0004721(phosphoprotein phosphatase activity);GO:0004722(protein serine/threonine phosphatase activity);GO:0005515(protein binding);GO:0005634(nucleus);GO:0005737(cytoplasm);GO:0005829(cytosol);GO:0006470(protein dephosphorylation);GO:0009409(response to cold);GO:0009414(response to water deprivation);GO:0009737(response to abscisic acid);GO:0009738(abscisic acid-activated signaling pathway);GO…	COG0631(Phosphatase)	K14497	protein phosphatase 2C	EC:3.1.3.16	ats04016(MAPK signaling pathway - plant);ats04075(Plant hormone signal transduction)	W5AZ73.1 PF00481.19;PP2C;	6	10	1	302	338	173	267	276	249	253	255	211	203	297	136	178	211	221	144	194	226	144	270	272	0.31	0.59	0.03	22.47	27.57	13.24	17.92	24.87	14.9	19.67	18.66	15.18	20.19
TRINITY_DN28894_c0_g1	1723	TRINITY_DN28894_c0_g1_i1;TRINITY_DN28894_c0_g1_i10;TRINITY_DN28894_c0_g1_i11;TRINITY_DN28894_c0_g1_i2;TRINITY_DN28894_c0_g1_i3;TRINITY_DN28894_c0_g1_i4;TRINITY_DN28894_c0_g1_i5;TRINITY_DN28894_c0_g1_i6;TRINITY_DN28894_c0_g1_i7;TRINITY_DN28894_c0_g1_i8;TRINITY_DN28894_c0_g1_i9	DNA-directed RNA polymerase II subunit 1-like [Aegilops tauschii subsp. tauschii]	NRPB1	DNA-directed RNA polymerase II subunit 1 OS=Arabidopsis thaliana GN=NRPB1 PE=1 SV=3	GO:0001055(RNA polymerase II activity);GO:0005665(DNA-directed RNA polymerase II, core complex)	COG0086(DNA-dependent RNA polymerase catalyzes the transcription of DNA into RNA using the four ribonucleoside triphosphates as substrates (By similarity))	K03006	DNA-directed RNA polymerase II subunit RPB1	EC:2.7.7.6	ats00230(Purine metabolism);ats00240(Pyrimidine metabolism);ats03020(RNA polymerase)	A0A0E0AQZ6.1 PF04997.10;RNA_pol_Rpb1_1;	228	120	106	144	99.09	92	55	129	65	117	211	252	487	717.99	268	208	776	749	754	461	700	855	1041	858	6.32	4.24	2.63	4.6	4.67	4	3.81	3.5	2.05	4.06	6.92	6.61	18.88
TRINITY_DN29882_c1_g1	350	TRINITY_DN29882_c1_g1_i1;TRINITY_DN29882_c1_g1_i2;TRINITY_DN29882_c1_g1_i3;TRINITY_DN29882_c1_g1_i4	sucrose:sucrose 1-fructosyltransferase-like [Aegilops tauschii subsp. tauschii]	1-SST	Sucrose:sucrose 1-fructosyltransferase OS=Festuca arundinacea GN=1-SST PE=1 SV=1	GO:0005975(carbohydrate metabolic process);GO:0050306(sucrose 1F-fructosyltransferase activity)	COG1621(Hydrolase)	NA	NA	NA	NA(NA)	W5GFK2.1 PF08244.10;Glyco_hydro_32C;	33	45	2	104	109	54	2723.57	212	920.98	325	339	515.99	217.86	32	281.74	81	54	10	0	28	33	0	4	5	9.98	15.02	1.29	33.08	33.4	16.3	813.88	73.02	354.21	138.81	144.08	147.15	99.15
TRINITY_DN28858_c2_g1	5698	TRINITY_DN28858_c2_g1_i1;TRINITY_DN28858_c2_g1_i10;TRINITY_DN28858_c2_g1_i11;TRINITY_DN28858_c2_g1_i12;TRINITY_DN28858_c2_g1_i13;TRINITY_DN28858_c2_g1_i14;TRINITY_DN28858_c2_g1_i15;TRINITY_DN28858_c2_g1_i16;TRINITY_DN28858_c2_g1_i17;TRINITY_DN28858_c2_g1_i18;TRINITY_DN28858_c2_g1_i19;TRINITY_DN28858_c2_g1_i2;TRINITY_DN28858_c2_g1_i3;TRINITY_DN28858_c2_g1_i4;TRINITY_DN28858_c2_g1_i5;TRINITY_DN2885…	sucrose synthase 4 [Aegilops tauschii subsp. tauschii]	SUS4	Sucrose synthase 4 OS=Oryza sativa subsp. japonica GN=SUS4 PE=2 SV=1	GO:0005982(starch metabolic process);GO:0005985(sucrose metabolic process);GO:0005986(sucrose biosynthetic process);GO:0008194(UDP-glycosyltransferase activity);GO:0009414(response to water deprivation);GO:0009507(chloroplast);GO:0010431(seed maturation);GO:0010555(response to mannitol);GO:0016157(sucrose synthase activity);GO:0016757(transferase activity, transferring glycosyl groups)	COG0438(Glycosyl transferase (Group 1)	K00695	sucrose synthase	EC:2.4.1.13	ats00500(Starch and sucrose metabolism)	A0A0D9Z732.1 PF00862.17;Sucrose_synth;	515	473	446	5847.99	4596	3557	8769	20618	8725	10464	8649	6737.99	10962	15299	3925	6044	14225	13940	15700	11975	11345	13065	18541	19170	5.03	6.11	3.64	60.81	56.25	42.23	104.77	236.42	122.17	147.53	122.64	97.15	227.14
TRINITY_DN17812_c0_g2	1129	TRINITY_DN17812_c0_g2_i1;TRINITY_DN17812_c0_g2_i2;TRINITY_DN17812_c0_g2_i3	translocator protein homolog [Aegilops tauschii subsp. tauschii]	TSPO	Translocator protein homolog OS=Arabidopsis thaliana GN=TSPO PE=1 SV=1	GO:0000139(Golgi membrane);GO:0005739(mitochondrion);GO:0005783(endoplasmic reticulum);GO:0005789(endoplasmic reticulum membrane);GO:0005794(Golgi apparatus);GO:0005795(Golgi stack);GO:0006778(porphyrin-containing compound metabolic process);GO:0006970(response to osmotic stress);GO:0009651(response to salt stress);GO:0009737(response to abscisic acid);GO:0016020(membrane);GO:0016021(integral com…	ENOG410YY8X(TspO/MBR family)	NA	NA	NA	NA(NA)	I1HLR1.1 PF03073.13;TspO_MBR;	77	55	11	503	416	333	478	2611	796	1364	1076	1182	1266	2321	598	1099	2042	2696	3880	1885	1674	2708	4699	4055	3.36	2.72	0.49	23.26	20.57	16.3	22.24	123.69	43.46	82.36	63.3	54.44	86.26
TRINITY_DN21426_c0_g6	2234	TRINITY_DN21426_c0_g6_i1;TRINITY_DN21426_c0_g6_i2;TRINITY_DN21426_c0_g6_i3	predicted protein [Hordeum vulgare subsp. vulgare]	-	-	GO:0007165(signal transduction);GO:0016020(membrane)	COG5222(Retinoblastoma binding protein 6)	NA	NA	NA	NA(NA)	M0YNI2.1 PF08783.9;DWNN;	83	65	62	99	67	85	106	122	112	229	161	306	577.91	323.85	157	191	674	539	601	448	584	637	910	694	6.26	5.17	4.26	6.26	5.14	6.86	7.13	8.01	8.38	17.14	12.96	15.14	53.87
TRINITY_DN27802_c0_g5	1352	TRINITY_DN27802_c0_g5_i1;TRINITY_DN27802_c0_g5_i2;TRINITY_DN27802_c0_g5_i3	tricetin 3',4',5'-O-trimethyltransferase-like [Aegilops tauschii subsp. tauschii]	OMT2	Tricetin 3',4',5'-O-trimethyltransferase OS=Triticum aestivum GN=OMT2 PE=1 SV=1	GO:0005829(cytosol);GO:0008757(S-adenosylmethionine-dependent methyltransferase activity);GO:0019438(aromatic compound biosynthetic process);GO:0047763(caffeate O-methyltransferase activity)	ENOG410XS7T(o-methyltransferase)	NA	NA	NA	NA(NA)	K3YKY0.1 PF00891.16;Methyltransf_2;	6	4	2	7	3	2	7	4	3	924	61	9	2	3870	5	9	34	2	2	1	2	3	7	0	0.2	0.15	0.07	0.25	0.11	0.08	0.25	0.15	0.13	53.48	2.74	0.32	0.11
TRINITY_DN19074_c1_g1	319	TRINITY_DN19074_c1_g1_i1;TRINITY_DN19074_c1_g1_i2	beta-glucosidase 31-like [Aegilops tauschii subsp. tauschii]	BGLU31	Beta-glucosidase 31 OS=Oryza sativa subsp. japonica GN=BGLU31 PE=2 SV=1	GO:0008422(beta-glucosidase activity);GO:1901657(glycosyl compound metabolic process)	COG2723(beta-glucosidase)	K01188	beta-glucosidase	EC:3.2.1.21	ats00500(Starch and sucrose metabolism);ats00460(Cyanoamino acid metabolism);ats00940(Phenylpropanoid biosynthesis)	W5FI13.1 PF00232.16;Glyco_hydro_1;	69	49	42	168.42	38.73	103	43	90	43	168	93	170	130	198.62	95.74	147	311	267.75	404.78	287	334.71	403.66	1017	942.4	23.64	19.76	15.63	60.8	14.3	35.3	14.23	33.58	18.01	83.73	44.33	54.78	68.72
TRINITY_DN18964_c0_g7	621	TRINITY_DN18964_c0_g7_i1	predicted protein [Hordeum vulgare subsp. vulgare]	KCS4	3-ketoacyl-CoA synthase 4 OS=Arabidopsis thaliana GN=KCS4 PE=2 SV=1	GO:0000038(very long-chain fatty acid metabolic process);GO:0005634(nucleus);GO:0006633(fatty acid biosynthetic process);GO:0016021(integral component of membrane);GO:0042335(cuticle development);GO:0102336(3-oxo-arachidoyl-CoA synthase activity);GO:0102337(3-oxo-cerotoyl-CoA synthase activity);GO:0102338(3-oxo-lignoceronyl-CoA synthase activity);GO:0102756(very-long-chain 3-ketoacyl-CoA synthase…	ENOG410Y5VH(3-ketoacyl-coa synthase)	K15397	3-ketoacyl-CoA synthase	EC:2.3.1.199	ats00062(Fatty acid elongation)	-	52	35	28	107	39	42	35	68	45	116	78	173	168	276	77	103	295	352	576	372	257	514	547	792	5.05	3.9	2.84	10.94	4.1	4.4	3.44	7.07	5.41	16.11	10.18	16.55	25.23
TRINITY_DN16492_c0_g1	2939	TRINITY_DN16492_c0_g1_i1	predicted protein [Hordeum vulgare subsp. vulgare]	LECRKS5	Probable L-type lectin-domain containing receptor kinase S.5 OS=Arabidopsis thaliana GN=LECRKS5 PE=2 SV=1	GO:0004672(protein kinase activity);GO:0004674(protein serine/threonine kinase activity);GO:0005524(ATP binding);GO:0005886(plasma membrane);GO:0006468(protein phosphorylation);GO:0016021(integral component of membrane);GO:0016301(kinase activity);GO:0030246(carbohydrate binding)	COG0515(Serine Threonine protein kinase)	NA	NA	NA	NA(NA)	M0XC88.1 PF00139.17;Lectin_legB;	64	34	56	153	28	38	15	256	148	431	156	540	596	969	287	260	1913	2421	1286	1861.87	1173	2530	2461	1541	0.85	0.51	0.75	2.15	0.43	0.59	0.22	3.69	2.5	8.11	2.77	7.76	12.49
TRINITY_DN23151_c0_g7	549	TRINITY_DN23151_c0_g7_i1	-	-	-	-	-	-	-	-	-	-	0	0	0	1	0	1	0	7	5	2	2	2	11	11	1	11	65	34	34	27	45	51	106	67	0	0	0	0.13	0	0.13	0	0.9	0.74	0.34	0.32	0.23	2.04
TRINITY_DN25020_c0_g1	1361	TRINITY_DN25020_c0_g1_i1;TRINITY_DN25020_c0_g1_i2;TRINITY_DN25020_c0_g1_i3;TRINITY_DN25020_c0_g1_i4;TRINITY_DN25020_c0_g1_i5;TRINITY_DN25020_c0_g1_i6;TRINITY_DN25020_c0_g1_i7;TRINITY_DN25020_c0_g1_i8	predicted protein [Hordeum vulgare subsp. vulgare]	-	-	-	ENOG410ZG4Y(low-temperature-induced 65)	-	-	-	-	-	317	208	225	382	89	204	389	5177.19	944	3017	2962.51	1705	5078.31	8662.77	1269.77	2628	11624.9	7692.4	9339	6051.39	5898.35	7834.99	12533	13296.4	10.77	8.18	7.77	14.66	4.07	10.72	13.84	188.58	43.24	147.87	135.67	61.52	267.51
TRINITY_DN20242_c0_g3	1243	TRINITY_DN20242_c0_g3_i1	ATP-dependent zinc metalloprotease FTSH 5, mitochondrial [Aegilops tauschii subsp. tauschii]	FTSH5	ATP-dependent zinc metalloprotease FTSH 5, mitochondrial OS=Oryza sativa subsp. japonica GN=FTSH5 PE=3 SV=1	GO:0004176(ATP-dependent peptidase activity);GO:0005739(mitochondrion);GO:0006508(proteolysis);GO:0008237(metallopeptidase activity)	COG0465(Acts as a processive, ATP-dependent zinc metallopeptidase for both cytoplasmic and membrane proteins. Plays a role in the quality control of integral membrane proteins (By similarity))	NA	NA	NA	NA(NA)	A0A0D9YAR9.1 PF00004.27;AAA;	206	145	202	240	176	124	108	315	90	400	277	374	744	936	315	326	1323.45	1178	1376	835	1020	1491	1603.52	1598	7.41	5.89	7.4	9.15	7.22	5.1	4.17	12.28	4.09	20.5	13.37	14.21	42.12
TRINITY_DN15540_c2_g2	768	TRINITY_DN15540_c2_g2_i1;TRINITY_DN15540_c2_g2_i2;TRINITY_DN15540_c2_g2_i3;TRINITY_DN15540_c2_g2_i4;TRINITY_DN15540_c2_g2_i5;TRINITY_DN15540_c2_g2_i6;TRINITY_DN15540_c2_g2_i7	protein RADIALIS-like 4 isoform X1 [Aegilops tauschii subsp. tauschii]	RL3	Protein RADIALIS-like 3 OS=Arabidopsis thaliana GN=RL3 PE=2 SV=1	GO:0003677(DNA binding);GO:0003700(DNA binding transcription factor activity);GO:0005634(nucleus);GO:0006351(transcription, DNA-templated);GO:0006355(regulation of transcription, DNA-templated)	COG5269(Transcription factor)	-	-	-	-	W5IAI9.1 PF00249.29;Myb_DNA-binding;	119	125	111	1	4	2	2	2	1	0	3	38	0	1	4	2	0	0	0	1	1	1	2	3	12.48	16.49	13.71	0.09	0.35	0.19	0.18	0.19	0.11	0	0.45	3.25	0
TRINITY_DN26439_c0_g2	3930	TRINITY_DN26439_c0_g2_i1;TRINITY_DN26439_c0_g2_i2;TRINITY_DN26439_c0_g2_i3;TRINITY_DN26439_c0_g2_i4;TRINITY_DN26439_c0_g2_i5	SCAR-like protein 1 [Aegilops tauschii subsp. tauschii]	Os03g0816900	SCAR-like protein 1 OS=Oryza sativa subsp. japonica GN=Os03g0816900 PE=2 SV=2	GO:0003779(actin binding);GO:0005515(protein binding);GO:0005737(cytoplasm);GO:0005856(cytoskeleton);GO:0005886(plasma membrane);GO:0010090(trichome morphogenesis);GO:0010091(trichome branching);GO:0030036(actin cytoskeleton organization);GO:0031209(SCAR complex);GO:0045010(actin nucleation);GO:0051127(positive regulation of actin nucleation)	ENOG4111H25(NA)	K01595	phosphoenolpyruvate carboxylase	EC:4.1.1.31	sita00620(Pyruvate metabolism);sita00710(Carbon fixation in photosynthetic organisms)	-	99	64	56	38	47	56	10	135	53	193	168	125	648	741	151	131	1054	965	955	514	487	1223	1322	1514	1.53	1.16	0.83	0.56	0.75	0.74	0.14	1.98	0.88	3.21	2.91	1.76	13.21
TRINITY_DN23500_c0_g4	1284	TRINITY_DN23500_c0_g4_i1;TRINITY_DN23500_c0_g4_i2;TRINITY_DN23500_c0_g4_i3;TRINITY_DN23500_c0_g4_i4;TRINITY_DN23500_c0_g4_i5;TRINITY_DN23500_c0_g4_i6	predicted protein [Hordeum vulgare subsp. vulgare]	EPSIN2	Clathrin interactor EPSIN 2 OS=Arabidopsis thaliana GN=EPSIN2 PE=1 SV=1	GO:0005515(protein binding);GO:0005543(phospholipid binding);GO:0005634(nucleus);GO:0005774(vacuolar membrane);GO:0005794(Golgi apparatus);GO:0005886(plasma membrane);GO:0015031(protein transport);GO:0030136(clathrin-coated vesicle);GO:0030276(clathrin binding)	ENOG410XSM0(Clathrin interactor 1)	K12471	epsin	-	ats04144(Endocytosis)	I1IDP5.1 PF01417.18;ENTH;	132	78	65	134	90	71	71	77	46	89	111	203	253	401	185	137	547	468	556	467	546	507	665	619	5.03	3.72	2.61	5.65	3.83	3.16	2.84	3.69	2.54	6.01	6.16	8.55	16.13
TRINITY_DN24043_c0_g7	532	TRINITY_DN24043_c0_g7_i1	unnamed protein product [Triticum aestivum]	-	-	GO:0005509(calcium ion binding);GO:0005634(nucleus)	ENOG4111GM0(39 kDa EF-Hand containing protein)	-	-	-	-	I1I3E9.1 PF13499.4;EF-hand_7;	143.99	103	115.92	180.97	143	275.97	171.97	1176.88	287.97	843.98	1001.94	494.94	1420.94	1579.67	595	887.97	2652.21	3437.85	2055.52	1384.86	1334.87	2406.92	2902.56	3295.84	18.35	15.13	15.55	24.22	19.37	37.12	21.65	159.83	44.99	153.79	171.49	60.44	278.26
TRINITY_DN25259_c0_g1	1241	TRINITY_DN25259_c0_g1_i1;TRINITY_DN25259_c0_g1_i2;TRINITY_DN25259_c0_g1_i3;TRINITY_DN25259_c0_g1_i4;TRINITY_DN25259_c0_g1_i5;TRINITY_DN25259_c0_g1_i6;TRINITY_DN25259_c0_g1_i7;TRINITY_DN25259_c0_g1_i8	Lysine-specific demethylase 3B [Triticum urartu]	-	-	GO:0003700(DNA binding transcription factor activity);GO:0005634(nucleus);GO:0006355(regulation of transcription, DNA-templated);GO:0043565(sequence-specific DNA binding)	ENOG410XTAA(lysine (K)-specific demethylase)	NA	NA	NA	NA(NA)	W5GFJ4.1 PF10497.7;zf-4CXXC_R1;	40	31	32	30	24	26	4	55	13	78	75	57	376	246	96	91	477	447	380	265	412	379	701	391	1.59	1.35	1.34	1.28	1.05	1.1	0.19	2.57	0.63	5.73	3.99	2.31	25.75
TRINITY_DN19559_c1_g3	451	TRINITY_DN19559_c1_g3_i1	Homeobox-leucine zipper protein HOX22 [Zea mays]	HOX22	Homeobox-leucine zipper protein HOX22 OS=Oryza sativa subsp. indica GN=HOX22 PE=2 SV=2	GO:0003700(DNA binding transcription factor activity);GO:0005515(protein binding);GO:0005634(nucleus);GO:0006351(transcription, DNA-templated);GO:0006355(regulation of transcription, DNA-templated);GO:0009414(response to water deprivation);GO:0009737(response to abscisic acid);GO:0009738(abscisic acid-activated signaling pathway);GO:0043565(sequence-specific DNA binding);GO:0045893(positive regul…	ENOG410Z2UE(homeobox-leucine zipper protein)	NA	NA	NA	NA(NA)	I1J066.1 PF00046.27;Homeobox;	82	89	23	1434	720	743	1615	2783.5	1111.77	1587	1400	2043	2091	2582	939	1052	2250.92	2474.93	1230	1733.66	1751.84	1541	2668	2831.87	14.23	17.9	4.24	261	130.94	133.24	271.77	514.67	234.58	394.2	326.03	332.4	556.27
TRINITY_DN29529_c0_g4	657	TRINITY_DN29529_c0_g4_i1	high molecular mass early light-inducible protein HV58, chloroplastic-like [Aegilops tauschii subsp. tauschii]	-	High molecular mass early light-inducible protein HV58, chloroplastic OS=Hordeum vulgare PE=2 SV=1	GO:0009409(response to cold);GO:0009507(chloroplast);GO:0009522(photosystem I);GO:0009523(photosystem II);GO:0009535(chloroplast thylakoid membrane);GO:0010030(positive regulation of seed germination);GO:0010117(photoprotection);GO:0010380(regulation of chlorophyll biosynthetic process);GO:0015979(photosynthesis);GO:0016021(integral component of membrane);GO:0016168(chlorophyll binding);GO:003460…	-	NA	NA	NA	NA(NA)	M7YVG2.1 PF00504.19;Chloroa_b-bind;	2	4	0	37.34	24	16.39	167.27	256.35	181.28	134.32	109.27	349.22	350.12	129.01	70.69	144.18	731.01	306.48	266.4	298.7	903.22	309.75	1142.13	153.51	0.18	0.41	0	3.48	2.32	1.58	15.08	24.31	19.9	16.99	12.99	30.71	48
TRINITY_DN15087_c0_g2	3245	TRINITY_DN15087_c0_g2_i1;TRINITY_DN15087_c0_g2_i2;TRINITY_DN15087_c0_g2_i3	uncharacterized protein LOC109735964 [Aegilops tauschii subsp. tauschii]	-	-	GO:0001708(cell fate specification);GO:0005634(nucleus);GO:0005737(cytoplasm);GO:0009793(embryo development ending in seed dormancy);GO:0009926(auxin polar transport);GO:0010305(leaf vascular tissue pattern formation);GO:0019827(stem cell population maintenance);GO:0048364(root development)	ENOG410ZWEC(NA)	-	-	-	-	-	91	49	45	33	21	30	17	13	17	46	62	83	340	266	126	46	403	486	326	182	235	358	405	467	3.42	1.45	1.34	0.9	1.03	1.37	0.78	0.18	0.26	0.94	1.91	1.45	6.4
TRINITY_DN18817_c1_g1	2770	TRINITY_DN18817_c1_g1_i1;TRINITY_DN18817_c1_g1_i10;TRINITY_DN18817_c1_g1_i2;TRINITY_DN18817_c1_g1_i3;TRINITY_DN18817_c1_g1_i4;TRINITY_DN18817_c1_g1_i5;TRINITY_DN18817_c1_g1_i6;TRINITY_DN18817_c1_g1_i7;TRINITY_DN18817_c1_g1_i8;TRINITY_DN18817_c1_g1_i9	sister chromatid cohesion 1 protein 4 isoform X1 [Aegilops tauschii subsp. tauschii]	SYN4	Sister chromatid cohesion 1 protein 4 OS=Arabidopsis thaliana GN=SYN4 PE=2 SV=1	GO:0000775(chromosome, centromeric region);GO:0000798(nuclear cohesin complex);GO:0003682(chromatin binding);GO:0005634(nucleus);GO:0006302(double-strand break repair);GO:0007062(sister chromatid cohesion);GO:0051301(cell division);GO:0070601(centromeric sister chromatid cohesion)	ENOG410XRB4(Doublestrandbreak repair protein rad21)	NA	NA	NA	NA(NA)	K4D5D4.1 PF04825.11;Rad21_Rec8_N;	301	210	162	280	168	178	104	209.2	109	281	499	553.55	1388	1254	471	301	1581	1537	1193	841	1103.31	1425	1723	1581	5.19	4.8	3.39	6.58	3.41	3.76	2.04	4.62	3.05	9.13	12.65	11.75	39.07
TRINITY_DN20939_c0_g2	933	TRINITY_DN20939_c0_g2_i1;TRINITY_DN20939_c0_g2_i10;TRINITY_DN20939_c0_g2_i2;TRINITY_DN20939_c0_g2_i3;TRINITY_DN20939_c0_g2_i4;TRINITY_DN20939_c0_g2_i5;TRINITY_DN20939_c0_g2_i6;TRINITY_DN20939_c0_g2_i7;TRINITY_DN20939_c0_g2_i8;TRINITY_DN20939_c0_g2_i9	predicted protein [Hordeum vulgare subsp. vulgare]	-	-	GO:0003674(molecular_function);GO:0008150(biological_process);GO:0016021(integral component of membrane)	ENOG410YX3P(NA)	-	-	-	-	-	9	10	5	165	20	72	120	11873	2387	1758	1076	1321	2953	9031	506	2190	6184	2722	5264	2715	3279	3330	8128	5657	0.66	0.88	0.38	10.48	1.92	4.81	7.44	762.65	185.32	149.51	94.76	80.91	283.05
TRINITY_DN28271_c1_g7	1157	TRINITY_DN28271_c1_g7_i1	-	-	-	-	-	-	-	-	-	-	36.49	30.62	19.59	48.18	39.8	41.32	15.39	62.08	36.63	93.1	96.24	121.23	215.8	277.44	95.12	95.5	338.42	300.86	370.39	324.23	265.1	403.89	360.53	440.88	1.44	1.36	0.79	2.01	1.78	1.85	0.65	2.65	1.82	5.23	5.09	5.02	13.37
TRINITY_DN17129_c0_g1	598	TRINITY_DN17129_c0_g1_i1;TRINITY_DN17129_c0_g1_i2;TRINITY_DN17129_c0_g1_i3;TRINITY_DN17129_c0_g1_i4;TRINITY_DN17129_c0_g1_i5	predicted protein [Hordeum vulgare subsp. vulgare]	-	-	-	-	-	-	-	-	-	841	161	849	89	106	30	9	2	5	3	2	44	0	0	29	0	0	2	1	19	31	1	1	1	135.3	30.13	144.85	13.91	17.3	5.02	1.92	0.33	0.94	0.66	0.41	8	0
TRINITY_DN28913_c0_g2	420	TRINITY_DN28913_c0_g2_i1;TRINITY_DN28913_c0_g2_i2;TRINITY_DN28913_c0_g2_i3	3-oxo-Delta(4,5)-steroid 5-beta-reductase-like [Aegilops tauschii subsp. tauschii]	-	3-oxo-Delta(4,5)-steroid 5-beta-reductase OS=Digitalis lanata PE=1 SV=1	GO:0005829(cytosol);GO:0008202(steroid metabolic process);GO:0009611(response to wounding);GO:0010051(xylem and phloem pattern formation);GO:0035671(enone reductase activity);GO:0047787(delta4-3-oxosteroid 5beta-reductase activity);GO:0055114(oxidation-reduction process)	ENOG410XPIJ(epimerase dehydratase)	-	-	-	-	W5CTD4.1 PF01370.19;Epimerase;	7	1	0	65	6	17	50	302	137	192	188	103	537	423	168	242	633	832	497	299	278	349	591	287	1.67	0.23	0	21.18	1.61	3.86	14.58	71.28	40.71	65.48	56.71	30.34	181.51
TRINITY_DN23061_c0_g4	2487	TRINITY_DN23061_c0_g4_i1;TRINITY_DN23061_c0_g4_i2;TRINITY_DN23061_c0_g4_i3;TRINITY_DN23061_c0_g4_i4;TRINITY_DN23061_c0_g4_i5	serine/threonine-protein kinase RIPK-like [Aegilops tauschii subsp. tauschii]	RIPK	Serine/threonine-protein kinase RIPK OS=Arabidopsis thaliana GN=RIPK PE=1 SV=1	GO:0005515(protein binding)	COG0515(Serine Threonine protein kinase)	NA	NA	NA	NA(NA)	W5ABB4.1 PF07714.15;Pkinase_Tyr;	26	23	28	172	11	55	21	139	150	150	173	518	232	324	254	153	753	1073	1116	1568	907	1179	1289	906	0.41	0.41	0.55	4.48	0.44	2.33	0.4	3.06	3.45	4.01	4.52	9.94	6.56
TRINITY_DN17372_c1_g4	711	TRINITY_DN17372_c1_g4_i1;TRINITY_DN17372_c1_g4_i2	CDGSH iron-sulfur domain-containing protein NEET [Capsicum annuum]	NEET	CDGSH iron-sulfur domain-containing protein NEET OS=Arabidopsis thaliana GN=NEET PE=1 SV=1	GO:0005739(mitochondrion);GO:0009507(chloroplast);GO:0009570(chloroplast stroma);GO:0010150(leaf senescence);GO:0046872(metal ion binding);GO:0051537(2 iron, 2 sulfur cluster binding);GO:0055072(iron ion homeostasis);GO:0072593(reactive oxygen species metabolic process)	ENOG41122II(CDGSH iron sulfur domain)	-	-	-	-	-	95	161	103	1866	1444.31	2438	2889	2333	2820	2159	2083	1679.1	623.23	1120.04	1403	1646	1975	743	1753	1097	1173.04	1014.01	1406.07	2055.12	10.41	20.28	11.82	214.27	169.23	284.81	316.18	272.51	379.6	337.76	306.11	178.25	104.97
TRINITY_DN25857_c0_g2	2810	TRINITY_DN25857_c0_g2_i1;TRINITY_DN25857_c0_g2_i2;TRINITY_DN25857_c0_g2_i3	hypothetical protein TRIUR3_27681 [Triticum urartu]	MED33A	Mediator of RNA polymerase II transcription subunit 33A OS=Arabidopsis thaliana GN=MED33A PE=1 SV=1	GO:0003674(molecular_function);GO:0006351(transcription, DNA-templated);GO:0006355(regulation of transcription, DNA-templated);GO:0009698(phenylpropanoid metabolic process);GO:0016592(mediator complex);GO:2000762(regulation of phenylpropanoid metabolic process)	ENOG410XPER(Component of the Mediator complex, a coactivator involved in the regulated transcription of nearly all RNA polymerase II-dependent genes. Mediator functions as a bridge to convey information from gene-specific regulatory proteins to the basal RNA polymerase II transcription machinery. The Mediator complex, having a compact conformation in its free form, is recruited to promoters by di…	-	-	-	-	-	498	560	320	906	933	968	1201	389	1062	412	722	824	123	110	408	170	81	55	25	122	116	36	61	78	7.15	9.13	4.7	13.84	15.81	16.25	19.13	6.26	19.44	8.59	13.88	13.03	2.8
TRINITY_DN27564_c1_g5	5272	TRINITY_DN27564_c1_g5_i1;TRINITY_DN27564_c1_g5_i2;TRINITY_DN27564_c1_g5_i3	predicted protein [Hordeum vulgare subsp. vulgare]	LEA1	Late embryogenesis abundant protein 1 OS=Oryza sativa subsp. indica GN=LEA1 PE=1 SV=2	GO:0005634(nucleus);GO:0050826(response to freezing)	ENOG410Z04U(Embryonic protein)	-	-	-	-	-	1	4	0	421	77	116	158	4082	993	970.47	561	506	905	956	171	631	1269	905.09	1659.99	906	697.19	908	3007.4	2142	0.01	0.06	0	11.78	1.88	3.32	4.58	117.94	33.19	36.58	19.84	13.7	35.26
TRINITY_DN29941_c2_g4	775	TRINITY_DN29941_c2_g4_i1	unnamed protein product [Triticum aestivum]	NPF5.10	Protein NRT1/ PTR FAMILY 5.10 OS=Arabidopsis thaliana GN=NPF5.10 PE=2 SV=1	GO:0005215(transporter activity);GO:0005886(plasma membrane);GO:0006857(oligopeptide transport);GO:0015706(nitrate transport);GO:0016020(membrane);GO:0016021(integral component of membrane);GO:0022857(transmembrane transporter activity);GO:0042938(dipeptide transport);GO:0055085(transmembrane transport)	COG3104(transporter)	NA	NA	NA	NA(NA)	A0A077RTM0.1 PF00854.19;PTR2;	782.17	529	675	158	89.27	58	62	115	80	61	97	117	60	90	121	83	95	93	100	130	87	72	70	105	53.5	41.22	47.62	11.41	6.77	4.4	4.41	8.47	6.84	5.96	8.91	8.14	6.4
TRINITY_DN10024_c0_g1	911	TRINITY_DN10024_c0_g1_i1	predicted protein [Hordeum vulgare subsp. vulgare]	-	-	-	ENOG41107FV(NA)	-	-	-	-	-	0	0	0	0	1	2	0	4	9	14	6	15	16	44	6	22	88	100	117	86	51	90	94	56	0	0	0	0	0.06	0.12	0	0.23	0.61	1.08	0.44	0.84	1.36
TRINITY_DN27975_c1_g1	541	TRINITY_DN27975_c1_g1_i1;TRINITY_DN27975_c1_g1_i2	UDP-glucose 4-epimerase 1 [Aegilops tauschii subsp. tauschii]	UGE-1	UDP-glucose 4-epimerase 1 OS=Oryza sativa subsp. japonica GN=UGE-1 PE=2 SV=1	GO:0003978(UDP-glucose 4-epimerase activity);GO:0005794(Golgi apparatus);GO:0006012(galactose metabolic process);GO:0046983(protein dimerization activity)	COG1087(udp-glucose 4-epimerase)	K01784	UDP-glucose 4-epimerase	EC:5.1.3.2	ats00052(Galactose metabolism);ats00520(Amino sugar and nucleotide sugar metabolism)	I1HFQ7.1 PF16363.3;GDP_Man_Dehyd;	291	286	183	986	559	405	494	1519	592	1536.93	1111.98	1772.99	2978.47	4872	954	1188	4038	3625	3522.92	3406	2680	5554.96	4790	5446.91	53.25	65.14	29.35	161.12	100.41	68.69	84.62	236.21	136.62	317.37	293.04	258.68	753.75
TRINITY_DN22764_c1_g8	480	TRINITY_DN22764_c1_g8_i1	unnamed protein product [Triticum aestivum]	RER3	Protein RETICULATA-RELATED 3, chloroplastic OS=Arabidopsis thaliana GN=RER3 PE=1 SV=1	GO:0000302(response to reactive oxygen species);GO:0003674(molecular_function);GO:0009507(chloroplast);GO:0009536(plastid);GO:0009648(photoperiodism);GO:0009793(embryo development ending in seed dormancy);GO:0009941(chloroplast envelope);GO:0016021(integral component of membrane);GO:0031969(chloroplast membrane);GO:0048366(leaf development)	ENOG4111GA1(Domain of unknown function (DUF3411))	-	-	-	-	-	59	42	36	182	69	67	66	301	94	266	331	452	459	800	194	268	794	878	1209	731	708	744	969	790	9.1	7.49	5.88	29.44	11.2	10.75	9.92	49.42	17.67	58.68	68.51	65.77	108.54
TRINITY_DN25904_c0_g2	3292	TRINITY_DN25904_c0_g2_i1;TRINITY_DN25904_c0_g2_i10;TRINITY_DN25904_c0_g2_i11;TRINITY_DN25904_c0_g2_i12;TRINITY_DN25904_c0_g2_i13;TRINITY_DN25904_c0_g2_i14;TRINITY_DN25904_c0_g2_i15;TRINITY_DN25904_c0_g2_i2;TRINITY_DN25904_c0_g2_i3;TRINITY_DN25904_c0_g2_i4;TRINITY_DN25904_c0_g2_i5;TRINITY_DN25904_c0_g2_i6;TRINITY_DN25904_c0_g2_i7;TRINITY_DN25904_c0_g2_i8;TRINITY_DN25904_c0_g2_i9	unnamed protein product [Triticum aestivum]	ABCC2	ABC transporter C family member 2 OS=Arabidopsis thaliana GN=ABCC2 PE=1 SV=2	GO:0000325(plant-type vacuole);GO:0005516(calmodulin binding);GO:0005524(ATP binding);GO:0005773(vacuole);GO:0005774(vacuolar membrane);GO:0008559(xenobiotic transmembrane transporting ATPase activity);GO:0016021(integral component of membrane);GO:0042626(ATPase activity, coupled to transmembrane movement of substances);GO:0055085(transmembrane transport);GO:1902417((+)-abscisic acid D-glucopyran…	COG1132((ABC) transporter)	K05666	ATP-binding cassette, subfamily C (CFTR/MRP), member 2	-	sind02010(ABC transporters)	W5B8S0.1 PF00664.21;ABC_membrane;	1612	978	1109	649	507	602	202	668	215	912	795	1389	1664	2378	1351	990	3483	2802	4405.01	2891	2714	3184	4920	5055	24.93	16.69	16.59	10.31	8.49	11.21	3.6	10.95	4.16	19.77	16.3	23.32	43.34
TRINITY_DN17056_c1_g4	816	TRINITY_DN17056_c1_g4_i1	-	-	-	-	-	-	-	-	-	-	0	0	0	6	46	285	0	0	0	0	0	0	3	0	2	0	0	2	0	0	0	0	0	8	0	0	0	0.4	3.25	20.11	0	0	0	0	0	0	0.3
TRINITY_DN27846_c0_g1	1251	TRINITY_DN27846_c0_g1_i1;TRINITY_DN27846_c0_g1_i2;TRINITY_DN27846_c0_g1_i3;TRINITY_DN27846_c0_g1_i4	C2 domain-containing protein At1g53590-like [Aegilops tauschii subsp. tauschii]	-	-	-	COG5038(Domain-Containing protein)	-	-	-	-	-	143.03	98.03	110.08	245	224.04	160	134.67	306.21	119	264.56	358	525	663.77	987	294.19	306.35	1105.35	952.81	1024	807.55	890.14	924.98	1297.83	1325.68	7.31	5.64	5.71	12.93	12.83	9.08	7.18	16.54	7.3	18.86	23.79	26.92	50.96
TRINITY_DN20701_c0_g2	959	TRINITY_DN20701_c0_g2_i1	beta-glucuronosyltransferase GlcAT14A-like [Aegilops tauschii subsp. tauschii]	GLCAT14A	Beta-glucuronosyltransferase GlcAT14A OS=Arabidopsis thaliana GN=GLCAT14A PE=2 SV=1	GO:0000139(Golgi membrane);GO:0005794(Golgi apparatus);GO:0005886(plasma membrane);GO:0008375(acetylglucosaminyltransferase activity);GO:0009826(unidimensional cell growth);GO:0015020(glucuronosyltransferase activity);GO:0016020(membrane);GO:0016021(integral component of membrane);GO:0016051(carbohydrate biosynthetic process)	ENOG410XQ7M(Glucosaminyl (N-acetyl) transferase)	NA	NA	NA	NA(NA)	C0P414.1 PF02485.19;Branch;	77	49	47	212	89	102	88	402	123	338	360	441	690	1092	217	307	1516	1185	1032	643	820	1123	1356	1487	3.89	2.81	2.43	11.33	5.06	5.81	4.7	21.94	7.81	24.35	24.41	23.12	54.6
TRINITY_DN7345_c0_g1	525	TRINITY_DN7345_c0_g1_i1	predicted protein [Hordeum vulgare subsp. vulgare]	-	-	-	ENOG410XSIQ(Lysophosphatidylcholine acyltransferase)	K13510	lysophosphatidylcholine acyltransferase / lyso-PAF acetyltransferase	EC:2.3.1.23 2.3.1.67	bdi00564(Glycerophospholipid metabolism);bdi00565(Ether lipid metabolism)	-	149	86	116	130	98	197	116	365	117	423	285	307	615	1170	341	388	1310	1611	1213	735	687	1399	1365	1517	19.46	12.95	15.96	17.82	13.58	27.09	14.94	50.77	18.71	78.97	49.97	38.32	123.34
TRINITY_DN14091_c0_g2	2752	TRINITY_DN14091_c0_g2_i1;TRINITY_DN14091_c0_g2_i2;TRINITY_DN14091_c0_g2_i3;TRINITY_DN14091_c0_g2_i4;TRINITY_DN14091_c0_g2_i5;TRINITY_DN14091_c0_g2_i6;TRINITY_DN14091_c0_g2_i7;TRINITY_DN14091_c0_g2_i8;TRINITY_DN14091_c0_g2_i9	chloride channel protein CLC-c-like [Aegilops tauschii subsp. tauschii]	CLC-C	Chloride channel protein CLC-c OS=Arabidopsis thaliana GN=CLC-C PE=1 SV=1	GO:0009705(plant-type vacuole membrane)	COG0038(chloride channel)	NA	NA	NA	NA(NA)	M7Z503.1 PF00654.18;Voltage_CLC;	0	1	0	15	12	5	7	8	16	19	7	13	101	111	17	27	132	177	50	71	70	188	281	106	0	0.11	0	0.25	0.21	0.09	0.12	0.13	0.31	0.65	0.14	0.31	4.16
TRINITY_DN18869_c0_g3	1808	TRINITY_DN18869_c0_g3_i1	putative glycerol-3-phosphate transporter 4 [Aegilops tauschii subsp. tauschii]	At4g17550	Putative glycerol-3-phosphate transporter 4 OS=Arabidopsis thaliana GN=At4g17550 PE=3 SV=2	GO:0006820(anion transport);GO:0016021(integral component of membrane);GO:0022857(transmembrane transporter activity);GO:0055085(transmembrane transport)	COG2271(transporter)	NA	NA	NA	NA(NA)	W5GWZ9.1 PF07690.14;MFS_1;	0	1	1	2	8	12	12	82	14	92	90	46	74	116	38	44	316	159	162	53	116	357	439	244	0	0.03	0.02	0.05	0.21	0.32	0.3	2.04	0.41	3	2.76	1.13	2.67
TRINITY_DN14594_c0_g1	1792	TRINITY_DN14594_c0_g1_i1;TRINITY_DN14594_c0_g1_i10;TRINITY_DN14594_c0_g1_i11;TRINITY_DN14594_c0_g1_i2;TRINITY_DN14594_c0_g1_i3;TRINITY_DN14594_c0_g1_i4;TRINITY_DN14594_c0_g1_i5;TRINITY_DN14594_c0_g1_i6;TRINITY_DN14594_c0_g1_i7;TRINITY_DN14594_c0_g1_i8;TRINITY_DN14594_c0_g1_i9	probable serine/threonine-protein kinase WNK9 [Aegilops tauschii subsp. tauschii]	WNK9	Probable serine/threonine-protein kinase WNK9 OS=Oryza sativa subsp. japonica GN=WNK9 PE=2 SV=1	GO:0004674(protein serine/threonine kinase activity);GO:0005829(cytosol);GO:0006468(protein phosphorylation);GO:0035556(intracellular signal transduction)	ENOG410XQWZ(WNK lysine deficient protein kinase)	NA	NA	NA	NA(NA)	M7ZAT3.1 PF00069.23;Pkinase;	95	93	109	239	75	139	235	380	351	240	264	587	207	504	197	258	334	345	915	977	550	806	1504	1145	3.07	2.42	3.62	6.97	2.39	4.26	12.93	11.46	13.36	10.89	9.11	16.37	10.45
TRINITY_DN15884_c0_g2	1682	TRINITY_DN15884_c0_g2_i1	hypothetical protein BRADI_1g17755v3 [Brachypodium distachyon]	-	-	-	ENOG410ZTG7(NA)	-	-	-	-	I1GR53.1 PF08387.8;FBD;	0	0	0	0	0	0	1	29.17	15	97.38	195.75	53.64	29.43	293.11	9	45	648.56	267.72	27	57	53.97	56	164.23	392.19	0	0	0	0	0	0	0.03	0.79	0.47	3.45	6.54	1.43	1.16
TRINITY_DN21186_c0_g1	1145	TRINITY_DN21186_c0_g1_i1;TRINITY_DN21186_c0_g1_i10;TRINITY_DN21186_c0_g1_i11;TRINITY_DN21186_c0_g1_i12;TRINITY_DN21186_c0_g1_i13;TRINITY_DN21186_c0_g1_i14;TRINITY_DN21186_c0_g1_i15;TRINITY_DN21186_c0_g1_i16;TRINITY_DN21186_c0_g1_i2;TRINITY_DN21186_c0_g1_i3;TRINITY_DN21186_c0_g1_i4;TRINITY_DN21186_c0_g1_i5;TRINITY_DN21186_c0_g1_i6;TRINITY_DN21186_c0_g1_i7;TRINITY_DN21186_c0_g1_i8;TRINITY_DN21186_c…	17.9 kDa class I heat shock protein [Aegilops tauschii subsp. tauschii]	HSP17.9A	17.9 kDa class I heat shock protein OS=Oryza sativa subsp. japonica GN=HSP17.9A PE=2 SV=1	GO:0009408(response to heat)	COG0071(response to heat)	K13993	HSP20 family protein	-	ats04141(Protein processing in endoplasmic reticulum)	M7ZKL1.1 PF00011.19;HSP20;	607	309	268	558	259	407	2840	8158	3816	690	642	656	3865	2535	778	1276	4987.99	3912	3636	2790	3043	2582	5970.63	5822	33.71	18.47	13.97	33.55	14.27	23.15	161	443.32	254.37	49.44	46.96	47.23	300.29
TRINITY_DN14375_c1_g2	1578	TRINITY_DN14375_c1_g2_i1	uncharacterized protein LOC109738534 [Aegilops tauschii subsp. tauschii]	-	-	GO:0003674(molecular_function);GO:0005575(cellular_component);GO:0008150(biological_process)	ENOG410YJ5T(NA)	-	-	-	-	-	15	18	9	1520	767	894	283	3724	836	1112	830	985	1851	3138	500	1165	2418	2327	2294	1597	1647	2062	2996	2910	0.4	0.54	0.25	43.31	23.66	27.68	8.24	108.63	28.48	42.53	29.9	28.25	78.43
TRINITY_DN20534_c2_g3	1732	TRINITY_DN20534_c2_g3_i1	predicted protein [Hordeum vulgare subsp. vulgare]	-	-	GO:0005794(Golgi apparatus);GO:0016757(transferase activity, transferring glycosyl groups)	ENOG410YRJG(Core 1 synthase, glycoprotein-N-acetylgalactosamine 3-beta-galactosyltransferase, 1)	NA	NA	NA	NA(NA)	W5GU42.1 PF02434.14;Fringe;	0	2	0	2	1	2	4	86	11	247	30	51	172	98	70	55	288	215	263	146	89	453	331	394	0	0.05	0	0.05	0.03	0.06	0.1	2.25	0.34	8.46	0.97	1.31	6.53
TRINITY_DN29081_c0_g1	1925	TRINITY_DN29081_c0_g1_i1;TRINITY_DN29081_c0_g1_i10;TRINITY_DN29081_c0_g1_i11;TRINITY_DN29081_c0_g1_i12;TRINITY_DN29081_c0_g1_i13;TRINITY_DN29081_c0_g1_i14;TRINITY_DN29081_c0_g1_i15;TRINITY_DN29081_c0_g1_i2;TRINITY_DN29081_c0_g1_i3;TRINITY_DN29081_c0_g1_i4;TRINITY_DN29081_c0_g1_i5;TRINITY_DN29081_c0_g1_i6;TRINITY_DN29081_c0_g1_i7;TRINITY_DN29081_c0_g1_i8;TRINITY_DN29081_c0_g1_i9	cytochrome P450 85A1-like [Aegilops tauschii subsp. tauschii]	CYP85A1	Cytochrome P450 85A1 OS=Oryza sativa subsp. japonica GN=CYP85A1 PE=1 SV=1	GO:0004497(monooxygenase activity);GO:0007275(multicellular organism development);GO:0010268(brassinosteroid homeostasis);GO:0016125(sterol metabolic process);GO:0016132(brassinosteroid biosynthetic process)	COG2124(Cytochrome p450)	K09590	brassinosteroid-6-oxidase 1	EC:1.14.-.-	ats00905(Brassinosteroid biosynthesis)	W5BI25.1 PF00067.20;p450;	421	405	307	389.4	506	499	466	341	467	378.69	201	341	90	98	173.66	148	110	69	74	79	77	43	73	66	16.49	13.17	13.24	11.65	20.22	19.19	15.62	10.95	17.56	18.4	12.63	16.16	5.13
TRINITY_DN15034_c0_g3	2503	TRINITY_DN15034_c0_g3_i1;TRINITY_DN15034_c0_g3_i2;TRINITY_DN15034_c0_g3_i3;TRINITY_DN15034_c0_g3_i4;TRINITY_DN15034_c0_g3_i5;TRINITY_DN15034_c0_g3_i6;TRINITY_DN15034_c0_g3_i7	F-box protein At5g50450-like [Aegilops tauschii subsp. tauschii]	At1g67340	F-box protein At1g67340 OS=Arabidopsis thaliana GN=At1g67340 PE=1 SV=1	GO:0005634(nucleus);GO:0016567(protein ubiquitination)	ENOG410YZID(F-box protein)	-	-	-	-	I1IX22.1 PF01753.16;zf-MYND;	112	110	84	349	234	265	147	592	269	708	577	510	1266	1186	340	883	1630	1314	902	1031	1006	1213	1608	1616	4.07	7.52	3.37	8.92	12.22	13.6	7.11	25.45	5.52	30.31	32.25	23.79	81.7
TRINITY_DN18397_c0_g1	1405	TRINITY_DN18397_c0_g1_i1;TRINITY_DN18397_c0_g1_i2;TRINITY_DN18397_c0_g1_i3	peroxidase 5-like [Aegilops tauschii subsp. tauschii]	GSVIVT00037159001	Peroxidase 5 OS=Vitis vinifera GN=GSVIVT00037159001 PE=1 SV=2	GO:0004601(peroxidase activity);GO:0009505(plant-type cell wall);GO:0009664(plant-type cell wall organization)	ENOG411072Z(Peroxidase)	K00430	peroxidase	EC:1.11.1.7	ats00940(Phenylpropanoid biosynthesis)	W5AKV8.1 PF00141.21;peroxidase;	210	165	129	1069	879	632	1094	433	1144	256	498	471	90	75	327	105	113	62	51	132	70	34	166	61	6.77	6.04	4.27	41.31	39.35	29.88	44.77	15.36	53.83	13.15	23.11	21.54	4.45
TRINITY_DN15587_c0_g3	621	TRINITY_DN15587_c0_g3_i1;TRINITY_DN15587_c0_g3_i2	uncharacterized protein LOC109743312 [Aegilops tauschii subsp. tauschii]	-	-	-	-	-	-	-	-	-	12	19	14	377	303	569	5	2	9	1	0	6	1	4	13	162	17	6	2	18	28	2	7	21	1.23	2.16	1.48	39.21	33.81	59.86	0.49	0.23	1.08	0.14	0	0.6	0.15
TRINITY_DN24393_c0_g1	671	TRINITY_DN24393_c0_g1_i1;TRINITY_DN24393_c0_g1_i10;TRINITY_DN24393_c0_g1_i11;TRINITY_DN24393_c0_g1_i12;TRINITY_DN24393_c0_g1_i13;TRINITY_DN24393_c0_g1_i14;TRINITY_DN24393_c0_g1_i15;TRINITY_DN24393_c0_g1_i16;TRINITY_DN24393_c0_g1_i17;TRINITY_DN24393_c0_g1_i18;TRINITY_DN24393_c0_g1_i19;TRINITY_DN24393_c0_g1_i2;TRINITY_DN24393_c0_g1_i3;TRINITY_DN24393_c0_g1_i4;TRINITY_DN24393_c0_g1_i5;TRINITY_DN2439…	predicted protein [Hordeum vulgare subsp. vulgare]	1-SST	Sucrose:sucrose 1-fructosyltransferase OS=Festuca arundinacea GN=1-SST PE=1 SV=1	GO:0005975(carbohydrate metabolic process);GO:0050306(sucrose 1F-fructosyltransferase activity)	COG1621(Hydrolase)	NA	NA	NA	NA(NA)	M0Y8K9.1 PF11837.6;DUF3357;	75	149	6	62	89.51	61	1702.1	600.69	368.22	850.48	483	1507.29	503	295	998.65	157	42	17	2	21	71.76	4	17	9	13.08	38	1.39	19.79	17.21	16.62	351.05	122.57	116.73	205.81	165.5	373.87	164.24
TRINITY_DN21751_c1_g4	869	TRINITY_DN21751_c1_g4_i1;TRINITY_DN21751_c1_g4_i2	unnamed protein product [Triticum aestivum]	PSB28	Photosystem II reaction center PSB28 protein, chloroplastic OS=Oryza sativa subsp. japonica GN=PSB28 PE=2 SV=2	GO:0030096(plasma membrane-derived thylakoid photosystem II)	ENOG4111V3V(photosystem II reaction center)	K08903	photosystem II 13kDa protein	-	ats00195(Photosynthesis)	M0UYP1.1 PF03912.12;Psb28;	2634	2527.96	3495.97	1090	801	538	1992.94	646	1113	1361	1348	1976.68	205	279	961	456	263	67	135	226	213	68	257	196	152.51	166.32	208.03	66.74	53.09	34.87	121.19	40.37	80.86	112.49	104.89	117.81	18.56
TRINITY_DN16145_c0_g1	1604	TRINITY_DN16145_c0_g1_i1;TRINITY_DN16145_c0_g1_i2	9-cis-epoxycarotenoid dioxygenase 1, chloroplastic-like [Aegilops tauschii subsp. tauschii]	VP14	9-cis-epoxycarotenoid dioxygenase 1, chloroplastic OS=Zea mays GN=VP14 PE=1 SV=2	GO:0006970(response to osmotic stress);GO:0009414(response to water deprivation);GO:0009507(chloroplast);GO:0009535(chloroplast thylakoid membrane);GO:0009570(chloroplast stroma);GO:0009688(abscisic acid biosynthetic process);GO:0042538(hyperosmotic salinity response);GO:0045549(9-cis-epoxycarotenoid dioxygenase activity);GO:0046872(metal ion binding);GO:0055114(oxidation-reduction process)	COG3670(dioxygenase)	K09840	9-cis-epoxycarotenoid dioxygenase	EC:1.13.11.51	ats00906(Carotenoid biosynthesis)	A0A0D9VWV3.1 PF03055.13;RPE65;	15	36	11	779	642	403	122	454	229	354	250	1179	566	1565	360	369	1074	822	1273	1258	843	941	2141	1746	1.13	3.78	0.64	46.24	27.2	18.31	7.33	30.12	20.58	26.26	19.69	70.4	48.59
TRINITY_DN25912_c0_g1	1225	TRINITY_DN25912_c0_g1_i1;TRINITY_DN25912_c0_g1_i10;TRINITY_DN25912_c0_g1_i11;TRINITY_DN25912_c0_g1_i2;TRINITY_DN25912_c0_g1_i3;TRINITY_DN25912_c0_g1_i4;TRINITY_DN25912_c0_g1_i5;TRINITY_DN25912_c0_g1_i6;TRINITY_DN25912_c0_g1_i7;TRINITY_DN25912_c0_g1_i8;TRINITY_DN25912_c0_g1_i9	unnamed protein product [Triticum aestivum]	-	Vacuolar-processing enzyme OS=Citrus sinensis PE=2 SV=1	GO:0004197(cysteine-type endopeptidase activity);GO:0006624(vacuolar protein processing);GO:0051603(proteolysis involved in cellular protein catabolic process)	COG5206(phosphatidylinositol glycan anchor biosynthesis, class K)	NA	NA	NA	NA(NA)	C5XNM6.1 PF01650.16;Peptidase_C13;	414.75	271	251	869.42	747	555	278	1059	354.02	728.98	619	825.82	1384	2073	632	1838	2509	3361	2558	2147	2281.96	2406.43	3708	3415.99	18.92	14.21	12.97	54.76	51.01	40.6	15.05	66.52	23.99	59.65	48.84	49.35	121.16
TRINITY_DN21452_c1_g1	1320	TRINITY_DN21452_c1_g1_i1;TRINITY_DN21452_c1_g1_i2;TRINITY_DN21452_c1_g1_i3;TRINITY_DN21452_c1_g1_i4	AP2 domain CBF protein [Triticum aestivum]	DREB1H	Dehydration-responsive element-binding protein 1H OS=Oryza sativa subsp. indica GN=DREB1H PE=2 SV=1	GO:0003677(DNA binding);GO:0003700(DNA binding transcription factor activity);GO:0005515(protein binding);GO:0005634(nucleus);GO:0006351(transcription, DNA-templated);GO:0006355(regulation of transcription, DNA-templated);GO:0009409(response to cold);GO:0009414(response to water deprivation);GO:0009631(cold acclimation)	ENOG410YK37(dehydration-responsive element-binding protein)	NA	NA	NA	NA(NA)	M0YYJ0.1 PF00847.18;AP2;	1	2	0	109	187	556	0	9	8	3	11	15	8	59.69	12	41	13	11	13	17.44	21	29	53	28	0.03	1.29	0	4.97	7.13	24.42	0	4.14	5.23	1.95	6.97	4.98	4.54
TRINITY_DN15034_c0_g2	1307	TRINITY_DN15034_c0_g2_i1;TRINITY_DN15034_c0_g2_i2;TRINITY_DN15034_c0_g2_i3;TRINITY_DN15034_c0_g2_i4;TRINITY_DN15034_c0_g2_i5;TRINITY_DN15034_c0_g2_i6	F-box protein At5g50450-like [Aegilops tauschii subsp. tauschii]	At1g67340	F-box protein At1g67340 OS=Arabidopsis thaliana GN=At1g67340 PE=1 SV=1	GO:0005634(nucleus);GO:0016567(protein ubiquitination)	ENOG410YZID(F-box protein)	-	-	-	-	-	0	0	0	4	0	2	0	0	0	0	0	0	8	1	6	0	0	0	3	145	81	3	0	0	0	0	0	0.16	0	0.09	0	0	0	0	0	0	0.48
TRINITY_DN16383_c0_g6	522	TRINITY_DN16383_c0_g6_i1;TRINITY_DN16383_c0_g6_i2;TRINITY_DN16383_c0_g6_i3	predicted protein, partial [Hordeum vulgare subsp. vulgare]	-	High molecular mass early light-inducible protein HV58, chloroplastic OS=Hordeum vulgare PE=2 SV=1	GO:0009409(response to cold);GO:0009507(chloroplast);GO:0009522(photosystem I);GO:0009523(photosystem II);GO:0009535(chloroplast thylakoid membrane);GO:0010030(positive regulation of seed germination);GO:0010117(photoprotection);GO:0010380(regulation of chlorophyll biosynthetic process);GO:0015979(photosynthesis);GO:0016021(integral component of membrane);GO:0016168(chlorophyll binding);GO:003460…	ENOG410Y0RG(early light-induced protein)	NA	NA	NA	NA(NA)	M8A9U9.1 PF00504.19;Chloroa_b-bind;	63	57	20	380	38	84	208	7544	729	1545	3787	2038	6882	8658	1451	3238	18409	9507	13986	8470	10223.2	9461	16817	6446	8.86	9.13	2.93	56.43	5.49	12.25	28.46	1136.8	125.17	311.79	719.42	271.83	1490.06
TRINITY_DN12598_c0_g1	1269	TRINITY_DN12598_c0_g1_i1	unnamed protein product [Triticum aestivum]	-	-	GO:0019915(lipid storage)	ENOG410YM32(glycine-rich protein oleosin)	-	-	-	-	A0A077S1C0.1 PF01277.15;Oleosin;	13	23	5	89	38	52	106	239	106	270	194	180	359	459	55	184	708	687	492	334	432	602	677	923	0.46	0.91	0.18	3.31	1.52	2.08	3.99	9.08	4.7	13.48	9.12	6.67	19.81
TRINITY_DN20298_c1_g2	2215	TRINITY_DN20298_c1_g2_i1;TRINITY_DN20298_c1_g2_i2;TRINITY_DN20298_c1_g2_i3;TRINITY_DN20298_c1_g2_i4	predicted protein [Hordeum vulgare subsp. vulgare]	CXP;2-3	Serine carboxypeptidase II-3 OS=Hordeum vulgare GN=CXP;2-3 PE=2 SV=1	GO:0004185(serine-type carboxypeptidase activity);GO:0051603(proteolysis involved in cellular protein catabolic process)	COG2939(carboxy-peptidase)	NA	NA	NA	NA(NA)	I1GRM5.1 PF00450.20;Peptidase_S10;	2007	2029	1730	945	975	864	967	421	676	556	451	711	222	237	499	451	258	285	54	141	197	161	183	470	48.91	52.17	48.48	29.87	34.26	25.14	30.89	12.27	26.06	20.19	17.28	21.6	7.27
TRINITY_DN25043_c0_g1	1429	TRINITY_DN25043_c0_g1_i1;TRINITY_DN25043_c0_g1_i10;TRINITY_DN25043_c0_g1_i11;TRINITY_DN25043_c0_g1_i12;TRINITY_DN25043_c0_g1_i2;TRINITY_DN25043_c0_g1_i3;TRINITY_DN25043_c0_g1_i4;TRINITY_DN25043_c0_g1_i5;TRINITY_DN25043_c0_g1_i6;TRINITY_DN25043_c0_g1_i7;TRINITY_DN25043_c0_g1_i8;TRINITY_DN25043_c0_g1_i9	predicted protein, partial [Hordeum vulgare subsp. vulgare]	OEP162	Outer envelope pore protein 16-2, chloroplastic OS=Arabidopsis thaliana GN=OEP162 PE=2 SV=1	GO:0005744(mitochondrial inner membrane presequence translocase complex);GO:0030150(protein import into mitochondrial matrix);GO:0031305(integral component of mitochondrial inner membrane)	ENOG410YI0M(Mitochondrial import inner membrane translocase subunit Tim17 Tim22 Tim23 family protein)	-	-	-	-	W5E225.1 PF02466.17;Tim17;	25	63	2	1751	931	576	2371	9454.01	5356	2174	3866	2637	2669	7446	1318	2414	3486	4075	4262.98	4310	3813	4264	4332.74	6459	1.42	3.61	0.12	95.84	50.71	33.68	126.52	538.66	343.63	171.7	283.79	146.83	220.25
TRINITY_DN22197_c0_g3	4887	TRINITY_DN22197_c0_g3_i1;TRINITY_DN22197_c0_g3_i10;TRINITY_DN22197_c0_g3_i11;TRINITY_DN22197_c0_g3_i12;TRINITY_DN22197_c0_g3_i13;TRINITY_DN22197_c0_g3_i14;TRINITY_DN22197_c0_g3_i15;TRINITY_DN22197_c0_g3_i16;TRINITY_DN22197_c0_g3_i17;TRINITY_DN22197_c0_g3_i18;TRINITY_DN22197_c0_g3_i2;TRINITY_DN22197_c0_g3_i3;TRINITY_DN22197_c0_g3_i4;TRINITY_DN22197_c0_g3_i5;TRINITY_DN22197_c0_g3_i6;TRINITY_DN22197…	predicted protein [Hordeum vulgare subsp. vulgare]	spast	Spastin OS=Danio rerio GN=spast PE=2 SV=2	GO:0005634(nucleus);GO:0008568(microtubule-severing ATPase activity);GO:0031122(cytoplasmic microtubule organization)	COG0464(Aaa atpase)	K03231	elongation factor 1-alpha	-	mtr03013(RNA transport)	M7ZI14.1 PF00004.27;AAA;	24	49	0	56	83	127	297	4585	723	2406	1749	924	2100	4786	466	2289	7032	5661	7497	4215	3733	6071	11759	7291	0.33	0.7	0	2.06	1.94	3.6	9.32	93.28	20.75	54.99	48.27	22.61	61.9
TRINITY_DN28345_c0_g1	4865	TRINITY_DN28345_c0_g1_i1;TRINITY_DN28345_c0_g1_i2;TRINITY_DN28345_c0_g1_i3;TRINITY_DN28345_c0_g1_i4;TRINITY_DN28345_c0_g1_i5;TRINITY_DN28345_c0_g1_i6	protein NLP1-like [Aegilops tauschii subsp. tauschii]	NLP1	Protein NLP1 OS=Oryza sativa subsp. japonica GN=NLP1 PE=2 SV=1	GO:0003677(DNA binding);GO:0003700(DNA binding transcription factor activity);GO:0005634(nucleus);GO:0006351(transcription, DNA-templated);GO:0006355(regulation of transcription, DNA-templated)	ENOG41129QX(RWP-RK domain-containing protein)	NA	NA	NA	NA(NA)	W5EW28.1 PF00564.22;PB1;	363	429	432	399	190	276	211	388	271	758	512	716	1053	901	771	526	1382	2222	1427	1189	1526	2349	2592	2038.99	3.58	4.93	3.86	3.57	1.85	2.67	1.94	3.87	2.81	11.69	9.78	7.6	15.65
TRINITY_DN14797_c0_g4	832	TRINITY_DN14797_c0_g4_i1	sucrose:fructan 6-fructosyltransferase [Agropyron cristatum]	1-SST	Sucrose:sucrose 1-fructosyltransferase OS=Festuca arundinacea GN=1-SST PE=1 SV=1	GO:0005975(carbohydrate metabolic process);GO:0050306(sucrose 1F-fructosyltransferase activity)	COG1621(Hydrolase)	NA	NA	NA	NA(NA)	W5DNJ2.1 PF00251.18;Glyco_hydro_32N;	2	7	2	68	73	20	368	297	166	211	327	334	154	192	250	353	232	188.17	101	83	255	68	205	337	0.12	0.49	0.13	4.43	5.02	1.37	23.73	19.73	12.82	18.56	27.07	21.09	14.82
TRINITY_DN21193_c0_g3	1995	TRINITY_DN21193_c0_g3_i1;TRINITY_DN21193_c0_g3_i2;TRINITY_DN21193_c0_g3_i3;TRINITY_DN21193_c0_g3_i4;TRINITY_DN21193_c0_g3_i5	alpha-terpineol synthase, chloroplastic-like [Aegilops tauschii subsp. tauschii]	-	Alpha-terpineol synthase, chloroplastic OS=Magnolia grandiflora PE=1 SV=1	GO:0009570(chloroplast stroma);GO:0010333(terpene synthase activity);GO:0033383(geranyl diphosphate metabolic process);GO:0043693(monoterpene biosynthetic process)	ENOG4110622(Terpene synthase, N-terminal domain)	K12742	isoprene synthase	EC:4.2.3.27	jcu00900(Terpenoid backbone biosynthesis)	T1MZ58.1 PF03936.14;Terpene_synth_C;	18	21	27	91	402	333	3	0	0	2	0	9	0	1	7	4	7	1	2	1	34	1	2	9	0.7	1.43	1.44	3.31	25.66	16.43	0.7	0	0	0.09	0	2.16	0
TRINITY_DN17493_c0_g1	2555	TRINITY_DN17493_c0_g1_i1;TRINITY_DN17493_c0_g1_i2;TRINITY_DN17493_c0_g1_i3;TRINITY_DN17493_c0_g1_i4;TRINITY_DN17493_c0_g1_i5;TRINITY_DN17493_c0_g1_i6;TRINITY_DN17493_c0_g1_i7	bZIP6 [Triticum aestivum]	CPRF2	Light-inducible protein CPRF2 OS=Petroselinum crispum GN=CPRF2 PE=2 SV=2	GO:0001228(transcriptional activator activity, RNA polymerase II transcription regulatory region sequence-specific DNA binding);GO:0003677(DNA binding);GO:0003700(DNA binding transcription factor activity);GO:0005515(protein binding);GO:0005634(nucleus);GO:0006351(transcription, DNA-templated);GO:0006355(regulation of transcription, DNA-templated);GO:0042802(identical protein binding);GO:0046982(…	ENOG410YRZY(Basic leucine-zipper C terminal)	NA	NA	NA	NA(NA)	W5G2T9.1 PF12498.6;bZIP_C;	428	335	472	3187.99	2139	2211	108	292	140	516	166	224	604	278	208	1219	873	692	447	408	546	279	505	716	9.72	8.33	10.52	74.64	51.1	52.61	2.62	7.14	3.6	17.48	5.23	5.8	22.04
TRINITY_DN25905_c0_g1	4835	TRINITY_DN25905_c0_g1_i1;TRINITY_DN25905_c0_g1_i2;TRINITY_DN25905_c0_g1_i3;TRINITY_DN25905_c0_g1_i4;TRINITY_DN25905_c0_g1_i5;TRINITY_DN25905_c0_g1_i6;TRINITY_DN25905_c0_g1_i7;TRINITY_DN25905_c0_g1_i8;TRINITY_DN25905_c0_g1_i9	uncharacterized protein LOC109743856 [Aegilops tauschii subsp. tauschii]	-	-	-	ENOG4111DD5(NA)	-	-	-	-	-	74	83	83	335	459	504	255	515	351	242	340	521	276	293	319	561	832	406	920	784	544	964	1174	1053	0.78	1.03	1.15	5.21	6.46	9.8	2.43	8.03	3.97	4.23	5.91	6.34	4.3
TRINITY_DN19228_c0_g3	1740	TRINITY_DN19228_c0_g3_i1;TRINITY_DN19228_c0_g3_i10;TRINITY_DN19228_c0_g3_i2;TRINITY_DN19228_c0_g3_i3;TRINITY_DN19228_c0_g3_i4;TRINITY_DN19228_c0_g3_i5;TRINITY_DN19228_c0_g3_i6;TRINITY_DN19228_c0_g3_i7;TRINITY_DN19228_c0_g3_i8;TRINITY_DN19228_c0_g3_i9	Putative invertase inhibitor [Triticum urartu]	-	-	GO:0030599(pectinesterase activity);GO:0046910(pectinesterase inhibitor activity);GO:0071944(cell periphery)	ENOG41107ZX(Plant invertase/pectin methylesterase inhibitor)	-	-	-	-	M0WM29.1 PF04043.13;PMEI;	17	18	7	651	336	213	352	2927	1279	1036	1105	419	1306	1555	361	743	2067.36	2125	1259	1044	1067	1449	1311	1683	1.75	1.45	0.87	25.43	11.83	7.61	12.51	103.46	50.48	48.54	50.56	14.41	65.48
TRINITY_DN4508_c0_g1	1376	TRINITY_DN4508_c0_g1_i1	cyclin-F2-2-like [Aegilops tauschii subsp. tauschii]	CYCF2-2	Cyclin-F2-2 OS=Oryza sativa subsp. japonica GN=CYCF2-2 PE=2 SV=1	GO:0005515(protein binding);GO:0005634(nucleus);GO:0007049(cell cycle);GO:0016538(cyclin-dependent protein serine/threonine kinase regulator activity);GO:0051301(cell division);GO:0051726(regulation of cell cycle)	COG5024(g2 mitotic-specific)	NA	NA	NA	NA(NA)	W5GXA4.1 PF00134.21;Cyclin_N;	0	0	0	3	0	7	0	50	19	61	94	18	115	294	20	108	251	344	330	140	226	465	455	211	0	0	0	0.1	0	0.25	0	1.72	0.76	2.75	4	0.61	5.74
TRINITY_DN23724_c1_g2	2253	TRINITY_DN23724_c1_g2_i1;TRINITY_DN23724_c1_g2_i2;TRINITY_DN23724_c1_g2_i3	mediator of RNA polymerase II transcription subunit 33A-like [Aegilops tauschii subsp. tauschii]	MED33A	Mediator of RNA polymerase II transcription subunit 33A OS=Arabidopsis thaliana GN=MED33A PE=1 SV=1	GO:0003674(molecular_function);GO:0006351(transcription, DNA-templated);GO:0006355(regulation of transcription, DNA-templated);GO:0009698(phenylpropanoid metabolic process);GO:0016592(mediator complex);GO:2000762(regulation of phenylpropanoid metabolic process)	ENOG410XPER(Component of the Mediator complex, a coactivator involved in the regulated transcription of nearly all RNA polymerase II-dependent genes. Mediator functions as a bridge to convey information from gene-specific regulatory proteins to the basal RNA polymerase II transcription machinery. The Mediator complex, having a compact conformation in its free form, is recruited to promoters by di…	-	-	-	-	-	310	253	287	184	143	175	64	78	71	154	159	337	314	502	364	234	605	573	615	491	478	650	815	872	8.44	5.1	6.9	3.64	3.16	4.37	1.37	3.18	4.38	4.21	4.25	6.73	9.98
TRINITY_DN14635_c0_g11	1808	TRINITY_DN14635_c0_g11_i1;TRINITY_DN14635_c0_g11_i2	uncharacterized acetyltransferase At3g50280-like [Aegilops tauschii subsp. tauschii]	DCR	BAHD acyltransferase DCR OS=Arabidopsis thaliana GN=DCR PE=2 SV=1	GO:0005737(cytoplasm);GO:0016740(transferase activity);GO:0016747(transferase activity, transferring acyl groups other than amino-acyl groups)	ENOG410YADF(transferase) family)	NA	NA	NA	NA(NA)	M0VNQ6.1 PF02458.13;Transferase;	821	404	423	608	920	2852	146	101	119	73	120	177	60	30	207	450	82	68	24	70	110	10	36	52	19.97	10.4	9.8	15.19	31.36	77.49	6.31	2.51	4.92	2.38	3.68	4.72	3.41
TRINITY_DN22453_c1_g1	875	TRINITY_DN22453_c1_g1_i1	amino acid permease 3-like [Aegilops tauschii subsp. tauschii]	AAP3	Amino acid permease 3 OS=Arabidopsis thaliana GN=AAP3 PE=1 SV=2	GO:0003333(amino acid transmembrane transport);GO:0005886(plasma membrane);GO:0015171(amino acid transmembrane transporter activity)	COG0814(amino acid transport)	NA	NA	NA	NA(NA)	M0XAY2.1 PF01490.16;Aa_trans;	36	31	18	688	289	508	301	1785	600	788	778	1232	2236	1804	572	548	2018	3184	1858	1389	1361	1642	2364	2324	2.06	2.02	1.06	41.72	18.55	32.62	18.14	110.47	43.18	64.5	59.91	72.76	200.54
TRINITY_DN25631_c0_g1	2729	TRINITY_DN25631_c0_g1_i1;TRINITY_DN25631_c0_g1_i10;TRINITY_DN25631_c0_g1_i2;TRINITY_DN25631_c0_g1_i3;TRINITY_DN25631_c0_g1_i4;TRINITY_DN25631_c0_g1_i5;TRINITY_DN25631_c0_g1_i6;TRINITY_DN25631_c0_g1_i7;TRINITY_DN25631_c0_g1_i8;TRINITY_DN25631_c0_g1_i9	probable aspartyl protease At4g16563 [Aegilops tauschii subsp. tauschii]	At4g16563	Probable aspartyl protease At4g16563 OS=Arabidopsis thaliana GN=At4g16563 PE=2 SV=1	GO:0004190(aspartic-type endopeptidase activity);GO:0006508(proteolysis);GO:0030163(protein catabolic process)	ENOG410XNV7(aspartic)	NA	NA	NA	NA(NA)	M0VCB0.1 PF14543.4;TAXi_N;	173	167	89	545	813	252	313	529	676	1230.02	1014	1735	271	359	566	2643	337	1738	1791	5850	1727	2934	4730	3743	3.87	4.31	1.7	18.83	19.25	5.62	6.58	11.25	16.52	33.7	26.05	42.95	15.52
TRINITY_DN28657_c0_g3	650	TRINITY_DN28657_c0_g3_i1	predicted protein [Hordeum vulgare subsp. vulgare]	HIPP27	Heavy metal-associated isoprenylated plant protein 27 OS=Arabidopsis thaliana GN=HIPP27 PE=1 SV=1	GO:0005737(cytoplasm);GO:0030001(metal ion transport);GO:0046914(transition metal ion binding);GO:0046916(cellular transition metal ion homeostasis)	COG2608(heavy metal transport detoxification protein)	NA	NA	NA	NA(NA)	W5I389.1 PF00403.24;HMA;	4	13	4	95	114	127	16	133	62	172	97	217	147	317	66	90	621	526	345	361	297	665	680	982	0.36	1.34	0.37	9.01	11.18	12.42	1.47	12.83	6.92	22.14	11.73	19.39	20.5
TRINITY_DN24814_c0_g1	3933	TRINITY_DN24814_c0_g1_i1;TRINITY_DN24814_c0_g1_i10;TRINITY_DN24814_c0_g1_i11;TRINITY_DN24814_c0_g1_i12;TRINITY_DN24814_c0_g1_i13;TRINITY_DN24814_c0_g1_i14;TRINITY_DN24814_c0_g1_i2;TRINITY_DN24814_c0_g1_i3;TRINITY_DN24814_c0_g1_i4;TRINITY_DN24814_c0_g1_i5;TRINITY_DN24814_c0_g1_i6;TRINITY_DN24814_c0_g1_i7;TRINITY_DN24814_c0_g1_i8;TRINITY_DN24814_c0_g1_i9	Potassium channel AKT1 [Triticum urartu]	AKT1	Potassium channel AKT1 OS=Oryza sativa subsp. indica GN=AKT1 PE=2 SV=1	GO:0005249(voltage-gated potassium channel activity);GO:0005887(integral component of plasma membrane);GO:0042391(regulation of membrane potential)	ENOG410XPSE(Potassium voltage-gated channel, subfamily H (Eag-related), member)	NA	NA	NA	NA(NA)	M0YZN3.1 PF00520.29;Ion_trans;	123	72	71	367	396	349	248	796	548	463	558	497	672	964	477	561	889	943	895	1156	893	920	1412	1638	2.2	1.7	1.05	7.83	8.61	7.1	5.49	17.47	13.99	11.54	13.22	8.68	15.96
TRINITY_DN23067_c0_g1	564	TRINITY_DN23067_c0_g1_i1	uncharacterized protein LOC109736736 [Aegilops tauschii subsp. tauschii]	-	-	GO:0003674(molecular_function);GO:0005737(cytoplasm);GO:0008150(biological_process)	ENOG410XWNR(seed maturation protein PM41)	-	-	-	-	-	0	0	0	32	23	16	31	298	117	116	97	55	111	145	20	61	197	299	258	147	196	198	351	405	0	0	0	3.86	2.83	1.95	3.54	36.49	16.51	19.03	14.95	6.11	19.61
TRINITY_DN26470_c3_g1	2879	TRINITY_DN26470_c3_g1_i1;TRINITY_DN26470_c3_g1_i2	unnamed protein product [Triticum aestivum]	At3g46610	Pentatricopeptide repeat-containing protein At3g46610 OS=Arabidopsis thaliana GN=At3g46610 PE=2 SV=1	GO:0003723(RNA binding);GO:0004519(endonuclease activity);GO:0005739(mitochondrion);GO:0009451(RNA modification);GO:0043231(intracellular membrane-bounded organelle)	ENOG410Z7Z7(Pentatricopeptide repeat-containing protein)	-	-	-	-	V7B5H9.1 PF17177.2;PPR_long;	1046	845	1137	133	178	252	266	150	125	123	140	203	67	63	209	199	132	62	63	74	113	64	116	118	14.38	13.13	15.84	1.94	2.86	4.07	4.04	2.25	2.2	2.38	2.58	3.02	1.46
TRINITY_DN17375_c0_g3	473	TRINITY_DN17375_c0_g3_i1	gamma-TIP-like protein [Hordeum vulgare subsp. vulgare]	TIP1-1	Aquaporin TIP1-1 OS=Zea mays GN=TIP1-1 PE=2 SV=1	GO:0005887(integral component of plasma membrane);GO:0009705(plant-type vacuole membrane);GO:0009992(cellular water homeostasis);GO:0015250(water channel activity);GO:0015254(glycerol channel activity);GO:0034220(ion transmembrane transport);GO:0042807(central vacuole)	COG0580(Channel that permits osmotically driven movement of water in both directions. It is involved in the osmoregulation and in the maintenance of cell turgor during volume expansion in rapidly growing cells. It mediates rapid entry or exit of water in response to abrupt changes in osmolarity (By similarity))	NA	NA	NA	NA(NA)	D2KZ38.1 PF00230.18;MIP;	520	385	408	712	1083	912	3244	3136	2382	778	651	960	979	1007	380	506	555	469	483	482	663	382	782	399	82.43	70.61	68.57	118.4	180.47	150.21	500.78	529.32	460.04	176.45	138.51	143.35	237.98
TRINITY_DN29527_c0_g1	2277	TRINITY_DN29527_c0_g1_i1;TRINITY_DN29527_c0_g1_i10;TRINITY_DN29527_c0_g1_i2;TRINITY_DN29527_c0_g1_i3;TRINITY_DN29527_c0_g1_i4;TRINITY_DN29527_c0_g1_i5;TRINITY_DN29527_c0_g1_i6;TRINITY_DN29527_c0_g1_i7;TRINITY_DN29527_c0_g1_i8;TRINITY_DN29527_c0_g1_i9	Retrovirus-related Pol polyprotein from transposon TNT 1-94 [Vitis vinifera]	-	Retrovirus-related Pol polyprotein from transposon TNT 1-94 OS=Nicotiana tabacum PE=2 SV=1	-	COG2801(Retrotransposon protein)	K03006	DNA-directed RNA polymerase II subunit RPB1	EC:2.7.7.6	adu00230(Purine metabolism);adu00240(Pyrimidine metabolism);adu03020(RNA polymerase)	Q53P77.1 PF00665.24;rve;	21	18.06	1	85	12	28	70	471.28	403.01	175	194	654.91	944.49	1676.89	275	669.27	784.59	878.8	723.52	1229.95	473.67	1868.74	2000	680	0.82	1.39	0.02	17.09	1.74	2.59	7.49	63.16	20.56	26.23	23.26	69.89	160.72
TRINITY_DN17997_c1_g3	1278	TRINITY_DN17997_c1_g3_i1;TRINITY_DN17997_c1_g3_i2;TRINITY_DN17997_c1_g3_i3;TRINITY_DN17997_c1_g3_i4;TRINITY_DN17997_c1_g3_i5;TRINITY_DN17997_c1_g3_i6;TRINITY_DN17997_c1_g3_i7;TRINITY_DN17997_c1_g3_i8;TRINITY_DN17997_c1_g3_i9	-	-	-	-	-	-	-	-	-	-	767	607	242	6099.01	6790	9404	10468.1	7505	6967	2947.01	3789	8349.99	3911	5422	4386	2766	4354	3544	1217	1820	2018	976	1331	3533	77.24	76.27	29.93	648.68	714.45	986.88	1090	853.2	921.56	434.71	509.19	913.65	693.5
TRINITY_DN24036_c0_g1	2963	TRINITY_DN24036_c0_g1_i1;TRINITY_DN24036_c0_g1_i2;TRINITY_DN24036_c0_g1_i3	unnamed protein product [Triticum aestivum]	RFS	Galactinol--sucrose galactosyltransferase OS=Oryza sativa subsp. japonica GN=RFS PE=1 SV=1	GO:0047274(galactinol-sucrose galactosyltransferase activity)	ENOG410YBUA(galactinol--sucrose)	K06617	raffinose synthase	EC:2.4.1.82	ats00052(Galactose metabolism)	C0P4N4.1 PF05691.10;Raffinose_syn;	547	551	383	1043	207	539	502	2657	2290	4393	2609	5012	8233.99	12506	1416	3248	11173	10009	10482	8145	7209	10874	16938	15110	7.39	8.49	5.3	15.18	3.28	8.6	7.64	39.36	40.14	86.89	48.14	73.89	180.49
TRINITY_DN14874_c0_g8	1182	TRINITY_DN14874_c0_g8_i1	thaumatin-like protein [Aegilops tauschii subsp. tauschii]	-	Osmotin-like protein OS=Solanum lycopersicum PE=1 SV=1	GO:0003674(molecular_function);GO:0005576(extracellular region);GO:0051707(response to other organism)	ENOG410YBG3(Thaumatin family)	-	-	-	-	W5A8T9.1 PF00314.15;Thaumatin;	0	1	0	3	2	4	4	45	7	10	25	32	41	63	20	34	121	44	111.78	96	77	178.72	137	147	0	0.04	0	0.12	0.09	0.17	0.16	1.87	0.34	0.55	1.29	1.29	2.47
TRINITY_DN13502_c1_g5	1494	TRINITY_DN13502_c1_g5_i1;TRINITY_DN13502_c1_g5_i2;TRINITY_DN13502_c1_g5_i3;TRINITY_DN13502_c1_g5_i4	predicted protein [Hordeum vulgare subsp. vulgare]	-	-	-	ENOG410Z62G(NA)	-	-	-	-	M7Z1X2.1 PF13966.4;zf-RVT;	8	11	0	57	7	28	13	395	260	312	292	210	509	509	128	228	848	785	874	625	745	927	1112	2271	0.32	0.48	0	2.36	0.3	1.23	0.5	16.82	12.89	17.38	15.39	8.65	31.34
TRINITY_DN22034_c1_g1	1874	TRINITY_DN22034_c1_g1_i1;TRINITY_DN22034_c1_g1_i2;TRINITY_DN22034_c1_g1_i3;TRINITY_DN22034_c1_g1_i4;TRINITY_DN22034_c1_g1_i5	predicted protein [Hordeum vulgare subsp. vulgare]	MAN3	Mannan endo-1,4-beta-mannosidase 3 OS=Oryza sativa subsp. japonica GN=MAN3 PE=2 SV=2	GO:0016985(mannan endo-1,4-beta-mannosidase activity);GO:0046355(mannan catabolic process)	COG3934(Mannan endo-1,4-beta-mannosidase)	K19355	mannan endo-1,4-beta-mannosidase	EC:3.2.1.78	ats00051(Fructose and mannose metabolism)	M0WKV0.1 PF00150.16;Cellulase;	26	41	51	158.95	173.81	56	115	1004.56	600	741	478	511.8	363.66	763.89	211.62	639.84	1085.99	807.91	1146.55	710	635.56	1183.83	1982.88	1415	0.93	1.39	1.71	5.14	5.64	1.62	5.21	28.13	24.85	36.4	14.59	14.41	20.43
TRINITY_DN21703_c2_g5	902	TRINITY_DN21703_c2_g5_i1;TRINITY_DN21703_c2_g5_i2;TRINITY_DN21703_c2_g5_i3	-	-	-	-	-	-	-	-	-	-	4	9	0	19	8	5	1	29	16	225	43	71	813	341	130	50	854	375	109	351	180	918	650	438	0.77	0.95	0	1.63	0.92	0.31	0.08	2.89	2.2	51.03	7.77	5.99	128.24
TRINITY_DN22775_c1_g1	2122	TRINITY_DN22775_c1_g1_i1;TRINITY_DN22775_c1_g1_i2;TRINITY_DN22775_c1_g1_i3;TRINITY_DN22775_c1_g1_i4	hypothetical protein TRIUR3_10566 [Triticum urartu]	-	-	-	-	K01520	dUTP pyrophosphatase	EC:3.6.1.23	ats00240(Pyrimidine metabolism)	-	73	72	35	646	451	491	479	918	605	744	571	513	825	1615	336	550	1411	1117	1417	979	1097	1370	1672	1846	3.06	3.46	1.43	25.45	19.9	20.33	19.79	35.44	29.83	44.24	30.33	23.71	53.84
TRINITY_DN21710_c0_g2	789	TRINITY_DN21710_c0_g2_i1;TRINITY_DN21710_c0_g2_i10;TRINITY_DN21710_c0_g2_i11;TRINITY_DN21710_c0_g2_i12;TRINITY_DN21710_c0_g2_i13;TRINITY_DN21710_c0_g2_i2;TRINITY_DN21710_c0_g2_i3;TRINITY_DN21710_c0_g2_i4;TRINITY_DN21710_c0_g2_i5;TRINITY_DN21710_c0_g2_i6;TRINITY_DN21710_c0_g2_i7;TRINITY_DN21710_c0_g2_i8;TRINITY_DN21710_c0_g2_i9	hypothetical protein TRIUR3_28013 [Triticum urartu]	-	-	GO:0003824(catalytic activity);GO:0046685(response to arsenic-containing substance)	COG0491(Beta-lactamase domain protein)	-	-	-	-	W5C4F0.1 PF00753.25;Lactamase_B;	443.8	359	458.29	1201.79	1793	852.76	1769	3303	2942.91	1148.94	352	1127.58	219	182	363.66	552.89	266	351	360.6	230	594.78	161	244	617.92	40.07	32.06	44.85	109.55	156.38	84.11	138.12	266.95	279.04	125.24	41.94	89.16	27.94
TRINITY_DN18791_c0_g1	1295	TRINITY_DN18791_c0_g1_i1;TRINITY_DN18791_c0_g1_i2	uncharacterized protein LOC109766339 [Aegilops tauschii subsp. tauschii]	-	-	GO:0005576(extracellular region);GO:0016021(integral component of membrane);GO:0016757(transferase activity, transferring glycosyl groups)	ENOG410ZHQA(glycosyltransferase)	K18207	protein O-mannose beta-1,4-N-acetylglucosaminyltransferase	EC:2.4.1.312	lja00515(Mannose type O-glycan biosyntheis)	W5GDP6.1 PF04577.12;DUF563;	407	213	277	630	299	296	263	968	480	998	735	886	1781	2460	706	909	2665	2724	2909	2014	2152	3023	3388	3922	14.35	8.22	9.63	24.99	11.66	12.76	9.67	41.77	22.4	56.21	37.67	39.56	114.14
TRINITY_DN27382_c0_g3	1774	TRINITY_DN27382_c0_g3_i1;TRINITY_DN27382_c0_g3_i2;TRINITY_DN27382_c0_g3_i3	MYB transcription factor 83 [Triticum aestivum]	ODO1	Protein ODORANT1 OS=Petunia hybrida GN=ODO1 PE=2 SV=1	GO:0000981(RNA polymerase II transcription factor activity, sequence-specific DNA binding);GO:0001046(core promoter sequence-specific DNA binding);GO:0001135(transcription factor activity, RNA polymerase II transcription factor recruiting);GO:0003677(DNA binding);GO:0003700(DNA binding transcription factor activity);GO:0005634(nucleus);GO:0006351(transcription, DNA-templated);GO:0006355(regulatio…	COG5147(Myblike DNAbinding domain containing protein)	NA	NA	NA	NA(NA)	B6SGK8.1 PF00249.29;Myb_DNA-binding;	23	18	10	349	309	361	557	344	378	213	285	511	219	198	165	109	211	195	134	207	118	180	341	251	0.91	0.85	0.41	14	13.36	15.97	22	13.01	18.49	10.13	13.24	18	10.11
TRINITY_DN18815_c0_g2	2195	TRINITY_DN18815_c0_g2_i1;TRINITY_DN18815_c0_g2_i2;TRINITY_DN18815_c0_g2_i3;TRINITY_DN18815_c0_g2_i4	-	-	-	-	-	-	-	-	-	-	1	0	2	12	2	22	16	382	164	7	9	1	154	282	15	156	1339	49	967	123	102	765	2836	667	0.02	0	0.05	0.24	0.04	0.57	0.33	7.72	3.86	0.19	0.22	0.02	4.71
TRINITY_DN27663_c1_g1	3861	TRINITY_DN27663_c1_g1_i1;TRINITY_DN27663_c1_g1_i10;TRINITY_DN27663_c1_g1_i11;TRINITY_DN27663_c1_g1_i12;TRINITY_DN27663_c1_g1_i13;TRINITY_DN27663_c1_g1_i14;TRINITY_DN27663_c1_g1_i2;TRINITY_DN27663_c1_g1_i3;TRINITY_DN27663_c1_g1_i4;TRINITY_DN27663_c1_g1_i5;TRINITY_DN27663_c1_g1_i6;TRINITY_DN27663_c1_g1_i7;TRINITY_DN27663_c1_g1_i8;TRINITY_DN27663_c1_g1_i9	-	-	-	-	-	-	-	-	-	-	205	268	102	17321.7	10177.3	10389.3	4319	26619.7	13193.4	9608	7963.26	7363.48	11309.6	12018.1	2694.96	8597	16777.4	12893.2	11475	13366.1	16991.2	10982.9	17765.4	18685.4	9.51	14.06	5.48	798.64	511.36	519.81	224.39	1260.79	711.83	618.67	468.8	326.48	754.98
TRINITY_DN12895_c0_g1	1443	TRINITY_DN12895_c0_g1_i1;TRINITY_DN12895_c0_g1_i2	-	-	-	-	-	-	-	-	-	-	84	53	34	156	81	114	77	202	104	318	228	425	539	454	173	169	737	605	756.34	696.28	755	621	864	832	21.62	12.22	12.01	32.23	18.38	30.3	19.05	24.91	17.97	41.08	37.34	72.96	129.26
TRINITY_DN13459_c0_g1	2474	TRINITY_DN13459_c0_g1_i1;TRINITY_DN13459_c0_g1_i2;TRINITY_DN13459_c0_g1_i3;TRINITY_DN13459_c0_g1_i4;TRINITY_DN13459_c0_g1_i5;TRINITY_DN13459_c0_g1_i6;TRINITY_DN13459_c0_g1_i7	Two-component response regulator-like PRR1 [Triticum urartu]	PRR1	Two-component response regulator-like PRR1 OS=Oryza sativa subsp. japonica GN=PRR1 PE=2 SV=2	GO:0000156(phosphorelay response regulator activity);GO:0000160(phosphorelay signal transduction system);GO:0003677(DNA binding);GO:0003700(DNA binding transcription factor activity);GO:0005515(protein binding);GO:0005634(nucleus);GO:0006351(transcription, DNA-templated);GO:0006355(regulation of transcription, DNA-templated);GO:0007623(circadian rhythm);GO:0009908(flower development);GO:0010031(c…	COG5641(Transcription factor)	K12127	pseudo-response regulator 1	-	ats04712(Circadian rhythm - plant)	M7YI97.1 PF00072.22;Response_reg;	666	516	730	2535	2820	3583	429	493	601	537	569	654	513	746	656	1287	775	957	558	783	682	823	896	1011	12.6	11.23	13.92	52.68	63.54	79.38	9.66	10.33	15.31	15.02	16.08	15.27	16.04
TRINITY_DN19867_c0_g1	4827	TRINITY_DN19867_c0_g1_i1;TRINITY_DN19867_c0_g1_i2;TRINITY_DN19867_c0_g1_i3;TRINITY_DN19867_c0_g1_i4	uncharacterized protein LOC109776438 isoform X1 [Aegilops tauschii subsp. tauschii]	mph1	Serine/threonine-protein kinase mph1 OS=Schizosaccharomyces pombe (strain 972 / ATCC 24843) GN=mph1 PE=2 SV=1	GO:0004674(protein serine/threonine kinase activity);GO:0004712(protein serine/threonine/tyrosine kinase activity);GO:0005524(ATP binding);GO:0005634(nucleus);GO:0007093(mitotic cell cycle checkpoint);GO:0016301(kinase activity);GO:0046777(protein autophosphorylation);GO:0051304(chromosome separation)	ENOG410XRRQ(ttk protein kinase)	NA	NA	NA	NA(NA)	W5DP24.1 PF00069.23;Pkinase;	76	55	40	125	76	60	79	290	95	348	157	180.01	288	269	215	210.01	544	404	817	439	536.02	602.03	992	785	0.86	0.67	0.47	1.52	1.03	0.81	1.01	3.48	1.41	5.4	2.32	2.17	5.03
TRINITY_DN17215_c1_g1	673	TRINITY_DN17215_c1_g1_i1;TRINITY_DN17215_c1_g1_i2	uncharacterized protein LOC109767691 [Aegilops tauschii subsp. tauschii]	-	-	GO:0003674(molecular_function);GO:0005739(mitochondrion);GO:0009658(chloroplast organization);GO:0045893(positive regulation of transcription, DNA-templated)	ENOG4111PGH(NA)	-	-	-	-	M7ZQB4.1 PF05349.10;GATA-N;	4552	3351	5152	3525	2780	1269	5727	2697	3159	3681	3284	4237	867	670	2473	1226	675	346	292	643	673	125	324	488	387.7	326.55	455.62	316.53	259.32	117.95	499.2	246.55	334.44	448.52	375.89	360.05	114.51
TRINITY_DN20661_c0_g5	1788	TRINITY_DN20661_c0_g5_i1;TRINITY_DN20661_c0_g5_i2	laccase-13-like [Aegilops tauschii subsp. tauschii]	LAC12	Laccase-12 OS=Oryza sativa subsp. japonica GN=LAC12 PE=3 SV=2	GO:0005507(copper ion binding);GO:0009809(lignin biosynthetic process);GO:0016722(oxidoreductase activity, oxidizing metal ions)	COG2132(Multicopper oxidase)	NA	NA	NA	NA(NA)	M7YE76.1 PF07731.12;Cu-oxidase_2;	284	106	61	1006	885	743	1538.01	113	1088	225	317	613	23	12	213	53	32.52	7	3	17	14	3	34	32	6.68	2.76	1.43	24.83	23.93	20.12	38.86	2.97	32.02	7.56	10.55	15.35	0.84
TRINITY_DN29393_c3_g4	2433	TRINITY_DN29393_c3_g4_i1;TRINITY_DN29393_c3_g4_i2;TRINITY_DN29393_c3_g4_i3;TRINITY_DN29393_c3_g4_i4;TRINITY_DN29393_c3_g4_i5;TRINITY_DN29393_c3_g4_i6;TRINITY_DN29393_c3_g4_i7	probable amino acid permease 7 isoform X2 [Aegilops tauschii subsp. tauschii]	AAP7	Probable amino acid permease 7 OS=Arabidopsis thaliana GN=AAP7 PE=2 SV=1	GO:0003333(amino acid transmembrane transport);GO:0005886(plasma membrane);GO:0015171(amino acid transmembrane transporter activity)	COG0814(amino acid transport)	NA	NA	NA	NA(NA)	W5B6I8.1 PF01490.16;Aa_trans;	229	246	164	2434	1819	1152	2754	8652.99	4402	2861	3003.94	2174.69	3151	5272.78	1382	2436.92	5354.77	3670	5593.6	4613	3857	3964.95	5749.87	6106	4.32	5.15	2.99	47.71	38.42	25.18	55.57	174.73	103.51	75.75	75.02	44.28	94.32
TRINITY_DN20760_c0_g1	1417	TRINITY_DN20760_c0_g1_i1;TRINITY_DN20760_c0_g1_i2;TRINITY_DN20760_c0_g1_i3;TRINITY_DN20760_c0_g1_i4;TRINITY_DN20760_c0_g1_i5;TRINITY_DN20760_c0_g1_i6;TRINITY_DN20760_c0_g1_i7;TRINITY_DN20760_c0_g1_i8;TRINITY_DN20760_c0_g1_i9	PREDICTED: iron-sulfur cluster assembly protein 1-like [Erythranthe guttata]	ISU1	Iron-sulfur cluster assembly protein 1 OS=Arabidopsis thaliana GN=ISU1 PE=2 SV=1	GO:0005759(mitochondrial matrix);GO:0006879(cellular iron ion homeostasis);GO:0008198(ferrous iron binding);GO:0036455(iron-sulfur transferase activity);GO:0044571([2Fe-2S] cluster assembly);GO:0051537(2 iron, 2 sulfur cluster binding);GO:0051539(4 iron, 4 sulfur cluster binding);GO:0097428(protein maturation by iron-sulfur cluster transfer)	COG0822(sUF system Fes assembly protein, NifU family)	NA	NA	NA	NA(NA)	A0A0K9NWS2.1 PF01592.14;NifU_N;	51	46	12	1074.92	619	280	900	3820	2133	2063	2361	1228	3232	2477.98	576	1248.96	4197	4089.97	2844.87	2612	4447.98	4322.6	5441.88	3007.96	5.56	6.05	1.32	118.34	68.97	32.05	95.23	429.38	274.1	304.49	332.76	124.95	521.75
TRINITY_DN14193_c1_g1	4036	TRINITY_DN14193_c1_g1_i1;TRINITY_DN14193_c1_g1_i2;TRINITY_DN14193_c1_g1_i3	hypothetical protein BRADI_1g68395v3, partial [Brachypodium distachyon]	-	-	-	ENOG410Y65V(Retrotransposon protein)	NA	NA	NA	NA(NA)	M0W722.1 PF13966.4;zf-RVT;	27	25	15	78	45	20	29	76	75	35	52	90	74	229	78	145	234	214	400	335	189	376	528	428	0.26	0.26	0.14	0.81	0.51	0.23	0.31	1.69	0.92	0.48	0.67	1.07	1.68
TRINITY_DN29491_c0_g1	1827	TRINITY_DN29491_c0_g1_i1;TRINITY_DN29491_c0_g1_i2;TRINITY_DN29491_c0_g1_i3	predicted protein [Hordeum vulgare subsp. vulgare]	-	-	GO:0000149(SNARE binding);GO:0000323(lytic vacuole);GO:0005768(endosome);GO:0035493(SNARE complex assembly);GO:0060627(regulation of vesicle-mediated transport)	ENOG410YZ0H(UV radiation resistance)	NA	NA	NA	NA(NA)	A0A0E0AEC6.1 PF10186.7;Atg14;	61	64	16	134	30	34	46	101	140	218	112	397	277	525	190	174	751	518	911	605	591	861	909	1216	3.76	4.12	0.94	7.84	1.93	1.97	2.65	5.41	10.45	16.8	6.39	23.48	22.94
TRINITY_DN16222_c3_g1	608	TRINITY_DN16222_c3_g1_i1;TRINITY_DN16222_c3_g1_i2;TRINITY_DN16222_c3_g1_i3;TRINITY_DN16222_c3_g1_i4	late embryogenesis abundant protein 6-like [Aegilops tauschii subsp. tauschii]	-	-	-	-	-	-	-	-	-	14	9	0	325	349	245	381	2780.15	1633.78	1655.34	412.56	989.13	1010	1975	185.19	738.35	1223.25	1486	1365.12	2350.11	1563.47	1016.12	1861.14	1583.4	1.53	1.14	0	37.57	41.26	28.82	41.9	327.93	221.73	260.67	61.21	105.77	172.89
TRINITY_DN21312_c0_g1	1694	TRINITY_DN21312_c0_g1_i1;TRINITY_DN21312_c0_g1_i2;TRINITY_DN21312_c0_g1_i3	unnamed protein product [Triticum aestivum]	-	-	GO:0005634(nucleus);GO:0006351(transcription, DNA-templated);GO:0043565(sequence-specific DNA binding)	ENOG410Z0ZP(NA)	-	-	-	-	I1HEW1.1 PF14144.4;DOG1;	13	12	2	33	16	26	15	179	73	411	149	111	240	364	78	205	482	522	496	239	438	524	655	684	0.32	0.33	0.05	0.86	0.45	0.74	0.4	5.35	2.29	33.49	7.12	3.47	15.27
TRINITY_DN2998_c0_g1	1518	TRINITY_DN2998_c0_g1_i1	predicted protein [Hordeum vulgare subsp. vulgare]	-	-	GO:0005829(cytosol);GO:0009793(embryo development ending in seed dormancy)	ENOG410Z04U(Embryonic protein)	-	-	-	-	-	5	8	11	147	83	47	223	2084	282	402	608	210	1656	1252	117	436	2011	1717	1103	670	891	922	2182	2152	0.14	0.25	0.31	4.39	2.68	1.52	6.79	63.66	10.06	16.11	22.94	6.3	73.48
TRINITY_DN20657_c0_g1	2006	TRINITY_DN20657_c0_g1_i1;TRINITY_DN20657_c0_g1_i2;TRINITY_DN20657_c0_g1_i3;TRINITY_DN20657_c0_g1_i4	predicted protein [Hordeum vulgare subsp. vulgare]	HSFA2E	Heat stress transcription factor A-2e OS=Oryza sativa subsp. japonica GN=HSFA2E PE=2 SV=1	GO:0042802(identical protein binding)	COG5169(Transcription factor)	NA	NA	NA	NA(NA)	W5FEN1.1 PF00447.15;HSF_DNA-bind;	419	419	395	300	202	273	618	913	719	394	395	547	1329	1185	561	727	1798	1806	1772	1343	1596	1624	2781	1729	8.59	9.66	8.19	6.54	4.8	6.49	13.91	20.39	18.73	11.51	10.83	12.07	42.87
TRINITY_DN18079_c0_g1	1108	TRINITY_DN18079_c0_g1_i1;TRINITY_DN18079_c0_g1_i2	predicted protein, partial [Hordeum vulgare subsp. vulgare]	-	-	-	ENOG4111G1D(arabinogalactan protein)	-	-	-	-	-	5.8	4.46	5.63	12.59	5.4	3.48	6.83	22.42	12.22	29.54	19.22	44.91	56.37	101.05	21.39	39.13	139.47	117.17	162.51	113.36	112.82	211.99	159.13	163.97	0.25	0.21	0.24	0.56	0.26	0.17	0.31	1.02	0.65	1.77	1.08	1.98	3.74
TRINITY_DN14650_c0_g2	1069	TRINITY_DN14650_c0_g2_i1	pre-mRNA-splicing factor CWC22 homolog [Aegilops tauschii subsp. tauschii]	CWC22	Pre-mRNA-splicing factor CWC22 OS=Magnaporthe oryzae (strain 70-15 / ATCC MYA-4617 / FGSC 8958) GN=CWC22 PE=3 SV=1	GO:0000398(mRNA splicing, via spliceosome);GO:0003723(RNA binding);GO:0071006(U2-type catalytic step 1 spliceosome);GO:0071013(catalytic step 2 spliceosome)	ENOG410XNP2(pre-mRNA-splicing factor cwc-22)	NA	NA	NA	NA(NA)	A0A0D9XY90.1 PF02854.17;MIF4G;	79	53	70	55	40	44	24	60	23	109	119	108	260	251	128	99	487	494	297	205	282	433	499	473	3.45	2.62	3.12	2.54	1.98	2.18	1.12	2.84	1.27	6.79	6.98	4.94	17.83
TRINITY_DN29396_c1_g2	1182	TRINITY_DN29396_c1_g2_i1;TRINITY_DN29396_c1_g2_i2;TRINITY_DN29396_c1_g2_i3;TRINITY_DN29396_c1_g2_i4;TRINITY_DN29396_c1_g2_i5;TRINITY_DN29396_c1_g2_i6;TRINITY_DN29396_c1_g2_i7;TRINITY_DN29396_c1_g2_i8;TRINITY_DN29396_c1_g2_i9	uncharacterized protein LOC109743544 [Aegilops tauschii subsp. tauschii]	-	-	-	COG4886(leucine Rich Repeat)	-	-	-	-	A0A0E0M5A2.1 PF00931.20;NB-ARC;	10	13	0	73	39	25	88	339	310	274	134	141	432	384	112	142	741	720.9	330	418	493	766	834	593	0.53	0.78	0	7.1	2.34	1.24	4.62	24.31	21.75	21.9	8.32	10.39	34.33
TRINITY_DN29506_c0_g4	1042	TRINITY_DN29506_c0_g4_i1;TRINITY_DN29506_c0_g4_i2;TRINITY_DN29506_c0_g4_i3	UDP-glycosyltransferase 76E2 [Triticum urartu]	-	-	-	-	-	-	-	-	-	2.18	4	0	23	5.74	2	6	26	37	166	22	182	398	238	43	58	387.29	397	237	178	239.53	533	435	488	0.78	0.85	0	2.87	1.29	0.11	0.86	1.34	4.33	16.05	1.41	9.03	33.19
TRINITY_DN15725_c0_g1	1353	TRINITY_DN15725_c0_g1_i1;TRINITY_DN15725_c0_g1_i2	purine permease 3-like [Aegilops tauschii subsp. tauschii]	PUP3	Purine permease 3 OS=Arabidopsis thaliana GN=PUP3 PE=2 SV=1	GO:0005345(purine nucleobase transmembrane transporter activity);GO:0006863(purine nucleobase transport);GO:0009507(chloroplast);GO:0016020(membrane);GO:0016021(integral component of membrane)	ENOG41105MA(Triose-phosphate Transporter family)	K00850	6-phosphofructokinase 1	EC:2.7.1.11	cpap00010(Glycolysis / Gluconeogenesis);cpap00030(Pentose phosphate pathway);cpap00051(Fructose and mannose metabolism);cpap00052(Galactose metabolism);cpap03018(RNA degradation)	W5EJA3.1 PF16913.3;PUNUT;	174	31	221	17	10	4	3	0	2	3	5	7	0	0	13	1	1	0	0	4	3	1	1	0	6.66	1.2	9.03	0.58	0.37	0.15	0.1	0	0.12	0.18	0.26	0.24	0
TRINITY_DN19711_c0_g1	1853	TRINITY_DN19711_c0_g1_i1;TRINITY_DN19711_c0_g1_i2;TRINITY_DN19711_c0_g1_i3	-	-	-	-	-	-	-	-	-	-	10	20	16	54	30	52	33	70	53	113	56	99	239	185	68	90	226	264	300	230	230	302	509	427	0.46	1.58	2.11	2.18	1.15	3.26	0.84	4.15	2.15	8.12	3.88	5.24	15.34
TRINITY_DN17201_c0_g3	2523	TRINITY_DN17201_c0_g3_i1;TRINITY_DN17201_c0_g3_i10;TRINITY_DN17201_c0_g3_i11;TRINITY_DN17201_c0_g3_i12;TRINITY_DN17201_c0_g3_i13;TRINITY_DN17201_c0_g3_i14;TRINITY_DN17201_c0_g3_i15;TRINITY_DN17201_c0_g3_i16;TRINITY_DN17201_c0_g3_i17;TRINITY_DN17201_c0_g3_i18;TRINITY_DN17201_c0_g3_i19;TRINITY_DN17201_c0_g3_i2;TRINITY_DN17201_c0_g3_i20;TRINITY_DN17201_c0_g3_i21;TRINITY_DN17201_c0_g3_i22;TRINITY_DN1…	predicted protein [Hordeum vulgare subsp. vulgare]	-	-	GO:0005576(extracellular region);GO:0016021(integral component of membrane);GO:0016757(transferase activity, transferring glycosyl groups)	ENOG410ZHQA(glycosyltransferase)	K18134	EGF domain-specific O-GlcNAc transferase	EC:2.4.1.255	egu00514(Other types of O-glycan biosynthesis)	M0YEA3.1 PF04577.12;DUF563;	133	121	60	142	66	154	102	136	87	109	125	226	169	418	212	253	730	498	555	601	504	731	742	708	2.3	2.4	1.07	2.63	1.35	3.12	2.64	2.62	1.95	2.63	2.88	4.24	4.57
TRINITY_DN27893_c1_g1	2742	TRINITY_DN27893_c1_g1_i1;TRINITY_DN27893_c1_g1_i10;TRINITY_DN27893_c1_g1_i2;TRINITY_DN27893_c1_g1_i3;TRINITY_DN27893_c1_g1_i4;TRINITY_DN27893_c1_g1_i5;TRINITY_DN27893_c1_g1_i6;TRINITY_DN27893_c1_g1_i7;TRINITY_DN27893_c1_g1_i8;TRINITY_DN27893_c1_g1_i9	plasma membrane ATPase 1-like isoform X1 [Aegilops tauschii subsp. tauschii]	PMA1	Plasma membrane ATPase 1 OS=Nicotiana plumbaginifolia GN=PMA1 PE=2 SV=1	GO:0005887(integral component of plasma membrane);GO:0008553(proton-exporting ATPase activity, phosphorylative mechanism);GO:0043231(intracellular membrane-bounded organelle);GO:0051453(regulation of intracellular pH);GO:1902600(proton transmembrane transport)	COG0474(P-type atpase)	K01535	H+-transporting ATPase	EC:3.6.3.6	ats00190(Oxidative phosphorylation)	M7ZAJ8.1 PF00122.18;E1-E2_ATPase;	399	343	166	1277	1063	613	880	1858	510	1518	2281	1715.01	3469	5713	1817	1808	5685	4015	5442	2544	3801	3901	4949	8273	7.85	7.72	5.72	27.63	25.06	14.11	19.61	36.3	12.64	48.78	66.4	42.02	110.81
TRINITY_DN17559_c0_g4	2914	TRINITY_DN17559_c0_g4_i1;TRINITY_DN17559_c0_g4_i2	ABC transporter G family member 5-like [Aegilops tauschii subsp. tauschii]	OsI_11044	ABC transporter G family member 5 OS=Oryza sativa subsp. indica GN=OsI_11044 PE=3 SV=1	GO:0005886(plasma membrane);GO:0016021(integral component of membrane);GO:0042626(ATPase activity, coupled to transmembrane movement of substances)	COG1131((ABC) transporter)	K05681	ATP-binding cassette, subfamily G (WHITE), member 2	-	sot02010(ABC transporters)	I1H5M0.1 PF01061.22;ABC2_membrane;	1	3	1	20	5	6	3	461	114	593	308	92	499	989.98	59	196	1397	639	1642	464	879	1467	1020	1873	0.48	1.15	0.01	1.26	0.56	0.09	0.48	6.71	1.94	11.27	5.52	1.33	11.27
TRINITY_DN29770_c0_g2	1656	TRINITY_DN29770_c0_g2_i1;TRINITY_DN29770_c0_g2_i2;TRINITY_DN29770_c0_g2_i3;TRINITY_DN29770_c0_g2_i4;TRINITY_DN29770_c0_g2_i5;TRINITY_DN29770_c0_g2_i6	probable 3-hydroxyisobutyrate dehydrogenase-like 2, mitochondrial [Aegilops tauschii subsp. tauschii]	At1g71180	Probable 3-hydroxyisobutyrate dehydrogenase-like 3, mitochondrial OS=Arabidopsis thaliana GN=At1g71180 PE=2 SV=1	GO:0004616(phosphogluconate dehydrogenase (decarboxylating) activity);GO:0005634(nucleus);GO:0005739(mitochondrion);GO:0006574(valine catabolic process);GO:0008442(3-hydroxyisobutyrate dehydrogenase activity);GO:0051287(NAD binding);GO:0055114(oxidation-reduction process)	COG2084(Dehydrogenase)	K18121	glyoxylate/succinic semialdehyde reductase	EC:1.1.1.79 1.1.1.-	smo00630(Glyoxylate and dicarboxylate metabolism);smo00650(Butanoate metabolism)	I1HGD2.1 PF03446.13;NAD_binding_2;	91	64	30	170	90	72	84	666	283	1337	705	391	790	1713	255	426	3259.28	2262	1456	1363	2059	2441	2326	2439	2.94	3.8	0.95	5.47	3.3	2.35	2.98	20.53	9.69	73.49	27.67	14.81	48.23
TRINITY_DN24213_c1_g1	3212	TRINITY_DN24213_c1_g1_i1;TRINITY_DN24213_c1_g1_i2;TRINITY_DN24213_c1_g1_i3;TRINITY_DN24213_c1_g1_i4;TRINITY_DN24213_c1_g1_i5;TRINITY_DN24213_c1_g1_i6	uncharacterized protein LOC109732782 [Aegilops tauschii subsp. tauschii]	-	-	GO:0003674(molecular_function);GO:0008150(biological_process);GO:0016021(integral component of membrane)	ENOG410YHFS(NA)	K12600	superkiller protein 3	-	osa03018(RNA degradation)	-	24	18.03	6	375.43	178	140	158	4422	1532	933.62	1313.81	1451.79	1334	3296.62	249	1347	2461.91	1682.25	3414	2052.88	1529	2896	5296	3477	1.54	0.61	0.21	15.55	6.4	6.71	5.01	222.27	76.83	65.84	88.18	76.67	102.41
TRINITY_DN18868_c0_g3	2015	TRINITY_DN18868_c0_g3_i1;TRINITY_DN18868_c0_g3_i2;TRINITY_DN18868_c0_g3_i3	predicted protein [Hordeum vulgare subsp. vulgare]	ACR3	ACT domain-containing protein ACR3 OS=Arabidopsis thaliana GN=ACR3 PE=2 SV=1	GO:0005829(cytosol);GO:0016597(amino acid binding)	ENOG410Y9V6(ACT domain)	-	-	-	-	M0YHE9.1 PF01842.23;ACT;	2	1	0	13	3	6	9	92	30	42	63	39	128	82	33	49	135	132	111	91	89	215	247	343	0.39	0.02	0	1.23	0.07	0.14	0.37	5.61	1.96	4.08	2.85	0.89	7.41
TRINITY_DN16542_c0_g1	2800	TRINITY_DN16542_c0_g1_i1;TRINITY_DN16542_c0_g1_i2;TRINITY_DN16542_c0_g1_i3;TRINITY_DN16542_c0_g1_i4;TRINITY_DN16542_c0_g1_i5;TRINITY_DN16542_c0_g1_i6;TRINITY_DN16542_c0_g1_i7;TRINITY_DN16542_c0_g1_i8;TRINITY_DN16542_c0_g1_i9	predicted protein [Hordeum vulgare subsp. vulgare]	At1g04910	Uncharacterized protein At1g04910 OS=Arabidopsis thaliana GN=At1g04910 PE=2 SV=1	GO:0005794(Golgi apparatus);GO:0008150(biological_process);GO:0016757(transferase activity, transferring glycosyl groups)	ENOG410YEG1(DUF246 domain-containing protein At1g04910-like)	-	-	-	-	I1GYF1.1 PF10250.7;O-FucT;	73	66	31	186	79	82	154	283	319	266	382	334	470	729	259	248	844	639	655	498	530	874	876	1034	1.69	1.85	0.52	4.77	2.71	2	4.15	7.62	11.44	8.54	11.76	9.52	21.79
TRINITY_DN28696_c2_g1	3029	TRINITY_DN28696_c2_g1_i1	acyltransferase-like protein At1g54570, chloroplastic [Aegilops tauschii subsp. tauschii]	GT4	Probable glycosyltransferase 4 OS=Oryza sativa subsp. indica GN=GT4 PE=3 SV=1	GO:0004144(diacylglycerol O-acyltransferase activity);GO:0010287(plastoglobule);GO:0033306(phytol metabolic process)	COG0204(Acyltransferase)	NA	NA	NA	NA(NA)	-	22	44	13	177	53	79	115	753	456	263	327.07	239	865	900	250	518	784	1987	1302	1241.08	657	507	740	811	0.28	0.63	0.17	2.41	0.79	1.18	1.62	10.5	7.44	4.79	5.61	3.32	17.54
TRINITY_DN23992_c1_g1	1362	TRINITY_DN23992_c1_g1_i1;TRINITY_DN23992_c1_g1_i2;TRINITY_DN23992_c1_g1_i3	hypothetical protein TRIUR3_10388 [Triticum urartu]	-	-	-	ENOG411075W(NA)	-	-	-	-	-	90	115	97	3042	2169	1245	970	2934	1621	1182	1063	1140	911	1221	373	511	1031	928	596	986	555	465	524	1030	3.74	5.77	4.18	128.63	98.44	57.6	41.93	128.17	83.05	67.94	57.86	48.86	56.66
TRINITY_DN24316_c0_g2	2313	TRINITY_DN24316_c0_g2_i1;TRINITY_DN24316_c0_g2_i2;TRINITY_DN24316_c0_g2_i3;TRINITY_DN24316_c0_g2_i4;TRINITY_DN24316_c0_g2_i5	serine/threonine-protein kinase 3-like [Aegilops tauschii subsp. tauschii]	ANP1	Mitogen-activated protein kinase kinase kinase ANP1 OS=Arabidopsis thaliana GN=ANP1 PE=1 SV=2	GO:0005737(cytoplasm)	ENOG410XQGS(mitogen-activated protein kinase kinase kinase)	K20716	mitogen-activated protein kinase kinase kinase 17/18	-	bdi04016(MAPK signaling pathway - plant)	A0A096PJT6.1 PF00069.23;Pkinase;	47	28	9	236	53	108	129	797	511	534	437	864	815	1333	293	360	1036	1214	1046	1221	1128	1425	1294	1569	1.78	0.75	0.57	5.42	1.45	2.85	2.54	17.46	12.35	15.19	12.13	20.07	23.67
TRINITY_DN20168_c1_g2	493	TRINITY_DN20168_c1_g2_i1;TRINITY_DN20168_c1_g2_i2;TRINITY_DN20168_c1_g2_i3	-	-	-	-	-	-	-	-	-	-	1	1	2	1	5	1	60	53	30	2	12	21	0	0	0	0	1	0	3	3	9	1	0	0	0.19	0.17	0.31	0.2	0.94	0.15	10.42	9.84	6.13	0.42	2.79	3.66	0
TRINITY_DN25870_c2_g3	1441	TRINITY_DN25870_c2_g3_i1	-	-	-	-	-	NA	NA	NA	NA(NA)	-	0	3	2	3	0	0	2	2	1	3	5	5	12	21	5	10	20	26	17	7	10	159	37	83	0	0.1	0.06	0.1	0	0	0.06	0.07	0.04	0.13	0.2	0.16	0.57
TRINITY_DN13822_c0_g1	1408	TRINITY_DN13822_c0_g1_i1;TRINITY_DN13822_c0_g1_i2	oil body-associated protein 2B-like [Aegilops tauschii subsp. tauschii]	OBAP2B	Oil body-associated protein 2B OS=Zea mays GN=OBAP2B PE=2 SV=1	GO:0003674(molecular_function);GO:0005634(nucleus);GO:0008150(biological_process)	ENOG410XS75(Protein of unknown function (DUF1264))	-	-	-	-	T1N7Z0.1 PF06884.9;DUF1264;	3	1	0	20	15	11	193	898	147	683	361	77	300	318	46	186	276	330	370	181	136	333	762	173	0.1	0.04	0	0.67	0.54	0.4	6.47	30.76	5.83	30.04	15.22	2.6	15.03
TRINITY_DN15599_c0_g1	2431	TRINITY_DN15599_c0_g1_i1;TRINITY_DN15599_c0_g1_i2;TRINITY_DN15599_c0_g1_i3;TRINITY_DN15599_c0_g1_i4	cell division cycle and apoptosis regulator protein 1-like isoform X2 [Aegilops tauschii subsp. tauschii]	-	-	GO:0005509(calcium ion binding);GO:0005515(protein binding);GO:0005634(nucleus);GO:0005737(cytoplasm);GO:0005829(cytosol);GO:0006355(regulation of transcription, DNA-templated);GO:0009793(embryo development ending in seed dormancy);GO:0055078(sodium ion homeostasis)	ENOG410Z0UJ(ligand-dependent nuclear receptor transcription coactivator activity)	-	-	-	-	T1NMW9.1 PF14443.4;DBC1;	359.57	257	284	232	195	210	104	169	108	303	322	507	1047	869	409	317	1060	992	1071	739	773.52	921	1231	1161.51	10.84	7.92	9.05	5.79	10.92	7.68	5.18	7.53	7.17	13.77	15.45	14.91	58.37
TRINITY_DN20173_c1_g1	2228	TRINITY_DN20173_c1_g1_i1;TRINITY_DN20173_c1_g1_i2;TRINITY_DN20173_c1_g1_i3;TRINITY_DN20173_c1_g1_i4;TRINITY_DN20173_c1_g1_i5;TRINITY_DN20173_c1_g1_i6	protein cereblon-like [Aegilops tauschii subsp. tauschii]	CRBN	Protein cereblon OS=Homo sapiens GN=CRBN PE=1 SV=1	GO:0004176(ATP-dependent peptidase activity);GO:0005634(nucleus);GO:0006508(proteolysis);GO:0008233(peptidase activity);GO:0046872(metal ion binding)	ENOG410XQGE(cereblon)	NA	NA	NA	NA(NA)	W5AGT1.1 PF02190.14;LON_substr_bdg;	302	232	292	401	344	311	322	763	298	802	553	447	1250	1489	547	768	2075	2093	1990	1226	1651	1947	2433	2394	16.89	10.31	15.7	13.5	13.64	15.52	12.86	28.75	9.65	53.02	32.5	26.4	82.82
TRINITY_DN10940_c0_g2	673	TRINITY_DN10940_c0_g2_i1	hypothetical protein TRIUR3_14388 [Triticum urartu]	-	-	-	-	-	-	-	-	-	6	4	0	442	544	246	559	437	698	226	62	157	181	341	32	22	69	150	58	119	52	51	56	100	0.51	0.39	0	39.64	50.63	22.84	48.64	39.89	73.79	27.49	7.09	13.33	23.89
TRINITY_DN14276_c0_g6	593	TRINITY_DN14276_c0_g6_i1;TRINITY_DN14276_c0_g6_i2;TRINITY_DN14276_c0_g6_i3	-	-	-	-	-	-	-	-	-	-	0	0	0	1	0	0	0	5	1	12	15	6	11	18	5	14	97	60	46	39	41	44	49	16	0	0	0	0.11	0	0	0	0.73	0.3	1.8	2.12	0.62	1.78
TRINITY_DN20528_c0_g4	986	TRINITY_DN20528_c0_g4_i1	hypothetical protein BRADI_3g21744v3 [Brachypodium distachyon]	-	-	-	-	-	-	-	-	-	0	0	0	49	10	16	10	1342	119	494	463	159	876	932	71	325	1917	1163	867	297	594	979	1729	1209	0	0	0	2.52	0.55	0.88	0.52	70.56	7.28	34.27	30.23	8.05	66.79
TRINITY_DN16166_c0_g3	1076	TRINITY_DN16166_c0_g3_i1;TRINITY_DN16166_c0_g3_i2	unnamed protein product [Triticum aestivum]	TPRP-F1	36.4 kDa proline-rich protein OS=Solanum lycopersicum GN=TPRP-F1 PE=2 SV=1	GO:0006869(lipid transport);GO:0008289(lipid binding);GO:0009506(plasmodesma);GO:0009507(chloroplast);GO:0009535(chloroplast thylakoid membrane);GO:0016020(membrane);GO:0048046(apoplast)	ENOG41105C5(AAI)	-	-	-	-	I1J2I0.1 PF14547.4;Hydrophob_seed;	1386	1951	518	5	31	165	6	12	3	0	2	500	0	0	0	17	1	2	0	3	0	28	232	175	60.33	95.6	22.9	0.24	1.52	9.83	0.28	0.74	0.57	0	0.12	32.8	0
TRINITY_DN16184_c0_g1	2054	TRINITY_DN16184_c0_g1_i1;TRINITY_DN16184_c0_g1_i2;TRINITY_DN16184_c0_g1_i3;TRINITY_DN16184_c0_g1_i4;TRINITY_DN16184_c0_g1_i5	predicted protein [Hordeum vulgare subsp. vulgare]	-	-	-	ENOG410YUES(expressed protein)	-	-	-	-	-	30	57	18	734	858	1662.17	123	71	74	112	59	166	52	32	119	387	100	37	14	80	108	28	45	98	0.94	1.97	0.76	24.19	29.82	61.09	3.98	2.41	2.93	4.87	2.14	5.29	2.15
TRINITY_DN15879_c1_g1	733	TRINITY_DN15879_c1_g1_i1	non-specific lipid-transfer protein 2-like [Aegilops tauschii subsp. tauschii]	-	Non-specific lipid-transfer protein 2 OS=Apium graveolens var. rapaceum PE=1 SV=1	GO:0005576(extracellular region);GO:0006869(lipid transport);GO:0008289(lipid binding)	ENOG411052Z(AAI)	-	-	-	-	W5ACH3.1 PF14368.4;LTP_2;	3	2	0	638	1004	1530.53	760	1210	1475.05	390.24	154	1632	735	887	128	159	721.37	1220.58	450	428	296	512	379	786	0.22	0.17	0	50.1	82.43	125.49	58.42	96.81	136.88	41.49	15.39	122.61	85.1
TRINITY_DN28748_c1_g2	2499	TRINITY_DN28748_c1_g2_i1;TRINITY_DN28748_c1_g2_i10;TRINITY_DN28748_c1_g2_i11;TRINITY_DN28748_c1_g2_i2;TRINITY_DN28748_c1_g2_i3;TRINITY_DN28748_c1_g2_i4;TRINITY_DN28748_c1_g2_i5;TRINITY_DN28748_c1_g2_i6;TRINITY_DN28748_c1_g2_i7;TRINITY_DN28748_c1_g2_i8;TRINITY_DN28748_c1_g2_i9	Lysine-specific demethylase 3B [Triticum urartu]	JMJ25	Lysine-specific demethylase JMJ25 OS=Arabidopsis thaliana GN=JMJ25 PE=1 SV=1	GO:0003700(DNA binding transcription factor activity);GO:0005634(nucleus);GO:0006355(regulation of transcription, DNA-templated);GO:0043565(sequence-specific DNA binding)	ENOG410XTAA(lysine (K)-specific demethylase)	NA	NA	NA	NA(NA)	M7YR06.1 PF02373.20;JmjC;	442	310	349	328	269	292	151	589	192	864	677	455	1580	1254	552	705	2043	2122	2137	1435	1905	2400	2946.01	2597	7.08	5.69	5.7	6.2	5.02	5.74	2.66	10.29	4.06	19.91	14.72	7.99	40.67
TRINITY_DN12708_c0_g1	1392	TRINITY_DN12708_c0_g1_i1;TRINITY_DN12708_c0_g1_i2	1-aminocyclopropane-1-carboxylate oxidase 1-like [Aegilops tauschii subsp. tauschii]	ACO1	1-aminocyclopropane-1-carboxylate oxidase 1 OS=Oryza sativa subsp. japonica GN=ACO1 PE=2 SV=1	GO:0009693(ethylene biosynthetic process);GO:0051213(dioxygenase activity)	COG3491(2OGFe(II) oxygenase)	K05933	aminocyclopropanecarboxylate oxidase	EC:1.14.17.4	ats00270(Cysteine and methionine metabolism)	T1M7N6.1 PF14226.4;DIOX_N;	1150	1030	2103	1668	3062	1413	1385	1149	1841	560	574	908	404	917	746	504	351	198	315	509	432	164	255	321	36.2	36.83	67.13	55.82	110.91	51.6	47.39	39.28	74.07	25.22	24.31	30.52	19.96
TRINITY_DN22318_c1_g7	1798	TRINITY_DN22318_c1_g7_i1	uncharacterized protein LOC100304408 [Zea mays]	-	-	-	-	-	-	-	-	C0HFG1.1 PF00161.17;RIP;	0	0	0	0	0	0	0	0	0	457	1	0	149	0	543	2	1	1	0	0	0	0	0	0	0	0	0	0	0	0	0	0	0	14.98	0.03	0	5.42
TRINITY_DN27580_c1_g6	1016	TRINITY_DN27580_c1_g6_i1	unnamed protein product [Triticum aestivum]	-	-	-	-	-	-	-	-	-	148	17	110	19	2	24	2	3	0	1	4	2	0	4	3	0	0	0	2	9	13	1	0	0	6.91	0.9	5.25	0.94	0.11	1.27	0.1	0.15	0	0.07	0.25	0.1	0
TRINITY_DN16122_c0_g1	313	TRINITY_DN16122_c0_g1_i1;TRINITY_DN16122_c0_g1_i2	hypothetical protein TRIUR3_21260 [Triticum urartu]	HSP18.1	18.1 kDa class I heat shock protein OS=Oryza sativa subsp. japonica GN=HSP18.1 PE=2 SV=1	GO:0009408(response to heat);GO:0042542(response to hydrogen peroxide);GO:0045471(response to ethanol);GO:0046685(response to arsenic-containing substance);GO:0046686(response to cadmium ion);GO:0046688(response to copper ion)	COG0071(response to heat)	K13993	HSP20 family protein	-	ats04141(Protein processing in endoplasmic reticulum)	-	0	0	0	2	0	12	3	22	13	9	6	9	54	125	18	19	126	162	133	88	131	52	360.37	191	0	0	0	0.75	0	4.73	1.06	9.19	5.67	4.91	3.22	3.02	31.52
TRINITY_DN20068_c0_g1	3649	TRINITY_DN20068_c0_g1_i1;TRINITY_DN20068_c0_g1_i2;TRINITY_DN20068_c0_g1_i3;TRINITY_DN20068_c0_g1_i4;TRINITY_DN20068_c0_g1_i5;TRINITY_DN20068_c0_g1_i6;TRINITY_DN20068_c0_g1_i7	uncharacterized protein LOC109751772 isoform X5 [Aegilops tauschii subsp. tauschii]	-	-	-	ENOG410YDGU(PHD)	-	-	-	-	M0V5E6.1 PF00628.27;PHD;	438	326	274	569	357	291	285	719	272	699	608	978	1128	1915	640	680	2124	2458	2682	1542	1725	2618	2878	3165	7.85	6.07	4.88	9.62	6.45	4.69	4.66	10.81	5.26	14.38	12.96	16.48	26.41
TRINITY_DN25922_c0_g1	2477	TRINITY_DN25922_c0_g1_i1;TRINITY_DN25922_c0_g1_i2;TRINITY_DN25922_c0_g1_i3;TRINITY_DN25922_c0_g1_i4;TRINITY_DN25922_c0_g1_i5;TRINITY_DN25922_c0_g1_i6	homeobox-leucine zipper protein HOX22-like [Aegilops tauschii subsp. tauschii]	HOX22	Homeobox-leucine zipper protein HOX22 OS=Oryza sativa subsp. indica GN=HOX22 PE=2 SV=2	GO:0004674(protein serine/threonine kinase activity);GO:0005634(nucleus);GO:0005737(cytoplasm);GO:0005886(plasma membrane);GO:0035556(intracellular signal transduction)	ENOG410Z2UE(homeobox-leucine zipper protein)	NA	NA	NA	NA(NA)	A0A0D3F3Q4.1 PF00069.23;Pkinase;	139	146	43	2400.3	1370	1153	3582.08	6307.5	3277.23	2517	2332	2115	2805.85	2602.46	912	1525.4	2691.09	2957.08	1085	2002.74	2378.16	1456.29	2628	3031.96	6	7.55	1.91	208.1	123.32	80.29	272.08	416.1	337.07	225.9	176.34	130.61	266.2
TRINITY_DN22999_c0_g4	275	TRINITY_DN22999_c0_g4_i1	hypothetical protein TRIUR3_28420 [Triticum urartu]	-	-	-	ENOG4111NY1(inactive poly ADP-ribose polymerase)	-	-	-	-	-	9	9	1	68	18	33	10	147	76	271	88	161	629	564	95	86	821	1003	487	440	776	702	1027	821	4.19	4.99	0.51	33.32	8.74	15.16	4.44	75.17	43.05	185.5	55.69	70.73	452.91
TRINITY_DN28785_c1_g1	1374	TRINITY_DN28785_c1_g1_i1;TRINITY_DN28785_c1_g1_i10;TRINITY_DN28785_c1_g1_i11;TRINITY_DN28785_c1_g1_i2;TRINITY_DN28785_c1_g1_i3;TRINITY_DN28785_c1_g1_i4;TRINITY_DN28785_c1_g1_i5;TRINITY_DN28785_c1_g1_i6;TRINITY_DN28785_c1_g1_i7;TRINITY_DN28785_c1_g1_i8;TRINITY_DN28785_c1_g1_i9	probable NAD kinase 1 isoform X2 [Aegilops tauschii subsp. tauschii]	Os01g0957000	Probable NAD kinase 1 OS=Oryza sativa subsp. japonica GN=Os01g0957000 PE=2 SV=1	GO:0003951(NAD+ kinase activity);GO:0005516(calmodulin binding);GO:0005524(ATP binding);GO:0005737(cytoplasm);GO:0006741(NADP biosynthetic process);GO:0016021(integral component of membrane);GO:0016310(phosphorylation);GO:0019363(pyridine nucleotide biosynthetic process);GO:0019674(NAD metabolic process);GO:0042736(NADH kinase activity)	COG0061(Catalyzes the phosphorylation of NAD to NADP. Utilizes ATP and other nucleoside triphosphates as well as inorganic polyphosphate as a source of phosphorus (By similarity))	K00858	NAD+ kinase	EC:2.7.1.23	ats00760(Nicotinate and nicotinamide metabolism)	M0WJP3.1 PF01513.19;NAD_kinase;	28	27	31	194	29	70	30	166	57	355	154	232	371	499	103	215	814	645	601	449	538.88	847	1231	922	1.25	1.31	1.48	7.3	1.26	3.71	1.26	6.93	3.27	18.75	7.8	10.41	25.68
TRINITY_DN13900_c0_g2	801	TRINITY_DN13900_c0_g2_i1	chemocyanin-like [Aegilops tauschii subsp. tauschii]	-	Chemocyanin OS=Lilium longiflorum PE=1 SV=1	GO:0046658(anchored component of plasma membrane)	ENOG410YPS7(Basic blue)	-	-	-	-	T1LLA9.1 PF02298.15;Cu_bind_like;	16	47	2	749	494	498	2600	724	1719	1079	836	975	388	684	386	184	81	439	258	419	185	137	379	367	1.04	3.48	0.13	51.54	35.78	36.05	176.55	50.8	140.1	100.35	73.14	64.81	39.43
TRINITY_DN16414_c0_g4	744	TRINITY_DN16414_c0_g4_i1	putative protein phosphatase 2C 6 [Triticum urartu]	Os01g0583100	Probable protein phosphatase 2C 6 OS=Oryza sativa subsp. japonica GN=Os01g0583100 PE=1 SV=1	-	COG0631(Phosphatase)	K14497	protein phosphatase 2C	EC:3.1.3.16	ats04016(MAPK signaling pathway - plant);ats04075(Plant hormone signal transduction)	-	245	198	158	1001	1011	680	592	1805	591	1195	1093	1847	1910	3332	902	1151	3170	2564	3350	2200	2381	3017	4956	3849	17.82	16.43	11.88	76.85	81.25	54.58	44.56	141.21	53.64	124.17	106.8	135.9	216.28
TRINITY_DN17026_c0_g1	1505	TRINITY_DN17026_c0_g1_i1;TRINITY_DN17026_c0_g1_i2;TRINITY_DN17026_c0_g1_i3	F-box protein SKP2A [Triticum urartu]	SKP2A	F-box protein SKP2A OS=Arabidopsis thaliana GN=SKP2A PE=1 SV=1	GO:0004842(ubiquitin-protein transferase activity);GO:0005515(protein binding);GO:0005634(nucleus);GO:0005737(cytoplasm);GO:0009734(auxin-activated signaling pathway);GO:0010311(lateral root formation);GO:0016567(protein ubiquitination);GO:0019005(SCF ubiquitin ligase complex);GO:0031146(SCF-dependent proteasomal ubiquitin-dependent protein catabolic process);GO:0051781(positive regulation of cel…	ENOG41103D0(F-box protein)	K03875	F-box and leucine-rich repeat protein 1 (S-phase kinase-associated protein 2)	-	ats04120(Ubiquitin mediated proteolysis)	A0A0E0PMR5.1 PF00646.31;F-box;	36	63	19	132	75	86	235	816	246	548	397	356	1643.98	1447.98	335	278	1538	2039	534	406	713	660.93	1080.96	1204	1.04	2.02	0.55	3.98	2.45	2.81	7.24	25.27	8.89	22.22	15.17	12.17	78.79
TRINITY_DN21362_c0_g3	1759	TRINITY_DN21362_c0_g3_i1;TRINITY_DN21362_c0_g3_i2;TRINITY_DN21362_c0_g3_i3;TRINITY_DN21362_c0_g3_i4;TRINITY_DN21362_c0_g3_i5;TRINITY_DN21362_c0_g3_i6;TRINITY_DN21362_c0_g3_i7;TRINITY_DN21362_c0_g3_i8;TRINITY_DN21362_c0_g3_i9	Uncharacterized RNA-binding protein C25G10.01 [Triticum urartu]	SR45A	Serine/arginine-rich splicing factor SR45a OS=Arabidopsis thaliana GN=SR45A PE=1 SV=1	GO:0003676(nucleic acid binding);GO:0003723(RNA binding);GO:0005681(spliceosomal complex);GO:0006397(mRNA processing);GO:0008380(RNA splicing);GO:0009644(response to high light intensity);GO:0016021(integral component of membrane);GO:0016607(nuclear speck);GO:0043484(regulation of RNA splicing)	ENOG4111WRB(RNA binding motif protein)	K12897	transformer-2 protein	-	lja03040(Spliceosome)	A0A0E0KBN9.1 PF00076.20;RRM_1;	3304	3610	3432	1739	251	643	18275	19414	20468	4610	3892	3810	6897	6770	3637	3655	6928.01	6341	4792.01	5757	5742	4753	6947	7904.01	217.98	237.28	213.36	152.76	21.18	60.96	1114.63	1456.58	1442.09	480.78	386.47	335.52	961.91
TRINITY_DN13870_c0_g1	2372	TRINITY_DN13870_c0_g1_i1;TRINITY_DN13870_c0_g1_i2	uncharacterized protein LOC109734720 [Aegilops tauschii subsp. tauschii]	-	-	GO:0003674(molecular_function);GO:0005634(nucleus);GO:0051513(regulation of monopolar cell growth)	ENOG410YFY6(expressed protein)	-	-	-	-	I1IKR8.1 PF14309.4;DUF4378;	672	351	596	1	25	2	2	4	1	0	0	49	2	2	5	1	9	16	17	22	1	5	7	16	15.32	8.68	13.98	0.02	0.49	0.04	0.04	0.07	0.02	0	0	0.89	0.05
TRINITY_DN18966_c1_g5	1771	TRINITY_DN18966_c1_g5_i1;TRINITY_DN18966_c1_g5_i2	protein transport protein SEC16B homolog [Aegilops tauschii subsp. tauschii]	-	-	-	ENOG4111J6D(SEC16 homolog B (S. cerevisiae))	NA	NA	NA	NA(NA)	-	73	36	57	47	29	20	18	37	14	42	29	103	147	167	96	70	237	294	208	209	194	489	366	397	3.34	2.41	2.25	1.6	1.63	1.34	0.46	1.84	0.91	2.24	0.91	5.26	6.84
TRINITY_DN23764_c0_g1	1202	TRINITY_DN23764_c0_g1_i1	zinc finger CCCH domain-containing protein 19-like isoform X2 [Aegilops tauschii subsp. tauschii]	-	-	-	ENOG41120EC(GYF domain-containing protein)	-	-	-	-	-	69	52	46	31	35	27	11	15	13	48	55	91	179	177	94	64	245	254	227	145	241	236	287	282	2.59	2.21	1.76	1.23	1.5	1.16	0.44	0.61	0.62	2.57	2.77	3.6	10.57
TRINITY_DN29155_c1_g6	878	TRINITY_DN29155_c1_g6_i1	sucrose:sucrose 1-fructosyltransferase-like [Aegilops tauschii subsp. tauschii]	1-SST	Sucrose:sucrose 1-fructosyltransferase OS=Festuca arundinacea GN=1-SST PE=1 SV=1	GO:0005975(carbohydrate metabolic process);GO:0050306(sucrose 1F-fructosyltransferase activity)	COG1621(Hydrolase)	NA	NA	NA	NA(NA)	W5H1D6.1 PF08244.10;Glyco_hydro_32C;	2	0	1	52	86	10	1172	119	35	92	43	14	148	23	75	6	24	4	4	17	3	0	3	3	0.11	0	0.06	3.14	5.5	0.64	70.3	7.33	2.51	7.49	3.3	0.82	13.21
TRINITY_DN15454_c0_g1	879	TRINITY_DN15454_c0_g1_i1;TRINITY_DN15454_c0_g1_i2;TRINITY_DN15454_c0_g1_i3;TRINITY_DN15454_c0_g1_i4;TRINITY_DN15454_c0_g1_i5;TRINITY_DN15454_c0_g1_i6	late embryogenesis abundant protein D-34-like isoform X1 [Aegilops tauschii subsp. tauschii]	-	Late embryogenesis abundant protein D-34 OS=Gossypium hirsutum PE=3 SV=1	GO:0003674(molecular_function);GO:0005634(nucleus);GO:0005730(nucleolus);GO:0005737(cytoplasm);GO:0005829(cytosol);GO:0006873(cellular ion homeostasis);GO:0006970(response to osmotic stress);GO:0009414(response to water deprivation);GO:0009737(response to abscisic acid);GO:0009793(embryo development ending in seed dormancy);GO:0009845(seed germination);GO:0010226(response to lithium ion)	ENOG4110500(late embryogenesis abundant protein)	-	-	-	-	W5FP47.1 PF04927.10;SMP;	0	0	0	21	6	3	18	3442	49	493	434	434	640	469	36	430	2866	2043	344	218	504	501	399	540	0	0	0	1.6	0.82	0.93	4.3	653.8	10.9	150.2	110.99	113.66	172.03
TRINITY_DN28713_c0_g2	692	TRINITY_DN28713_c0_g2_i1;TRINITY_DN28713_c0_g2_i2;TRINITY_DN28713_c0_g2_i3;TRINITY_DN28713_c0_g2_i4;TRINITY_DN28713_c0_g2_i5;TRINITY_DN28713_c0_g2_i6	uncharacterized protein LOC109742240 [Aegilops tauschii subsp. tauschii]	-	-	-	ENOG4111MHU(Reverse transcriptase (RNA-dependent DNA polymerase))	NA	NA	NA	NA(NA)	C7J6J5.1 PF00078.25;RVT_1;	0	2	0	2	1	0	0	2	2	24	1	3	69	53	6	23	342	196	88	50	49	118	75	193	0	1.19	0	0.18	0.1	0	0	0.85	0.71	4.14	0.11	0.53	10.12
TRINITY_DN20014_c0_g6	3287	TRINITY_DN20014_c0_g6_i1;TRINITY_DN20014_c0_g6_i10;TRINITY_DN20014_c0_g6_i11;TRINITY_DN20014_c0_g6_i12;TRINITY_DN20014_c0_g6_i13;TRINITY_DN20014_c0_g6_i2;TRINITY_DN20014_c0_g6_i3;TRINITY_DN20014_c0_g6_i4;TRINITY_DN20014_c0_g6_i5;TRINITY_DN20014_c0_g6_i6;TRINITY_DN20014_c0_g6_i7;TRINITY_DN20014_c0_g6_i8;TRINITY_DN20014_c0_g6_i9	reticulon-like protein B9 [Aegilops tauschii subsp. tauschii]	-	-	-	ENOG410XPKH(Reticulon)	NA	NA	NA	NA(NA)	I1HBU0.1 PF02453.15;Reticulon;	0	0	0	4	3	0	67	795	20	10	13	4	100	45	68	61	117	13	12	61	62	114	34	1583	0	0	0	0.06	0.05	0	2.01	17.34	0.41	0.46	0.4	0.1	2.9
TRINITY_DN28528_c0_g2	2564	TRINITY_DN28528_c0_g2_i1;TRINITY_DN28528_c0_g2_i2	phytolongin Phyl1.1-like [Aegilops tauschii subsp. tauschii]	-	-	GO:0000149(SNARE binding);GO:0005484(SNAP receptor activity);GO:0006887(exocytosis);GO:0006906(vesicle fusion);GO:0031201(SNARE complex)	ENOG410XPT4(Splicing factor 3B subunit 4)	-	-	-	-	-	9	13	5	44	48	36	49	92	103	117	79	89	111	199	29	110	530	291	346	342	227	417	328	321	0.14	0.23	0.08	0.72	0.86	0.65	0.83	1.55	2.02	2.57	1.64	1.49	2.71
TRINITY_DN20448_c0_g1	904	TRINITY_DN20448_c0_g1_i1	unknown [Triticum aestivum]	FREE1	Protein FREE1 OS=Arabidopsis thaliana GN=FREE1 PE=1 SV=1	GO:0000813(ESCRT I complex);GO:0003729(mRNA binding);GO:0005515(protein binding);GO:0005634(nucleus);GO:0005774(vacuolar membrane);GO:0007165(signal transduction);GO:0015031(protein transport);GO:0031902(late endosome membrane);GO:0035091(phosphatidylinositol binding);GO:0036258(multivesicular body assembly);GO:0043130(ubiquitin binding);GO:0046872(metal ion binding);GO:0055072(iron ion homeostas…	ENOG41121ZX(FYVE domain protein)	-	-	-	-	E6NTZ2.1 PF08416.11;PTB;	112	86	68	114	79	81	88	161	73	174	176	223	371	502	206	172	571	540	520	369	436	476	749	721	6.13	5.35	3.82	6.61	4.85	4.98	5.08	9.52	5.02	13.6	12.95	12.62	31.81
TRINITY_DN28689_c1_g4	2368	TRINITY_DN28689_c1_g4_i1	chalcone synthase 2-like [Aegilops tauschii subsp. tauschii]	CHS2	Chalcone synthase 2 OS=Secale cereale GN=CHS2 PE=2 SV=1	GO:0009715(chalcone biosynthetic process);GO:0016210(naringenin-chalcone synthase activity);GO:0034081(polyketide synthase complex);GO:1901696(cannabinoid biosynthetic process)	COG3424(synthase)	K00660	chalcone synthase	EC:2.3.1.74	ats00941(Flavonoid biosynthesis);ats04712(Circadian rhythm - plant)	W5FPU8.1 PF00195.17;Chal_sti_synt_N;	0	0	0	1	0	0	0	0	0	1454	15	5	0	1017	1	2	0	0	2	0	1	1	6	4	0	0	0	0.02	0	0	0	0	0	34.78	0.34	0.09	0
TRINITY_DN113_c0_g1	863	TRINITY_DN113_c0_g1_i1	-	-	-	-	-	-	-	-	-	-	184	0	98	0	0	0	2	0	0	0	0	0	2	0	0	0	0	0	0	0	0	0	0	0	10.76	0	5.89	0	0	0	0.12	0	0	0	0	0	0.18
TRINITY_DN25605_c1_g2	644	TRINITY_DN25605_c1_g2_i1;TRINITY_DN25605_c1_g2_i2;TRINITY_DN25605_c1_g2_i3	HSP40, partial [Triticum aestivum]	DNAJB6	DnaJ homolog subfamily B member 6 OS=Bos taurus GN=DNAJB6 PE=2 SV=1	GO:0005737(cytoplasm);GO:0006457(protein folding);GO:0051082(unfolded protein binding)	COG0484(ATP binding to DnaK triggers the release of the substrate protein, thus completing the reaction cycle. Several rounds of ATP-dependent interactions between DnaJ, DnaK and GrpE are required for fully efficient folding. Also involved, together with DnaK and GrpE, in the DNA replication of plasmids through activation of initiation proteins (By similarity))	NA	NA	NA	NA(NA)	A8MR40.1 PF01556.16;DnaJ_C;	285	203.17	304	112	22	77	458	948	407	161	245	317	610	900	299	288	1247.53	897	1188	990	956.37	1018	1665	1456	113.38	113.34	130.34	51.6	6.92	29.57	163.81	401.48	145.63	105.33	156.98	139.95	343
TRINITY_DN17672_c0_g5	2325	TRINITY_DN17672_c0_g5_i1;TRINITY_DN17672_c0_g5_i2;TRINITY_DN17672_c0_g5_i3;TRINITY_DN17672_c0_g5_i4;TRINITY_DN17672_c0_g5_i5	putative disease resistance RPP13-like protein 3 isoform X1 [Aegilops tauschii subsp. tauschii]	RPH8A	Disease resistance protein RPH8A OS=Arabidopsis thaliana GN=RPH8A PE=3 SV=1	GO:0004185(serine-type carboxypeptidase activity);GO:0051603(proteolysis involved in cellular protein catabolic process)	COG4886(leucine Rich Repeat)	K13457	disease resistance protein RPM1	-	bdi04626(Plant-pathogen interaction)	-	54	47	2	177	53	46	237	1381	489	657	455	351	1040	2911	322	831	1878	3766	2461	1518	1892	2888	3347	2069	0.98	0.96	0.04	3.47	1.1	0.99	4.73	27.53	11.26	16.9	11.05	6.84	29.91
TRINITY_DN26437_c0_g3	2029	TRINITY_DN26437_c0_g3_i1	predicted protein [Hordeum vulgare subsp. vulgare]	Os05g0150900	Histidine--tRNA ligase, cytoplasmic OS=Oryza sativa subsp. japonica GN=Os05g0150900 PE=2 SV=2	GO:0004821(histidine-tRNA ligase activity);GO:0005739(mitochondrion);GO:0006427(histidyl-tRNA aminoacylation);GO:0032543(mitochondrial translation)	COG0124(Histidyl-trna synthetase)	K01892	histidyl-tRNA synthetase	EC:6.1.1.21	ats00970(Aminoacyl-tRNA biosynthesis)	W4ZX47.1 PF13393.4;tRNA-synt_His;	316	287	264	137	143	159	77	101	72	237	139	246	496	485	343	320	533	521	811	394	425	611	609	1346	6.32	6.46	5.35	2.91	3.31	3.7	1.68	2.2	1.83	6.75	3.73	5.3	15.7
TRINITY_DN22118_c1_g2	2436	TRINITY_DN22118_c1_g2_i1;TRINITY_DN22118_c1_g2_i2;TRINITY_DN22118_c1_g2_i3;TRINITY_DN22118_c1_g2_i4;TRINITY_DN22118_c1_g2_i5;TRINITY_DN22118_c1_g2_i6;TRINITY_DN22118_c1_g2_i7;TRINITY_DN22118_c1_g2_i8	hexokinase-7 [Aegilops tauschii subsp. tauschii]	HXK7	Hexokinase-7 OS=Oryza sativa subsp. japonica GN=HXK7 PE=2 SV=2	GO:0001678(cellular glucose homeostasis);GO:0004340(glucokinase activity);GO:0005829(cytosol);GO:0006096(glycolytic process);GO:0008865(fructokinase activity);GO:0019158(mannokinase activity)	COG5026(hexokinase)	K00844	hexokinase	EC:2.7.1.1	ats00010(Glycolysis / Gluconeogenesis);ats00051(Fructose and mannose metabolism);ats00052(Galactose metabolism);ats00500(Starch and sucrose metabolism);ats00520(Amino sugar and nucleotide sugar metabolism);ats00524(Neomycin, kanamycin and gentamicin biosynthesis)	M0X8J7.1 PF03727.14;Hexokinase_2;	30	40.97	11	291	148.51	90	80.73	947	219	804	447	625	1200.98	1353	281	590	1651	1374	1849.99	1216	1249	1275	1710	1693.88	0.53	0.77	0.19	5.29	3.04	1.79	1.53	17.39	4.73	19.91	10.61	11.39	33.73
TRINITY_DN19050_c3_g1	661	TRINITY_DN19050_c3_g1_i1;TRINITY_DN19050_c3_g1_i2;TRINITY_DN19050_c3_g1_i3;TRINITY_DN19050_c3_g1_i4	uncharacterized protein LOC109736980 [Aegilops tauschii subsp. tauschii]	-	-	-	-	-	-	-	-	-	0	0	0	2	1.19	1	1	2	1	3	1	6	9	101	13	29	46.69	55	50	68.29	16	93	67.69	17	0	0	0	1.11	0.24	0.13	0.5	0.41	0.23	0.53	0.12	1.61	5.57
TRINITY_DN29145_c3_g1	1338	TRINITY_DN29145_c3_g1_i1;TRINITY_DN29145_c3_g1_i2;TRINITY_DN29145_c3_g1_i3;TRINITY_DN29145_c3_g1_i4	protein EARLY-RESPONSIVE TO DEHYDRATION 7, chloroplastic-like [Aegilops tauschii subsp. tauschii]	ERD7	Protein EARLY-RESPONSIVE TO DEHYDRATION 7, chloroplastic OS=Arabidopsis thaliana GN=ERD7 PE=1 SV=1	GO:0003674(molecular_function);GO:0005737(cytoplasm);GO:0005886(plasma membrane);GO:0007623(circadian rhythm);GO:0009409(response to cold);GO:0009414(response to water deprivation);GO:0009507(chloroplast);GO:0009644(response to high light intensity);GO:0009651(response to salt stress);GO:0009737(response to abscisic acid)	ENOG410ZEPM(Spastic paraplegia 20 (Troyer syndrome))	K19366	spartin	-	ats04144(Endocytosis)	M0VX91.1 PF06911.10;Senescence;	220.57	221.6	234.95	376.52	370.06	463.28	112.76	513.42	367.81	368.99	913.57	604.61	1055.25	2240	632.59	572.96	2663.58	2561.31	1987.26	1321.33	1437.32	2443.17	3355.09	3748.44	12.74	11.62	13.15	14.87	18.2	20.77	5.65	21.45	20.82	20.03	45.9	26.68	61.96
TRINITY_DN27061_c0_g1	1122	TRINITY_DN27061_c0_g1_i1;TRINITY_DN27061_c0_g1_i10;TRINITY_DN27061_c0_g1_i11;TRINITY_DN27061_c0_g1_i12;TRINITY_DN27061_c0_g1_i13;TRINITY_DN27061_c0_g1_i14;TRINITY_DN27061_c0_g1_i15;TRINITY_DN27061_c0_g1_i16;TRINITY_DN27061_c0_g1_i17;TRINITY_DN27061_c0_g1_i2;TRINITY_DN27061_c0_g1_i3;TRINITY_DN27061_c0_g1_i4;TRINITY_DN27061_c0_g1_i5;TRINITY_DN27061_c0_g1_i6;TRINITY_DN27061_c0_g1_i7;TRINITY_DN27061_…	-	-	-	-	-	-	-	-	-	-	8.4	2	6.24	4.83	2	3.52	1	14	14	61.84	10	38.62	164.11	109.19	11.28	21.79	543.41	426.88	145.84	140.07	118.48	253.15	523.57	285	1.98	1.32	3.04	1.64	1.15	0.84	0.07	0.86	1.36	9.91	1.22	4.21	21.27
TRINITY_DN21619_c0_g3	587	TRINITY_DN21619_c0_g3_i1	flavin-containing monooxygenase FMO GS-OX-like 9 [Oryza sativa Japonica Group]	-	-	GO:0004497(monooxygenase activity);GO:0055114(oxidation-reduction process)	COG2072(Monooxygenase)	-	-	-	-	T1NH23.1 PF00743.17;FMO-like;	1	0	0	2	4	4	1	3	1	4	3	10	6	29	1	17	63	47	65	44	27	71	148	55	0.11	0	0	0.22	0.46	0.46	0.11	0.34	0.13	0.61	0.43	1.04	0.99
TRINITY_DN20573_c0_g2	868	TRINITY_DN20573_c0_g2_i1;TRINITY_DN20573_c0_g2_i2;TRINITY_DN20573_c0_g2_i3;TRINITY_DN20573_c0_g2_i4	hypothetical protein TRIUR3_28781 [Triticum urartu]	HIPP05	Heavy metal-associated isoprenylated plant protein 5 OS=Arabidopsis thaliana GN=HIPP05 PE=1 SV=2	GO:0005737(cytoplasm);GO:0030001(metal ion transport);GO:0046914(transition metal ion binding);GO:0046916(cellular transition metal ion homeostasis)	COG2608(heavy metal transport detoxification protein)	-	-	-	-	W5E2F7.1 PF00403.24;HMA;	78	49	33	298	82	238	126	621	223	627	456	471	1530	1057	275	365	2085	2553	1480	1060	1361	1851	1890	2359	4.67	5.4	3.36	21.03	7.08	17.67	14.42	43.71	17.33	61.14	38.51	39.25	157.96
TRINITY_DN16321_c0_g4	1557	TRINITY_DN16321_c0_g4_i1	hypothetical protein BRADI_5g15220v3 [Brachypodium distachyon]	GRXC2	Glutaredoxin-C2 OS=Arabidopsis thaliana GN=GRXC2 PE=2 SV=1	GO:0005737(cytoplasm);GO:0005773(vacuole);GO:0005794(Golgi apparatus);GO:0005829(cytosol);GO:0005886(plasma membrane);GO:0008794(arsenate reductase (glutaredoxin) activity);GO:0009055(electron transfer activity);GO:0015035(protein disulfide oxidoreductase activity);GO:0016021(integral component of membrane);GO:0045454(cell redox homeostasis);GO:0048046(apoplast)	COG0695(Glutaredoxin)	NA	NA	NA	NA(NA)	W5C162.1 PF00462.22;Glutaredoxin;	12.08	13.1	9.06	277.14	130.35	94.24	43.27	473.31	211.53	248.92	136.53	261.55	369.44	401.69	150.95	168.63	611.72	826.46	832.73	703.12	525.11	810.88	717.02	1038.91	0.33	0.4	0.25	8.02	4.09	2.96	1.28	14.03	7.32	9.67	5	7.62	15.91
TRINITY_DN26154_c0_g2	3180	TRINITY_DN26154_c0_g2_i1;TRINITY_DN26154_c0_g2_i10;TRINITY_DN26154_c0_g2_i11;TRINITY_DN26154_c0_g2_i12;TRINITY_DN26154_c0_g2_i13;TRINITY_DN26154_c0_g2_i14;TRINITY_DN26154_c0_g2_i15;TRINITY_DN26154_c0_g2_i2;TRINITY_DN26154_c0_g2_i3;TRINITY_DN26154_c0_g2_i4;TRINITY_DN26154_c0_g2_i5;TRINITY_DN26154_c0_g2_i6;TRINITY_DN26154_c0_g2_i7;TRINITY_DN26154_c0_g2_i8;TRINITY_DN26154_c0_g2_i9	Heat shock 70 kDa protein 4L [Triticum urartu]	HSP70-14	Heat shock 70 kDa protein 14 OS=Arabidopsis thaliana GN=HSP70-14 PE=2 SV=1	GO:0005515(protein binding);GO:0005524(ATP binding);GO:0005634(nucleus);GO:0005737(cytoplasm);GO:0005829(cytosol);GO:0005886(plasma membrane);GO:0006457(protein folding);GO:0009408(response to heat);GO:0046686(response to cadmium ion)	COG0443(Heat shock protein)	NA	NA	NA	NA(NA)	A0A0E0KZ79.1 PF00012.18;HSP70;	1478	1124	1051	1114	647	515	3334	4745.99	3140	1220	1380	1747	3642	4101	1991	1969	6164	5770.69	6229.66	3319	4865.66	5654.71	8011.06	8708.38	19.11	17.37	14.17	16.52	13.45	8.79	62.52	76.98	76.16	23.48	26.24	25.97	72.52
TRINITY_DN27782_c1_g2	940	TRINITY_DN27782_c1_g2_i1;TRINITY_DN27782_c1_g2_i2;TRINITY_DN27782_c1_g2_i3;TRINITY_DN27782_c1_g2_i4;TRINITY_DN27782_c1_g2_i5;TRINITY_DN27782_c1_g2_i6	-	-	-	-	-	-	-	-	-	-	9	2	0	487	337	1501	690	1645	645	389	342	4388	395	461	243	358	735	337	622	666	414	387	826	780	1.05	0.21	0	35.42	35.14	95.73	56.08	154.94	52.67	39.78	30.11	266.67	45.18
TRINITY_DN21895_c0_g4	1153	TRINITY_DN21895_c0_g4_i1	Isopentenyl-diphosphate Delta-isomerase II, chloroplastic [Triticum urartu]	IPI1	Isopentenyl-diphosphate Delta-isomerase I OS=Clarkia breweri GN=IPI1 PE=2 SV=2	GO:0004452(isopentenyl-diphosphate delta-isomerase activity);GO:0005739(mitochondrion);GO:0005829(cytosol);GO:0008299(isoprenoid biosynthetic process);GO:0009240(isopentenyl diphosphate biosynthetic process);GO:0009507(chloroplast);GO:0009908(flower development);GO:0015979(photosynthesis);GO:0015995(chlorophyll biosynthetic process);GO:0016787(hydrolase activity);GO:0046872(metal ion binding);GO:…	ENOG41128QA(NA)	K01823	isopentenyl-diphosphate Delta-isomerase	EC:5.3.3.2	ats00900(Terpenoid backbone biosynthesis)	W5B394.1 PF00293.26;NUDIX;	107.46	97.33	90.42	18.84	13.07	7.8	281.3	97.11	165.77	59.21	45.84	67.62	12.43	17.21	57.4	30.68	11.46	3.54	0	5.55	7.72	2.12	2.51	1.09	4.25	4.36	3.65	0.79	0.59	0.35	11.91	4.16	8.29	3.34	2.44	2.81	0.77
TRINITY_DN28428_c0_g1	538	TRINITY_DN28428_c0_g1_i1;TRINITY_DN28428_c0_g1_i2;TRINITY_DN28428_c0_g1_i3;TRINITY_DN28428_c0_g1_i4	NAC domain-containing protein 35-like [Aegilops tauschii subsp. tauschii]	NAC035	NAC domain-containing protein 35 OS=Arabidopsis thaliana GN=NAC035 PE=1 SV=2	GO:0003700(DNA binding transcription factor activity);GO:0005634(nucleus);GO:0007275(multicellular organism development);GO:0009965(leaf morphogenesis);GO:0010200(response to chitin);GO:0045792(negative regulation of cell size);GO:0048281(inflorescence morphogenesis)	ENOG41115KT((No apical meristem) protein)	K13126	polyadenylate-binding protein	-	fve03013(RNA transport);fve03015(mRNA surveillance pathway);fve03018(RNA degradation)	M0UWY9.1 PF02365.13;NAM;	123	36	100	71	28	55	1	0	1	18	33	14	3	8	23	2	0	0	0	14	7	0	1	0	15.36	7.09	17.27	11.65	3.72	7.26	0.6	0	0.15	3.86	5.53	3.97	0.58
TRINITY_DN28504_c0_g1	2306	TRINITY_DN28504_c0_g1_i1;TRINITY_DN28504_c0_g1_i10;TRINITY_DN28504_c0_g1_i11;TRINITY_DN28504_c0_g1_i12;TRINITY_DN28504_c0_g1_i13;TRINITY_DN28504_c0_g1_i14;TRINITY_DN28504_c0_g1_i15;TRINITY_DN28504_c0_g1_i16;TRINITY_DN28504_c0_g1_i17;TRINITY_DN28504_c0_g1_i2;TRINITY_DN28504_c0_g1_i3;TRINITY_DN28504_c0_g1_i4;TRINITY_DN28504_c0_g1_i5;TRINITY_DN28504_c0_g1_i6;TRINITY_DN28504_c0_g1_i7;TRINITY_DN28504_…	hypothetical protein TRIUR3_26756 [Triticum urartu]	-	-	-	-	-	-	-	-	-	326	248	323	639	597	472	1393	6082.99	2316	2297	1695	1278	3489	2493	1363	1655	3200.01	3152	2861	4280	3717	3193.01	3376.01	4849	10.8	8.65	7.36	16.77	18.42	16.2	41.15	164.37	74.44	79.53	61.01	42.05	154.36
TRINITY_DN20205_c0_g1	2802	TRINITY_DN20205_c0_g1_i1;TRINITY_DN20205_c0_g1_i2;TRINITY_DN20205_c0_g1_i3;TRINITY_DN20205_c0_g1_i4;TRINITY_DN20205_c0_g1_i5;TRINITY_DN20205_c0_g1_i6;TRINITY_DN20205_c0_g1_i7;TRINITY_DN20205_c0_g1_i8	uncharacterized protein LOC109784451 isoform X1 [Aegilops tauschii subsp. tauschii]	-	-	GO:0004553(hydrolase activity, hydrolyzing O-glycosyl compounds);GO:0005576(extracellular region);GO:0031176(endo-1,4-beta-xylanase activity)	COG3693(hydrolase family 10)	-	-	-	-	W5BM19.1 PF02018.15;CBM_4_9;	121	95	78	198	125	80	69	302	195.3	255	229	547	498	1032	359	256	877.11	1005.24	1110	569.69	816	1115	1114	1425	2.39	2.37	1.75	5.57	3.02	1.75	1.81	7.13	6.73	12.4	8.43	11.07	21.66
TRINITY_DN27528_c0_g2	453	TRINITY_DN27528_c0_g2_i1;TRINITY_DN27528_c0_g2_i2;TRINITY_DN27528_c0_g2_i3;TRINITY_DN27528_c0_g2_i4	-	-	-	-	-	-	-	-	-	-	111.9	90	20	259.76	36	63	92	246	150.9	305	484.94	622.13	284	696.71	180.69	347	588.67	1212.55	1961.71	1551.95	958.85	1430.36	1511.02	1164.53	23.13	23.45	4.18	58.27	8.72	17.4	18.08	53.5	33.9	108.74	136.85	112.61	88.23
TRINITY_DN28835_c0_g4	6322	TRINITY_DN28835_c0_g4_i1;TRINITY_DN28835_c0_g4_i2	myb-related protein 2-like isoform X2 [Aegilops tauschii subsp. tauschii]	MYR2	Myb-related protein 2 OS=Arabidopsis thaliana GN=MYR2 PE=1 SV=1	GO:0003677(DNA binding);GO:0003700(DNA binding transcription factor activity);GO:0005634(nucleus);GO:0006351(transcription, DNA-templated);GO:0006355(regulation of transcription, DNA-templated)	ENOG410Y9RE(Transcription factor)	NA	NA	NA	NA(NA)	-	229.25	208.44	212	445.16	242.2	239.68	282	524.43	396.28	549	414.63	466	1038	1057.01	433.68	553.75	1441.66	1369	1197	957.73	1132.55	1369	1790.86	1912	1.35	1.37	1.25	2.79	1.67	1.66	1.83	3.36	2.98	4.6	3.27	3.01	9.69
TRINITY_DN17241_c0_g1	1667	TRINITY_DN17241_c0_g1_i1;TRINITY_DN17241_c0_g1_i2;TRINITY_DN17241_c0_g1_i3;TRINITY_DN17241_c0_g1_i4	unnamed protein product [Triticum aestivum]	-	-	GO:0003674(molecular_function);GO:0008150(biological_process);GO:0016021(integral component of membrane)	-	-	-	-	-	A0A077RUK0.1 PF04654.10;DUF599;	16	15	2	252	92	83	146	816	363	287	296	299	482	477	161	245	619	693	464	460	424	654	778	986	0.63	0.56	0.07	8.44	3.7	3.61	4.22	29.02	14.55	14.35	13.63	9.97	23.49
TRINITY_DN15375_c1_g1	1081	TRINITY_DN15375_c1_g1_i1;TRINITY_DN15375_c1_g1_i2;TRINITY_DN15375_c1_g1_i3;TRINITY_DN15375_c1_g1_i4;TRINITY_DN15375_c1_g1_i5	protein disulfide isomerase-like 1-4 [Aegilops tauschii subsp. tauschii]	PDIL1-4	Protein disulfide isomerase-like 1-4 OS=Oryza sativa subsp. japonica GN=PDIL1-4 PE=2 SV=1	GO:0003756(protein disulfide isomerase activity);GO:0005783(endoplasmic reticulum);GO:0006457(protein folding);GO:0034976(response to endoplasmic reticulum stress)	COG0526(Thioredoxin)	K09580	protein disulfide-isomerase A1	EC:5.3.4.1	ats04141(Protein processing in endoplasmic reticulum)	M0XHY0.1 PF00085.18;Thioredoxin;	164	97	185	24	29	42	20	2	5	18	24	18	4	4	22	15	5	4	1	2	2	1	0	4	13.53	5.4	17.64	2.39	2.37	4.1	2.34	0.28	0.42	2.22	2.25	1.58	0.42
TRINITY_DN15126_c1_g4	2169	TRINITY_DN15126_c1_g4_i1	uncharacterized protein LOC109740307 [Aegilops tauschii subsp. tauschii]	-	-	GO:0006396(RNA processing);GO:0009507(chloroplast)	ENOG4111RQ5(expressed protein)	-	-	-	-	-	407	155	250	1156	1496	1996	74	158	89	181	78	441	382	353	378	489	502	877	723	848	427	757	1268	997	7.55	3.23	4.69	22.78	32.13	43.05	1.5	3.19	2.1	4.78	1.94	8.83	11.21
TRINITY_DN23730_c0_g1	1046	TRINITY_DN23730_c0_g1_i1;TRINITY_DN23730_c0_g1_i2;TRINITY_DN23730_c0_g1_i3	-	-	-	-	-	-	-	-	-	-	110	75	98	225	117	116	95	149	98	152	139	320	337	579	201	197	634	900	613	558	575	736	955	768	26.6	19.93	22.13	52.99	27.38	24.32	21.67	34.85	24.61	49.8	41.67	71.19	107.95
TRINITY_DN16597_c0_g1	2015	TRINITY_DN16597_c0_g1_i1;TRINITY_DN16597_c0_g1_i2;TRINITY_DN16597_c0_g1_i3;TRINITY_DN16597_c0_g1_i4	Protein NRT1/ PTR FAMILY 4.3 [Dichanthelium oligosanthes]	NPF4.3	Protein NRT1/ PTR FAMILY 4.3 OS=Arabidopsis thaliana GN=NPF4.3 PE=2 SV=1	GO:0005215(transporter activity);GO:0005886(plasma membrane);GO:0006857(oligopeptide transport);GO:0009624(response to nematode);GO:0015333(peptide:proton symporter activity);GO:0016020(membrane);GO:0016021(integral component of membrane);GO:0022857(transmembrane transporter activity);GO:0055085(transmembrane transport)	COG3104(transporter)	NA	NA	NA	NA(NA)	K3Z4Y4.1 PF00854.19;PTR2;	732	650	717	8	8	28	9	5	2	3	3	96	3	0	23	14	6	0	1	2	6	1	2	42	22.87	24.33	19.28	0.19	0.54	1.11	0.2	0.11	0.05	0.09	0.08	5.36	0.1
TRINITY_DN27493_c0_g3	1395	TRINITY_DN27493_c0_g3_i1;TRINITY_DN27493_c0_g3_i2	-	-	-	-	-	-	-	-	-	-	4	5	9	1	7	6	6	16	5	11	11	9	42	44	23	22	73	85	91	143	61	117	105	137	0.24	0.71	1.15	0.03	0.96	0.21	0.88	1.89	0.63	0.84	1.22	0.59	5
TRINITY_DN17961_c0_g1	1171	TRINITY_DN17961_c0_g1_i1;TRINITY_DN17961_c0_g1_i2;TRINITY_DN17961_c0_g1_i3;TRINITY_DN17961_c0_g1_i4;TRINITY_DN17961_c0_g1_i5;TRINITY_DN17961_c0_g1_i6	predicted protein [Hordeum vulgare subsp. vulgare]	HIPP39	Heavy metal-associated isoprenylated plant protein 39 OS=Arabidopsis thaliana GN=HIPP39 PE=2 SV=1	GO:0005737(cytoplasm);GO:0030001(metal ion transport);GO:0046914(transition metal ion binding);GO:0046916(cellular transition metal ion homeostasis)	COG2608(heavy metal transport detoxification protein)	-	-	-	-	W5EJ87.1 PF00403.24;HMA;	534	566	1821	228	289	304	775	214	480	585	189	429	143	114	287	189	93	101	26	72	73	38	51	74	27.49	35.34	114.98	10.5	15.41	14.74	38.61	9.88	28.13	47.35	11.16	21.04	10.79
TRINITY_DN25419_c0_g1	3034	TRINITY_DN25419_c0_g1_i1;TRINITY_DN25419_c0_g1_i2;TRINITY_DN25419_c0_g1_i3	uncharacterized protein LOC109749524 isoform X2 [Aegilops tauschii subsp. tauschii]	-	-	GO:0003674(molecular_function);GO:0005739(mitochondrion);GO:0042538(hyperosmotic salinity response)	ENOG4110EQU(SLT1 protein)	-	-	-	-	-	565	483	388	801	398	410	403	762	590	1162	906	1140	1367	1888	858	939	3442	2857	2675	2155	2532	3283	3309	2798	9.62	9.23	6.78	14.44	7.89	8.14	7.53	14.15	12.92	28.06	20.76	20.91	36.83
TRINITY_DN16615_c0_g2	804	TRINITY_DN16615_c0_g2_i1;TRINITY_DN16615_c0_g2_i10;TRINITY_DN16615_c0_g2_i11;TRINITY_DN16615_c0_g2_i12;TRINITY_DN16615_c0_g2_i13;TRINITY_DN16615_c0_g2_i14;TRINITY_DN16615_c0_g2_i15;TRINITY_DN16615_c0_g2_i16;TRINITY_DN16615_c0_g2_i17;TRINITY_DN16615_c0_g2_i18;TRINITY_DN16615_c0_g2_i2;TRINITY_DN16615_c0_g2_i3;TRINITY_DN16615_c0_g2_i4;TRINITY_DN16615_c0_g2_i5;TRINITY_DN16615_c0_g2_i6;TRINITY_DN16615…	-	-	-	-	-	-	-	-	-	-	25	5	15	385	1251	796	48	156	268	281	280	280.92	304	311	112	414.78	672	310	790	740.96	391	399	833	584	5.69	2.07	3.45	100.51	396.62	298.97	14.92	47.41	81.35	86.48	104.82	92.69	116.45
TRINITY_DN12376_c0_g1	868	TRINITY_DN12376_c0_g1_i1;TRINITY_DN12376_c0_g1_i2;TRINITY_DN12376_c0_g1_i3	uncharacterized protein LOC109779832 [Aegilops tauschii subsp. tauschii]	-	-	-	ENOG4110893(NA)	-	-	-	-	-	27	31	5	28	60	65	129	106	180	92	79	1858	42	36	41	20	34	21	39	37	20	10	34	39	1.92	2.52	0.37	2.11	4.71	5.12	9.55	8.03	15.66	9.28	7.53	130.34	4.12
TRINITY_DN16809_c1_g2	467	TRINITY_DN16809_c1_g2_i1;TRINITY_DN16809_c1_g2_i2	-	-	-	-	-	-	-	-	-	-	33	28	24	22	27	22	207	348	132	66	40	41	69	33	22	23	25	11	9	14	12	8	16	9	5.45	5.35	4.21	3.76	4.81	3.71	32.7	61.11	26.55	16.12	8.77	6.26	17.73
TRINITY_DN17677_c0_g5	1409	TRINITY_DN17677_c0_g5_i1;TRINITY_DN17677_c0_g5_i2	remorin-like [Aegilops tauschii subsp. tauschii]	-	-	-	ENOG411056E(Remorin, C-terminal region )	-	-	-	-	M0Y5M8.1 PF03763.11;Remorin_C;	137	117	105	383	444	295	583	629	687	612	613	608	790	815	602	457	1189.01	1016	923	1032	876	810	1268	1102	4.57	4.43	3.58	13.56	16.9	11.3	20.92	22.77	29.06	29.16	27.52	21.5	41.51
TRINITY_DN20084_c1_g1	2692	TRINITY_DN20084_c1_g1_i1;TRINITY_DN20084_c1_g1_i2;TRINITY_DN20084_c1_g1_i3;TRINITY_DN20084_c1_g1_i4;TRINITY_DN20084_c1_g1_i5;TRINITY_DN20084_c1_g1_i6;TRINITY_DN20084_c1_g1_i7	uncharacterized protein LOC109774798 [Aegilops tauschii subsp. tauschii]	-	-	GO:0003676(nucleic acid binding);GO:0005622(intracellular);GO:0005634(nucleus)	ENOG410XP4Y(be involved in pre-mRNA splicing (By similarity))	NA	NA	NA	NA(NA)	I1I2M2.1 PF01424.20;R3H;	381	268	246	307	220	215	137	305	172	334	326	632.91	976	1308	516	442	1397	1213	1051	723	972	1233	1425	1450	9.08	7.07	6.09	7.73	5.87	5.48	3.14	7.93	4.87	11.46	10.27	16.11	38.66
TRINITY_DN16908_c0_g4	384	TRINITY_DN16908_c0_g4_i1;TRINITY_DN16908_c0_g4_i2;TRINITY_DN16908_c0_g4_i3	uncharacterized protein LOC109758420 [Aegilops tauschii subsp. tauschii]	-	-	-	-	-	-	-	-	-	28	19	11	182	26	70	41	1553	344	765	81	1055	4463	4848	539	956	4602	3061	4866	2243	2976	4885	8196	1371	7.22	5.24	2.79	45.21	6.42	17.25	9.93	475.68	99.22	260.26	25.74	250.59	1626.05
TRINITY_DN29155_c1_g4	1454	TRINITY_DN29155_c1_g4_i1;TRINITY_DN29155_c1_g4_i2;TRINITY_DN29155_c1_g4_i3;TRINITY_DN29155_c1_g4_i4;TRINITY_DN29155_c1_g4_i5	sucrose:fructan 6-fructosyltransferase [Triticum aestivum]	1-SST	Sucrose:sucrose 1-fructosyltransferase OS=Festuca arundinacea GN=1-SST PE=1 SV=1	GO:0005975(carbohydrate metabolic process);GO:0050306(sucrose 1F-fructosyltransferase activity)	COG1621(Hydrolase)	NA	NA	NA	NA(NA)	W5DNJ2.1 PF00251.18;Glyco_hydro_32N;	52	117	41	255	651.48	175	1856	1381	893	1052	1655	2096	633	853	1018	1846	1084	1039	1100	793	950.84	447	945	1676	2.98	8.59	3.02	21.87	41.95	11.2	110.42	85.27	63.89	89.72	124.77	118.91	66.37
TRINITY_DN15625_c0_g8	1236	TRINITY_DN15625_c0_g8_i1	predicted protein [Hordeum vulgare subsp. vulgare]	-	Blue copper protein OS=Pisum sativum PE=2 SV=1	GO:0046658(anchored component of plasma membrane)	ENOG410YQ18(Plastocyanin-like domain-containing protein)	-	-	-	-	M0XYU5.1 PF02298.15;Cu_bind_like;	6	14	9	243	154	116	155	736	485	235	333	299	495	520	174	230	279	434	337	202	245	260	305	493	0.22	0.57	0.33	9.33	6.36	4.8	6.03	28.91	22.21	12.13	16.19	11.44	28.22
TRINITY_DN14176_c0_g4	1730	TRINITY_DN14176_c0_g4_i1	aspartyl protease family protein At5g10770-like [Aegilops tauschii subsp. tauschii]	At5g10770	Aspartyl protease family protein At5g10770 OS=Arabidopsis thaliana GN=At5g10770 PE=2 SV=1	GO:0004190(aspartic-type endopeptidase activity);GO:0006508(proteolysis);GO:0030163(protein catabolic process)	ENOG410XNV7(aspartic)	NA	NA	NA	NA(NA)	M0XRM3.1 PF14543.4;TAXi_N;	2561	851	1526	799	419	293	160	77	267	484	447	579	75	125	659	40	64	71	119	258	154	73	175	59	61.63	23.08	37.23	20.42	11.62	8.16	4.19	2.02	8.17	16.6	14.44	14.94	2.85
TRINITY_DN23619_c1_g4	2058	TRINITY_DN23619_c1_g4_i1;TRINITY_DN23619_c1_g4_i2;TRINITY_DN23619_c1_g4_i3;TRINITY_DN23619_c1_g4_i4;TRINITY_DN23619_c1_g4_i5;TRINITY_DN23619_c1_g4_i6	Heat stress transcription factor A-2c [Triticum urartu]	HSFA2C	Heat stress transcription factor A-2c OS=Oryza sativa subsp. japonica GN=HSFA2C PE=1 SV=2	GO:0042802(identical protein binding)	COG5169(Transcription factor)	NA	NA	NA	NA(NA)	M7ZMR9.1 PF00447.15;HSF_DNA-bind;	911	900	670	206	100	179	1524	1191	1928	202	223	510	512	1000	416	452	1175	1057	1662	1288	893	1366	2333	2083	30.59	34.11	22.1	10.17	6.78	10.07	57.25	60.52	86.97	14.18	13.45	27.86	35.62
TRINITY_DN27702_c0_g1	1074	TRINITY_DN27702_c0_g1_i1;TRINITY_DN27702_c0_g1_i2	probable protein phosphatase 2C 53 [Aegilops tauschii subsp. tauschii]	-	-	-	-	K14497	protein phosphatase 2C	EC:3.1.3.16	ats04016(MAPK signaling pathway - plant);ats04075(Plant hormone signal transduction)	-	16	10	1	55	4	23	47.11	535	72	1659.01	828	203	144	43	67	601	1301	1511	1205	18	471	2638	2779	2445	0.84	0.6	0.05	2.98	0.21	1.22	2.2	26.18	4.36	104.32	52.75	10.13	11.43
TRINITY_DN26160_c0_g1	1874	TRINITY_DN26160_c0_g1_i1;TRINITY_DN26160_c0_g1_i2;TRINITY_DN26160_c0_g1_i3;TRINITY_DN26160_c0_g1_i4;TRINITY_DN26160_c0_g1_i5	1-phosphatidylinositol-3-phosphate 5-kinase FAB1 [Triticum urartu]	FAB1D	Putative 1-phosphatidylinositol-3-phosphate 5-kinase FAB1D OS=Arabidopsis thaliana GN=FAB1D PE=3 SV=1	GO:0000285(1-phosphatidylinositol-3-phosphate 5-kinase activity);GO:0005524(ATP binding);GO:0005634(nucleus);GO:0006458('de novo' protein folding);GO:0007005(mitochondrion organization);GO:0010008(endosome membrane);GO:0016308(1-phosphatidylinositol-4-phosphate 5-kinase activity);GO:0042147(retrograde transport, endosome to Golgi);GO:0044183(protein binding involved in protein folding);GO:0046854…	COG0459(Prevents misfolding and promotes the refolding and proper assembly of unfolded polypeptides generated under stress conditions (By similarity))	K00921	1-phosphatidylinositol-3-phosphate 5-kinase	EC:2.7.1.150	ats00562(Inositol phosphate metabolism);ats04070(Phosphatidylinositol signaling system);ats04145(Phagosome)	W5HKF2.1 PF00118.22;Cpn60_TCP1;	128	79	29	144	26	61	20	73	50	121	171	263	483	534	202	130	649	618	647	469	557	765	900	1002.58	3.46	2.41	0.8	4.02	0.8	1.89	0.57	2.1	1.72	4.59	6.13	7.54	20.54
TRINITY_DN26968_c0_g2	901	TRINITY_DN26968_c0_g2_i1;TRINITY_DN26968_c0_g2_i2;TRINITY_DN26968_c0_g2_i3;TRINITY_DN26968_c0_g2_i4;TRINITY_DN26968_c0_g2_i5;TRINITY_DN26968_c0_g2_i6;TRINITY_DN26968_c0_g2_i7	probable inactive poly [ADP-ribose] polymerase SRO3 [Aegilops tauschii subsp. tauschii]	-	-	-	ENOG4111NY1(inactive poly ADP-ribose polymerase)	-	-	-	-	-	92.16	82	32.75	186	192.32	117	70	232	240	499.94	497	401	1487	1188.94	428.97	129	1857.95	605	1274.97	610	1105.76	1317	2817.96	1987.53	12.38	13.73	4.52	27.22	19.61	15.66	10.36	48.87	50.53	116.65	105.25	61.48	373.65
TRINITY_DN25403_c0_g3	1931	TRINITY_DN25403_c0_g3_i1;TRINITY_DN25403_c0_g3_i2;TRINITY_DN25403_c0_g3_i3;TRINITY_DN25403_c0_g3_i4;TRINITY_DN25403_c0_g3_i5;TRINITY_DN25403_c0_g3_i6;TRINITY_DN25403_c0_g3_i7;TRINITY_DN25403_c0_g3_i8	-	-	-	-	-	-	-	-	-	-	1	2	3	12	8	19	3	1044.29	213	926	278	50	576.56	436	186	470	1398	1881.49	1683.71	1045	596	1067	1753.53	1234	0.03	0.06	0.08	0.71	0.55	1.46	0.08	60.27	13.6	87.68	17.21	3.22	50.99
TRINITY_DN20009_c0_g1	644	TRINITY_DN20009_c0_g1_i1;TRINITY_DN20009_c0_g1_i2;TRINITY_DN20009_c0_g1_i3;TRINITY_DN20009_c0_g1_i4	predicted protein [Hordeum vulgare subsp. vulgare]	-	Secoisolariciresinol dehydrogenase (Fragment) OS=Forsythia intermedia PE=1 SV=1	GO:0005739(mitochondrion);GO:0008270(zinc ion binding);GO:0016491(oxidoreductase activity)	COG1028(Dehydrogenase reductase)	-	-	-	-	W5AZW3.1 PF13561.4;adh_short_C2;	1	1	0	2	1	0	0	1	0	4	5	5	3	6	4	7	11	25	32.51	29	23	29	21	47	0.22	0.1	0	1.33	0.66	0	0	0.47	0	2.13	0.96	1.12	0.42
TRINITY_DN27081_c0_g4	352	TRINITY_DN27081_c0_g4_i1	uncharacterized protein LOC109761078 [Aegilops tauschii subsp. tauschii]	-	-	-	-	-	-	-	-	-	0	3	0	0	0	0	3	13	9	0	1	0	63.61	0	14	32	78.22	28	56	87	39	118	123	116	0	0.99	0	0	0	0	0.81	3.93	3.07	0	0.38	0	27.5
TRINITY_DN18050_c0_g1	879	TRINITY_DN18050_c0_g1_i1;TRINITY_DN18050_c0_g1_i2;TRINITY_DN18050_c0_g1_i3;TRINITY_DN18050_c0_g1_i4;TRINITY_DN18050_c0_g1_i5;TRINITY_DN18050_c0_g1_i6;TRINITY_DN18050_c0_g1_i7;TRINITY_DN18050_c0_g1_i8	actin-depolymerizing factor 7 [Aegilops tauschii subsp. tauschii]	ADF7	Actin-depolymerizing factor 7 OS=Oryza sativa subsp. japonica GN=ADF7 PE=3 SV=2	GO:0003779(actin binding);GO:0005622(intracellular);GO:0005737(cytoplasm);GO:0009870(defense response signaling pathway, resistance gene-dependent);GO:0015629(actin cytoskeleton);GO:0030042(actin filament depolymerization);GO:0042742(defense response to bacterium)	ENOG41122P5(actin-depolymerizing factor)	NA	NA	NA	NA(NA)	A0A0D9ZTE1.1 PF00241.18;Cofilin_ADF;	1951.99	1537	2780	1420	1729	1274	1077	480	597	661	806	893	288	263	419	1019	362	176	144	208	227	81	178	339	123.44	121.27	223.28	95.44	129.11	83.04	82.04	35.82	54.93	55.26	62.21	67.91	29.25
TRINITY_DN26067_c0_g7	2679	TRINITY_DN26067_c0_g7_i1;TRINITY_DN26067_c0_g7_i2;TRINITY_DN26067_c0_g7_i3	glycerophosphodiester phosphodiesterase GDPDL4-like isoform X1 [Aegilops tauschii subsp. tauschii]	GDPDL4	Glycerophosphodiester phosphodiesterase GDPDL4 OS=Arabidopsis thaliana GN=GDPDL4 PE=1 SV=1	GO:0005886(plasma membrane);GO:0006071(glycerol metabolic process);GO:0006629(lipid metabolic process);GO:0008889(glycerophosphodiester phosphodiesterase activity);GO:0009506(plasmodesma);GO:0010026(trichome differentiation);GO:0010442(guard cell morphogenesis);GO:0031225(anchored component of membrane);GO:0046658(anchored component of plasma membrane);GO:0052541(plant-type cell wall cellulose me…	COG0584(glycerophosphoryl diester phosphodiesterase)	K01126	glycerophosphoryl diester phosphodiesterase	EC:3.1.4.46	mdm00564(Glycerophospholipid metabolism)	W5H0Z7.1 PF03009.15;GDPD;	173	156	112	575	401	199	1059	696	904	647	828	1115	451	977	491	519	1191	916	2821	1730	862	1249	1770	2324	4.8	5.25	3.21	17.44	14.01	6.95	37.26	21.85	38.88	28.06	32.73	31.65	16.37
TRINITY_DN27476_c0_g1	1510	TRINITY_DN27476_c0_g1_i1	uncharacterized protein LOC109736737 [Aegilops tauschii subsp. tauschii]	-	-	GO:0003824(catalytic activity);GO:0005576(extracellular region);GO:0006970(response to osmotic stress);GO:0009414(response to water deprivation)	ENOG4111XKQ(glyoxalase bleomycin resistance protein dioxygenase)	-	-	-	-	M7ZLM2.1 PF00903.23;Glyoxalase;	5	6	1	544	52	78	281	14433	3087	3846	4036	1094	1840	4183	288	1440	2894.98	1996	3498	2436	1887	2136	2980	3480	0.14	0.19	0.03	16.47	1.7	2.56	8.68	447.25	111.68	156.32	154.51	33.27	82.81
TRINITY_DN25554_c0_g2	2127	TRINITY_DN25554_c0_g2_i1;TRINITY_DN25554_c0_g2_i10;TRINITY_DN25554_c0_g2_i2;TRINITY_DN25554_c0_g2_i3;TRINITY_DN25554_c0_g2_i4;TRINITY_DN25554_c0_g2_i5;TRINITY_DN25554_c0_g2_i6;TRINITY_DN25554_c0_g2_i7;TRINITY_DN25554_c0_g2_i8;TRINITY_DN25554_c0_g2_i9	type A response regulator 4, partial [Triticum aestivum]	RR4	Two-component response regulator ORR4 OS=Oryza sativa subsp. indica GN=RR4 PE=2 SV=1	GO:0009735(response to cytokinin)	COG3706(response regulator)	K14492	two-component response regulator ARR-A family	-	ats04075(Plant hormone signal transduction)	-	927	684	904	150	165	306	272	95	118	131	89	129	72	34	153	87	75	59	30	84	113	31	71	85	17.82	15.17	18.12	3.14	3.69	6.89	5.72	2.04	2.96	3.65	2.28	2.67	2.19
TRINITY_DN22963_c0_g4	1161	TRINITY_DN22963_c0_g4_i1	-	-	-	-	-	-	-	-	-	-	5	8	1	19	6	8	17	32	23	33	35	52	46	55	22	54	116	95	158	101	149	122	152	167	0.2	0.35	0.04	0.79	0.27	0.36	0.71	1.36	1.14	1.85	1.84	2.15	2.84
TRINITY_DN20676_c0_g6	587	TRINITY_DN20676_c0_g6_i1	late embryogenesis abundant protein 18 [Aegilops tauschii subsp. tauschii]	-	-	-	-	-	-	-	-	-	5	1	0	189	143	94	86	2602	562	712	724	425	595	1647	89	549	770	745	868	499	474	1330	1674	1080	0.53	0.12	0	21.26	16.46	10.77	9.22	297.32	74.12	108.91	104.03	44.32	98.15
TRINITY_DN24067_c2_g4	3352	TRINITY_DN24067_c2_g4_i1;TRINITY_DN24067_c2_g4_i2	retrotransposon protein, putative, unclassified [Oryza sativa Japonica Group]	-	Retrovirus-related Pol polyprotein from transposon TNT 1-94 OS=Nicotiana tabacum PE=2 SV=1	GO:0005739(mitochondrion)	ENOG410XS4D(Retrotransposon protein)	K03006	DNA-directed RNA polymerase II subunit RPB1	EC:2.7.7.6	adu00230(Purine metabolism);adu00240(Pyrimidine metabolism);adu03020(RNA polymerase)	T1MMZ6.1 PF07727.12;RVT_2;	145.3	75	118	141	133.75	94.74	71	90.64	54.94	148.95	183.49	227.58	185.9	207.44	200	230	402.6	251.9	400	1017.52	316.54	407	393.13	1980.96	1.66	0.96	1.36	1.72	1.79	1.27	0.9	1.14	0.8	2.43	2.82	2.84	3.38
TRINITY_DN20509_c1_g3	1660	TRINITY_DN20509_c1_g3_i1;TRINITY_DN20509_c1_g3_i2	uncharacterized protein LOC109781422 [Aegilops tauschii subsp. tauschii]	abhd11	Protein ABHD11 OS=Xenopus laevis GN=abhd11 PE=2 SV=1	GO:0016787(hydrolase activity)	ENOG410XR4B(NA)	-	-	-	-	M0WYS4.1 PF12697.5;Abhydrolase_6;	737	678	675	234	155	133	515	132	269	248	214	393	61	57	242	55	52	44	33	66	54	15	73	85	20.62	21.38	19.2	6.94	4.95	4.29	15.61	3.99	9.55	9.87	8.03	11.75	2.69
TRINITY_DN27475_c0_g3	3061	TRINITY_DN27475_c0_g3_i1;TRINITY_DN27475_c0_g3_i2;TRINITY_DN27475_c0_g3_i3;TRINITY_DN27475_c0_g3_i4;TRINITY_DN27475_c0_g3_i5;TRINITY_DN27475_c0_g3_i6;TRINITY_DN27475_c0_g3_i7	-	-	-	-	-	-	-	-	-	-	3	2	1	33	8	5	93	156	447	134	10	10	32	43	49	62	255	161	220	467.31	361	217	362	566	0.04	0.03	0.01	0.5	0.13	0.08	1.69	2.63	7.48	2.67	0.2	0.49	0.73
TRINITY_DN27640_c0_g1	4574	TRINITY_DN27640_c0_g1_i1;TRINITY_DN27640_c0_g1_i2	uncharacterized protein LOC109770746 isoform X1 [Aegilops tauschii subsp. tauschii]	CTR1	Serine/threonine-protein kinase CTR1 OS=Arabidopsis thaliana GN=CTR1 PE=1 SV=1	GO:0004672(protein kinase activity);GO:0004712(protein serine/threonine/tyrosine kinase activity);GO:0005634(nucleus);GO:0006468(protein phosphorylation)	COG0515(Serine Threonine protein kinase)	NA	NA	NA	NA(NA)	K3XUW5.1 PF07714.15;Pkinase_Tyr;	336	294	305	1456	1341	714	1007	2104	1402	2089	1833	2494	2803	4127	1049	1242	4113	4332	4241	3568	2696	4210	7940	6826	2.78	2.73	2.54	12.81	12.97	6.95	9.2	19.02	14.82	24.56	20.35	22.52	36.79
TRINITY_DN15086_c0_g2	1844	TRINITY_DN15086_c0_g2_i1	GDSL esterase/lipase At1g28600-like isoform X1 [Aegilops tauschii subsp. tauschii]	At1g28600	GDSL esterase/lipase At1g28600 OS=Arabidopsis thaliana GN=At1g28600 PE=2 SV=1	GO:0005576(extracellular region);GO:0005618(cell wall);GO:0016021(integral component of membrane);GO:0016042(lipid catabolic process);GO:0016787(hydrolase activity);GO:0016788(hydrolase activity, acting on ester bonds);GO:0052689(carboxylic ester hydrolase activity)	COG3240(GDSL esterase lipase)	K21026	acetylajmaline esterase	EC:3.1.1.80	ats00901(Indole alkaloid biosynthesis)	T1MUH4.1 PF00657.20;Lipase_GDSL;	2583	2304	2424	119	113	714	202	222	122	48	73	126	13	15	197	403	261	28	21	31	86	38	74	226	57.7	57.96	54.85	2.82	2.91	18.48	4.92	5.4	3.47	1.53	2.19	3.02	0.46
TRINITY_DN29079_c0_g5	893	TRINITY_DN29079_c0_g5_i1	unnamed protein product [Triticum aestivum]	Os05g0537400	Probable protein phosphatase 2C 50 OS=Oryza sativa subsp. japonica GN=Os05g0537400 PE=3 SV=1	GO:0004722(protein serine/threonine phosphatase activity);GO:0005515(protein binding);GO:0006470(protein dephosphorylation);GO:0009738(abscisic acid-activated signaling pathway);GO:0046872(metal ion binding)	COG0631(Phosphatase)	K14497	protein phosphatase 2C	EC:3.1.3.16	ats04016(MAPK signaling pathway - plant);ats04075(Plant hormone signal transduction)	A0A077S1Z7.1 PF00481.19;PP2C;	64	53	22	454	335	321	411	830	444	418	701	844	764	2437	312	408	1122	769	1301	906	992	1056	1458	1522	3.57	3.35	1.26	26.76	20.93	20.06	24.1	49.93	31.07	33.24	52.46	48.53	66.62
TRINITY_DN26028_c1_g3	809	TRINITY_DN26028_c1_g3_i1	-	-	-	-	-	-	-	-	-	-	0	0	0	0	0	0	0	0	0	0	0	0	0	0	0	0	0	0	21	0	14	83	5	65	0	0	0	0	0	0	0	0	0	0	0	0	0
TRINITY_DN19069_c2_g5	1977	TRINITY_DN19069_c2_g5_i1	LOW QUALITY PROTEIN: uncharacterized protein LOC109756041 [Aegilops tauschii subsp. tauschii]	-	-	-	COG5260(domain) containing)	-	-	-	-	-	39	34	25	22	15	13	9	17	14	32	47	87	161	205	73	39	316	300	190	128	168	337	244	231	0.8	0.79	0.52	0.48	0.36	0.31	0.2	0.38	0.37	0.94	1.3	1.93	5.25
TRINITY_DN17302_c0_g2	1976	TRINITY_DN17302_c0_g2_i1;TRINITY_DN17302_c0_g2_i2;TRINITY_DN17302_c0_g2_i3;TRINITY_DN17302_c0_g2_i4;TRINITY_DN17302_c0_g2_i5	probable low-specificity L-threonine aldolase 1 [Aegilops tauschii subsp. tauschii]	THA1	Probable low-specificity L-threonine aldolase 1 OS=Arabidopsis thaliana GN=THA1 PE=1 SV=1	GO:0005829(cytosol);GO:0006545(glycine biosynthetic process);GO:0006567(threonine catabolic process);GO:0008732(L-allo-threonine aldolase activity)	COG2008(Aldolase)	K01620	threonine aldolase	EC:4.1.2.48	ats00260(Glycine, serine and threonine metabolism)	M0UL56.1 PF01212.19;Beta_elim_lyase;	71	51	70	158	82	109	106	415	126	613	313	397	1194	953	194	260	1311	1435	1504	800	846	912	1345	1335.33	2.61	2.04	2.5	6.02	4.03	4.44	3.87	15.04	5.46	29.38	14.45	14.57	63.64
TRINITY_DN11695_c0_g1	789	TRINITY_DN11695_c0_g1_i1	uncharacterized protein LOC109778520 [Aegilops tauschii subsp. tauschii]	GOS9	Protein GOS9 OS=Oryza sativa subsp. indica GN=GOS9 PE=2 SV=1	-	ENOG410Z2X5(CACTA, En Spm sub-class)	NA	NA	NA	NA(NA)	T1LSI6.1 PF01419.15;Jacalin;	0	0	0	1	1	166	1	0	0	5	4	0	1060	4	3179	4	7	797	5	0	0	0	3	1	0	0	0	0.07	0.07	12.27	0.07	0	0	0.48	0.36	0	110.11
TRINITY_DN22212_c0_g4	1261	TRINITY_DN22212_c0_g4_i1;TRINITY_DN22212_c0_g4_i2;TRINITY_DN22212_c0_g4_i3	P-loop NTPase domain-containing protein LPA1 homolog isoform X1 [Aegilops tauschii subsp. tauschii]	Os09g0572200	P-loop NTPase domain-containing protein LPA1 homolog OS=Oryza sativa subsp. japonica GN=Os09g0572200 PE=3 SV=1	GO:0010264(myo-inositol hexakisphosphate biosynthetic process)	COG2074(2-Phosphoglycerate kinase)	NA	NA	NA	NA(NA)	M8A0N6.1 PF13671.4;AAA_33;	70	64	26	107	55	47	54	505	234	290	289	397	254	1203	228	246	997.9	1037	1227.99	805	786.95	1660	1065.98	1456	2.75	2.98	1.2	4.6	2.51	2.45	2.35	23.96	12.22	16.92	15.64	15.64	16.78
TRINITY_DN23347_c1_g2	408	TRINITY_DN23347_c1_g2_i1;TRINITY_DN23347_c1_g2_i2;TRINITY_DN23347_c1_g2_i3	-	-	-	-	-	-	-	-	-	-	0	0	0	6	1	2	1	6	12	7	9	14	6	11	10	6	18	33	38	34	34	78	82	75	0	0	0	1.51	0.25	0.49	0.23	1.53	3.65	2.45	2.89	3.17	2.2
TRINITY_DN14257_c1_g4	663	TRINITY_DN14257_c1_g4_i1;TRINITY_DN14257_c1_g4_i2;TRINITY_DN14257_c1_g4_i3;TRINITY_DN14257_c1_g4_i4	protein NRT1/ PTR FAMILY 5.10-like isoform X1 [Aegilops tauschii subsp. tauschii]	NPF5.14	Protein NRT1/ PTR FAMILY 5.14 OS=Arabidopsis thaliana GN=NPF5.14 PE=2 SV=2	GO:0005215(transporter activity);GO:0005886(plasma membrane);GO:0006857(oligopeptide transport);GO:0016020(membrane);GO:0016021(integral component of membrane);GO:0022857(transmembrane transporter activity);GO:0055085(transmembrane transport)	COG3104(transporter)	NA	NA	NA	NA(NA)	-	911	451	651	125	66	57	50	86	38	62	101	164	121	165	127	66	123	163	144	134	97	109	133	156	112.67	63.96	83.84	15.95	8.65	7.17	6.04	11.32	5.74	11.03	15.91	19.28	22.58
TRINITY_DN25382_c0_g2	2885	TRINITY_DN25382_c0_g2_i1;TRINITY_DN25382_c0_g2_i2;TRINITY_DN25382_c0_g2_i3;TRINITY_DN25382_c0_g2_i4	predicted protein [Hordeum vulgare subsp. vulgare]	ORP2A	Oxysterol-binding protein-related protein 2A OS=Arabidopsis thaliana GN=ORP2A PE=2 SV=1	GO:0004497(monooxygenase activity);GO:0055114(oxidation-reduction process)	ENOG410XP9E(Oxysterol-binding protein)	NA	NA	NA	NA(NA)	M0YV88.1 PF01237.16;Oxysterol_BP;	54	45	44	214	203	227	231	664	528	256	315	425	364	674	222	361	591	451	623	671	473	554	670	984	0.99	1.08	0.75	4.46	4.74	5.23	5.51	14.21	14.39	6.84	7.64	7.65	10.09
TRINITY_DN18903_c0_g4	3254	TRINITY_DN18903_c0_g4_i1;TRINITY_DN18903_c0_g4_i2;TRINITY_DN18903_c0_g4_i3;TRINITY_DN18903_c0_g4_i4;TRINITY_DN18903_c0_g4_i5	predicted protein [Hordeum vulgare subsp. vulgare]	FBX5	Protein ARABIDILLO 1 OS=Arabidopsis thaliana GN=FBX5 PE=1 SV=1	GO:0005634(nucleus);GO:0005737(cytoplasm)	ENOG410ZZ0B(Armadillo beta-catenin repeat family protein)	NA	NA	NA	NA(NA)	I1I672.1 PF12937.5;F-box-like;	935	906	613	1700	857	950	941	5870	2915.99	7333	3797	3065	10882	11754	2098	4667	22009	20510	14838	8823	13409	15957	20075	20183	11.13	12.29	7.66	21.98	12.04	13.53	12.85	79.27	45.33	126.95	61.65	40.94	206.58
TRINITY_DN13272_c0_g1	279	TRINITY_DN13272_c0_g1_i1	-	-	-	-	-	-	-	-	-	-	20	13	11	8	8	5	0	5	2	20	42	28	66	82	34	24	133	70	109	49	89	188	215	101	9.03	6.98	5.46	3.8	3.77	2.23	0	2.48	1.1	13.27	25.77	11.93	46.09
TRINITY_DN19390_c0_g1	370	TRINITY_DN19390_c0_g1_i1;TRINITY_DN19390_c0_g1_i2;TRINITY_DN19390_c0_g1_i3;TRINITY_DN19390_c0_g1_i4;TRINITY_DN19390_c0_g1_i5	-	-	-	-	-	-	-	-	-	-	5249	247.98	3543.9	269	140	1592.97	68.92	4	6	583	365	391	9	190	626.85	21	5	9	41	461.84	335.97	10	22	5	1354.84	93.2	1009.22	84.58	37.94	425.16	18.31	1.09	1.85	217.44	126.06	111.54	3.52
TRINITY_DN15969_c0_g5	467	TRINITY_DN15969_c0_g5_i1	predicted protein [Hordeum vulgare subsp. vulgare]	HSP18.6	18.6 kDa class III heat shock protein OS=Oryza sativa subsp. japonica GN=HSP18.6 PE=2 SV=1	GO:0009408(response to heat)	COG0071(response to heat)	K13993	HSP20 family protein	-	bdi04141(Protein processing in endoplasmic reticulum)	M0Y944.1 PF00011.19;HSP20;	26.08	14.24	7.52	7	5	4.25	260.87	251	164.6	4.73	2.79	25.95	30.78	23.11	12.77	13.64	26.01	19.44	18.31	38.58	37.59	12.72	42.17	74	4.23	2.68	1.3	1.19	0.85	0.72	41.21	43.41	32.55	1.1	0.61	3.96	7.66
TRINITY_DN28015_c0_g3	486	TRINITY_DN28015_c0_g3_i1	phytoene synthase 2, chloroplastic-like [Aegilops tauschii subsp. tauschii]	PSY	Phytoene synthase, chloroplastic OS=Daucus carota GN=PSY PE=2 SV=1	GO:0004310(farnesyl-diphosphate farnesyltransferase activity);GO:0005515(protein binding);GO:0006696(ergosterol biosynthetic process);GO:0009507(chloroplast);GO:0010287(plastoglobule);GO:0016117(carotenoid biosynthetic process);GO:0016767(geranylgeranyl-diphosphate geranylgeranyltransferase activity);GO:0031969(chloroplast membrane);GO:0046905(phytoene synthase activity);GO:0051996(squalene synth…	COG1562(phytoene synthase)	K02291	15-cis-phytoene synthase	EC:2.5.1.32	ats00906(Carotenoid biosynthesis)	-	2091.72	1302.92	1762	174	217	441	422	217	215.5	800.82	486.7	885.26	199	184	793	237	180	142	173	195	147.84	116	308	251	315.1	226.88	280.99	27.5	34.44	69.25	62.08	34.8	39.61	172.57	98.42	126.03	45.98
TRINITY_DN22987_c0_g1	2371	TRINITY_DN22987_c0_g1_i1;TRINITY_DN22987_c0_g1_i2;TRINITY_DN22987_c0_g1_i3;TRINITY_DN22987_c0_g1_i4	predicted protein [Hordeum vulgare subsp. vulgare]	-	-	GO:0005634(nucleus);GO:0005737(cytoplasm)	ENOG410ZJXV(Armadillo/beta-catenin-like repeat)	-	-	-	-	A0A0A0L3P7.1 PF04826.11;Arm_2;	96	116	106	264	220	154	203	471	574	569	561	374	1095	783	243	506	1945	1084	1197	1334	1426	1297	1118	2282	2.33	2.71	1.94	6.48	4.68	3.03	3.99	13.73	13.21	13.59	12.63	8.44	29.73
TRINITY_DN19627_c0_g4	1373	TRINITY_DN19627_c0_g4_i1;TRINITY_DN19627_c0_g4_i2;TRINITY_DN19627_c0_g4_i3	3-oxo-5-alpha-steroid 4-dehydrogenase 1 [Aegilops tauschii subsp. tauschii]	-	-	GO:0003865(3-oxo-5-alpha-steroid 4-dehydrogenase activity);GO:0006629(lipid metabolic process);GO:0009507(chloroplast);GO:0009941(chloroplast envelope);GO:0016021(integral component of membrane);GO:0016627(oxidoreductase activity, acting on the CH-CH group of donors)	ENOG410XS6P(3-oxo-5-alpha-steroid 4-dehydrogenase activity)	K10258	very-long-chain enoyl-CoA reductase	EC:1.3.1.93	bdi00062(Fatty acid elongation);bdi01040(Biosynthesis of unsaturated fatty acids)	-	632	738	561	631	432	560	1410	551	1103	592	620	483	216	133	460	157	203.16	137	92	166	159	46	124	187	25.78	33.71	23.15	27.2	19.74	25.94	61.59	24.32	56.42	34.14	33.47	20.49	13.93
TRINITY_DN16515_c1_g1	3261	TRINITY_DN16515_c1_g1_i1;TRINITY_DN16515_c1_g1_i10;TRINITY_DN16515_c1_g1_i11;TRINITY_DN16515_c1_g1_i2;TRINITY_DN16515_c1_g1_i3;TRINITY_DN16515_c1_g1_i4;TRINITY_DN16515_c1_g1_i5;TRINITY_DN16515_c1_g1_i6;TRINITY_DN16515_c1_g1_i7;TRINITY_DN16515_c1_g1_i8;TRINITY_DN16515_c1_g1_i9	uncharacterized protein LOC109762136 [Aegilops tauschii subsp. tauschii]	-	-	GO:0004721(phosphoprotein phosphatase activity)	ENOG410XYXA(NLI interacting factor-like phosphatase)	NA	NA	NA	NA(NA)	T1N2G6.1 PF03031.16;NIF;	280	202	198	285	169	147	163	404	211	390	324	328	528	777	309	398	951	731	945	714	956	1066	1360	1514	4.35	3.93	3.11	6.41	4.72	3.56	4.49	9.83	6.46	10.38	6.84	6.25	11.22
TRINITY_DN21255_c0_g1	440	TRINITY_DN21255_c0_g1_i1;TRINITY_DN21255_c0_g1_i2;TRINITY_DN21255_c0_g1_i3;TRINITY_DN21255_c0_g1_i4;TRINITY_DN21255_c0_g1_i5;TRINITY_DN21255_c0_g1_i6;TRINITY_DN21255_c0_g1_i7;TRINITY_DN21255_c0_g1_i8;TRINITY_DN21255_c0_g1_i9	-	-	-	-	-	-	-	-	-	-	4	0	0	7	1	3	5	48	2	83	60	27	317	311	58	44	221	237	72	168	127	355.01	223	177	2.55	0	0	2.28	0.29	0.86	1.9	17.59	1.55	60.7	29.08	14.05	236.06
TRINITY_DN15907_c1_g4	956	TRINITY_DN15907_c1_g4_i1	uncharacterized protein LOC109782565 [Aegilops tauschii subsp. tauschii]	-	-	GO:0005634(nucleus);GO:0006351(transcription, DNA-templated);GO:0043565(sequence-specific DNA binding);GO:0080167(response to karrikin)	ENOG410YKHS(NA)	-	-	-	-	A0A0D9WJN3.1 PF14144.4;DOG1;	0	2	0	53	63	17	11	166	46	175	45	71	184	140	51	94	286	289	182	184	155	456	439	471	0	0.12	0	2.84	3.6	0.97	0.59	9.1	2.93	12.66	3.06	3.74	14.62
TRINITY_DN27185_c0_g2	439	TRINITY_DN27185_c0_g2_i1	cytochrome P450 94A2 [Setaria italica]	CYP94A1	Cytochrome P450 94A1 OS=Vicia sativa GN=CYP94A1 PE=2 SV=2	GO:0004497(monooxygenase activity);GO:0005506(iron ion binding);GO:0009507(chloroplast);GO:0016705(oxidoreductase activity, acting on paired donors, with incorporation or reduction of molecular oxygen);GO:0019825(oxygen binding);GO:0020037(heme binding);GO:0055114(oxidation-reduction process)	COG2124(Cytochrome p450)	NA	NA	NA	NA(NA)	K3XT55.1 PF00067.20;p450;	0	0	0	0	8	7	3	214	39	286	69	18	220	164	41	137	447	752	573	327	222	363	652	385	0	0	0	0	1.53	1.32	0.53	41.68	8.65	74.83	16.92	3.08	61.63
TRINITY_DN1283_c0_g1	872	TRINITY_DN1283_c0_g1_i1	horcolin-like [Panicum hallii]	SALT	Salt stress-induced protein OS=Oryza sativa subsp. indica GN=SALT PE=1 SV=2	GO:0009699(phenylpropanoid biosynthetic process);GO:0042349(guiding stereospecific synthesis activity)	ENOG41104IH(Jacalin-like lectin domain)	-	-	-	-	A0A0E0KYD1.1 PF01419.15;Jacalin;	0	0	0	0	0	1	1	52	1	4	0	0	63	0	0	17	1	5921	2	8	17	5	1	1	0	0	0	0	0	0.06	0.06	3.23	0.07	0.33	0	0	5.68
TRINITY_DN29398_c1_g1	1966	TRINITY_DN29398_c1_g1_i1;TRINITY_DN29398_c1_g1_i2;TRINITY_DN29398_c1_g1_i3;TRINITY_DN29398_c1_g1_i4;TRINITY_DN29398_c1_g1_i5;TRINITY_DN29398_c1_g1_i6;TRINITY_DN29398_c1_g1_i7;TRINITY_DN29398_c1_g1_i8;TRINITY_DN29398_c1_g1_i9	PI-PLC X domain-containing protein At5g67130 [Brachypodium distachyon]	-	-	GO:0005886(plasma membrane);GO:0006629(lipid metabolic process);GO:0008081(phosphoric diester hydrolase activity);GO:0009506(plasmodesma)	ENOG410ZQG3(PI-PLC X domain-containing protein)	-	-	-	-	-	38	40	15	99.93	11	29	14	61	52	46	148	146	78.14	318	85.65	98	464.96	354	809.41	503	335	677.73	657.79	725	7.35	6.22	5.62	22.09	5.51	7.51	4.77	16.62	11.1	12.57	27.71	21.27	19.44
TRINITY_DN21276_c0_g3	733	TRINITY_DN21276_c0_g3_i1;TRINITY_DN21276_c0_g3_i2;TRINITY_DN21276_c0_g3_i3;TRINITY_DN21276_c0_g3_i4;TRINITY_DN21276_c0_g3_i5;TRINITY_DN21276_c0_g3_i6;TRINITY_DN21276_c0_g3_i7;TRINITY_DN21276_c0_g3_i8	MLO-like protein 1 isoform X1 [Aegilops tauschii subsp. tauschii]	MLO1	MLO-like protein 1 OS=Arabidopsis thaliana GN=MLO1 PE=1 SV=1	GO:0005886(plasma membrane);GO:0006952(defense response)	-	NA	NA	NA	NA(NA)	K7UW39.1 PF03094.13;Mlo;	0	0	0	0	0	0	1	16	0	1	24	6	77	25	8	7	337	237	137	19	187	160	360	139	0	0	0	0	0	0	0.08	4.6	0	0.11	4.08	1.14	30.08
TRINITY_DN14853_c0_g5	1384	TRINITY_DN14853_c0_g5_i1;TRINITY_DN14853_c0_g5_i2	unnamed protein product [Triticum aestivum]	SEN102	Thiol protease SEN102 OS=Hemerocallis sp. GN=SEN102 PE=2 SV=1	GO:0004197(cysteine-type endopeptidase activity);GO:0005615(extracellular space);GO:0005764(lysosome);GO:0051603(proteolysis involved in cellular protein catabolic process)	COG4870(cathepsin)	NA	NA	NA	NA(NA)	A0A077S1B8.1 PF00112.21;Peptidase_C1;	8	14	11	351	280	324	400	237	211	91	133	126	134	172	160	108	199	211	20	56	84	108	48	76	0.25	0.5	0.35	12.44	10.66	12.14	14.26	9.26	8.74	4.08	5.82	4.66	7.03
TRINITY_DN19777_c1_g6	1128	TRINITY_DN19777_c1_g6_i1;TRINITY_DN19777_c1_g6_i2;TRINITY_DN19777_c1_g6_i3;TRINITY_DN19777_c1_g6_i4	PI-PLC X domain-containing protein At5g67130-like [Aegilops tauschii subsp. tauschii]	At5g67130	PI-PLC X domain-containing protein At5g67130 OS=Arabidopsis thaliana GN=At5g67130 PE=1 SV=1	GO:0005886(plasma membrane)	ENOG4111H2I(PI-PLC X domain-containing protein)	-	-	-	-	Q9LMX9.1 PF00388.17;PI-PLC-X;	104	139	48	301	59	73	75	166	222.96	214	303	373	211	733	213	247	999	708.92	1556.85	1213	867	1361.92	1299.92	1317	4.32	6.55	1.99	13.16	2.73	3.38	3.72	7.59	11.64	13.6	17.81	17.77	15.22
TRINITY_DN26809_c0_g1	698	TRINITY_DN26809_c0_g1_i1	low-temperature-induced 65 kDa protein-like isoform X2 [Aegilops tauschii subsp. tauschii]	-	-	-	ENOG410ZG4Y(low-temperature-induced 65)	-	-	-	-	-	45	40	32	98	55	94	127	1595	557	497	425	263	619	805	156	491	1342	792	875	688	758	799	1373	1372	3.75	3.81	2.77	8.61	5.02	8.56	10.84	142.58	57.68	59.18	47.57	21.9	80.03
TRINITY_DN27982_c0_g1	548	TRINITY_DN27982_c0_g1_i1;TRINITY_DN27982_c0_g1_i2;TRINITY_DN27982_c0_g1_i3	Serine carboxypeptidase-like protein [Triticum urartu]	CBP31	Serine carboxypeptidase-like OS=Oryza sativa subsp. japonica GN=CBP31 PE=2 SV=2	GO:0004185(serine-type carboxypeptidase activity);GO:0005773(vacuole);GO:0051603(proteolysis involved in cellular protein catabolic process)	COG2939(carboxy-peptidase)	NA	NA	NA	NA(NA)	W5BC09.1 PF00450.20;Peptidase_S10;	328.99	191	215	511	412	416	229	570	223	551.99	498	606	896	1824	596	753	1701.99	1781	1594	1214	1164	1446	1675	1867	39.93	26.61	27.39	64.85	53.62	53.32	27.57	73.61	33.33	95.58	80.8	70.56	166.55
TRINITY_DN21256_c2_g4	3761	TRINITY_DN21256_c2_g4_i1;TRINITY_DN21256_c2_g4_i2;TRINITY_DN21256_c2_g4_i3	uncharacterized protein LOC109743213 [Aegilops tauschii subsp. tauschii]	-	-	GO:0003674(molecular_function);GO:0005575(cellular_component);GO:0008150(biological_process)	ENOG410YCAI(expressed protein)	-	-	-	-	A0A0D3DQW4.1 PF05633.9;DUF793;	20	28	2	82	10	15	15.02	48	71	83	60	363	290	416	138	126	704.39	466	706	436	401	793	790	897	0.21	0.36	0.03	0.96	0.12	0.18	0.17	0.59	0.98	1.36	0.91	4.18	5.09
TRINITY_DN15213_c0_g1	504	TRINITY_DN15213_c0_g1_i1;TRINITY_DN15213_c0_g1_i2;TRINITY_DN15213_c0_g1_i3;TRINITY_DN15213_c0_g1_i4;TRINITY_DN15213_c0_g1_i5	sucrose:sucrose 1-fructosyltransferase-like [Aegilops tauschii subsp. tauschii]	1-SST	Sucrose:sucrose 1-fructosyltransferase OS=Festuca arundinacea GN=1-SST PE=1 SV=1	GO:0005975(carbohydrate metabolic process);GO:0050306(sucrose 1F-fructosyltransferase activity)	COG1621(Hydrolase)	NA	NA	NA	NA(NA)	W5GPP3.1 PF08244.10;Glyco_hydro_32C;	13	38	7	40	96	5	1503.78	239	185.33	162.08	389	515.85	60	56	95	41	3	1	0	12	33.11	0	2	1	3.72	9.84	2.59	7.89	24.18	1.07	312.92	71.44	64.89	65.18	101.34	143.82	25.49
TRINITY_DN20404_c1_g9	1123	TRINITY_DN20404_c1_g9_i1;TRINITY_DN20404_c1_g9_i2	-	-	-	-	-	-	-	-	-	-	44	20	30	226	149	115	50.02	159	89	250.1	138	158	234	317	110	168	556	473	447	426	513	509	539.54	652	3.76	1.37	2.35	13.58	7.12	9.13	2.19	12.51	7.01	26.43	15.98	17.24	33.07
TRINITY_DN20638_c0_g1	1517	TRINITY_DN20638_c0_g1_i1;TRINITY_DN20638_c0_g1_i2;TRINITY_DN20638_c0_g1_i3;TRINITY_DN20638_c0_g1_i4	Putative copper-transporting ATPase 3 [Triticum urartu]	HMA5	Probable copper-transporting ATPase HMA5 OS=Arabidopsis thaliana GN=HMA5 PE=1 SV=2	GO:0005887(integral component of plasma membrane);GO:0043231(intracellular membrane-bounded organelle);GO:0043682(copper-transporting ATPase activity)	COG2217(p-type ATPase)	K17686	Cu+-exporting ATPase	EC:3.6.3.54	ats04016(MAPK signaling pathway - plant)	M0X7T9.1 PF00403.24;HMA;	96	64	26	130	50	66	21	184	99	319	236	215	1047	821	203	178	702	1525	976	662	552	1161	1424	1773.44	3.51	2.08	0.94	4.66	1.81	2.57	0.65	7.08	4.18	13.72	9.57	7.29	49.98
TRINITY_DN22936_c0_g6	1984	TRINITY_DN22936_c0_g6_i1	uncharacterized protein LOC109772429 [Aegilops tauschii subsp. tauschii]	-	-	GO:0003674(molecular_function);GO:0005634(nucleus);GO:0008150(biological_process)	ENOG410YRAF(Protein of unknown function (DUF1677))	-	-	-	-	A0A0E0LN89.1 PF07911.11;DUF1677;	105	113	58	377	216	182	216	361	269	334	343	549	472	637	386	308	884	837	635	563	529	1081	1127	1060	2.16	2.61	1.21	8.22	5.13	4.34	4.84	8.07	7.03	9.77	9.45	12.14	15.33
TRINITY_DN18254_c0_g6	210	TRINITY_DN18254_c0_g6_i1	LEA2 protein [Triticum aestivum]	-	-	-	-	-	-	-	-	-	0	0	0	28	34	24	30	654.38	427.1	92	103.26	84	246	421	34	219	202	144	42	223	316	145	256	133	0	0	0	23.75	29.56	19.34	23.71	602.07	421.88	109.86	114.63	66.06	313.11
TRINITY_DN24468_c1_g1	840	TRINITY_DN24468_c1_g1_i1;TRINITY_DN24468_c1_g1_i2;TRINITY_DN24468_c1_g1_i3;TRINITY_DN24468_c1_g1_i4	dehydrin [Hordeum vulgare subsp. vulgare]	DHN4	Dehydrin DHN4 OS=Hordeum vulgare GN=DHN4 PE=2 SV=1	-	-	-	-	-	-	W5GW81.1 PF00257.17;Dehydrin;	124	141.06	10.01	20603.6	6839.74	4754.95	5557.52	163258	32038.6	117006	63617.7	21964.8	156676	154765	12071.1	45887.4	254057	208572	122450	85101.7	148277	163214	198602	222809	8.76	10.56	0.88	1817.51	681.62	471.84	532.63	13933.6	3020.21	11504.9	6339.31	1722.36	16428.3
TRINITY_DN15704_c0_g2	840	TRINITY_DN15704_c0_g2_i1;TRINITY_DN15704_c0_g2_i2	hypothetical protein TRIUR3_13481 [Triticum urartu]	-	-	-	-	-	-	-	-	-	1	0	0	0	3	0	0	0	0	0	0	2	1	0	102	0	0	2	1	1	13	166	407	176	0.07	0	0	0	0.22	0	0	0	0	0	0	0.13	0.09
TRINITY_DN19028_c3_g2	1228	TRINITY_DN19028_c3_g2_i1	SNF1-related protein kinase regulatory subunit gamma-like PV42a [Aegilops tauschii subsp. tauschii]	PV42A	SNF1-related protein kinase regulatory subunit gamma-like PV42a OS=Arabidopsis thaliana GN=PV42A PE=2 SV=1	GO:0003006(developmental process involved in reproduction);GO:0005737(cytoplasm);GO:0009553(embryo sac development);GO:0009555(pollen development);GO:0010183(pollen tube guidance);GO:0048443(stamen development)	ENOG41100IM(CBS)	-	-	-	-	Q9M727.1 PF00571.26;CBS;	1	1	0	210	86	64	30	555	213	196	203	214	331	1019	70	266	410	298	427	229	258	360	685	491	0.04	0.04	0	8.13	3.58	2.67	1.18	21.97	9.83	10.2	9.95	8.25	19.02
TRINITY_DN22473_c0_g7	1683	TRINITY_DN22473_c0_g7_i1	F-box protein At5g46170-like [Aegilops tauschii subsp. tauschii]	At5g46170	F-box protein At5g46170 OS=Arabidopsis thaliana GN=At5g46170 PE=2 SV=1	GO:0003674(molecular_function);GO:0005634(nucleus);GO:0010286(heat acclimation)	ENOG4111C0U(F-box protein)	-	-	-	-	A0A077S4R5.1 PF12937.5;F-box-like;	136	122	166	274	271	249	124	285	174	486	228	447	480	456	233	395	950	835	933	737	777	800	1187	1126	3.38	3.42	4.18	7.23	7.76	7.16	3.35	7.7	5.49	17.22	7.61	11.9	18.85
TRINITY_DN19173_c1_g3	1111	TRINITY_DN19173_c1_g3_i1	-	-	-	-	-	-	-	-	-	-	0	1	0	1	0	2	1	13	24	55	6	26	98	188	9	36	260	251	105	80	70	165	227	167	0	0.05	0	0.04	0	0.09	0.04	0.58	1.26	3.26	0.33	1.13	6.39
TRINITY_DN28842_c1_g1	501	TRINITY_DN28842_c1_g1_i1;TRINITY_DN28842_c1_g1_i10;TRINITY_DN28842_c1_g1_i11;TRINITY_DN28842_c1_g1_i12;TRINITY_DN28842_c1_g1_i2;TRINITY_DN28842_c1_g1_i3;TRINITY_DN28842_c1_g1_i4;TRINITY_DN28842_c1_g1_i5;TRINITY_DN28842_c1_g1_i6;TRINITY_DN28842_c1_g1_i7;TRINITY_DN28842_c1_g1_i8;TRINITY_DN28842_c1_g1_i9	unnamed protein product [Triticum aestivum]	hsp16.9A	16.9 kDa class I heat shock protein 1 OS=Triticum aestivum GN=hsp16.9A PE=2 SV=1	GO:0051260(protein homooligomerization)	COG0071(response to heat)	K13993	HSP20 family protein	-	ats04141(Protein processing in endoplasmic reticulum)	M0Z034.1 PF00011.19;HSP20;	10	6	5	38	16	51	92.31	206	74	41	61	49	335.93	301.92	149.55	29	294	717	350	202	257.46	339	617.83	314.99	2.41	1.49	0.75	8.26	4.61	12.77	19.1	47.07	17.54	14.42	24.54	10.3	144.66
TRINITY_DN16139_c0_g4	1292	TRINITY_DN16139_c0_g4_i1	-	-	-	-	-	-	-	-	-	-	72.07	58.04	24.01	144.15	62.03	95.41	76.28	271.11	64.09	334.18	269.44	333.8	594.76	656.86	212.41	162.26	643.73	799.73	725.98	647.37	595.43	732.52	879.73	1088.55	2.47	2.25	0.84	5.24	2.43	3.74	2.81	10.08	2.78	16.32	12.39	12.11	32.09
TRINITY_DN24929_c0_g4	406	TRINITY_DN24929_c0_g4_i1;TRINITY_DN24929_c0_g4_i2;TRINITY_DN24929_c0_g4_i3	uncharacterized protein LOC109769571 [Aegilops tauschii subsp. tauschii]	-	-	GO:0003674(molecular_function);GO:0005576(extracellular region);GO:0008150(biological_process);GO:0016021(integral component of membrane)	ENOG410YI9M(AWPM-19-like membrane family protein)	-	-	-	-	W5F9J7.1 PF05512.9;AWPM-19;	10	6	2	79	5	47	82	907	239	128	220	115	363	1466	119	356	900	943	1004	473	433	994	722	974	2.46	1.73	0.85	20.46	1.29	11.78	20.23	237.8	71.17	46.02	72.82	26.49	137.26
TRINITY_DN18948_c1_g1	869	TRINITY_DN18948_c1_g1_i1;TRINITY_DN18948_c1_g1_i2;TRINITY_DN18948_c1_g1_i3;TRINITY_DN18948_c1_g1_i4;TRINITY_DN18948_c1_g1_i5;TRINITY_DN18948_c1_g1_i6;TRINITY_DN18948_c1_g1_i7;TRINITY_DN18948_c1_g1_i8;TRINITY_DN18948_c1_g1_i9	dehydrin DHN2 [Aegilops tauschii subsp. tauschii]	DHN2	Dehydrin DHN2 OS=Hordeum vulgare GN=DHN2 PE=2 SV=1	GO:0005829(cytosol);GO:0009414(response to water deprivation);GO:0009631(cold acclimation);GO:0009737(response to abscisic acid)	ENOG410ZEYB(dehydrin)	-	-	-	-	W5FQI8.1 PF00257.17;Dehydrin;	67	69.06	0	2355.91	794.32	1140.25	1081.32	47853.7	7964.89	40027.9	18993.7	7289.96	63985.5	64863.5	4081.27	22092.3	129278	114249	88755.5	53622.6	65448.4	82285.2	115495	103115	7.91	9.58	0	292.74	98.62	124.26	107.27	5721.69	1140.49	6980.75	3433.84	856.41	11982.7
TRINITY_DN1482_c0_g1	731	TRINITY_DN1482_c0_g1_i1	non-specific lipid-transfer protein 2-like [Aegilops tauschii subsp. tauschii]	LTP1	Non-specific lipid-transfer protein 1 OS=Hordeum vulgare GN=LTP1 PE=1 SV=1	GO:0005576(extracellular region);GO:0005886(plasma membrane);GO:0006869(lipid transport);GO:0008289(lipid binding)	ENOG410YT63(Plant non-specific lipid-transfer proteins transfer phospholipids as well as galactolipids across membranes. May play a role in wax or cutin deposition in the cell walls of expanding epidermal cells and certain secretory tissues (By similarity))	-	-	-	-	A0A0C4B130.1 PF00234.20;Tryp_alpha_amyl;	62	0	0	0	0	0	1	0	0	2	4	5976	3	1	8	27	2	0	0	10	1	2	1	0	4.63	0	0	0	0	0	0.08	0	0	0.21	0.4	450.7	0.35
TRINITY_DN19555_c0_g1	1603	TRINITY_DN19555_c0_g1_i1;TRINITY_DN19555_c0_g1_i2;TRINITY_DN19555_c0_g1_i3	uncharacterized protein LOC109734582 [Aegilops tauschii subsp. tauschii]	-	-	GO:0004674(protein serine/threonine kinase activity);GO:0005886(plasma membrane);GO:0006468(protein phosphorylation);GO:0006952(defense response);GO:0009506(plasmodesma)	ENOG410Y65V(Retrotransposon protein)	K13415	protein brassinosteroid insensitive 1	EC:2.7.10.1 2.7.11.1	obr04075(Plant hormone signal transduction)	C5YBC0.1 PF13966.4;zf-RVT;	0	0	0	0	0	0	0	8	15	27	0	8	88	139	1	36	475	314	81	94	65	137	149	210	0	0	0	0	0	0	0	0.34	0.78	1.8	0	0.27	7.82
TRINITY_DN26308_c0_g1	1990	TRINITY_DN26308_c0_g1_i1;TRINITY_DN26308_c0_g1_i2;TRINITY_DN26308_c0_g1_i3;TRINITY_DN26308_c0_g1_i4;TRINITY_DN26308_c0_g1_i5	glycosyltransferase family 92 protein Os08g0121900-like [Aegilops tauschii subsp. tauschii]	RCOM_0530710	Glycosyltransferase family 92 protein RCOM_0530710 OS=Ricinus communis GN=RCOM_0530710 PE=3 SV=1	GO:0008150(biological_process);GO:0016021(integral component of membrane);GO:0016740(transferase activity)	COG0463(Glycosyl transferase, family 2)	-	-	-	-	M0Y9L9.1 PF01697.25;Glyco_transf_92;	124	160	173	206	293	166	581	1236	810	1248	691	796	1765	2282	428	451	2904	2611	1908	1432	1365	1904	3541	2971	4.55	7.44	5.53	9.62	15.61	9.78	22.7	47.37	43.91	72.29	35.89	39.24	158.63
TRINITY_DN17091_c0_g2	962	TRINITY_DN17091_c0_g2_i1;TRINITY_DN17091_c0_g2_i10;TRINITY_DN17091_c0_g2_i2;TRINITY_DN17091_c0_g2_i3;TRINITY_DN17091_c0_g2_i4;TRINITY_DN17091_c0_g2_i5;TRINITY_DN17091_c0_g2_i6;TRINITY_DN17091_c0_g2_i7;TRINITY_DN17091_c0_g2_i8;TRINITY_DN17091_c0_g2_i9	-	-	-	-	-	-	-	-	-	-	2	2	0	7	2	8	5	30	16	85	70	31	57	95	25	7	857	69	233	44	158	709	124	877	0.47	1	0	3.1	1.17	2.71	0.61	11.23	2.64	51.69	25.77	4.32	31.27
TRINITY_DN22627_c0_g1	541	TRINITY_DN22627_c0_g1_i1;TRINITY_DN22627_c0_g1_i2;TRINITY_DN22627_c0_g1_i3;TRINITY_DN22627_c0_g1_i4;TRINITY_DN22627_c0_g1_i5;TRINITY_DN22627_c0_g1_i6	hypothetical protein TRIUR3_00443 [Triticum urartu]	-	-	-	-	-	-	-	-	-	10	16	4	218	338	864	810	337	485	412	374	1051	379	2112	659	485	1311	1874	420	811	1198	962	2149	829	2.13	2.93	0.86	33.66	58.79	126.85	115.86	57.72	87.59	82.39	72.49	171.95	83.39
TRINITY_DN23710_c0_g4	2877	TRINITY_DN23710_c0_g4_i1;TRINITY_DN23710_c0_g4_i2;TRINITY_DN23710_c0_g4_i3;TRINITY_DN23710_c0_g4_i4	exocyst complex component EXO84B-like [Aegilops tauschii subsp. tauschii]	EXO84B	Exocyst complex component EXO84B OS=Arabidopsis thaliana GN=EXO84B PE=1 SV=1	GO:0000145(exocyst);GO:0001927(exocyst assembly);GO:0051601(exocyst localization)	ENOG410XT7U(Exocyst complex component)	NA	NA	NA	NA(NA)	M7YSC2.1 PF16528.3;Exo84_C;	276	178	252	298	136	192	248	358	207	403	347	480	601	1047	354	413	1386	1092	1013	622	1035	1079	1491	1644	6.22	4.57	5.4	5.35	2.35	3.65	4	6.87	3.98	9.73	9.55	9.75	17.44
TRINITY_DN23730_c0_g4	1817	TRINITY_DN23730_c0_g4_i1;TRINITY_DN23730_c0_g4_i2;TRINITY_DN23730_c0_g4_i3;TRINITY_DN23730_c0_g4_i4;TRINITY_DN23730_c0_g4_i5;TRINITY_DN23730_c0_g4_i6;TRINITY_DN23730_c0_g4_i7;TRINITY_DN23730_c0_g4_i8	serine carboxypeptidase-like 50 [Aegilops tauschii subsp. tauschii]	SCPL50	Serine carboxypeptidase-like 50 OS=Arabidopsis thaliana GN=SCPL50 PE=2 SV=1	GO:0004185(serine-type carboxypeptidase activity);GO:0051603(proteolysis involved in cellular protein catabolic process)	COG2939(carboxy-peptidase)	NA	NA	NA	NA(NA)	C5YWH3.1 PF00450.20;Peptidase_S10;	45	28	35	106	100	233	101	151	134	293	208	205	212	226	103	208	769	486	224	201	230	412	850	899	1.73	1.08	1.46	4.31	3.87	9.37	3.22	6.01	5.03	13.36	11.41	7.67	13.21
TRINITY_DN23640_c0_g4	449	TRINITY_DN23640_c0_g4_i1;TRINITY_DN23640_c0_g4_i2;TRINITY_DN23640_c0_g4_i3	predicted protein [Hordeum vulgare subsp. vulgare]	NAC078	NAC domain-containing protein 78 OS=Arabidopsis thaliana GN=NAC078 PE=2 SV=2	GO:0000976(transcription regulatory region sequence-specific DNA binding);GO:0002237(response to molecule of bacterial origin);GO:0003677(DNA binding);GO:0003700(DNA binding transcription factor activity);GO:0005515(protein binding);GO:0005634(nucleus);GO:0005730(nucleolus);GO:0006351(transcription, DNA-templated);GO:0006355(regulation of transcription, DNA-templated);GO:0006952(defense response)…	ENOG410YG99((NAC) domain-containing protein)	K03094	S-phase kinase-associated protein 1	-	lja04141(Protein processing in endoplasmic reticulum);lja04120(Ubiquitin mediated proteolysis)	I1IE77.1 PF02365.13;NAM;	90	44	54	65	35	60	22	127	49	143	226	161	501	609	178	122	683	647	412	384	389	575	557	719	16.56	9.4	10.92	13.58	6.76	11.43	4.9	26.03	11	37.88	56.09	29.66	142.1
TRINITY_DN29597_c0_g1	3147	TRINITY_DN29597_c0_g1_i1;TRINITY_DN29597_c0_g1_i10;TRINITY_DN29597_c0_g1_i11;TRINITY_DN29597_c0_g1_i12;TRINITY_DN29597_c0_g1_i13;TRINITY_DN29597_c0_g1_i14;TRINITY_DN29597_c0_g1_i15;TRINITY_DN29597_c0_g1_i16;TRINITY_DN29597_c0_g1_i17;TRINITY_DN29597_c0_g1_i2;TRINITY_DN29597_c0_g1_i3;TRINITY_DN29597_c0_g1_i4;TRINITY_DN29597_c0_g1_i5;TRINITY_DN29597_c0_g1_i6;TRINITY_DN29597_c0_g1_i7;TRINITY_DN29597_…	-	-	-	-	-	-	-	-	-	-	2	1	1	3	3	54	171	110	46	364	349	273	12	83	19	94	1199	603	36	480	304	353	364	611	0.06	0.06	0.06	0.04	0.06	7.04	16.09	3.47	4.39	35.27	11.24	7.2	1.54
TRINITY_DN13454_c0_g1	1443	TRINITY_DN13454_c0_g1_i1;TRINITY_DN13454_c0_g1_i2;TRINITY_DN13454_c0_g1_i3	-	-	-	-	-	-	-	-	-	-	379	124	364	5	49	0	0	1	0	0	0	1	0	0	17	1	0	0	0	4	0	0	0	2	12.93	5.23	12.67	0.16	1.76	0	0	0.07	0	0	0	0.03	0
TRINITY_DN15126_c1_g9	1943	TRINITY_DN15126_c1_g9_i1;TRINITY_DN15126_c1_g9_i2	2,3-bisphosphoglycerate-independent phosphoglycerate mutase-like [Aegilops tauschii subsp. tauschii]	-	2,3-bisphosphoglycerate-independent phosphoglycerate mutase OS=Ricinus communis PE=1 SV=2	GO:0005737(cytoplasm);GO:0005829(cytosol);GO:0006007(glucose catabolic process);GO:0006096(glycolytic process);GO:0009506(plasmodesma);GO:0009555(pollen development);GO:0010118(stomatal movement);GO:0030145(manganese ion binding);GO:0046537(2,3-bisphosphoglycerate-independent phosphoglycerate mutase activity);GO:0046686(response to cadmium ion);GO:0048046(apoplast)	COG0696(Catalyzes the interconversion of 2-phosphoglycerate and 3-phosphoglycerate (By similarity))	K15633	2,3-bisphosphoglycerate-independent phosphoglycerate mutase	EC:5.4.2.12	ats00010(Glycolysis / Gluconeogenesis);ats00260(Glycine, serine and threonine metabolism)	Q0DS66.1 PF01676.16;Metalloenzyme;	25	33	23	125	57	82	169	2371	373	1302	535	232	1391	2222	192	623	3478	2109.75	1944	1250	2166	2550.76	2781	2135	0.55	0.88	0.49	2.92	1.42	2.03	4.07	54.61	10.17	39.29	15.41	5.62	47.11
TRINITY_DN24574_c0_g2	1360	TRINITY_DN24574_c0_g2_i1;TRINITY_DN24574_c0_g2_i2;TRINITY_DN24574_c0_g2_i3;TRINITY_DN24574_c0_g2_i4;TRINITY_DN24574_c0_g2_i5;TRINITY_DN24574_c0_g2_i6	unnamed protein product [Triticum aestivum]	-	-	GO:0004674(protein serine/threonine kinase activity);GO:0005886(plasma membrane);GO:0007166(cell surface receptor signaling pathway)	ENOG4112BY6(NA)	-	-	-	-	-	291	236	144	1773	1088	1183	745	2254	952	2139	1178	1341	4128	3436	1199	1571	5486	6418.99	3156	3215	4075	4103	5626	5685	9.7	10.09	6.93	65.03	42.61	47.54	29.76	82.1	39.54	103.6	58.28	47.25	248.89
TRINITY_DN11524_c0_g1	871	TRINITY_DN11524_c0_g1_i1	uncharacterized protein LOC109766138 [Aegilops tauschii subsp. tauschii]	-	-	GO:0003674(molecular_function);GO:0005783(endoplasmic reticulum);GO:0005789(endoplasmic reticulum membrane);GO:0009705(plant-type vacuole membrane);GO:0009838(abscission);GO:0010256(endomembrane system organization);GO:0016021(integral component of membrane)	ENOG410YF1H(Protein of unknown function (DUF679))	-	-	-	-	A0A0E0KE65.1 PF05078.10;DUF679;	5	19	15	116	113	77	114	115	95	27	38	54	29	18	103	24	15	4	3	9	6	0	0	2	0.29	1.25	0.89	7.08	7.3	4.97	6.91	7.16	6.88	2.22	2.95	3.21	2.62
TRINITY_DN20875_c0_g1	592	TRINITY_DN20875_c0_g1_i1;TRINITY_DN20875_c0_g1_i2;TRINITY_DN20875_c0_g1_i3;TRINITY_DN20875_c0_g1_i4;TRINITY_DN20875_c0_g1_i5;TRINITY_DN20875_c0_g1_i6;TRINITY_DN20875_c0_g1_i7;TRINITY_DN20875_c0_g1_i8	-	-	-	-	-	-	-	-	-	-	665	849.75	514.74	120	120	36	499	115	687	494	541	730.08	243	60	374.13	155	102	28	27	43	76	22.43	22	52	128.67	182.2	115.39	24.37	28.37	7.32	93.51	24.56	153.9	141.17	133.98	160.61	72.51
TRINITY_DN17733_c0_g1	563	TRINITY_DN17733_c0_g1_i1;TRINITY_DN17733_c0_g1_i2;TRINITY_DN17733_c0_g1_i3;TRINITY_DN17733_c0_g1_i4;TRINITY_DN17733_c0_g1_i5;TRINITY_DN17733_c0_g1_i6;TRINITY_DN17733_c0_g1_i7;TRINITY_DN17733_c0_g1_i8	-	-	-	-	-	-	-	-	-	-	23	41	102	0	0	1	3	0	0	0	1	0	0	0	0	4	1	0	0	0	1	0	0	0	4.49	10.56	19.07	0	0	0.16	2.1	0	0	0	0.2	0	0
TRINITY_DN18507_c0_g1	3379	TRINITY_DN18507_c0_g1_i1;TRINITY_DN18507_c0_g1_i10;TRINITY_DN18507_c0_g1_i11;TRINITY_DN18507_c0_g1_i12;TRINITY_DN18507_c0_g1_i13;TRINITY_DN18507_c0_g1_i14;TRINITY_DN18507_c0_g1_i15;TRINITY_DN18507_c0_g1_i16;TRINITY_DN18507_c0_g1_i17;TRINITY_DN18507_c0_g1_i18;TRINITY_DN18507_c0_g1_i19;TRINITY_DN18507_c0_g1_i2;TRINITY_DN18507_c0_g1_i20;TRINITY_DN18507_c0_g1_i21;TRINITY_DN18507_c0_g1_i3;TRINITY_DN18…	diacylglycerol O-acyltransferase 1-like isoform X1 [Aegilops tauschii subsp. tauschii]	DGAT1	Diacylglycerol O-acyltransferase 1 OS=Arabidopsis thaliana GN=DGAT1 PE=1 SV=2	GO:0004144(diacylglycerol O-acyltransferase activity);GO:0005789(endoplasmic reticulum membrane);GO:0009941(chloroplast envelope);GO:0019432(triglyceride biosynthetic process)	COG5056(Oacyltransferase)	K11155	diacylglycerol O-acyltransferase 1	EC:2.3.1.20 2.3.1.75 2.3.1.76	ats00561(Glycerolipid metabolism)	W5I1W7.1 PF03062.17;MBOAT;	13	12	12.01	35	29.01	17	44	119	62.32	70	98	117	145	175	51	61	193.19	201	258.35	190.61	147.18	271	413.5	355	0.45	0.6	0.46	1.02	1.24	0.55	1.89	4.42	2.03	3.37	4.53	4.13	6.4
TRINITY_DN28533_c0_g4	1570	TRINITY_DN28533_c0_g4_i1	1-phosphatidylinositol-3-phosphate 5-kinase FAB1 [Triticum urartu]	FAB1B	1-phosphatidylinositol-3-phosphate 5-kinase FAB1B OS=Arabidopsis thaliana GN=FAB1B PE=2 SV=1	GO:0000285(1-phosphatidylinositol-3-phosphate 5-kinase activity);GO:0005524(ATP binding);GO:0005737(cytoplasm);GO:0005739(mitochondrion);GO:0005768(endosome);GO:0006458('de novo' protein folding);GO:0007005(mitochondrion organization);GO:0007033(vacuole organization);GO:0007165(signal transduction);GO:0008270(zinc ion binding);GO:0009555(pollen development);GO:0010008(endosome membrane);GO:001025…	COG0459(Prevents misfolding and promotes the refolding and proper assembly of unfolded polypeptides generated under stress conditions (By similarity))	K00921	1-phosphatidylinositol-3-phosphate 5-kinase	EC:2.7.1.150	ats00562(Inositol phosphate metabolism);ats04070(Phosphatidylinositol signaling system);ats04145(Phagosome)	W5HKF2.1 PF00118.22;Cpn60_TCP1;	90	56	41	128	30	43	23	84	43	108	109	188	372	386	145	108	394	422	469	378	379	531	652	693.42	2.43	1.7	1.12	3.67	0.93	1.34	0.67	2.47	1.47	4.16	3.95	5.42	15.86
TRINITY_DN14432_c0_g6	632	TRINITY_DN14432_c0_g6_i1;TRINITY_DN14432_c0_g6_i2;TRINITY_DN14432_c0_g6_i3	hypothetical protein TRIUR3_21122 [Triticum urartu]	-	-	-	ENOG4110812(NA)	-	-	-	-	-	294	189	272	1397	1428.95	1637	68	20	62	89	46.17	105	46	87	118	1106	214	52	36	124	431	53	95	96	27.85	20.66	26.98	139	147.87	167.76	6.51	2.02	7.27	12.06	5.93	9.82	6.71
TRINITY_DN18982_c0_g1	453	TRINITY_DN18982_c0_g1_i1;TRINITY_DN18982_c0_g1_i2;TRINITY_DN18982_c0_g1_i3;TRINITY_DN18982_c0_g1_i4;TRINITY_DN18982_c0_g1_i5	ABA inducible protein [Triticum aestivum]	HVA1	ABA-inducible protein PHV A1 OS=Hordeum vulgare GN=HVA1 PE=2 SV=1	-	ENOG410Y2SY(late embryogenesis abundant)	-	-	-	-	-	4	5	0	475	81	139	225	6796.16	3092.01	991	1062.74	466	2309.99	2666.98	165	554	4181.45	1362.29	1221	1661	1620.04	1629.04	2505.95	1861.02	1.07	1.3	0	191.74	36.69	43.86	62.14	1756.1	861.77	482.95	420.44	112.33	891.38
TRINITY_DN26809_c0_g3	645	TRINITY_DN26809_c0_g3_i1;TRINITY_DN26809_c0_g3_i2;TRINITY_DN26809_c0_g3_i3;TRINITY_DN26809_c0_g3_i4;TRINITY_DN26809_c0_g3_i5	predicted protein [Hordeum vulgare subsp. vulgare]	-	-	-	ENOG410ZG4Y(low-temperature-induced 65)	-	-	-	-	-	168	120	126	239	73	114	310	4622.81	1162	1772	1710.49	721	2293.69	3999.23	558.23	1531	5352.06	3048.6	3421	2589.61	2440.66	3048.01	4656.95	5216.62	18.06	14.68	14.12	26.73	8.19	12.53	33.43	534.93	153.78	280.93	246.93	76.76	385.07
TRINITY_DN18072_c1_g12	5386	TRINITY_DN18072_c1_g12_i1	hypothetical protein TRIUR3_01277 [Triticum urartu]	PRL1	Protein pleiotropic regulatory locus 1 OS=Arabidopsis thaliana GN=PRL1 PE=1 SV=1	GO:0000398(mRNA splicing, via spliceosome);GO:0000974(Prp19 complex);GO:0005662(DNA replication factor A complex);GO:0071011(precatalytic spliceosome);GO:0071013(catalytic step 2 spliceosome);GO:0080008(Cul4-RING E3 ubiquitin ligase complex)	ENOG410XQV9(Pleiotropic regulator 1)	K12862	pleiotropic regulator 1	-	bdi03040(Spliceosome)	A9T5M1.1 PF00400.30;WD40;	51	33	66	260	467	297	47	56	74	190	358	387	236	597	1007	358	168	308	284	256	463	511	398	448	0.35	0.26	0.46	1.91	3.78	2.42	0.36	0.42	0.65	1.87	3.32	2.93	2.59
TRINITY_DN14720_c0_g6	1521	TRINITY_DN14720_c0_g6_i1	uncharacterized protein LOC109766021 [Aegilops tauschii subsp. tauschii]	FRAAL3718	Putative S-adenosyl-L-methionine-dependent methyltransferase FRAAL3718 OS=Frankia alni (strain ACN14a) GN=FRAAL3718 PE=3 SV=1	GO:0005829(cytosol);GO:0008757(S-adenosylmethionine-dependent methyltransferase activity);GO:0032259(methylation)	COG3315(Exhibits S-adenosyl-L-methionine-dependent methyltransferase activity (By similarity))	-	-	-	-	A0A0D9ZDT4.1 PF04072.12;LCM;	1670	831	1771	537	647	1071	442	230	271	305	341	432	117	71	412	358	180	154	60	113	111	41	165	140	46.83	26.28	50.43	15.99	20.84	34.61	13.43	7.01	9.64	12.19	12.84	12.93	5.18
TRINITY_DN20105_c0_g3	2796	TRINITY_DN20105_c0_g3_i1;TRINITY_DN20105_c0_g3_i2;TRINITY_DN20105_c0_g3_i3;TRINITY_DN20105_c0_g3_i4	predicted protein [Hordeum vulgare subsp. vulgare]	ABCG25	ABC transporter G family member 25 OS=Arabidopsis thaliana GN=ABCG25 PE=2 SV=1	GO:0005886(plasma membrane);GO:0016021(integral component of membrane);GO:0042626(ATPase activity, coupled to transmembrane movement of substances)	COG1131((ABC) transporter)	K05681	ATP-binding cassette, subfamily G (WHITE), member 2	-	cic02010(ABC transporters)	A0A0D3HIW0.1 PF01061.22;ABC2_membrane;	59	33	52	1023	786	644	519	1628	767	599	540	650	949	998	334	447	625	833	432	763	520	469	589	791	0.91	0.58	0.8	16.61	14.01	11.66	8.89	27.38	14.97	12.93	11.15	11	22.96
TRINITY_DN25740_c0_g1	2959	TRINITY_DN25740_c0_g1_i1;TRINITY_DN25740_c0_g1_i10;TRINITY_DN25740_c0_g1_i2;TRINITY_DN25740_c0_g1_i3;TRINITY_DN25740_c0_g1_i4;TRINITY_DN25740_c0_g1_i5;TRINITY_DN25740_c0_g1_i6;TRINITY_DN25740_c0_g1_i7;TRINITY_DN25740_c0_g1_i8;TRINITY_DN25740_c0_g1_i9	unnamed protein product [Triticum aestivum]	P5CS	Delta-1-pyrroline-5-carboxylate synthase OS=Oryza sativa subsp. japonica GN=P5CS PE=2 SV=2	GO:0004350(glutamate-5-semialdehyde dehydrogenase activity);GO:0005737(cytoplasm);GO:0006561(proline biosynthetic process)	COG0014(Catalyzes the NADPH dependent reduction of L-gamma- glutamyl 5-phosphate into L-glutamate 5-semialdehyde and phosphate. The product spontaneously undergoes cyclization to form 1-pyrroline-5-carboxylate (By similarity));COG0263(Catalyzes the transfer of a phosphate group to glutamate to form glutamate 5-phosphate which rapidly cyclizes to 5- oxoproline (By similarity))	K12657	delta-1-pyrroline-5-carboxylate synthetase	EC:2.7.2.11 1.2.1.41	ats00330(Arginine and proline metabolism)	A0A077RXE4.1 PF00171.20;Aldedh;	519	512	60	27540	36453	11949	21197	51637.1	25444	21442	33456	23279	23824	25802	11363	12652	27434	22950	27484	26239	20551	17319	20286	39617	10.26	11.56	1.19	840.81	1369.27	375.62	654.27	1507.73	998.55	756.78	1410.61	527.36	703.54
TRINITY_DN28561_c0_g1	594	TRINITY_DN28561_c0_g1_i1;TRINITY_DN28561_c0_g1_i2	-	-	-	-	-	-	-	-	-	-	6	4	1	41	17	14	24	472	158	213	19	200	850	598	84	267	753	535	880	447	841	797	1638	196	0.63	0.48	0.11	4.52	1.92	1.57	2.53	52.86	20.43	31.92	2.67	20.48	137.44
TRINITY_DN23668_c0_g7	1510	TRINITY_DN23668_c0_g7_i1	uncharacterized protein LOC109740250 [Aegilops tauschii subsp. tauschii]	-	-	-	ENOG410Y65V(Retrotransposon protein)	-	-	-	-	M0VDY1.1 PF00078.25;RVT_1;	6	8	5	3	5	6.18	5.36	19	8	28	18	39.7	113.58	83	16	23.46	166	167	117	88	101	166	227	165	0.17	0.26	0.14	0.09	0.16	0.2	0.16	0.58	0.29	1.13	0.68	1.2	5.07
TRINITY_DN28384_c0_g1	1444	TRINITY_DN28384_c0_g1_i1;TRINITY_DN28384_c0_g1_i2	GL3A [Triticum aestivum]	BSL2	Serine/threonine-protein phosphatase BSL2 homolog OS=Oryza sativa subsp. japonica GN=BSL2 PE=2 SV=2	GO:0004721(phosphoprotein phosphatase activity);GO:0004722(protein serine/threonine phosphatase activity);GO:0005634(nucleus);GO:0005829(cytosol);GO:0005886(plasma membrane);GO:0009742(brassinosteroid mediated signaling pathway);GO:0046872(metal ion binding)	COG0639(serine threonine-protein phosphatase)	NA	NA	NA	NA(NA)	A0A096Q846.1 PF13418.4;Kelch_4;	103	58	85	73	41	52	35.29	68	36	85	116	164	293	336	125	118	419	436	380	225	346.37	424.41	446	498.4	3.08	1.97	2.59	2.33	1.42	1.79	1.15	2.25	1.38	3.69	4.67	5.26	13.96
TRINITY_DN15635_c0_g4	1455	TRINITY_DN15635_c0_g4_i1;TRINITY_DN15635_c0_g4_i2;TRINITY_DN15635_c0_g4_i3;TRINITY_DN15635_c0_g4_i4	hypothetical protein TRIUR3_16950 [Triticum urartu]	-	-	-	-	-	-	-	-	-	0	1	3	3	6	5	1	7	8	9	5	9	63	54	12	11	137	120	93	67	59	99	191	81	0	0.03	0.09	0.09	0.4	0.27	0.12	0.23	0.3	0.58	0.2	0.33	5.11
TRINITY_DN20051_c0_g7	730	TRINITY_DN20051_c0_g7_i1	predicted protein [Hordeum vulgare subsp. vulgare]	BX6	DIBOA-glucoside dioxygenase BX6 OS=Zea mays GN=BX6 PE=1 SV=1	GO:0051213(dioxygenase activity)	COG3491(2OGFe(II) oxygenase)	K13229	2,4-dihydroxy-1,4-benzoxazin-3-one-glucoside dioxygenase	EC:1.14.11.59	zma00402(Benzoxazinoid biosynthesis)	M0VDI4.1 PF14226.4;DIOX_N;	21	29	1	115	12	37	32	400	237	1334	312	349	1355	1442.99	177	392	2770	2623	2056	2154	1407	2240	2247	2403	1.57	2.48	0.08	9.09	0.99	3.05	2.47	32.2	22.13	142.72	31.39	26.37	157.86
TRINITY_DN26440_c0_g1	5237	TRINITY_DN26440_c0_g1_i1;TRINITY_DN26440_c0_g1_i2;TRINITY_DN26440_c0_g1_i3	DDB1- and CUL4-associated factor homolog 1 [Aegilops tauschii subsp. tauschii]	DCAF1	DDB1- and CUL4-associated factor homolog 1 OS=Arabidopsis thaliana GN=DCAF1 PE=1 SV=2	GO:0000166(nucleotide binding);GO:0005515(protein binding);GO:0005634(nucleus);GO:0009793(embryo development ending in seed dormancy);GO:0009908(flower development);GO:0010154(fruit development);GO:0016567(protein ubiquitination);GO:0048366(leaf development);GO:0048367(shoot system development);GO:0048827(phyllome development);GO:0080008(Cul4-RING E3 ubiquitin ligase complex)	ENOG410XR8C(Vpr (HIV-1) binding protein)	NA	NA	NA	NA(NA)	-	485	429	487	724	364	342	369	1084	435	930	837	688	2263	2772	740	895	3390	2955	3082	2183	2440	3428	3998	3764	8.13	7.49	7.29	13.59	8	8.79	11.2	30.46	18.38	24.05	22.25	8.89	39.73
TRINITY_DN25841_c0_g1	1480	TRINITY_DN25841_c0_g1_i1;TRINITY_DN25841_c0_g1_i10;TRINITY_DN25841_c0_g1_i11;TRINITY_DN25841_c0_g1_i12;TRINITY_DN25841_c0_g1_i13;TRINITY_DN25841_c0_g1_i14;TRINITY_DN25841_c0_g1_i2;TRINITY_DN25841_c0_g1_i3;TRINITY_DN25841_c0_g1_i4;TRINITY_DN25841_c0_g1_i5;TRINITY_DN25841_c0_g1_i6;TRINITY_DN25841_c0_g1_i7;TRINITY_DN25841_c0_g1_i8;TRINITY_DN25841_c0_g1_i9	unnamed protein product [Triticum aestivum]	CML8	Probable calcium-binding protein CML8 OS=Oryza sativa subsp. japonica GN=CML8 PE=2 SV=1	GO:0005509(calcium ion binding)	COG5126(Calcium-binding protein)	NA	NA	NA	NA(NA)	W5HY25.1 PF13499.4;EF-hand_7;	44	52	28	402	399	184	314	1512	1070	265	472	536	1209	1558	417	401	1696	962	959	969	926	744	1089	892	12.9	11.33	8.72	82.8	50.56	32.13	49.41	260.01	133.79	57.56	184.79	146.99	265.39
TRINITY_DN23619_c1_g2	1039	TRINITY_DN23619_c1_g2_i1;TRINITY_DN23619_c1_g2_i2;TRINITY_DN23619_c1_g2_i3	-	-	-	-	-	-	-	-	-	-	182	203	91	70	35	34	680	381	1049	53	37	133	132	158	68	103	242	182	252	261	274	212	421	370	17.5	18.84	8.7	5.34	2.86	4.38	55.56	31.6	104.05	7.6	3.69	9.49	19.31
TRINITY_DN29472_c0_g1	2322	TRINITY_DN29472_c0_g1_i1;TRINITY_DN29472_c0_g1_i10;TRINITY_DN29472_c0_g1_i11;TRINITY_DN29472_c0_g1_i12;TRINITY_DN29472_c0_g1_i13;TRINITY_DN29472_c0_g1_i2;TRINITY_DN29472_c0_g1_i3;TRINITY_DN29472_c0_g1_i4;TRINITY_DN29472_c0_g1_i5;TRINITY_DN29472_c0_g1_i6;TRINITY_DN29472_c0_g1_i7;TRINITY_DN29472_c0_g1_i8;TRINITY_DN29472_c0_g1_i9	predicted protein [Hordeum vulgare subsp. vulgare]	SUT4	Sucrose transport protein SUT4 OS=Oryza sativa subsp. indica GN=SUT4 PE=3 SV=1	GO:0005351(carbohydrate:proton symporter activity);GO:0005794(Golgi apparatus);GO:0005886(plasma membrane);GO:0005985(sucrose metabolic process);GO:0008506(sucrose:proton symporter activity);GO:0008515(sucrose transmembrane transporter activity);GO:0009611(response to wounding);GO:0015144(carbohydrate transmembrane transporter activity);GO:0015293(symporter activity);GO:0015770(sucrose transport)…	ENOG410XPTR(solute carrier family 45 member)	NA	NA	NA	NA(NA)	M0ZA25.1 PF07690.14;MFS_1;	123	100	87	264	148	150	124	282	373	196	216	396	232	372	201	291	627	367	797	626	561	1080	664	1658	3.16	3.02	2.18	7.25	4.01	3.84	3.14	6.99	11.59	6.79	7.49	10.63	9.8
TRINITY_DN20686_c0_g1	390	TRINITY_DN20686_c0_g1_i1;TRINITY_DN20686_c0_g1_i2;TRINITY_DN20686_c0_g1_i3;TRINITY_DN20686_c0_g1_i4	-	-	-	-	-	-	-	-	-	-	3.01	3	1	10	4	15	7	6	15	9	26	14	24.02	32.11	18	21	230	135.15	125	73	147.2	114	106	77	1.32	1.83	0.56	4.94	2.13	7.51	3.39	2.97	9.05	6.1	15.32	5.72	17.25
TRINITY_DN27713_c0_g1	945	TRINITY_DN27713_c0_g1_i1	vacuolar-sorting receptor 1-like [Aegilops tauschii subsp. tauschii]	VSR1	Vacuolar-sorting receptor 1 OS=Arabidopsis thaliana GN=VSR1 PE=1 SV=2	GO:0000139(Golgi membrane);GO:0005509(calcium ion binding);GO:0005515(protein binding);GO:0005576(extracellular region);GO:0005622(intracellular);GO:0005623(cell);GO:0005770(late endosome);GO:0005783(endoplasmic reticulum);GO:0005794(Golgi apparatus);GO:0005802(trans-Golgi network);GO:0005886(plasma membrane);GO:0005887(integral component of plasma membrane);GO:0006623(protein targeting to vacuol…	-	K01859	chalcone isomerase	EC:5.5.1.6	sita00941(Flavonoid biosynthesis)	M0Z412.1 PF02225.20;PA;	44	17	10	101	42	48	15	39	30	138	71	106	141	244	109	91	407	306	397	276	228	455	394	300	2.27	0.99	0.53	5.51	2.43	2.78	0.82	2.17	1.94	10.14	4.91	5.66	11.38
TRINITY_DN15840_c0_g4	1186	TRINITY_DN15840_c0_g4_i1;TRINITY_DN15840_c0_g4_i2;TRINITY_DN15840_c0_g4_i3;TRINITY_DN15840_c0_g4_i4;TRINITY_DN15840_c0_g4_i5	-	-	-	-	-	-	-	-	-	-	90	98	108	946	593	346	997	4003	3344	2442	1715	1015	2386	2048	336	1654	5073	4080	2752	2572	2670	2691	3867	6429	3.56	4.44	4.29	40.75	27.42	16.01	43.47	177.62	166.68	138.03	95.74	43.12	162.22
TRINITY_DN13403_c0_g1	788	TRINITY_DN13403_c0_g1_i1;TRINITY_DN13403_c0_g1_i2	predicted protein [Hordeum vulgare subsp. vulgare]	PAB8	Polyadenylate-binding protein 8 OS=Arabidopsis thaliana GN=PAB8 PE=1 SV=1	GO:0003723(RNA binding)	ENOG410XTJ5(RNA binding motif protein)	NA	NA	NA	NA(NA)	M0Z7H9.1 PF00076.20;RRM_1;	199	160	163	172	241	139	130	174	120	193	241	341	413	530	348	252	679	470	603	396	605	626	930	1146	13.28	12.16	13.78	12.47	17.86	10.29	10.05	14.32	12.43	18.39	21.6	25.76	45.54
TRINITY_DN15323_c2_g5	2379	TRINITY_DN15323_c2_g5_i1	uncharacterized protein LOC109751611 [Aegilops tauschii subsp. tauschii]	-	-	GO:0003674(molecular_function);GO:0005575(cellular_component);GO:0008150(biological_process)	ENOG4111KEM(expressed protein)	NA	NA	NA	NA(NA)	I1GNX0.1 PF06101.9;DUF946;	104	131	100	318	362	250	395	1142	495	852	421	502	826	1109	400	588	1806	1438	1029	706	1163	1381	1637	2009	1.74	2.46	1.69	5.65	7.02	4.87	7.23	20.79	10.54	20.27	9.44	9.08	21.86
TRINITY_DN17531_c0_g2	972	TRINITY_DN17531_c0_g2_i1	unnamed protein product [Triticum aestivum]	-	-	-	ENOG410ZGZN(GDSL esterase lipase)	-	-	-	-	-	2.03	4.04	1.01	15.06	5.02	6.25	4.02	25.07	12.1	25.19	23.14	36.63	60.48	57.93	18.23	28.48	92.63	72.34	108.26	114.74	78.29	131.16	145.9	170.6	0.1	0.23	0.05	0.79	0.28	0.35	0.21	1.34	0.76	1.78	1.54	1.89	4.7
TRINITY_DN25463_c0_g3	901	TRINITY_DN25463_c0_g3_i1;TRINITY_DN25463_c0_g3_i10;TRINITY_DN25463_c0_g3_i2;TRINITY_DN25463_c0_g3_i3;TRINITY_DN25463_c0_g3_i4;TRINITY_DN25463_c0_g3_i5;TRINITY_DN25463_c0_g3_i6;TRINITY_DN25463_c0_g3_i7;TRINITY_DN25463_c0_g3_i8;TRINITY_DN25463_c0_g3_i9	predicted protein [Hordeum vulgare subsp. vulgare]	1-SST	Sucrose:sucrose 1-fructosyltransferase OS=Festuca arundinacea GN=1-SST PE=1 SV=1	GO:0005975(carbohydrate metabolic process);GO:0050306(sucrose 1F-fructosyltransferase activity)	COG1621(Hydrolase)	NA	NA	NA	NA(NA)	M0Y8L0.1 PF00251.18;Glyco_hydro_32N;	93	252	4	65	228.02	53	2549.34	356	781.08	1837	567.42	1612.09	361.1	139.1	625.09	198	73	9	2	63	41	1	5	5	9.17	26.75	0.88	9.08	24.01	6.91	264.97	53.39	90.61	211.94	75.9	157.71	73.77
TRINITY_DN14817_c0_g5	2427	TRINITY_DN14817_c0_g5_i1;TRINITY_DN14817_c0_g5_i2;TRINITY_DN14817_c0_g5_i3;TRINITY_DN14817_c0_g5_i4;TRINITY_DN14817_c0_g5_i5;TRINITY_DN14817_c0_g5_i6	predicted protein [Hordeum vulgare subsp. vulgare]	AO1	Indole-3-acetaldehyde oxidase OS=Zea mays GN=AO1 PE=1 SV=1	GO:0004854(xanthine dehydrogenase activity);GO:0005829(cytosol);GO:0009115(xanthine catabolic process);GO:0016903(oxidoreductase activity, acting on the aldehyde or oxo group of donors);GO:0050660(flavin adenine dinucleotide binding)	COG4630(xanthine dehydrogenase);COG4631(xanthine dehydrogenase)	K09842	abscisic-aldehyde oxidase	EC:1.2.3.14	ats00906(Carotenoid biosynthesis)	M7ZXX5.1 PF00941.19;FAD_binding_5;	250.97	183	196	238	414	381	162.48	283	180	298	281	454	420	842	605	396.89	760.42	1084	1312	871	702	957	1379	1459	6.52	4.92	4.87	6.81	14.71	10.92	8.18	5.93	6.08	10.79	12.08	11.74	14.81
TRINITY_DN20809_c0_g3	3317	TRINITY_DN20809_c0_g3_i1;TRINITY_DN20809_c0_g3_i2;TRINITY_DN20809_c0_g3_i3	pumilio homolog 1-like [Aegilops tauschii subsp. tauschii]	APUM3	Pumilio homolog 3 OS=Arabidopsis thaliana GN=APUM3 PE=1 SV=1	GO:0003723(RNA binding);GO:0003729(mRNA binding);GO:0005737(cytoplasm);GO:0005886(plasma membrane);GO:0006417(regulation of translation)	COG5099(pumilio homolog)	NA	NA	NA	NA(NA)	M0XDE7.1 PF07990.10;NABP;	413	297	321	317	373	259	138	251	158	342	374	495	703	1042	462	420	1056	1243	1137	644	956	1071	1563	1627	5.62	4.54	4.39	4.68	6.22	4.13	2.07	4.09	2.85	6.65	6.93	7.41	14.92
TRINITY_DN15213_c0_g6	1706	TRINITY_DN15213_c0_g6_i1	hypothetical protein C2845_PM07G07830 [Panicum miliaceum]	-	-	-	-	-	-	-	-	-	0	3	0	8	20	8	42	42	28	103	402	71	9	21	33	101	30	6	3	12	9	0	5	4	0	0.08	0	0.21	0.56	0.23	1.12	1.12	0.87	3.59	13.2	1.86	0.35
TRINITY_DN29529_c1_g1	565	TRINITY_DN29529_c1_g1_i1;TRINITY_DN29529_c1_g1_i2;TRINITY_DN29529_c1_g1_i3;TRINITY_DN29529_c1_g1_i4;TRINITY_DN29529_c1_g1_i5;TRINITY_DN29529_c1_g1_i6;TRINITY_DN29529_c1_g1_i7;TRINITY_DN29529_c1_g1_i8	low molecular mass early light-inducible protein HV60, chloroplastic [Aegilops tauschii subsp. tauschii]	-	Low molecular mass early light-inducible protein HV90, chloroplastic OS=Hordeum vulgare PE=2 SV=1	GO:0009507(chloroplast);GO:0009522(photosystem I);GO:0009523(photosystem II);GO:0009535(chloroplast thylakoid membrane);GO:0010030(positive regulation of seed germination);GO:0010114(response to red light);GO:0010117(photoprotection);GO:0010218(response to far red light);GO:0010224(response to UV-B);GO:0010380(regulation of chlorophyll biosynthetic process);GO:0015979(photosynthesis);GO:0016021(i…	ENOG410Y0RG(early light-induced protein)	NA	NA	NA	NA(NA)	W5FEE7.1 PF00504.19;Chloroa_b-bind;	156	328	658	286	159	116	533	754	394	1014	1446	828	1525	1710	304	974	2676	1527	3608.99	2082	2291	1849	3101	3901	20.3	48.22	80.12	38.9	21.33	15.67	73.56	115.43	64.4	191.14	277.44	123.27	330.25
TRINITY_DN25335_c1_g5	1410	TRINITY_DN25335_c1_g5_i1;TRINITY_DN25335_c1_g5_i2	phospholipase D beta 1-like [Aegilops tauschii subsp. tauschii]	PLDBETA1	Phospholipase D beta 1 OS=Arabidopsis thaliana GN=PLDBETA1 PE=1 SV=4	GO:0003824(catalytic activity);GO:0004630(phospholipase D activity);GO:0005515(protein binding);GO:0005546(phosphatidylinositol-4,5-bisphosphate binding);GO:0005634(nucleus);GO:0005737(cytoplasm);GO:0009506(plasmodesma);GO:0009816(defense response to bacterium, incompatible interaction);GO:0016020(membrane);GO:0016042(lipid catabolic process);GO:0046686(response to cadmium ion);GO:0070290(N-acylp…	COG1502(Catalyzes the reversible phosphatidyl group transfer from one phosphatidylglycerol molecule to another to form cardiolipin (CL) (diphosphatidylglycerol) and glycerol (By similarity))	K01115	phospholipase D1/2	EC:3.1.4.4	ats00564(Glycerophospholipid metabolism);ats00565(Ether lipid metabolism);ats04144(Endocytosis)	W5AHK5.1 PF13091.4;PLDc_2;	1124	743	1106	467	245	187	161	53	127	174	327	356	23	106	298	93	52	27	54	134	187	30	48	40	35.8	26.1	39.47	15.42	8.73	8.31	6.21	1.79	5.01	7.72	13.66	12.57	1.13
TRINITY_DN21455_c0_g2	3586	TRINITY_DN21455_c0_g2_i1;TRINITY_DN21455_c0_g2_i10;TRINITY_DN21455_c0_g2_i11;TRINITY_DN21455_c0_g2_i12;TRINITY_DN21455_c0_g2_i13;TRINITY_DN21455_c0_g2_i2;TRINITY_DN21455_c0_g2_i3;TRINITY_DN21455_c0_g2_i4;TRINITY_DN21455_c0_g2_i5;TRINITY_DN21455_c0_g2_i6;TRINITY_DN21455_c0_g2_i7;TRINITY_DN21455_c0_g2_i8;TRINITY_DN21455_c0_g2_i9	putative serine/threonine-protein kinase [Aegilops tauschii subsp. tauschii]	LRR-RLK	Probable leucine-rich repeat receptor-like serine/threonine-protein kinase At3g14840 OS=Arabidopsis thaliana GN=LRR-RLK PE=2 SV=1	GO:0004674(protein serine/threonine kinase activity);GO:0005886(plasma membrane)	COG0515(Serine Threonine protein kinase)	NA	NA	NA	NA(NA)	W5GD93.1 PF00069.23;Pkinase;	304	277	188	922	376	456	276	729	559	757	550	1311	1052	1479	695	614	2262	2267.99	2474	2641	1855	2608.01	2427.01	3161	6.14	6.64	3.91	20.29	9.34	10.93	6.62	16.99	17.29	22.95	14.96	28.96	34.5
TRINITY_DN27196_c0_g3	250	TRINITY_DN27196_c0_g3_i1	V-type proton ATPase catalytic subunit A [Aegilops tauschii subsp. tauschii]	-	-	-	COG1155(Produces ATP from ADP in the presence of a proton gradient across the membrane. The V-type alpha chain is a catalytic subunit (By similarity))	K02145	V-type H+-transporting ATPase subunit A	EC:3.6.3.14	ats00190(Oxidative phosphorylation);ats04145(Phagosome)	-	720	492	659	504	306	274	269	384	182	605	626	837	1262	1983	1002	510	2330	2320	2384	1284	1205	1727	2045	2813	409.99	335.66	414.47	302.06	182.34	153.07	145.92	242.55	126.18	508.76	486.22	450.45	1114.19
TRINITY_DN14094_c1_g1	1687	TRINITY_DN14094_c1_g1_i1;TRINITY_DN14094_c1_g1_i2;TRINITY_DN14094_c1_g1_i3;TRINITY_DN14094_c1_g1_i4	small EDRK-rich factor 2-like [Aegilops tauschii subsp. tauschii]	-	-	GO:0003674(molecular_function);GO:0008150(biological_process)	ENOG410ZFCR(4F5 protein family)	-	-	-	-	Q0DI91.1 PF04419.12;4F5;	1197	1209	1074	275	138	351	4807	3188	4902	724	803	992	2142	1081	875	615	1721	1764	916	1273	1084	838	1561	2108	33.54	37.92	30.45	8.18	4.46	11.41	145.53	95.98	172.98	28.15	29.13	28.78	93.19
TRINITY_DN18689_c0_g1	1209	TRINITY_DN18689_c0_g1_i1;TRINITY_DN18689_c0_g1_i2	fatty acid desaturase 4, chloroplastic-like [Aegilops tauschii subsp. tauschii]	FAD4	Fatty acid desaturase 4, chloroplastic OS=Arabidopsis thaliana GN=FAD4 PE=1 SV=1	GO:0005737(cytoplasm);GO:0031625(ubiquitin protein ligase binding);GO:0061630(ubiquitin protein ligase activity)	ENOG410XRWR(ubiquitin-conjugating enzyme)	NA	NA	NA	NA(NA)	C5YI08.1 PF10520.7;TMEM189_B_dmain;	2060	1150	2134	531	285	283	1339	544	735	565	487	577	327	186	826	203	229	251	131	220	249	167	235	396	113.21	67.02	124.19	32.21	17.24	13.13	90.91	26.01	56.41	37.44	38.48	35.91	24.19
TRINITY_DN20878_c1_g4	221	TRINITY_DN20878_c1_g4_i1	acid beta-fructofuranosidase precursor [Triticum aestivum]	INV*DC4	Beta-fructofuranosidase, soluble isoenzyme I OS=Daucus carota GN=INV*DC4 PE=1 SV=2	GO:0000139(Golgi membrane);GO:0000325(plant-type vacuole);GO:0004553(hydrolase activity, hydrolyzing O-glycosyl compounds);GO:0004564(beta-fructofuranosidase activity);GO:0004575(sucrose alpha-glucosidase activity);GO:0005773(vacuole);GO:0005774(vacuolar membrane);GO:0005775(vacuolar lumen);GO:0005789(endoplasmic reticulum membrane);GO:0005985(sucrose metabolic process);GO:0009505(plant-type cell…	COG1621(Hydrolase)	NA	NA	NA	NA(NA)	W5GCT9.1 PF00251.18;Glyco_hydro_32N;	0	0	0	1	3	0	59.67	11	11	7	30	21	14	9	18	1	0	0	0	0	0	0	1	0	0	0	0	0.77	2.34	0	42.26	9.11	9.86	7.6	30.14	14.76	16.07
TRINITY_DN16758_c2_g3	843	TRINITY_DN16758_c2_g3_i1	Heat shock cognate 70 kDa protein [Triticum urartu]	MED37C	Probable mediator of RNA polymerase II transcription subunit 37c OS=Arabidopsis thaliana GN=MED37C PE=1 SV=1	GO:0005524(ATP binding);GO:0005618(cell wall);GO:0005634(nucleus);GO:0005739(mitochondrion);GO:0005774(vacuolar membrane);GO:0005794(Golgi apparatus);GO:0005829(cytosol);GO:0005886(plasma membrane);GO:0006351(transcription, DNA-templated);GO:0006355(regulation of transcription, DNA-templated);GO:0006457(protein folding);GO:0006986(response to unfolded protein);GO:0009266(response to temperature s…	COG0443(Heat shock protein)	K03283	heat shock 70kDa protein 1/2/6/8	-	ats03040(Spliceosome);ats04141(Protein processing in endoplasmic reticulum);ats04144(Endocytosis)	-	597.21	417	441	178	50	92	1435	1343	1346	462	408	688	678.1	407	283	421	847	625	740.06	925	1201	735	1384	1195.06	36.11	28.67	27.42	11.38	3.38	6.21	90.89	87.59	102.02	39.88	33.14	42.69	64.07
TRINITY_DN20709_c0_g3	1360	TRINITY_DN20709_c0_g3_i1;TRINITY_DN20709_c0_g3_i2	predicted protein [Hordeum vulgare subsp. vulgare]	-	-	GO:0005739(mitochondrion)	ENOG41125W3(NA)	-	-	-	-	-	1568	1423	1592	1207	1116.96	796	1607.99	905	1122	974	908	1069	415	317	709	477	417.99	232	236	344	350	171	364.96	364	52.76	52.98	53.31	42.09	41.95	31	57.57	32.47	47.16	46.63	39.87	37.49	21.88
TRINITY_DN18644_c0_g3	1829	TRINITY_DN18644_c0_g3_i1;TRINITY_DN18644_c0_g3_i2;TRINITY_DN18644_c0_g3_i3;TRINITY_DN18644_c0_g3_i4;TRINITY_DN18644_c0_g3_i5;TRINITY_DN18644_c0_g3_i6;TRINITY_DN18644_c0_g3_i7;TRINITY_DN18644_c0_g3_i8;TRINITY_DN18644_c0_g3_i9	-	-	-	-	-	-	-	-	-	-	197	328	299	4	1	0	2	2	163	210	3	9	1	2	2	0	0	2	2	2	1	0	1	0	5.7	12.5	50.39	1.18	0.54	0	0.09	0.06	7.89	9.49	0.15	0.28	0.07
TRINITY_DN22236_c0_g1	448	TRINITY_DN22236_c0_g1_i1;TRINITY_DN22236_c0_g1_i2	sucrose:sucrose 1-fructosyltransferase-like [Aegilops tauschii subsp. tauschii]	1-SST	Sucrose:sucrose 1-fructosyltransferase OS=Festuca arundinacea GN=1-SST PE=1 SV=1	GO:0005975(carbohydrate metabolic process);GO:0050306(sucrose 1F-fructosyltransferase activity)	COG1621(Hydrolase)	NA	NA	NA	NA(NA)	W5GPP3.1 PF08244.10;Glyco_hydro_32C;	0	7.28	0	11	13	21	389	265	680	247.6	109	31.05	5	6	52	5	24	0	1	0	9	0	0	6	0	1.59	0	2.16	2.69	3.96	72.91	57.51	146.8	62.39	26.38	5.93	1.57
TRINITY_DN29444_c1_g3	2572	TRINITY_DN29444_c1_g3_i1;TRINITY_DN29444_c1_g3_i2;TRINITY_DN29444_c1_g3_i3	probable monofunctional riboflavin biosynthesis protein RIBA 3, chloroplastic isoform X1 [Aegilops tauschii subsp. tauschii]	RIBA3	Probable monofunctional riboflavin biosynthesis protein RIBA 3, chloroplastic OS=Oryza sativa subsp. japonica GN=RIBA3 PE=2 SV=1	GO:0003935(GTP cyclohydrolase II activity);GO:0005525(GTP binding);GO:0008686(3,4-dihydroxy-2-butanone-4-phosphate synthase activity);GO:0009231(riboflavin biosynthetic process);GO:0009507(chloroplast);GO:0009570(chloroplast stroma);GO:0016020(membrane);GO:0046872(metal ion binding)	COG0108(Catalyzes the conversion of D-ribulose 5-phosphate to formate and 3,4-dihydroxy-2-butanone 4-phosphate (By similarity));COG0807(Catalyzes the conversion of D-ribulose 5-phosphate to formate and 3,4-dihydroxy-2-butanone 4-phosphate (By similarity))	K14652	3,4-dihydroxy 2-butanone 4-phosphate synthase / GTP cyclohydrolase II	EC:4.1.99.12 3.5.4.25	ats00740(Riboflavin metabolism);ats00790(Folate biosynthesis)	K3Z6V1.1 PF00925.18;GTP_cyclohydro2;	1691.52	1427.98	1636.54	1209.02	1288.74	1374.57	1462.3	1108.25	872.62	877.04	935.98	818	417.96	348	907.72	695.54	411.02	272	154.33	235.63	344.54	138.39	256.05	311.34	33.88	31.33	32.23	25.03	29.8	31.23	31.4	23.52	21.61	24.26	24.29	17.42	12.83
TRINITY_DN29417_c1_g6	272	TRINITY_DN29417_c1_g6_i1	-	-	-	-	-	-	-	-	-	-	0	0	0	6	0	1	0	12	3	13	15	7	18	18	16	20	75	28	71	44	21	120	167	43	0	0	0	3.01	0	0.47	0	6.29	1.74	9.11	9.72	3.15	13.27
TRINITY_DN20379_c0_g4	1025	TRINITY_DN20379_c0_g4_i1	G-type lectin S-receptor-like serine/threonine-protein kinase RLK1 [Triticum urartu]	LECRK4	G-type lectin S-receptor-like serine/threonine-protein kinase LECRK4 OS=Oryza sativa subsp. indica GN=LECRK4 PE=3 SV=1	GO:0004674(protein serine/threonine kinase activity);GO:0005886(plasma membrane);GO:0006468(protein phosphorylation)	COG0515(Serine Threonine protein kinase)	NA	NA	NA	NA(NA)	W5I2C1.1 PF00069.23;Pkinase;	4.51	2	0	20.73	1	3.49	4.58	14.66	3	30.66	19.51	58.83	33	148.96	23.81	17.67	240.5	208	219	247	145.17	205	201	280.96	0.21	0.1	0	1.01	0.05	0.18	0.22	0.73	0.17	2.02	1.21	2.83	2.39
TRINITY_DN16199_c0_g1	888	TRINITY_DN16199_c0_g1_i1	hypothetical protein TRIUR3_29875 [Triticum urartu]	-	-	-	-	-	-	-	-	-	189	229	386	495	643	119	667	293	671	518	479	379	51	61	93	119	78	37	11	115	98	17	19	39	10.61	14.61	22.25	29.4	40.47	7.49	39.41	17.77	47.31	41.52	36.13	21.95	4.48
TRINITY_DN25716_c0_g6	1578	TRINITY_DN25716_c0_g6_i1	hypothetical protein TRIUR3_05531 [Triticum urartu]	-	-	GO:0005509(calcium ion binding)	ENOG410YPWD(EF hand family protein)	-	-	-	-	M8A4U9.1 PF13499.4;EF-hand_7;	4	5	2	108	8	39	12	793	246	1074	58	505	1493	1013	258	409	2592	1914	1614	1350	1409	1835	1780	2209	0.11	0.15	0.05	3.1	0.25	1.22	0.35	23.32	8.45	41.42	2.11	14.6	63.79
TRINITY_DN15801_c0_g1	234	TRINITY_DN15801_c0_g1_i1;TRINITY_DN15801_c0_g1_i2	-	-	-	-	-	-	-	-	-	-	3	1.01	2	46.38	23.75	66.68	92.44	166	176	23.33	48	5	10	22.74	4	8	3.3	7.57	1	8	3.05	2	12	6.47	1.96	0.8	1.62	31.85	16.34	42.79	58.08	121.54	140.27	22.74	42.9	3.21	10.18
TRINITY_DN27663_c1_g2	808	TRINITY_DN27663_c1_g2_i1;TRINITY_DN27663_c1_g2_i2;TRINITY_DN27663_c1_g2_i3;TRINITY_DN27663_c1_g2_i4;TRINITY_DN27663_c1_g2_i5	ferritin 1 [Hordeum vulgare]	FER1	Ferritin-1, chloroplastic OS=Zea mays GN=FER1 PE=1 SV=2	GO:0000302(response to reactive oxygen species);GO:0004322(ferroxidase activity);GO:0005506(iron ion binding);GO:0005739(mitochondrion);GO:0006826(iron ion transport);GO:0006879(cellular iron ion homeostasis);GO:0006880(intracellular sequestering of iron ion);GO:0008199(ferric iron binding);GO:0009507(chloroplast);GO:0009570(chloroplast stroma);GO:0009908(flower development);GO:0009941(chloroplas…	COG1528(Stores iron in a soluble, non-toxic, readily available form. Important for iron homeostasis (By similarity))	NA	NA	NA	NA(NA)	M0YH74.1 PF00210.22;Ferritin;	686	765	235	22233.3	13481.7	14688.7	4136	34710.3	12486.6	20410	14455.8	14519.5	31820	39186.8	7078	16410	53904.6	46088.7	48657	35977.8	38789.8	44478	52429.4	69124.6	45.48	56.9	17.09	1530.9	978.1	1062.88	282.95	2436.7	1019.89	1899.04	1269.48	967.63	3239.51
TRINITY_DN28166_c0_g1	2569	TRINITY_DN28166_c0_g1_i1;TRINITY_DN28166_c0_g1_i2;TRINITY_DN28166_c0_g1_i3;TRINITY_DN28166_c0_g1_i4;TRINITY_DN28166_c0_g1_i5;TRINITY_DN28166_c0_g1_i6	predicted protein [Hordeum vulgare subsp. vulgare]	Tmem205	Transmembrane protein 205 OS=Mus musculus GN=Tmem205 PE=1 SV=1	GO:0003674(molecular_function);GO:0008150(biological_process);GO:0009506(plasmodesma);GO:0016021(integral component of membrane)	ENOG4111HFX(Transmembrane protein 205)	-	-	-	-	M7YXL6.1 PF13664.4;DUF4149;	5	22	3	151	81	76	143	2633	565	453	382	452	939	1108	118	513	1099	1073	665	569	562	911	1715	1227	0.08	0.47	0.05	3.37	1.61	1.58	2.6	48.18	13.33	12.76	10.17	9.52	29.18
TRINITY_DN16951_c1_g2	1957	TRINITY_DN16951_c1_g2_i1;TRINITY_DN16951_c1_g2_i2;TRINITY_DN16951_c1_g2_i3;TRINITY_DN16951_c1_g2_i4	uncharacterized protein LOC109746741, partial [Aegilops tauschii subsp. tauschii]	RIP30A	Protein synthesis inhibitor II OS=Hordeum vulgare GN=RIP30A PE=1 SV=1	-	-	NA	NA	NA	NA(NA)	Q94H40.1 PF14111.4;DUF4283;	55	40	15	137	40	2	25	98	109	201	205	177	444	495	181	418	1328	1069	609.06	302	1220	904	1175	947	1.5	1.04	0.51	3.15	1.16	0.05	0.59	2.89	3.18	6.28	5.93	4.23	18.84
TRINITY_DN20661_c0_g3	533	TRINITY_DN20661_c0_g3_i1	predicted protein [Hordeum vulgare subsp. vulgare]	LAC7	Laccase-7 OS=Oryza sativa subsp. japonica GN=LAC7 PE=2 SV=1	GO:0005507(copper ion binding);GO:0016722(oxidoreductase activity, oxidizing metal ions)	COG2132(Multicopper oxidase)	NA	NA	NA	NA(NA)	A0A0D3EWA2.1 PF07731.12;Cu-oxidase_2;	185	159	58	347	311	1018	660	708	281	89	189	123	130	131	72	110	125.65	69	29	23	70	53	84	99	23.5	23.27	7.75	46.28	42	136.5	82.84	95.83	43.76	16.16	32.24	14.97	25.37
TRINITY_DN16611_c0_g1	719	TRINITY_DN16611_c0_g1_i1;TRINITY_DN16611_c0_g1_i2;TRINITY_DN16611_c0_g1_i3	-	-	-	-	-	-	-	-	-	-	6	4	13	10	2	6	1	15	5	22	32	37	35	57	26	31	70	105	193	30.23	107.28	197.38	247.82	170	0.55	0.42	1.2	0.86	0.2	0.6	0.09	1.4	0.55	2.69	3.79	3.24	4.87
TRINITY_DN15011_c1_g5	557	TRINITY_DN15011_c1_g5_i1	aspartyl protease family protein At5g10770-like [Aegilops tauschii subsp. tauschii]	-	-	GO:0004190(aspartic-type endopeptidase activity);GO:0006508(proteolysis);GO:0030163(protein catabolic process)	ENOG410XNV7(aspartic)	-	-	-	-	-	36	17	7	61	25	39	35	105	80	154	129	166	295	500	129	74	507	548	342	281	359	484	374	490	4.22	2.3	0.86	7.52	3.13	4.86	4.08	13.14	11.54	25.84	20.33	18.81	53.26
TRINITY_DN29529_c0_g2	457	TRINITY_DN29529_c0_g2_i1;TRINITY_DN29529_c0_g2_i2	high molecular mass early light-inducible protein HV58, chloroplastic [Brachypodium distachyon]	-	High molecular mass early light-inducible protein HV58, chloroplastic OS=Hordeum vulgare PE=2 SV=1	-	ENOG410Y0RG(early light-induced protein)	-	-	-	-	W5EH42.1 PF00504.19;Chloroa_b-bind;	1	2	1	2	1	0	29	15	11	10	27.1	25	42	28	6	40	41	29	66	60	94	62	112.23	62	0.17	0.39	0.18	0.35	0.88	0	4.76	2.7	3.85	3.38	6.15	4.61	10.89
TRINITY_DN23577_c1_g1	495	TRINITY_DN23577_c1_g1_i1;TRINITY_DN23577_c1_g1_i2	-	-	-	-	-	-	-	-	-	-	0	0	0	2	0	0	4	44	6	38	54	9	56	73	9	29	129	132	131	108	50	141	280	59	0	0	0	0.4	0	0	0.92	9.3	1.39	9.62	14.01	1.41	17.04
TRINITY_DN29972_c0_g4	345	TRINITY_DN29972_c0_g4_i1	male sterility protein [Triticum aestivum]	-	-	-	-	-	-	-	-	-	0	4	1	0	1	2	4	15	4	248	47	18	24	9	9	40	127.89	121	51	9	31	173	172	112	0	1.37	0.32	0	0.3	0.59	1.12	4.73	1.42	104.78	18.51	4.94	10.81
TRINITY_DN28109_c0_g1	3076	TRINITY_DN28109_c0_g1_i1;TRINITY_DN28109_c0_g1_i10;TRINITY_DN28109_c0_g1_i2;TRINITY_DN28109_c0_g1_i3;TRINITY_DN28109_c0_g1_i4;TRINITY_DN28109_c0_g1_i5;TRINITY_DN28109_c0_g1_i6;TRINITY_DN28109_c0_g1_i7;TRINITY_DN28109_c0_g1_i8;TRINITY_DN28109_c0_g1_i9	protein NUCLEAR FUSION DEFECTIVE 4-like [Aegilops tauschii subsp. tauschii]	-	-	GO:0003674(molecular_function);GO:0005634(nucleus);GO:0016021(integral component of membrane);GO:0080167(response to karrikin)	ENOG4110VKM(Nodulin-like)	-	-	-	-	I1H0H5.1 PF06813.11;Nodulin-like;	205	199	195	574	343	257	285	1158	602	765	810	722	1107	1527	534	726	2781	1995	1836	1335	1637	1783	2618	2737	4.14	4.7	3.82	12.53	7.3	5.59	4.99	25.3	12.66	22.04	25.76	17.42	41.09
TRINITY_DN23717_c0_g2	2699	TRINITY_DN23717_c0_g2_i1;TRINITY_DN23717_c0_g2_i10;TRINITY_DN23717_c0_g2_i2;TRINITY_DN23717_c0_g2_i3;TRINITY_DN23717_c0_g2_i4;TRINITY_DN23717_c0_g2_i5;TRINITY_DN23717_c0_g2_i6;TRINITY_DN23717_c0_g2_i7;TRINITY_DN23717_c0_g2_i8;TRINITY_DN23717_c0_g2_i9	unnamed protein product [Triticum aestivum]	PECT1	Ethanolamine-phosphate cytidylyltransferase OS=Arabidopsis thaliana GN=PECT1 PE=1 SV=1	GO:0004306(ethanolamine-phosphate cytidylyltransferase activity);GO:0005634(nucleus);GO:0005739(mitochondrion);GO:0006646(phosphatidylethanolamine biosynthetic process);GO:0009058(biosynthetic process);GO:0031307(integral component of mitochondrial outer membrane)	COG0615(cytidylyltransferase)	K00967	ethanolamine-phosphate cytidylyltransferase	EC:2.7.7.14	ats00564(Glycerophospholipid metabolism);ats00440(Phosphonate and phosphinate metabolism)	M0USB5.1 PF01467.24;CTP_transf_like;	496.89	494	519	1593	1112	939	677	1542	1052	1815	1365	1588	1887	2870	1089	1760	4425	3893	4384	2767	2973	3886	4879	5170	10.51	13.77	11.43	42.98	37.78	26.68	24.14	44.52	44.66	56.85	41.67	37.9	62.56
TRINITY_DN27312_c0_g2	1125	TRINITY_DN27312_c0_g2_i1;TRINITY_DN27312_c0_g2_i2	zinc finger MYM-type protein 1-like [Aegilops tauschii subsp. tauschii]	-	-	-	ENOG41112ZJ(NA)	-	-	-	-	-	194	477	1	1	0	0	0	0	0	0	0	0	0	0	208	0	0	0	0	0	1	0	0	0	8.83	24.7	0.05	0.05	0	0	0	0	0	0	0	0	0
TRINITY_DN21801_c0_g1	2057	TRINITY_DN21801_c0_g1_i1;TRINITY_DN21801_c0_g1_i2;TRINITY_DN21801_c0_g1_i3;TRINITY_DN21801_c0_g1_i4	Transcriptional adapter ADA2 [Triticum urartu]	ADA2	Transcriptional adapter ADA2 OS=Oryza sativa subsp. japonica GN=ADA2 PE=2 SV=2	GO:0003682(chromatin binding);GO:0003700(DNA binding transcription factor activity);GO:0003713(transcription coactivator activity);GO:0004402(histone acetyltransferase activity);GO:0005634(nucleus);GO:0006338(chromatin remodeling);GO:0006357(regulation of transcription by RNA polymerase II);GO:0035066(positive regulation of histone acetylation)	COG5114(transcriptional)	NA	NA	NA	NA(NA)	A0A096T1D1.1 PF00569.15;ZZ;	124	109	99	103	82	100	62	110.15	53	138	119	175	232	323	161	136	509	485	444	316	397	508	602	675	5.86	6.06	4.13	4.75	3.96	4.89	2.9	5.6	2.68	9.69	7.76	9.12	18.58
TRINITY_DN13699_c0_g1	2619	TRINITY_DN13699_c0_g1_i1;TRINITY_DN13699_c0_g1_i2;TRINITY_DN13699_c0_g1_i3	hypothetical protein BRADI_2g07303v3 [Brachypodium distachyon]	-	-	GO:0005515(protein binding);GO:0042802(identical protein binding)	COG4886(leucine Rich Repeat)	K13457	disease resistance protein RPM1	-	dosa04626(Plant-pathogen interaction)	A0A0E0BLS0.1 PF00931.20;NB-ARC;	17	3	13	22	14	17	16	15	21	50	12	17	114	38	231	39	1763	318	42	51	207	323	338	93	1	0.7	1	1.93	1.96	3.49	1.67	3.21	3.57	2.43	2.71	3.26	9.42
TRINITY_DN20198_c0_g2	1360	TRINITY_DN20198_c0_g2_i1;TRINITY_DN20198_c0_g2_i2;TRINITY_DN20198_c0_g2_i3;TRINITY_DN20198_c0_g2_i4	protein DETOXIFICATION 35-like [Aegilops tauschii subsp. tauschii]	DTX34	Protein DETOXIFICATION 34 OS=Arabidopsis thaliana GN=DTX34 PE=2 SV=1	GO:0006855(drug transmembrane transport)	COG0534(Mate efflux family protein)	NA	NA	NA	NA(NA)	W5BC47.1 PF01554.16;MatE;	87	75	86	231	91	144	111	363	112	286	308	517	793	895	258.77	272	921	1119	809	697	604	790	1102	1153	3.99	3.91	3.8	8.22	3.82	5.97	3.96	12.78	5.09	13.25	13.51	18.39	40.47
TRINITY_DN20440_c0_g4	1443	TRINITY_DN20440_c0_g4_i1;TRINITY_DN20440_c0_g4_i2;TRINITY_DN20440_c0_g4_i3	uncharacterized protein LOC109783491 [Aegilops tauschii subsp. tauschii]	-	-	-	-	-	-	-	-	-	0	0	0	1	0	0	1	0	0	3	2	6	16.06	2	2	3	70	29	16	21	12	35	88	55	0	0	0	0.03	0	0	0.48	0	0	0.78	0.08	0.51	2.51
TRINITY_DN16356_c0_g1	2464	TRINITY_DN16356_c0_g1_i1	L-aspartate oxidase, chloroplastic [Aegilops tauschii subsp. tauschii]	Os02g0134400	L-aspartate oxidase, chloroplastic OS=Oryza sativa subsp. japonica GN=Os02g0134400 PE=3 SV=1	GO:0005739(mitochondrion);GO:0008734(L-aspartate oxidase activity);GO:0009435(NAD biosynthetic process);GO:0009507(chloroplast);GO:0044318(L-aspartate:fumarate oxidoreductase activity);GO:0055114(oxidation-reduction process)	COG0029(L-aspartate oxidase)	K00278	L-aspartate oxidase	EC:1.4.3.16	ats00250(Alanine, aspartate and glutamate metabolism);ats00760(Nicotinate and nicotinamide metabolism)	J3L9E1.1 PF00890.22;FAD_binding_2;	1450	1052	1583	571	819	351	228	62	396	511	376	600	128	146	237	126	173	190	184	176	174	154	281	235	23.29	19	25.7	9.75	15.27	6.58	4.02	1.09	8.11	11.69	8.11	10.44	3.26
TRINITY_DN26489_c1_g2	2679	TRINITY_DN26489_c1_g2_i1;TRINITY_DN26489_c1_g2_i2;TRINITY_DN26489_c1_g2_i3;TRINITY_DN26489_c1_g2_i4;TRINITY_DN26489_c1_g2_i5	Abscisic acid-inducible protein kinase [Triticum urartu]	-	Abscisic acid-inducible protein kinase (Fragment) OS=Triticum aestivum PE=2 SV=1	GO:0004674(protein serine/threonine kinase activity);GO:0005634(nucleus);GO:0005737(cytoplasm);GO:0006468(protein phosphorylation);GO:0035556(intracellular signal transduction)	COG0515(Serine Threonine protein kinase)	K14498	serine/threonine-protein kinase SRK2	EC:2.7.11.1	bdi04016(MAPK signaling pathway - plant);bdi04075(Plant hormone signal transduction)	W5BAI7.1 PF00069.23;Pkinase;	50	68	2	1242	715	398	1233	3149	1728	2112	2091	1216	3357	2729	735	1489	3600.01	3752.99	3301	2585	2894.99	3252	4873	4698	1.34	2.02	0.06	35.6	21.82	12.43	35.64	89.76	57.61	79.31	74.64	34.7	139.75
TRINITY_DN21549_c1_g1	951	TRINITY_DN21549_c1_g1_i1;TRINITY_DN21549_c1_g1_i10;TRINITY_DN21549_c1_g1_i11;TRINITY_DN21549_c1_g1_i2;TRINITY_DN21549_c1_g1_i3;TRINITY_DN21549_c1_g1_i4;TRINITY_DN21549_c1_g1_i5;TRINITY_DN21549_c1_g1_i6;TRINITY_DN21549_c1_g1_i7;TRINITY_DN21549_c1_g1_i8;TRINITY_DN21549_c1_g1_i9	predicted protein [Hordeum vulgare subsp. vulgare]	-	-	-	ENOG411075V(NA)	-	-	-	-	-	1	0	1	134	51	61	14	310	272	187	123	268	227	484	48	194	278	185	268	350	542	357	518	356	0.06	0	0.06	13.52	4.42	7.04	1.77	25.03	21.04	22.76	14.77	22.77	25.85
TRINITY_DN22920_c0_g2	2242	TRINITY_DN22920_c0_g2_i1;TRINITY_DN22920_c0_g2_i2;TRINITY_DN22920_c0_g2_i3	ACT domain-containing protein ACR2-like [Aegilops tauschii subsp. tauschii]	ACR2	ACT domain-containing protein ACR2 OS=Arabidopsis thaliana GN=ACR2 PE=3 SV=1	GO:0005634(nucleus)	ENOG410Y9WU(ACT domain)	-	-	-	-	W5BN83.1 PF01842.23;ACT;	0	0	0	0	1	5	0	68	3	184	13	13	50	17	55.27	46	183	120.35	725.85	215	105	397	806	282	0	0	0	0	0.02	0.12	0	1.49	0.08	5.02	0.34	0.29	1.58
TRINITY_DN14243_c0_g1	778	TRINITY_DN14243_c0_g1_i1;TRINITY_DN14243_c0_g1_i2;TRINITY_DN14243_c0_g1_i3;TRINITY_DN14243_c0_g1_i4;TRINITY_DN14243_c0_g1_i5;TRINITY_DN14243_c0_g1_i6;TRINITY_DN14243_c0_g1_i7;TRINITY_DN14243_c0_g1_i8;TRINITY_DN14243_c0_g1_i9	uncharacterized protein LOC109752316 [Aegilops tauschii subsp. tauschii]	-	-	-	ENOG410Z62G(NA)	-	-	-	-	-	4	1	0	17	37	8	13	135	28	44	41	34	101	186	60	54	254	270	261	149	109	243	338	343	0.37	0.1	0	1.8	3.68	0.8	1.2	16.41	3.16	6	5.44	4.91	16.79
TRINITY_DN19367_c0_g4	790	TRINITY_DN19367_c0_g4_i1;TRINITY_DN19367_c0_g4_i2;TRINITY_DN19367_c0_g4_i3;TRINITY_DN19367_c0_g4_i4;TRINITY_DN19367_c0_g4_i5	-	-	-	-	-	-	-	-	-	-	1	0	1	58	15	8	3	0	0	126	9	9	54.03	95.03	21	53	215	188	210	97	222	184	370.05	112	0.07	0	0.07	13.52	2.14	1.26	0.21	0	0	14.1	3.64	2.54	17.41
TRINITY_DN16594_c0_g5	225	TRINITY_DN16594_c0_g5_i1;TRINITY_DN16594_c0_g5_i2	cytochrome P450 76M5-like [Aegilops tauschii subsp. tauschii]	CYP76M5	Cytochrome P450 76M5 OS=Oryza sativa subsp. japonica GN=CYP76M5 PE=1 SV=1	GO:0016020(membrane);GO:0016709(oxidoreductase activity, acting on paired donors, with incorporation or reduction of molecular oxygen, NAD(P)H as one donor, and incorporation of one atom of oxygen);GO:0044550(secondary metabolite biosynthetic process)	COG2124(Cytochrome p450)	NA	NA	NA	NA(NA)	W5GGL2.1 PF00067.20;p450;	87	44	69	9	14	6	10	1	5	8	4	1	1	1	3	1	1	2	0	2	0	0	2	4	61.69	37.48	53.97	6.69	10.49	4.18	6.81	0.8	4.32	8.39	3.87	0.68	1.11
TRINITY_DN17967_c0_g3	2024	TRINITY_DN17967_c0_g3_i1;TRINITY_DN17967_c0_g3_i2;TRINITY_DN17967_c0_g3_i3	-	-	-	-	-	-	-	-	-	-	29	25	5	64	17	33	20	60	35	74	78	143	74	112	58	80	436	314	268	180	268	311	346	524	0.92	0.74	0.14	1.93	0.55	1.07	0.61	1.97	1.19	3.27	3.12	5.11	3.49
TRINITY_DN24736_c0_g2	1015	TRINITY_DN24736_c0_g2_i1;TRINITY_DN24736_c0_g2_i2;TRINITY_DN24736_c0_g2_i3;TRINITY_DN24736_c0_g2_i4;TRINITY_DN24736_c0_g2_i5;TRINITY_DN24736_c0_g2_i6	probable magnesium transporter NIPA6 isoform X2 [Aegilops tauschii subsp. tauschii]	At1g34470	Probable magnesium transporter NIPA3 OS=Arabidopsis thaliana GN=At1g34470 PE=2 SV=1	GO:0005886(plasma membrane);GO:0008150(biological_process);GO:0015095(magnesium ion transmembrane transporter activity);GO:0016021(integral component of membrane)	ENOG410XNR8(NIPA-like domain containing)	-	-	-	-	I1HHP7.1 PF05653.12;Mg_trans_NIPA;	62	32	29	78	36	87	22	122	57	98	133	253	219	383	108	94	388	305	409	379	360	530	846	700	4.61	3.23	2.44	5.88	2.57	7.93	1.72	8.71	5.75	10.13	14.72	20.79	27.68
TRINITY_DN24342_c0_g1	3273	TRINITY_DN24342_c0_g1_i1;TRINITY_DN24342_c0_g1_i2	chaperone protein ClpB3, mitochondrial [Aegilops tauschii subsp. tauschii]	CLPB3	Chaperone protein ClpB3, mitochondrial OS=Oryza sativa subsp. japonica GN=CLPB3 PE=2 SV=3	GO:0005739(mitochondrion)	COG0542(ATP-dependent CLP protease ATP-binding subunit)	NA	NA	NA	NA(NA)	I1NXW8.1 PF07724.12;AAA_2;	326	286	211	211	98	137	806	833	784	103	95	149	197	225	241	204	266	192	340	350	283	269	497	417	3.84	3.78	2.51	2.65	1.35	1.89	10.46	10.73	11.88	1.72	1.5	1.91	3.68
TRINITY_DN23732_c1_g3	2506	TRINITY_DN23732_c1_g3_i1;TRINITY_DN23732_c1_g3_i2	heat-responsive transcription factor [Triticum aestivum]	HSFB2B	Heat stress transcription factor B-2b OS=Oryza sativa subsp. japonica GN=HSFB2B PE=2 SV=1	GO:0005634(nucleus)	COG5169(Transcription factor)	NA	NA	NA	NA(NA)	A0A0E0LXM8.1 PF00447.15;HSF_DNA-bind;	86	73	38	76	6	36	507	774	593	102	76	163	282	272	111	143	438	379	386	402	355	403	662	544	1.76	4.68	2.39	1.7	0.53	1.06	9.16	13.77	11.92	4.08	1.61	3.17	7.04
TRINITY_DN28567_c0_g5	2569	TRINITY_DN28567_c0_g5_i1;TRINITY_DN28567_c0_g5_i2	trihelix transcription factor GTL1-like isoform X1 [Aegilops tauschii subsp. tauschii]	GTL1	Trihelix transcription factor GTL1 OS=Arabidopsis thaliana GN=GTL1 PE=1 SV=2	GO:0003700(DNA binding transcription factor activity);GO:0005634(nucleus);GO:0006355(regulation of transcription, DNA-templated);GO:0010192(mucilage biosynthetic process);GO:0019760(glucosinolate metabolic process);GO:0043565(sequence-specific DNA binding);GO:0044212(transcription regulatory region DNA binding)	ENOG410YYXY(Transcription factor)	K01051	pectinesterase	EC:3.1.1.11	var00040(Pentose and glucuronate interconversions)	W5A4S7.1 PF13837.4;Myb_DNA-bind_4;	122	125	90	144	108	140	161	232	189	172	225	550	259	491	323	235	801	487	496	641	605.63	804	942.87	841	1.87	2.22	1.39	2.35	1.96	2.59	2.73	3.99	3.69	3.92	4.63	9.31	6.56
TRINITY_DN23712_c0_g3	5851	TRINITY_DN23712_c0_g3_i1;TRINITY_DN23712_c0_g3_i2;TRINITY_DN23712_c0_g3_i3;TRINITY_DN23712_c0_g3_i4;TRINITY_DN23712_c0_g3_i5	elongation factor-like GTPase 1 [Aegilops tauschii subsp. tauschii]	EFL1	Elongation factor-like GTPase 1 OS=Homo sapiens GN=EFL1 PE=1 SV=2	GO:0003924(GTPase activity);GO:0005622(intracellular);GO:0006412(translation);GO:0042256(mature ribosome assembly)	COG0480(Catalyzes the GTP-dependent ribosomal translocation step during translation elongation. During this step, the ribosome changes from the pre-translocational (PRE) to the post- translocational (POST) state as the newly formed A-site-bound peptidyl-tRNA and P-site-bound deacylated tRNA move to the P and E sites, respectively. Catalyzes the coordinated movement of the two tRNA molecules, the …	K14536	ribosome assembly protein 1	EC:3.6.5.-	ats03008(Ribosome biogenesis in eukaryotes)	W5FG87.1 PF00009.25;GTP_EFTU;	166	145	167	174	127	157	105	135	167	340	231	275	429	453	220	304	870	752	640	505	565	802	783	823	1.21	1.15	1.29	1.45	1.2	1.29	1.15	1.16	2.66	3.97	2.47	2.1	5.5
TRINITY_DN27312_c0_g1	2155	TRINITY_DN27312_c0_g1_i1;TRINITY_DN27312_c0_g1_i10;TRINITY_DN27312_c0_g1_i11;TRINITY_DN27312_c0_g1_i12;TRINITY_DN27312_c0_g1_i13;TRINITY_DN27312_c0_g1_i2;TRINITY_DN27312_c0_g1_i3;TRINITY_DN27312_c0_g1_i4;TRINITY_DN27312_c0_g1_i5;TRINITY_DN27312_c0_g1_i6;TRINITY_DN27312_c0_g1_i7;TRINITY_DN27312_c0_g1_i8;TRINITY_DN27312_c0_g1_i9	receptor kinase-like protein Xa21 isoform X1 [Brachypodium distachyon]	EFR	LRR receptor-like serine/threonine-protein kinase EFR OS=Arabidopsis thaliana GN=EFR PE=1 SV=1	GO:0004672(protein kinase activity);GO:0005886(plasma membrane)	COG0515(Serine Threonine protein kinase);COG4886(leucine Rich Repeat)	NA	NA	NA	NA(NA)	I1IBL2.1 PF08263.10;LRRNT_2;	128	131	4251	304	10	41	29	1	0	21	45	86	361	6	237	6	5	2	0	47	35	0	0	0	11.46	5.91	98.07	8.6	0.94	7.32	3.77	0.03	0	5	11.57	14.28	12.27
TRINITY_DN17254_c1_g3	428	TRINITY_DN17254_c1_g3_i1	-	-	-	-	-	-	-	-	-	-	0	0	0	0	0	0	0	4	0	3	0	3	11	19	2	5	40	43	52	14	14	42	143	31	0	0	0	0	0	0	0	0.82	0	0.82	0	0.54	3.24
TRINITY_DN29058_c0_g2	3743	TRINITY_DN29058_c0_g2_i1;TRINITY_DN29058_c0_g2_i2;TRINITY_DN29058_c0_g2_i3;TRINITY_DN29058_c0_g2_i4;TRINITY_DN29058_c0_g2_i5;TRINITY_DN29058_c0_g2_i6;TRINITY_DN29058_c0_g2_i7;TRINITY_DN29058_c0_g2_i8;TRINITY_DN29058_c0_g2_i9	Ubiquitin-activating enzyme E1 2 [Triticum urartu]	UBA2	Ubiquitin-activating enzyme E1 2 OS=Triticum aestivum GN=UBA2 PE=2 SV=1	GO:0004839(ubiquitin activating enzyme activity);GO:0004842(ubiquitin-protein transferase activity);GO:0005634(nucleus);GO:0005829(cytosol);GO:0019941(modification-dependent protein catabolic process)	COG0476(small protein activating enzyme activity)	K03178	ubiquitin-activating enzyme E1	EC:6.2.1.45	ats04120(Ubiquitin mediated proteolysis)	P20973.1 PF00899.19;ThiF;	949	826	828	1265	703	664	514	1638	547	1426	1524	1994	3752	4953	1558	1400	5990	6113	6014.01	3810.99	4346	5450.01	6155	7393	20.86	20.14	19.54	26.5	17.7	16.15	11.48	34.97	14.62	40.68	39.13	43.06	114.02
TRINITY_DN21334_c1_g2	1773	TRINITY_DN21334_c1_g2_i1	LOW QUALITY PROTEIN: wall-associated receptor kinase-like 1 [Sorghum bicolor]	WAK5	Wall-associated receptor kinase 5 OS=Arabidopsis thaliana GN=WAK5 PE=2 SV=1	GO:0004674(protein serine/threonine kinase activity);GO:0005886(plasma membrane);GO:0007166(cell surface receptor signaling pathway)	COG0515(Serine Threonine protein kinase)	NA	NA	NA	NA(NA)	C5YME5.1 PF00069.23;Pkinase;	0	0	3	419	184	19	17	0	0	0	0	0	0	5	2	1	0	0	0	0	0	6	0	0	0	0	0.07	10.41	4.96	0.51	0.43	0	0	0	0	0	0
TRINITY_DN27454_c0_g2	3093	TRINITY_DN27454_c0_g2_i1;TRINITY_DN27454_c0_g2_i2;TRINITY_DN27454_c0_g2_i3;TRINITY_DN27454_c0_g2_i4;TRINITY_DN27454_c0_g2_i5;TRINITY_DN27454_c0_g2_i6;TRINITY_DN27454_c0_g2_i7;TRINITY_DN27454_c0_g2_i8;TRINITY_DN27454_c0_g2_i9	auxin response factor 19-like [Aegilops tauschii subsp. tauschii]	ARF19	Auxin response factor 19 OS=Oryza sativa subsp. japonica GN=ARF19 PE=2 SV=2	GO:0003677(DNA binding);GO:0003700(DNA binding transcription factor activity);GO:0005515(protein binding);GO:0005634(nucleus);GO:0006351(transcription, DNA-templated);GO:0006355(regulation of transcription, DNA-templated);GO:0009723(response to ethylene);GO:0009733(response to auxin);GO:0009734(auxin-activated signaling pathway);GO:0010311(lateral root formation);GO:0043565(sequence-specific DNA …	ENOG410YDIT(auxin response factor)	K14486	auxin response factor	-	gra04075(Plant hormone signal transduction)	W5HBY7.1 PF02362.19;B3;	134	113	42.11	407.44	231.27	271.73	124.22	372	207	311	442	666	643	941.26	459.36	307	1158	919	1041	882	812	1101	1406.72	1256.52	2.41	2.2	1.23	8.2	5.75	6.14	3.55	9.39	5.17	9.56	12.27	15.03	20.21
TRINITY_DN19188_c0_g4	2298	TRINITY_DN19188_c0_g4_i1;TRINITY_DN19188_c0_g4_i2;TRINITY_DN19188_c0_g4_i3;TRINITY_DN19188_c0_g4_i4	probable protein phosphatase 2C 8 [Brachypodium distachyon]	Os01g0656200	Probable protein phosphatase 2C 8 OS=Oryza sativa subsp. japonica GN=Os01g0656200 PE=2 SV=1	GO:0004721(phosphoprotein phosphatase activity);GO:0004722(protein serine/threonine phosphatase activity);GO:0005515(protein binding);GO:0005634(nucleus);GO:0005737(cytoplasm);GO:0005829(cytosol);GO:0006470(protein dephosphorylation);GO:0009409(response to cold);GO:0009414(response to water deprivation);GO:0009737(response to abscisic acid);GO:0009738(abscisic acid-activated signaling pathway);GO…	COG0631(Phosphatase)	K14497	protein phosphatase 2C	EC:3.1.3.16	bdi04016(MAPK signaling pathway - plant);bdi04075(Plant hormone signal transduction)	J3L2H4.1 PF00481.19;PP2C;	14	36	2	386	344	158	350	558	374	528	515	409	406	709	243	343	405	504	458	457	451	501	724	726	0.39	1.13	0.06	11.03	10.86	4.73	9.96	16.01	12.55	19.66	18.38	11.89	17.7
TRINITY_DN27765_c1_g2	3242	TRINITY_DN27765_c1_g2_i1;TRINITY_DN27765_c1_g2_i2	zinc finger BED domain-containing protein RICESLEEPER 2-like [Aegilops tauschii subsp. tauschii]	Os03g0733400	Zinc finger BED domain-containing protein RICESLEEPER 2 OS=Oryza sativa subsp. japonica GN=Os03g0733400 PE=2 SV=1	GO:0000977(RNA polymerase II regulatory region sequence-specific DNA binding);GO:0003700(DNA binding transcription factor activity);GO:0005634(nucleus);GO:0006357(regulation of transcription by RNA polymerase II)	ENOG410Y37V(transposon protein)	NA	NA	NA	NA(NA)	I1GNM8.1 PF14372.4;DUF4413;	327	296	278	493	282	190	245	718	308	656	608	711	1468	1290	594	627	2156	1932	1656	1281	1580	1767	2184	2243	4.89	5	4.2	7.88	4.97	3.37	4.07	11.83	5.94	14.03	12.32	11.54	34.94
TRINITY_DN25025_c0_g4	1140	TRINITY_DN25025_c0_g4_i1	-	-	-	-	-	-	-	-	-	-	2	1	0	0	0	0	0	1	0	57	0	196	0	0	0	0	5	0	0	0	0	0	1	1	0.08	0.05	0	0	0	0	0	0.04	0	3.26	0	8.27	0
TRINITY_DN17519_c1_g1	1129	TRINITY_DN17519_c1_g1_i1;TRINITY_DN17519_c1_g1_i2;TRINITY_DN17519_c1_g1_i3;TRINITY_DN17519_c1_g1_i4;TRINITY_DN17519_c1_g1_i5;TRINITY_DN17519_c1_g1_i6;TRINITY_DN17519_c1_g1_i7	acetylajmalan esterase-like [Aegilops tauschii subsp. tauschii]	AAE	Acetylajmalan esterase OS=Rauvolfia serpentina GN=AAE PE=1 SV=1	GO:0005576(extracellular region);GO:0016042(lipid catabolic process);GO:0016788(hydrolase activity, acting on ester bonds);GO:0052689(carboxylic ester hydrolase activity)	ENOG410YA52(GDSL-like Lipase/Acylhydrolase)	K21026	acetylajmaline esterase	EC:3.1.1.80	ats00901(Indole alkaloid biosynthesis)	W5HXM2.1 PF00657.20;Lipase_GDSL;	442	604	892	92	201	116	122	65	126	147	69	164	34	31	104	90	17	34	14	45	48	17	36	53	21.1	33.39	45.74	4.79	10.79	6.26	6.1	3.32	7.75	10.01	4.36	8.13	2.66
TRINITY_DN20573_c0_g1	1481	TRINITY_DN20573_c0_g1_i1	heavy metal-associated isoprenylated plant protein 6-like [Aegilops tauschii subsp. tauschii]	-	-	-	-	-	-	-	-	-	46	70	43	262	96	199	136	753	381	678	336	367	1263	757	252	361	1912	2020	1112	1058	1047.01	1372	1565	2018	1.33	2.29	1.26	8.05	3.19	6.64	4.26	23.69	14	27.99	13.06	11.33	57.72
TRINITY_DN25102_c0_g1	2168	TRINITY_DN25102_c0_g1_i1;TRINITY_DN25102_c0_g1_i2	hypothetical protein TRIUR3_02696 [Triticum urartu]	-	-	GO:0003674(molecular_function);GO:0005886(plasma membrane);GO:0008150(biological_process);GO:0009941(chloroplast envelope);GO:0016021(integral component of membrane)	ENOG410YJNN(Uncharacterized protein family, UPF0114)	-	-	-	-	W5FUD4.1 PF03350.14;UPF0114;	62	35	91	192	107	45	106	541	472	301	346	526	486	315	209	311	668	714	1058	1357	635	601	1008	1714	1.15	0.73	1.71	3.79	2.31	0.98	2.16	10.99	11.17	7.97	8.61	10.56	14.32
TRINITY_DN16377_c0_g2	409	TRINITY_DN16377_c0_g2_i1;TRINITY_DN16377_c0_g2_i2	unnamed protein product [Triticum aestivum]	MYB4	Myb-related protein Myb4 OS=Oryza sativa subsp. japonica GN=MYB4 PE=2 SV=2	GO:0000981(RNA polymerase II transcription factor activity, sequence-specific DNA binding);GO:0001135(transcription factor activity, RNA polymerase II transcription factor recruiting);GO:0003677(DNA binding);GO:0003700(DNA binding transcription factor activity);GO:0005515(protein binding);GO:0005634(nucleus);GO:0006351(transcription, DNA-templated);GO:0006355(regulation of transcription, DNA-temp…	COG5147(Myblike DNAbinding domain containing protein)	NA	NA	NA	NA(NA)	W5BVY9.1 PF00249.29;Myb_DNA-binding;	68	39	37	215	52	107	55	369	130	256	234	721.75	452	674	230	229.99	611	1091	728	1010	686	1223	1329	1134	16.58	10.95	9.68	54.17	13.36	26.32	12.96	93.22	36.05	87.34	76.47	154.35	159.97
TRINITY_DN17375_c0_g2	1193	TRINITY_DN17375_c0_g2_i1;TRINITY_DN17375_c0_g2_i2	probable aquaporin TIP2-2 [Aegilops tauschii subsp. tauschii]	TIP2-2	Probable aquaporin TIP2-2 OS=Oryza sativa subsp. japonica GN=TIP2-2 PE=2 SV=1	GO:0005887(integral component of plasma membrane);GO:0009705(plant-type vacuole membrane);GO:0009992(cellular water homeostasis);GO:0015250(water channel activity);GO:0015254(glycerol channel activity);GO:0034220(ion transmembrane transport);GO:0042807(central vacuole)	COG0580(Channel that permits osmotically driven movement of water in both directions. It is involved in the osmoregulation and in the maintenance of cell turgor during volume expansion in rapidly growing cells. It mediates rapid entry or exit of water in response to abrupt changes in osmolarity (By similarity))	NA	NA	NA	NA(NA)	A0A0E0PXD2.1 PF00230.18;MIP;	74	60	6	562	557	1371	1889	4452	1488	576	729	446	1395	1454	511	821	1042	1036	571	533	737	509	520	1084	2.83	2.6	0.23	22.66	24.24	59.79	76.95	184.69	71.88	31.32	37.47	17.99	83.66
TRINITY_DN27168_c1_g1	831	TRINITY_DN27168_c1_g1_i1;TRINITY_DN27168_c1_g1_i2	skin secretory protein xP2-like [Aegilops tauschii subsp. tauschii]	-	-	-	-	-	-	-	-	-	6	1	1.15	7	1.02	1	1	3	1	17	5	7.91	18	18	15	15	76	47	47	71	31	120	59	83	0.49	0.09	0.1	0.46	0.09	0.09	0.08	0.2	0.08	1.5	0.43	0.5	1.74
TRINITY_DN16349_c0_g1	345	TRINITY_DN16349_c0_g1_i1;TRINITY_DN16349_c0_g1_i2;TRINITY_DN16349_c0_g1_i3;TRINITY_DN16349_c0_g1_i4;TRINITY_DN16349_c0_g1_i5	-	-	-	-	-	-	-	-	-	-	0	1	0	16.01	22	24	32	228.95	108.37	112	96.28	108	121.12	137.48	22	49	147	77.65	138.64	182.29	196.01	88.88	222.43	152.13	0	0.85	0	11.49	15.83	16.02	19.59	169.94	89.75	102.86	87.49	65.79	121.13
TRINITY_DN29170_c0_g3	1756	TRINITY_DN29170_c0_g3_i1;TRINITY_DN29170_c0_g3_i2;TRINITY_DN29170_c0_g3_i3;TRINITY_DN29170_c0_g3_i4;TRINITY_DN29170_c0_g3_i5;TRINITY_DN29170_c0_g3_i6;TRINITY_DN29170_c0_g3_i7;TRINITY_DN29170_c0_g3_i8;TRINITY_DN29170_c0_g3_i9	predicted protein [Hordeum vulgare subsp. vulgare]	At1g79820	Probable plastidic glucose transporter 3 OS=Arabidopsis thaliana GN=At1g79820 PE=2 SV=2	GO:0005351(carbohydrate:proton symporter activity);GO:0005768(endosome);GO:0005794(Golgi apparatus);GO:0005802(trans-Golgi network);GO:0008643(carbohydrate transport);GO:0009507(chloroplast);GO:0015144(carbohydrate transmembrane transporter activity);GO:0016020(membrane);GO:0016021(integral component of membrane);GO:0022857(transmembrane transporter activity);GO:0031969(chloroplast membrane);GO:0…	ENOG410XNQK(Transporter)	NA	NA	NA	NA(NA)	I1HZH8.1 PF00083.22;Sugar_tr;	462	420	393	1145.6	777	553	662	1553	1157	1437	1067	1873	3018	4243.57	991	1339.68	3506.6	5096	4758	3847	3121	3796.91	4470.83	5680.86	14.02	13.98	17.33	35.29	28.12	24.32	20.68	53.24	46.77	63.37	44.55	57.66	167.36
TRINITY_DN20904_c2_g2	1413	TRINITY_DN20904_c2_g2_i1	predicted protein [Hordeum vulgare subsp. vulgare]	SOT17	Cytosolic sulfotransferase 17 OS=Arabidopsis thaliana GN=SOT17 PE=1 SV=1	GO:0005737(cytoplasm);GO:0008146(sulfotransferase activity);GO:0019761(glucosinolate biosynthetic process);GO:0047364(desulfoglucosinolate sulfotransferase activity)	ENOG4111H56(Sulfotransferase)	NA	NA	NA	NA(NA)	M0W059.1 PF00685.25;Sulfotransfer_1;	1.01	7	0	218.25	407	265.48	166	218.6	287.56	83	225	88	114	167.51	117	333.76	235.58	128	209	235	182	147	125.94	380	0.03	0.24	0	7.1	14.3	9.36	5.5	7.28	11.18	3.63	9.26	2.87	5.51
TRINITY_DN17462_c1_g2	2432	TRINITY_DN17462_c1_g2_i1;TRINITY_DN17462_c1_g2_i2	plant intracellular Ras-group-related LRR protein 5-like [Aegilops tauschii subsp. tauschii]	IRL5	Plant intracellular Ras-group-related LRR protein 5 OS=Oryza sativa subsp. japonica GN=IRL5 PE=2 SV=1	GO:0009416(response to light stimulus)	COG4886(leucine Rich Repeat)	K01866	tyrosyl-tRNA synthetase	EC:6.1.1.1	gra00970(Aminoacyl-tRNA biosynthesis)	-	326	282	202	708	186	227	272	747	506	980	696	801	1700	2407	726	710	3303	2304.99	1787	1737	2187	2802	2807	3067	5.31	5.17	3.33	12.27	3.53	4.31	5.12	13.67	11.02	22.75	15.32	14.16	44.19
TRINITY_DN24812_c0_g1	7122	TRINITY_DN24812_c0_g1_i1	hypothetical protein TRIUR3_27643 [Triticum urartu]	-	-	-	ENOG410Y6G8(NA)	NA	NA	NA	NA(NA)	-	601	431	441	584	334	297	218	551	257	480	580	950	801	1536	881	572	1431	1512	1915	1309	1295	2187	2564	2203	3.1	2.5	2.29	3.21	2.02	1.81	1.25	3.11	1.7	3.53	4.02	5.39	6.58
TRINITY_DN15923_c0_g3	2986	TRINITY_DN15923_c0_g3_i1;TRINITY_DN15923_c0_g3_i2;TRINITY_DN15923_c0_g3_i3;TRINITY_DN15923_c0_g3_i4;TRINITY_DN15923_c0_g3_i5	predicted protein [Hordeum vulgare subsp. vulgare]	-	-	GO:0003674(molecular_function);GO:0005773(vacuole);GO:0008150(biological_process);GO:0009507(chloroplast)	ENOG410XP5A(Glycine-rich protein)	-	-	-	-	-	466	345	268	375	296	279	162	630	305	725	629	722	1891	2802	570	524	2518	2025	2170	1359	1754	2484	2554	3244	11.23	6.4	4.44	8.17	6.65	8.37	2.97	17.95	6.32	18.67	17.01	13.9	60.4
TRINITY_DN17375_c0_g1	1178	TRINITY_DN17375_c0_g1_i1	probable aquaporin TIP1-2 [Aegilops tauschii subsp. tauschii]	TIP1-2	Probable aquaporin TIP1-2 OS=Oryza sativa subsp. japonica GN=TIP1-2 PE=2 SV=1	GO:0005887(integral component of plasma membrane);GO:0009705(plant-type vacuole membrane);GO:0009992(cellular water homeostasis);GO:0015250(water channel activity);GO:0015254(glycerol channel activity);GO:0034220(ion transmembrane transport);GO:0042807(central vacuole)	COG0580(Channel that permits osmotically driven movement of water in both directions. It is involved in the osmoregulation and in the maintenance of cell turgor during volume expansion in rapidly growing cells. It mediates rapid entry or exit of water in response to abrupt changes in osmolarity (By similarity))	NA	NA	NA	NA(NA)	B4F9E1.1 PF00230.18;MIP;	18964	16334	21197	5066	9300	6085	7952	7089	5445	3695	1621	3023	1350	1471	2601	4590	1454	426	404	2171	1556	681	1177	1679	729.87	710.88	831.67	206.71	407.32	267.12	327.9	295.78	264.86	202.8	83.77	122.58	81.75
TRINITY_DN26450_c2_g2	1892	TRINITY_DN26450_c2_g2_i1;TRINITY_DN26450_c2_g2_i10;TRINITY_DN26450_c2_g2_i2;TRINITY_DN26450_c2_g2_i3;TRINITY_DN26450_c2_g2_i4;TRINITY_DN26450_c2_g2_i5;TRINITY_DN26450_c2_g2_i6;TRINITY_DN26450_c2_g2_i7;TRINITY_DN26450_c2_g2_i8;TRINITY_DN26450_c2_g2_i9	zinc finger HIT domain-containing protein 2 isoform X1 [Aegilops tauschii subsp. tauschii]	-	-	GO:0008150(biological_process);GO:0009507(chloroplast);GO:0046872(metal ion binding)	ENOG4111VC9(zinc finger)	-	-	-	-	F2D6L1.1 PF04925.13;SHQ1;	127	102	133	238	149	167	192	621	286	435	274	266	474	570	244	432	781	795	1085	485	963	775	1233	1593	4.81	3.35	5.62	7.53	5.43	5.26	6.71	20.11	10.13	20.51	13.27	10.24	25.68
TRINITY_DN19479_c0_g1	662	TRINITY_DN19479_c0_g1_i1;TRINITY_DN19479_c0_g1_i2	-	-	-	-	-	-	-	-	-	-	9	10	0	38	8	18	33	320.11	215	116	112	147	140	267.25	13	233.22	495.05	258	351.19	327	547.2	415.11	950.01	588.03	0.79	1	0	3.5	0.76	1.71	2.94	29.99	23.32	14.49	13.15	13.5	18.97
TRINITY_DN24548_c0_g1	3037	TRINITY_DN24548_c0_g1_i1;TRINITY_DN24548_c0_g1_i2;TRINITY_DN24548_c0_g1_i3;TRINITY_DN24548_c0_g1_i4;TRINITY_DN24548_c0_g1_i5;TRINITY_DN24548_c0_g1_i6;TRINITY_DN24548_c0_g1_i7;TRINITY_DN24548_c0_g1_i8	uncharacterized protein LOC109762113 [Aegilops tauschii subsp. tauschii]	-	-	GO:0003674(molecular_function);GO:0005739(mitochondrion);GO:0008150(biological_process);GO:0016021(integral component of membrane)	ENOG41105XG(NA)	NA	NA	NA	NA(NA)	-	20	21	4	89	23	29	40	933	615	223	342	235	312	745	99	253	1099	898.45	744	1174	1068.23	1224.7	1204	697	2.33	2.74	0.16	2.55	0.73	2.2	2.93	70.77	34.03	18.49	21.85	22.12	25.05
TRINITY_DN15959_c0_g1	1034	TRINITY_DN15959_c0_g1_i1;TRINITY_DN15959_c0_g1_i2	mitogen-activated protein kinase 10 isoform X1 [Brachypodium distachyon]	MPK10	Mitogen-activated protein kinase 10 OS=Oryza sativa subsp. japonica GN=MPK10 PE=2 SV=2	GO:0004707(MAP kinase activity);GO:0005515(protein binding);GO:0005524(ATP binding);GO:0005634(nucleus);GO:0005737(cytoplasm);GO:0007165(signal transduction);GO:0010468(regulation of gene expression)	ENOG410XNY0(Mitogen-activated protein kinase)	K20538	mitogen-activated protein kinase 8	EC:2.7.11.24	rcu04016(MAPK signaling pathway - plant)	K7V7G4.1 PF00069.23;Pkinase;	210.51	145.73	227.66	157.84	137	165.66	87.78	192.79	87.87	210.13	206.45	421.54	383.21	327.15	281.65	272.81	727.48	617.29	744.05	388.25	547.87	714.31	1152.84	927.24	9.6	7.67	10.62	7.8	7.17	8.56	4.5	9.72	5.05	13.68	12.74	20.09	27.44
TRINITY_DN15733_c0_g1	1611	TRINITY_DN15733_c0_g1_i1;TRINITY_DN15733_c0_g1_i2;TRINITY_DN15733_c0_g1_i3	-	-	-	-	-	-	-	-	-	-	20	10.55	5	36	21	13.13	27	100	54	90.91	109	114	113	202.02	73	61	308	341	336	144	192	287	400	326.29	0.66	0.41	0.17	1.24	0.78	0.52	1	3.18	2.15	4.08	4.37	3.76	5.51
TRINITY_DN20439_c0_g14	2276	TRINITY_DN20439_c0_g14_i1	predicted protein [Hordeum vulgare subsp. vulgare]	ERF053	Ethylene-responsive transcription factor ERF053 OS=Arabidopsis thaliana GN=ERF053 PE=2 SV=1	GO:0003677(DNA binding);GO:0003700(DNA binding transcription factor activity);GO:0005515(protein binding);GO:0005634(nucleus);GO:0005737(cytoplasm);GO:0006351(transcription, DNA-templated);GO:0006355(regulation of transcription, DNA-templated);GO:0009651(response to salt stress);GO:0009873(ethylene-activated signaling pathway);GO:0043565(sequence-specific DNA binding);GO:0045893(positive regulati…	ENOG410YGYW(Transcription factor)	NA	NA	NA	NA(NA)	I1PN88.1 PF00847.18;AP2;	58	73	8	997	175	249	82	254	378	274	317	1786	1370	2000	688	459.7	3173	2498	2473	3342	2143	3208	3448	3442	1.02	1.44	0.14	18.61	3.56	5.09	1.58	4.86	8.45	6.85	7.47	33.9	38.09
TRINITY_DN16789_c0_g1	1663	TRINITY_DN16789_c0_g1_i1;TRINITY_DN16789_c0_g1_i2;TRINITY_DN16789_c0_g1_i3;TRINITY_DN16789_c0_g1_i4	uncharacterized protein LOC109772375 [Aegilops tauschii subsp. tauschii]	-	-	-	ENOG41106KF(NA)	-	-	-	-	-	6	6	1	21	5	6	31	50	33	31	32	55	61	95	23	37	169	130	111	132	141	171	249	191	0.15	0.28	0.03	2.3	0.42	0.17	0.85	2.68	1.78	1.11	1.24	2.18	4.52
TRINITY_DN27962_c1_g1	1864	TRINITY_DN27962_c1_g1_i1;TRINITY_DN27962_c1_g1_i2;TRINITY_DN27962_c1_g1_i3;TRINITY_DN27962_c1_g1_i4;TRINITY_DN27962_c1_g1_i5;TRINITY_DN27962_c1_g1_i6	putative transferase At4g12130, mitochondrial [Aegilops tauschii subsp. tauschii]	At4g12130	Putative transferase At4g12130, mitochondrial OS=Arabidopsis thaliana GN=At4g12130 PE=1 SV=1	GO:0005759(mitochondrial matrix);GO:0016226(iron-sulfur cluster assembly)	COG0354(Folate-binding protein involved in regulating the level of ATP-DnaA and in the modification of some tRNAs. It is probably a key factor in regulatory networks that act via tRNA modification, such as initiation of chromosomal replication (By similarity))	NA	NA	NA	NA(NA)	K7VSJ5.1 PF08669.9;GCV_T_C;	136	162	94	629	560	375	604	742	458	770	553	751	663	1659	417	678	1016	1431	1208	969	914	1516	2331	1887	5.04	7.81	2.38	20.68	18.57	13.57	17.16	22.25	14.87	29.06	26.93	25.92	30.56
TRINITY_DN26863_c0_g2	2236	TRINITY_DN26863_c0_g2_i1;TRINITY_DN26863_c0_g2_i2;TRINITY_DN26863_c0_g2_i3;TRINITY_DN26863_c0_g2_i4;TRINITY_DN26863_c0_g2_i5;TRINITY_DN26863_c0_g2_i6	glucan endo-1,3-beta-glucosidase 12-like [Aegilops tauschii subsp. tauschii]	At3g13560	Glucan endo-1,3-beta-glucosidase 4 OS=Arabidopsis thaliana GN=At3g13560 PE=1 SV=1	GO:0004553(hydrolase activity, hydrolyzing O-glycosyl compounds);GO:0030247(polysaccharide binding);GO:0046658(anchored component of plasma membrane)	ENOG411047W(X8 domain)	K19892	glucan endo-1,3-beta-glucosidase 4	EC:3.2.1.39	ats00500(Starch and sucrose metabolism)	W5GFJ6.1 PF00332.16;Glyco_hydro_17;	152	191	61	1258	444	514	418	2229	1506	2084	1818	1415	1987	3827	1012	1533	3999	4947	2834	2627.01	2495	4425	4542	4819	7.33	5.14	1.25	51.82	14.36	11.64	15.12	67.45	50.78	144.58	97.9	64.43	107.58
TRINITY_DN26644_c1_g1	1403	TRINITY_DN26644_c1_g1_i1;TRINITY_DN26644_c1_g1_i10;TRINITY_DN26644_c1_g1_i11;TRINITY_DN26644_c1_g1_i12;TRINITY_DN26644_c1_g1_i13;TRINITY_DN26644_c1_g1_i14;TRINITY_DN26644_c1_g1_i2;TRINITY_DN26644_c1_g1_i3;TRINITY_DN26644_c1_g1_i4;TRINITY_DN26644_c1_g1_i5;TRINITY_DN26644_c1_g1_i6;TRINITY_DN26644_c1_g1_i7;TRINITY_DN26644_c1_g1_i8;TRINITY_DN26644_c1_g1_i9	Citrate synthase 4, mitochondrial [Triticum urartu]	CSY4	Citrate synthase 4, mitochondrial OS=Arabidopsis thaliana GN=CSY4 PE=1 SV=3	GO:0004108(citrate (Si)-synthase activity);GO:0005524(ATP binding);GO:0005618(cell wall);GO:0005739(mitochondrion);GO:0005759(mitochondrial matrix);GO:0005794(Golgi apparatus);GO:0006099(tricarboxylic acid cycle);GO:0008270(zinc ion binding);GO:0009507(chloroplast);GO:0046686(response to cadmium ion)	COG0372(citrate synthase)	K01647	citrate synthase	EC:2.3.3.1	bdi00020(Citrate cycle (TCA cycle));bdi00630(Glyoxylate and dicarboxylate metabolism)	F8VU34.1 PF00285.19;Citrate_synt;	187	98	226	246	144	133	105	252	114	256	269	413	477	682.94	252	229	821	860	909	683	783.82	836	1143.06	1291	32.78	19.98	32.47	44.22	24.64	21.93	17.98	48.31	23.73	62.15	63.93	66.77	128.1
TRINITY_DN22653_c0_g4	964	TRINITY_DN22653_c0_g4_i1	uncharacterized protein LOC109787434 [Aegilops tauschii subsp. tauschii]	-	-	-	ENOG411052J(NA)	-	-	-	-	-	529.8	466	331	77	19	124	1263	1528	1206	191	302	340	393	511	297	229	583	433	484	423	433	404	718	717	26.56	26.49	16.99	4.09	1.07	7.01	67.02	82.81	76.07	13.66	20.33	17.71	30.88
TRINITY_DN28456_c0_g4	581	TRINITY_DN28456_c0_g4_i1;TRINITY_DN28456_c0_g4_i2	hypothetical protein TRIUR3_08849 [Triticum urartu]	-	-	GO:0003674(molecular_function);GO:0008150(biological_process);GO:0009507(chloroplast)	ENOG410XV58(Protein of unknown function (DUF3754))	-	-	-	-	-	641	695	512	301	177	211	280	524	103	110	299	134	31	23	104	119	68	46	17	28	53	49	53	58	84.67	101.54	77.16	51.85	30.63	36.12	44.87	68.53	20.74	25.89	55.44	19.91	6.18
TRINITY_DN20150_c1_g3	834	TRINITY_DN20150_c1_g3_i1	polyphenol oxidase [Triticum aestivum]	-	Polyphenol oxidase, chloroplastic OS=Malus domestica PE=2 SV=1	GO:1901708((+)-3'-hydroxylarreatricin biosynthetic process);GO:1901709((+)-larreatricin metabolic process)	ENOG410XSH6(polyphenol oxidase)	K00422	polyphenol oxidase	EC:1.10.3.1	ats00350(Tyrosine metabolism);ats00950(Isoquinoline alkaloid biosynthesis)	W5B841.1 PF00264.18;Tyrosinase;	25.15	36.32	0	67.07	32.32	7	75.38	93.21	110.52	306.27	244.97	179.81	130.84	254.6	133.15	181.18	215.9	193.86	547.61	527.93	630.5	373.95	516.36	356.34	1.54	2.54	0	4.35	2.21	0.48	4.84	6.17	8.5	26.85	20.21	11.32	12.55
TRINITY_DN14795_c0_g4	259	TRINITY_DN14795_c0_g4_i1	dehydrin DHN3 isoform X1 [Aegilops tauschii subsp. tauschii]	DHN3	Dehydrin DHN3 OS=Hordeum vulgare GN=DHN3 PE=2 SV=1	-	-	-	-	-	-	-	177	120.35	164	836.39	825.38	857.01	1261.31	1378.39	695.02	1033.9	1178.88	2274.42	2061.34	2473.95	588.59	706.26	3648.92	2036.02	1533.52	1737.54	3834.23	2837.5	5751.85	3512.25	93.54	76.04	95.6	465.29	455.82	445	634.95	804.77	447.16	805.81	848.86	1134.61	1686.27
TRINITY_DN21220_c0_g1	3248	TRINITY_DN21220_c0_g1_i1;TRINITY_DN21220_c0_g1_i2;TRINITY_DN21220_c0_g1_i3;TRINITY_DN21220_c0_g1_i4;TRINITY_DN21220_c0_g1_i5	11-beta-hydroxysteroid dehydrogenase 1B-like [Aegilops tauschii subsp. tauschii]	HSD1	11-beta-hydroxysteroid dehydrogenase 1A OS=Arabidopsis thaliana GN=HSD1 PE=1 SV=1	GO:0008202(steroid metabolic process);GO:0009507(chloroplast);GO:0009737(response to abscisic acid);GO:0009741(response to brassinosteroid);GO:0016491(oxidoreductase activity);GO:0070524(11-beta-hydroxysteroid dehydrogenase (NADP+) activity);GO:0072555(17-beta-ketosteroid reductase activity);GO:0072582(17-beta-hydroxysteroid dehydrogenase (NADP+) activity)	COG1028(Dehydrogenase reductase)	NA	NA	NA	NA(NA)	F2E8R9.1 PF00106.23;adh_short;	5	12	5	102	82	63	69	1305	323	502	306	231	560	442	100	342	1188	236	1062	411	556	957	1392	826	0.08	0.21	0.5	3.13	2.87	1.98	1.05	19.8	8.54	11.58	6.8	4.21	14.48
TRINITY_DN21891_c0_g5	1052	TRINITY_DN21891_c0_g5_i1	random slug protein 5-like [Aegilops tauschii subsp. tauschii]	rsc5	Random slug protein 5 OS=Dictyostelium discoideum GN=rsc5 PE=2 SV=1	GO:0003674(molecular_function);GO:0005794(Golgi apparatus);GO:0008150(biological_process)	ENOG410Y3Q0(CRAL TRIO domain protein)	-	-	-	-	W5HJU0.1 PF00650.18;CRAL_TRIO;	2	3	7	80	187	179	322	87	143	76	155	112	60	57	92	25	41.91	27	2	28	18	20	20	19	0.09	0.15	0.32	3.78	9.44	9.05	15.28	4.2	8.04	4.83	9.28	5.22	4.2
TRINITY_DN23578_c1_g7	933	TRINITY_DN23578_c1_g7_i1	cysteine-rich repeat secretory protein 55-like [Aegilops tauschii subsp. tauschii]	CRRSP55	Cysteine-rich repeat secretory protein 55 OS=Arabidopsis thaliana GN=CRRSP55 PE=2 SV=1	GO:0003674(molecular_function);GO:0005576(extracellular region);GO:0080167(response to karrikin)	ENOG410YD44(cysteine-rich repeat secretory protein)	NA	NA	NA	NA(NA)	M7ZPQ5.1 PF01657.15;Stress-antifung;	788	384	345	581	278	168	21	9	38	37	39	100	19	33	265	15	16	22	29	45	71	53	28	44	41.31	22.84	18.54	32.23	16.39	9.91	1.16	0.51	2.5	2.77	2.75	5.43	1.56
TRINITY_DN28105_c0_g1	2649	TRINITY_DN28105_c0_g1_i1	zinc finger protein BRUTUS-like [Aegilops tauschii subsp. tauschii]	BTS	Zinc finger protein BRUTUS OS=Arabidopsis thaliana GN=BTS PE=1 SV=1	GO:0005385(zinc ion transmembrane transporter activity);GO:0005773(vacuole);GO:0010043(response to zinc ion);GO:0016020(membrane);GO:0061088(regulation of sequestering of zinc ion)	ENOG410XXHF(ring finger and CHY zinc finger)	NA	NA	NA	NA(NA)	M0WIL1.1 PF01814.21;Hemerythrin;	801	501	767	150	154	133	96	57	54	136	117	200	140	143	318	125	116	137	133	117	134	112	211	196	11.87	8.35	11.48	2.36	2.65	2.3	1.56	0.92	1.02	2.87	2.33	3.22	3.29
TRINITY_DN23210_c0_g1	3114	TRINITY_DN23210_c0_g1_i1;TRINITY_DN23210_c0_g1_i2;TRINITY_DN23210_c0_g1_i3;TRINITY_DN23210_c0_g1_i4;TRINITY_DN23210_c0_g1_i5;TRINITY_DN23210_c0_g1_i6;TRINITY_DN23210_c0_g1_i7;TRINITY_DN23210_c0_g1_i8;TRINITY_DN23210_c0_g1_i9	tubby-like F-box protein 12 [Aegilops tauschii subsp. tauschii]	TULP12	Tubby-like F-box protein 12 OS=Oryza sativa subsp. japonica GN=TULP12 PE=2 SV=1	GO:0005929(cilium);GO:0035091(phosphatidylinositol binding);GO:0061512(protein localization to cilium)	ENOG410XQFT(tubby like protein)	NA	NA	NA	NA(NA)	M8A2K2.1 PF01167.16;Tub;	579.53	417.85	287.34	1006.55	495.54	604.82	453	1199	837.96	1197.89	1458.99	1968.97	1159	2650	895.95	1088.71	3006	2541	4676	2131	2633.84	3357	5120	4427	16.75	12.55	6.38	29.71	13.73	16.93	10.98	25.34	27.85	42.27	49.98	55.65	62.62
TRINITY_DN17008_c1_g3	1349	TRINITY_DN17008_c1_g3_i1;TRINITY_DN17008_c1_g3_i2;TRINITY_DN17008_c1_g3_i3;TRINITY_DN17008_c1_g3_i4;TRINITY_DN17008_c1_g3_i5;TRINITY_DN17008_c1_g3_i6	Disease resistance protein RPM1 [Triticum urartu]	-	-	-	-	K13457	disease resistance protein RPM1	-	osa04626(Plant-pathogen interaction)	-	78	52	443	0	1	6	3	0	3	8	0	0	0	0	4	1	13	0	0	0	0	0	0	0	4.16	2.5	19.89	0	0.05	0.78	0.34	0	0.16	0.62	0	0	0
TRINITY_DN20185_c0_g7	1444	TRINITY_DN20185_c0_g7_i1	protein HUA2-LIKE 2-like [Aegilops tauschii subsp. tauschii]	HULK3	Protein HUA2-LIKE 3 OS=Arabidopsis thaliana GN=HULK3 PE=2 SV=1	GO:0003674(molecular_function);GO:0005634(nucleus)	ENOG410Y5WD(PC4 and SFRS1 interacting protein 1)	-	-	-	-	I1GRP0.1 PF00855.15;PWWP;	79	49	62	66	39	43	10	43	32	54	87	164	252	360	111	86	361	354	367	220	273	419.81	421.49	470	2.36	1.65	1.88	2.09	1.34	1.48	0.32	1.39	1.21	2.3	3.49	5.21	11.87
TRINITY_DN20971_c1_g2	1351	TRINITY_DN20971_c1_g2_i1;TRINITY_DN20971_c1_g2_i2	Protein ZINC INDUCED FACILITATOR-LIKE 1 [Triticum urartu]	-	-	GO:0005215(transporter activity);GO:0016021(integral component of membrane);GO:0055085(transmembrane transport)	ENOG410XSE0(Major Facilitator superfamily)	-	-	-	-	-	16	8	4	19	1	10	13	48	20	111	81	83	147	114	33	55	308	321	288	130	213	228	349	256	6.2	3.18	2.84	4.69	0.92	5.22	5.99	16.39	3.74	40.29	8.8	25.59	37.71
TRINITY_DN15176_c0_g2	1075	TRINITY_DN15176_c0_g2_i1;TRINITY_DN15176_c0_g2_i2;TRINITY_DN15176_c0_g2_i3	unnamed protein product [Triticum aestivum]	Os04g0686800	Vacuolar iron transporter homolog 5 OS=Oryza sativa subsp. japonica GN=Os04g0686800 PE=2 SV=3	GO:0005381(iron ion transmembrane transporter activity);GO:0005384(manganese ion transmembrane transporter activity);GO:0006880(intracellular sequestering of iron ion);GO:0016020(membrane);GO:0030026(cellular manganese ion homeostasis);GO:0071281(cellular response to iron ion);GO:0071421(manganese ion transmembrane transport)	COG1814(integral membrane protein)	K00430	peroxidase	EC:1.11.1.7	aip00940(Phenylpropanoid biosynthesis)	W5BEF4.1 PF01988.17;VIT1;	16	14	1	591.86	253	405.78	190	204	270	144	98	134	33	186	100	79	46	44	27	54	73	16	57	65	0.69	0.7	0.06	27.8	12.96	20.33	8.87	9.62	14.97	9.06	5.77	6.15	2.26
TRINITY_DN18794_c0_g4	418	TRINITY_DN18794_c0_g4_i1;TRINITY_DN18794_c0_g4_i2;TRINITY_DN18794_c0_g4_i3	galactinol synthase 2-like [Aegilops tauschii subsp. tauschii]	GOLS1	Galactinol synthase 1 OS=Arabidopsis thaliana GN=GOLS1 PE=1 SV=1	GO:0005737(cytoplasm);GO:0006012(galactose metabolic process);GO:0006979(response to oxidative stress);GO:0009408(response to heat);GO:0009409(response to cold);GO:0009414(response to water deprivation);GO:0009644(response to high light intensity);GO:0009651(response to salt stress);GO:0009737(response to abscisic acid);GO:0016051(carbohydrate biosynthetic process);GO:0016758(transferase activity…	COG5597(Glycosyl Transferase)	K18819	inositol 3-alpha-galactosyltransferase	EC:2.4.1.123	ats00052(Galactose metabolism)	A0A058ZVS3.1 PF01501.18;Glyco_transf_8;	139	166	63	187	70.36	130	117	639	442	911	523.95	918.75	841	1333.96	208.94	668	1254	1280	1236	1018.7	1427	1161	2079.42	2195.99	28.01	38.8	13.61	39.7	14.77	26.77	22.87	137.21	107.71	263.4	141.62	172.58	260.13
TRINITY_DN20540_c0_g1	2575	TRINITY_DN20540_c0_g1_i1;TRINITY_DN20540_c0_g1_i10;TRINITY_DN20540_c0_g1_i11;TRINITY_DN20540_c0_g1_i2;TRINITY_DN20540_c0_g1_i3;TRINITY_DN20540_c0_g1_i4;TRINITY_DN20540_c0_g1_i5;TRINITY_DN20540_c0_g1_i6;TRINITY_DN20540_c0_g1_i7;TRINITY_DN20540_c0_g1_i8;TRINITY_DN20540_c0_g1_i9	probable calcium-binding protein CML49 [Aegilops tauschii subsp. tauschii]	CML49	Probable calcium-binding protein CML49 OS=Arabidopsis thaliana GN=CML49 PE=2 SV=1	GO:0004198(calcium-dependent cysteine-type endopeptidase activity);GO:0005737(cytoplasm);GO:0006508(proteolysis)	ENOG410YKQK(grancalcin, EF-hand calcium binding protein)	K13448	calcium-binding protein CML	-	ats04626(Plant-pathogen interaction)	-	405	396	227	642	226	248	295	1138	456	901	889	1140	1854	2359	926	791	3355	2324	2907	2066	2121	3070	2610	3702.68	18.43	19.88	10.52	30.05	11.5	12.79	14.19	54.34	23.83	54	53.41	52.36	123.65
TRINITY_DN26160_c0_g2	2056	TRINITY_DN26160_c0_g2_i1;TRINITY_DN26160_c0_g2_i2	1-phosphatidylinositol-3-phosphate 5-kinase FAB1A-like isoform X2 [Aegilops tauschii subsp. tauschii]	FAB1B	1-phosphatidylinositol-3-phosphate 5-kinase FAB1B OS=Arabidopsis thaliana GN=FAB1B PE=2 SV=1	GO:0000285(1-phosphatidylinositol-3-phosphate 5-kinase activity);GO:0005524(ATP binding);GO:0005737(cytoplasm);GO:0005739(mitochondrion);GO:0005768(endosome);GO:0006458('de novo' protein folding);GO:0007005(mitochondrion organization);GO:0007033(vacuole organization);GO:0007165(signal transduction);GO:0008270(zinc ion binding);GO:0009555(pollen development);GO:0010008(endosome membrane);GO:001025…	COG5253(phosphatidylinositol-4-phosphate 5-kinase)	K00921	1-phosphatidylinositol-3-phosphate 5-kinase	EC:2.7.1.150	ats00562(Inositol phosphate metabolism);ats04070(Phosphatidylinositol signaling system);ats04145(Phagosome)	A0A0D3GVI2.1 PF01504.16;PIP5K;	271.97	226.53	154.18	445.85	198.35	185.03	109.72	451.17	193.75	508.98	432.76	612.86	1020.46	1108.17	408	416.99	1291.42	1150.13	1402.51	975.78	1132.64	1549.85	1897.38	2019.82	5.65	5.35	3.07	9.34	4.52	4.34	2.39	9.91	4.86	14.29	11.56	13.58	32.07
TRINITY_DN27209_c1_g3	1140	TRINITY_DN27209_c1_g3_i1;TRINITY_DN27209_c1_g3_i2	predicted protein [Hordeum vulgare subsp. vulgare]	-	-	GO:0003674(molecular_function);GO:0008150(biological_process);GO:0009507(chloroplast);GO:0009534(chloroplast thylakoid);GO:0009535(chloroplast thylakoid membrane)	ENOG410YWA9(NA)	-	-	-	-	A0A0D2TB56.1 PF00504.19;Chloroa_b-bind;	2162.96	2231	2802.98	2292.94	1694.97	1192.95	2150.98	1390.95	1507.98	943	991.96	1034.96	516.99	494.9	804.82	1074	683	353.8	246.68	379.99	481.76	176	354	609.86	104.58	122.27	138.78	117.3	92.36	65.09	110.23	72.61	91.82	64.85	64.11	52.07	39.03
TRINITY_DN21640_c0_g1	1890	TRINITY_DN21640_c0_g1_i1;TRINITY_DN21640_c0_g1_i2;TRINITY_DN21640_c0_g1_i3;TRINITY_DN21640_c0_g1_i4;TRINITY_DN21640_c0_g1_i5;TRINITY_DN21640_c0_g1_i6	RecName: Full=Cytochrome b; AltName: Full=Complex III subunit 3; AltName: Full=Complex III subunit III; AltName: Full=Cytochrome b-c1 complex subunit 3; AltName: Full=Ubiquinol-cytochrome-c reductase complex cytochrome b subunit	MT-CYB	Cytochrome b OS=Triticum aestivum GN=MT-CYB PE=2 SV=3	GO:0005739(mitochondrion)	COG1290(Component of the ubiquinol-cytochrome c reductase complex (complex III or cytochrome b-c1 complex), which is a respiratory chain that generates an electrochemical potential coupled to ATP synthesis (By similarity))	K00412	ubiquinol-cytochrome c reductase cytochrome b subunit	-	osa00190(Oxidative phosphorylation)	H8Y6Q3.1 PF00033.17;Cytochrome_B;	47	56	28	55	39	48	50	141	97.04	149	103	152	235	194	154	191	477	490	341	222	384	542	375	270	1.22	4.24	2.27	3.78	3.27	1.47	4.29	5.31	4.3	8.05	5.94	6.16	12.14
TRINITY_DN28708_c0_g2	4215	TRINITY_DN28708_c0_g2_i1;TRINITY_DN28708_c0_g2_i2;TRINITY_DN28708_c0_g2_i3;TRINITY_DN28708_c0_g2_i4;TRINITY_DN28708_c0_g2_i5;TRINITY_DN28708_c0_g2_i6	Apocytochrome f [Triticum urartu]	-	-	-	-	-	-	-	-	-	21	41	1	159.01	54	120	46	627.01	364	770.02	184.01	1105	2730.35	2030.06	211	551.03	3690.93	2691.99	2099.06	1670	1848	2053.1	3624.04	3423.19	0.22	1.3	0.01	1.79	0.63	1.73	0.49	7.6	5.7	14.51	3.25	12.8	95.81
TRINITY_DN18055_c1_g2	360	TRINITY_DN18055_c1_g2_i1;TRINITY_DN18055_c1_g2_i2	-	-	-	-	-	-	-	-	-	-	6.71	1.55	0	118.75	28.33	10.47	152.42	2196.66	152.24	410.22	626.35	258.89	638.22	1407	101.51	465.22	1245.29	1388.41	1445.6	399.23	1074.48	1350.93	2536.24	1305.5	1.8	0.49	0	33.52	7.94	2.93	39.35	639.01	49.61	160.34	228.34	65.16	263.87
TRINITY_DN15587_c0_g5	702	TRINITY_DN15587_c0_g5_i1	uncharacterized protein LOC109743312 [Aegilops tauschii subsp. tauschii]	-	-	-	-	-	-	-	-	-	158	153	142	1087	889	1563	193	350	260	181	151	170	219	414	107	387	343	226	169	300	272	228	249	362	12.57	13.91	11.71	91.23	77.72	136.39	15.79	29.91	25.75	20.58	16.14	13.58	27.08
TRINITY_DN13978_c0_g1	1881	TRINITY_DN13978_c0_g1_i1;TRINITY_DN13978_c0_g1_i2;TRINITY_DN13978_c0_g1_i3;TRINITY_DN13978_c0_g1_i4;TRINITY_DN13978_c0_g1_i5;TRINITY_DN13978_c0_g1_i6	splicing factor U2af small subunit A-like isoform X1 [Aegilops tauschii subsp. tauschii]	U2AF35A	Splicing factor U2af small subunit A OS=Oryza sativa subsp. japonica GN=U2AF35A PE=2 SV=1	GO:0000398(mRNA splicing, via spliceosome);GO:0003677(DNA binding);GO:0003723(RNA binding);GO:0005515(protein binding);GO:0005634(nucleus);GO:0005681(spliceosomal complex);GO:0016607(nuclear speck);GO:0030628(pre-mRNA 3'-splice site binding);GO:0046872(metal ion binding);GO:0048573(photoperiodism, flowering);GO:0089701(U2AF)	ENOG410Z5PX(auxiliary factor)	K12836	splicing factor U2AF 35 kDa subunit	-	ats03040(Spliceosome)	F2D205.1 PF00076.20;RRM_1;	582	452	484	275	140	130	1358	1902	1590	611	418	454	795	855	419	634	915	740	930	758	939	689	1187	1270	17.96	17.04	14.93	9.37	4.37	4.95	43.95	65.87	63.71	27.41	16.4	15.68	41.87
TRINITY_DN28175_c0_g3	1464	TRINITY_DN28175_c0_g3_i1;TRINITY_DN28175_c0_g3_i2;TRINITY_DN28175_c0_g3_i3;TRINITY_DN28175_c0_g3_i4;TRINITY_DN28175_c0_g3_i5;TRINITY_DN28175_c0_g3_i6	Eukaryotic peptide chain release factor subunit 1-1 [Triticum urartu]	ERF1-3	Eukaryotic peptide chain release factor subunit 1-3 OS=Brassica oleracea var. botrytis GN=ERF1-3 PE=2 SV=1	GO:0003747(translation release factor activity);GO:0005737(cytoplasm);GO:0005829(cytosol);GO:0005886(plasma membrane);GO:0006415(translational termination);GO:0018444(translation release factor complex);GO:0040008(regulation of growth)	COG1503(Peptide Chain Release Factor)	K03265	peptide chain release factor subunit 1	-	ats03015(mRNA surveillance pathway)	A0A0D9VA33.1 PF03465.13;eRF1_3;	392.48	335	257	2189.14	1461.82	750.62	885.38	4652.18	2955.31	3067.86	1969.37	2835.26	4831.13	4464.51	1531.81	3025.36	5939.69	5198.63	5459.32	4743.55	7296.64	5716.21	7514.17	7532.3	26.59	33.79	8.25	419.89	235.49	98.73	153.61	905.05	689.6	778.22	480.98	461.34	1293.08
TRINITY_DN13789_c0_g2	1991	TRINITY_DN13789_c0_g2_i1;TRINITY_DN13789_c0_g2_i10;TRINITY_DN13789_c0_g2_i11;TRINITY_DN13789_c0_g2_i2;TRINITY_DN13789_c0_g2_i3;TRINITY_DN13789_c0_g2_i4;TRINITY_DN13789_c0_g2_i5;TRINITY_DN13789_c0_g2_i6;TRINITY_DN13789_c0_g2_i7;TRINITY_DN13789_c0_g2_i8;TRINITY_DN13789_c0_g2_i9	ABC transporter C family member 10-like [Aegilops tauschii subsp. tauschii]	ABCC10	ABC transporter C family member 10 OS=Arabidopsis thaliana GN=ABCC10 PE=2 SV=2	GO:0000325(plant-type vacuole);GO:0005524(ATP binding);GO:0005774(vacuolar membrane);GO:0005886(plasma membrane);GO:0008559(xenobiotic transmembrane transporting ATPase activity);GO:0016021(integral component of membrane);GO:0042626(ATPase activity, coupled to transmembrane movement of substances);GO:0055085(transmembrane transport)	COG1132((ABC) transporter)	K05666	ATP-binding cassette, subfamily C (CFTR/MRP), member 2	-	egu02010(ABC transporters)	W5I9Z6.1 PF00664.21;ABC_membrane;	180	120	107	368	92	105	110	247	94	282	318	385	592	948	371	260	750	741	1084	683	832	1153	1130	893	4.9	3.9	3.02	11.9	2.88	4.66	3.18	8.74	4.51	11.87	13.29	12.26	27.41
TRINITY_DN24579_c0_g8	765	TRINITY_DN24579_c0_g8_i1	uncharacterized protein LOC109746075 [Aegilops tauschii subsp. tauschii]	-	-	GO:0003674(molecular_function);GO:0008150(biological_process)	ENOG4111QN5(NA)	-	-	-	-	-	732	745	743	372	337	381	527	193	335	222	276	262	36	18	186	115	54	14	20	51	53	19	37	65	51.05	59.21	53.48	27.39	26.03	29.4	38.14	14.49	29.18	22.11	25.86	18.55	3.91
TRINITY_DN28283_c2_g5	872	TRINITY_DN28283_c2_g5_i1;TRINITY_DN28283_c2_g5_i2	-	-	-	-	-	-	-	-	-	-	6.04	6.03	2	35.14	9.01	12.2	8.02	17.23	17.07	48.05	20.3	98.16	52.49	81.49	31.11	26.08	143.58	188.93	170.13	184.19	144.81	179.4	249.81	190.8	0.35	0.39	0.12	2.15	0.59	0.79	0.49	1.07	1.24	3.98	1.57	5.85	4.75
TRINITY_DN27787_c1_g2	4143	TRINITY_DN27787_c1_g2_i1;TRINITY_DN27787_c1_g2_i10;TRINITY_DN27787_c1_g2_i2;TRINITY_DN27787_c1_g2_i3;TRINITY_DN27787_c1_g2_i4;TRINITY_DN27787_c1_g2_i5;TRINITY_DN27787_c1_g2_i6;TRINITY_DN27787_c1_g2_i7;TRINITY_DN27787_c1_g2_i8;TRINITY_DN27787_c1_g2_i9	uncharacterized protein LOC109779917 [Aegilops tauschii subsp. tauschii]	-	-	-	-	-	-	-	-	W5AZY1.1 PF04844.11;Ovate;	7	9.08	0	201.29	13.01	33	35.55	3989	1434.15	2169.97	1238	515.81	4459	4021	935.75	1167	7056.76	5914.96	6858.65	2231.27	2063.27	4817.99	3863.51	4227.28	0.1	0.19	0	3.77	0.24	0.53	0.68	67.59	25.97	42.04	22.97	7.86	106.09
TRINITY_DN18955_c0_g2	695	TRINITY_DN18955_c0_g2_i1	uncharacterized protein LOC100828693 [Brachypodium distachyon]	-	-	GO:0016021(integral component of membrane)	ENOG410Y4M9(NA)	-	-	-	-	-	2	1	0	132	43	56	134	501	148	96	75	130	148	155	46	81.16	97	87	115	128	96	108.09	197	95	0.16	0.09	0	11.25	3.82	4.96	11.12	43.49	14.89	11.09	8.15	10.53	18.58
TRINITY_DN29529_c0_g1	2577	TRINITY_DN29529_c0_g1_i1;TRINITY_DN29529_c0_g1_i2	high molecular mass early light-inducible protein HV58, chloroplastic-like [Aegilops tauschii subsp. tauschii]	-	High molecular mass early light-inducible protein HV58, chloroplastic OS=Hordeum vulgare PE=2 SV=1	GO:0009409(response to cold);GO:0009507(chloroplast);GO:0009522(photosystem I);GO:0009523(photosystem II);GO:0009535(chloroplast thylakoid membrane);GO:0010030(positive regulation of seed germination);GO:0010117(photoprotection);GO:0010380(regulation of chlorophyll biosynthetic process);GO:0015979(photosynthesis);GO:0016021(integral component of membrane);GO:0016168(chlorophyll binding);GO:003460…	ENOG410Y0RG(early light-induced protein)	NA	NA	NA	NA(NA)	W4ZLQ3.1 PF00504.19;Chloroa_b-bind;	34	39	13	180.66	12	38.61	83.73	4929.65	711.72	2608.68	2114.62	926.78	3720.87	2993.99	685.31	1664.82	7531.98	3199.52	4653.47	3707.3	4840.58	3776.25	4886.65	2640.49	0.52	0.67	0.2	2.94	0.21	0.69	1.51	87.6	14	57.38	43.41	16.44	91.71
TRINITY_DN18436_c0_g2	1101	TRINITY_DN18436_c0_g2_i1;TRINITY_DN18436_c0_g2_i2	predicted protein [Hordeum vulgare subsp. vulgare]	-	-	GO:0003674(molecular_function);GO:0005886(plasma membrane);GO:0008150(biological_process);GO:0009941(chloroplast envelope);GO:0016021(integral component of membrane)	COG2862(UPF0114 protein)	-	-	-	-	I1GWX4.1 PF03350.14;UPF0114;	464	451	246	8276	6729	7360	2360	8550	2695	7786	5894	4739	11526	12769	2183	6091	11520	15894	15970	8042	16285	12281	18223	21215	34.2	29.07	19.84	462.75	428.5	374.49	123.97	503.39	187.5	608.52	411.77	394.78	979.92
TRINITY_DN25361_c0_g2	3464	TRINITY_DN25361_c0_g2_i1	-	-	-	-	-	-	-	-	-	-	67	80	35	302	83	148	97	866	301	330	328	408	943	1151	274	422	1080	1094	1273	860	855	1326	1836	1780	0.74	0.99	0.39	3.55	1.07	1.92	1.18	10.44	4.25	5.19	4.87	4.92	16.54
TRINITY_DN11438_c0_g1	701	TRINITY_DN11438_c0_g1_i1;TRINITY_DN11438_c0_g1_i2	hypothetical protein TRIUR3_27627 [Triticum urartu]	-	-	-	-	-	-	-	-	-	1	0	0	0	0	0	0	3	2	5	0	2	9	7	2	52	15	95	13	10	35	9	27	23	0.08	0	0	0	0	0	0	0.26	0.2	0.57	0	0.16	1.13
TRINITY_DN16230_c0_g1	1583	TRINITY_DN16230_c0_g1_i1;TRINITY_DN16230_c0_g1_i2;TRINITY_DN16230_c0_g1_i3;TRINITY_DN16230_c0_g1_i4;TRINITY_DN16230_c0_g1_i5	uncharacterized protein LOC109734168 [Aegilops tauschii subsp. tauschii]	-	-	GO:0003674(molecular_function);GO:0005634(nucleus);GO:0005737(cytoplasm);GO:0008150(biological_process)	ENOG4111WG3(Conserved hypothetical, protein)	-	-	-	-	-	2	4	4	374	108	89	133	2026	586	471	748	293	437	1925	104	577	719	647	990	801	532	1116	1740	707	0.3	0.14	0.31	24.56	5.37	6.35	12.65	162.47	42.38	29.87	58.22	21.84	46.72
TRINITY_DN21056_c0_g3	2095	TRINITY_DN21056_c0_g3_i1;TRINITY_DN21056_c0_g3_i2	predicted protein [Hordeum vulgare subsp. vulgare]	AHL10	AT-hook motif nuclear-localized protein 10 OS=Arabidopsis thaliana GN=AHL10 PE=1 SV=2	GO:0003677(DNA binding);GO:0005634(nucleus);GO:0005829(cytosol);GO:0006351(transcription, DNA-templated);GO:0006355(regulation of transcription, DNA-templated)	ENOG410YDXW(AT hook motif domain containing protein, expressed)	-	-	-	-	M0VME8.1 PF03479.13;DUF296;	136	80	72	468	294	188	282	484	268	471	470	448	466	838	313	372	825	762	998	555	820	1169	1059	1264	2.64	1.74	1.41	9.6	6.56	4.23	5.95	10.19	6.58	12.99	12.24	9.32	14.25
TRINITY_DN24985_c1_g3	434	TRINITY_DN24985_c1_g3_i1	-	-	-	-	-	-	-	-	-	-	0	0	0	1	0	0	1	4	1.31	4	1.18	9	6	14	1	14	74	38	16	19	27.67	39	25	28	0	0	0	0.2	0	0	0.18	0.8	0.3	1.07	0.3	1.57	1.72
TRINITY_DN24013_c0_g1	2127	TRINITY_DN24013_c0_g1_i1;TRINITY_DN24013_c0_g1_i2;TRINITY_DN24013_c0_g1_i3;TRINITY_DN24013_c0_g1_i4;TRINITY_DN24013_c0_g1_i5	probable methyltransferase At1g27930 [Aegilops tauschii subsp. tauschii]	At1g27930	Probable methyltransferase At1g27930 OS=Arabidopsis thaliana GN=At1g27930 PE=1 SV=1	GO:0000139(Golgi membrane);GO:0005515(protein binding);GO:0005768(endosome);GO:0005794(Golgi apparatus);GO:0005802(trans-Golgi network);GO:0008168(methyltransferase activity);GO:0009834(plant-type secondary cell wall biogenesis);GO:0016021(integral component of membrane);GO:0032259(methylation);GO:0045492(xylan biosynthetic process)	ENOG410YA8E(Pfam:DUF579)	NA	NA	NA	NA(NA)	W5BB12.1 PF04669.11;Polysacc_synt_4;	202	225	162	599	629	676	795	1229	1257	1153	704	1234	1061	2098	641	1045	2193	2874	1991	1587	1913.01	2298	2295	2145	8.4	9.98	6.89	22.04	25.86	29.22	26.94	39.17	46.25	46.6	35.31	43.85	50.84
TRINITY_DN13760_c0_g1	1441	TRINITY_DN13760_c0_g1_i1;TRINITY_DN13760_c0_g1_i2;TRINITY_DN13760_c0_g1_i3	E3 ubiquitin-protein ligase SINA-like 10 [Brachypodium distachyon]	-	-	GO:0005634(nucleus);GO:0005737(cytoplasm);GO:0006915(apoptotic process);GO:0043161(proteasome-mediated ubiquitin-dependent protein catabolic process);GO:0061630(ubiquitin protein ligase activity)	ENOG410XVP0(e3 ubiquitin-protein ligase)	K04506	E3 ubiquitin-protein ligase SIAH1	EC:2.3.2.27	bdi04120(Ubiquitin mediated proteolysis)	M0UTR9.1 PF03145.14;Sina;	8	1	2	37	5	17	19	1055	138	9	9	43	199	261	39	165	392	301	441	307	267	239	505	623	0.45	0.07	0.12	1.29	0.23	0.86	0.84	46.23	8.95	0.59	0.69	2.15	11.81
TRINITY_DN27442_c0_g5	435	TRINITY_DN27442_c0_g5_i1	methionine aminopeptidase 2B-like [Panicum miliaceum]	-	-	-	COG0024(Removes the N-terminal methionine from nascent proteins (By similarity))	NA	NA	NA	NA(NA)	-	93	50	52	61	41	63	32	48	17	93	93	158	200	268	106.62	92.93	336	322	374	239	294	332	418	361	17.29	10.79	10.3	11.89	7.98	12.06	5.76	9.52	3.84	24.76	23.21	27.48	57.02
TRINITY_DN14844_c0_g5	1741	TRINITY_DN14844_c0_g5_i1	hypothetical protein TRIUR3_32052 [Triticum urartu]	-	-	-	ENOG410Z9TF(NA)	-	-	-	-	-	139	117	51	2323	708	790	1942	3140	1625	1059	1521	1083	953	1501	586	613	761	789	852	1630	716	712	861	979	3.32	3.15	1.23	58.94	19.5	21.84	50.47	81.59	49.33	36.04	48.77	27.75	35.98
TRINITY_DN25327_c1_g2	3507	TRINITY_DN25327_c1_g2_i1;TRINITY_DN25327_c1_g2_i2;TRINITY_DN25327_c1_g2_i3;TRINITY_DN25327_c1_g2_i4	CBL-interacting protein kinase 19-like [Aegilops tauschii subsp. tauschii]	CIPK19	CBL-interacting protein kinase 19 OS=Oryza sativa subsp. japonica GN=CIPK19 PE=1 SV=1	GO:0004674(protein serine/threonine kinase activity);GO:0005515(protein binding);GO:0005524(ATP binding);GO:0005622(intracellular);GO:0005886(plasma membrane);GO:0016301(kinase activity);GO:0018105(peptidyl-serine phosphorylation);GO:0018107(peptidyl-threonine phosphorylation);GO:0035556(intracellular signal transduction)	COG0515(Serine Threonine protein kinase)	NA	NA	NA	NA(NA)	I1HHN8.1 PF00069.23;Pkinase;	166	167	141	510	281	205	345	804	666	701	440	702	829	1277	381	613	1270	965	1373	1105	1163	1261	1683	1910.01	3.8	3.98	2.84	11.74	6.76	4.73	8.39	18.71	21.73	20.14	12.02	15.11	29.05
TRINITY_DN24957_c0_g4	616	TRINITY_DN24957_c0_g4_i1	predicted protein [Hordeum vulgare subsp. vulgare]	ECA4	Calcium-transporting ATPase 4, endoplasmic reticulum-type OS=Arabidopsis thaliana GN=ECA4 PE=2 SV=2	GO:0005783(endoplasmic reticulum);GO:0005887(integral component of plasma membrane);GO:0019829(cation-transporting ATPase activity)	COG0474(P-type atpase)	NA	NA	NA	NA(NA)	A0A0E0NTF6.1 PF00690.24;Cation_ATPase_N;	76	30	24	65	32	27	20	60	17	59	85	134	311	386	119	77	542	492	376	229	286	335	428	364	7.49	3.39	2.47	6.74	3.41	2.87	1.99	6.32	2.07	8.31	11.25	12.98	47.33
TRINITY_DN15746_c1_g3	950	TRINITY_DN15746_c1_g3_i1	thiosulfate sulfurtransferase 16, chloroplastic-like [Aegilops tauschii subsp. tauschii]	-	-	GO:0005515(protein binding)	COG0607(Rhodanese domain protein)	-	-	-	-	M0WC86.1 PF00581.18;Rhodanese;	0	0	0	2	4	32	4	0	14	0	2	0	19	69	8	63	462	306	1	84	99	0	3	0	0	0	0	0.11	0.23	1.84	0.22	0	0.9	0	0.14	0	1.52
TRINITY_DN22555_c0_g8	1856	TRINITY_DN22555_c0_g8_i1;TRINITY_DN22555_c0_g8_i2	Eukaryotic peptide chain release factor subunit 1-2 [Triticum urartu]	ERF1-2	Eukaryotic peptide chain release factor subunit 1-2 OS=Arabidopsis thaliana GN=ERF1-2 PE=1 SV=1	GO:0003747(translation release factor activity);GO:0005737(cytoplasm);GO:0005829(cytosol);GO:0005886(plasma membrane);GO:0006415(translational termination);GO:0018444(translation release factor complex);GO:0040008(regulation of growth)	COG1503(Peptide Chain Release Factor)	K03265	peptide chain release factor subunit 1	-	bdi03015(mRNA surveillance pathway)	M8A3D8.1 PF03465.13;eRF1_3;	771.52	932	55	6802.86	2256.17	1586.38	1664.62	11041.8	6481.69	10422.1	8465.64	12170.8	20265.9	25621.5	7240.19	9971.64	37370.3	30572.4	37657.6	25319.4	30472.4	37513.8	40702.9	44501.7	20.61	28.12	1.46	192.83	69.08	48.71	48	319.09	219.32	395.54	302.68	348.07	856.97
TRINITY_DN15138_c0_g3	1236	TRINITY_DN15138_c0_g3_i1	sugar transport protein 5-like [Aegilops tauschii subsp. tauschii]	STP5	Sugar transport protein 5 OS=Arabidopsis thaliana GN=STP5 PE=2 SV=1	GO:0005351(carbohydrate:proton symporter activity);GO:0005355(glucose transmembrane transporter activity);GO:0005887(integral component of plasma membrane);GO:0046323(glucose import)	ENOG410XNQK(Transporter)	NA	NA	NA	NA(NA)	W5ATS8.1 PF00083.22;Sugar_tr;	24	34	33	391	332	166	625	366	621	104	67	162	205	312	129	161	235	208	220	343	219	151	174	280	0.87	1.39	1.22	15.01	13.71	6.87	24.3	14.37	28.44	5.37	3.26	6.2	11.69
TRINITY_DN14415_c0_g6	757	TRINITY_DN14415_c0_g6_i1;TRINITY_DN14415_c0_g6_i2	cullin-1 isoform X1 [Aegilops tauschii subsp. tauschii]	CUL1	Cullin-1 OS=Arabidopsis thaliana GN=CUL1 PE=1 SV=1	GO:0031461(cullin-RING ubiquitin ligase complex);GO:0031625(ubiquitin protein ligase binding);GO:0061630(ubiquitin protein ligase activity)	COG5647(cullin 1)	K03347	cullin 1	-	ats04141(Protein processing in endoplasmic reticulum);ats04120(Ubiquitin mediated proteolysis)	M7YQS9.1 PF00888.20;Cullin;	230	200.38	180	269	220	176	102	348.05	165	438	357	470	809.03	742.51	325	354	1158.69	1167.84	958	736.22	960.54	1008.98	1323.9	1559.01	16.3	16.18	13.17	20.12	17.25	14.27	7.49	26.53	14.92	44.33	34.4	33.76	92.47
TRINITY_DN15202_c1_g3	555	TRINITY_DN15202_c1_g3_i1	Protein FD [Triticum urartu]	-	-	-	ENOG410YWQ7(Transcription factor)	K14432	ABA responsive element binding factor	-	cam04075(Plant hormone signal transduction)	W5BFL4.1 PF00170.19;bZIP_1;	80	52	62	330.42	264	520	75	55	48	194	129	261	37	28	124	64	34	10	6	18	36	19	13	14	9.45	7.07	7.69	40.98	33.3	65.2	8.8	6.93	6.97	32.76	20.46	29.75	6.72
TRINITY_DN26710_c1_g1	3225	TRINITY_DN26710_c1_g1_i1;TRINITY_DN26710_c1_g1_i10;TRINITY_DN26710_c1_g1_i2;TRINITY_DN26710_c1_g1_i3;TRINITY_DN26710_c1_g1_i4;TRINITY_DN26710_c1_g1_i5;TRINITY_DN26710_c1_g1_i6;TRINITY_DN26710_c1_g1_i7;TRINITY_DN26710_c1_g1_i8;TRINITY_DN26710_c1_g1_i9	-	-	-	-	-	-	-	-	-	-	1131	438	1038	101	91	86	53	7	57	59	85.18	164	53	160.04	177	89	103	89	65	97	128	60	298	106	26.22	17.72	27.29	4.77	4.5	3.78	1.72	0.22	2.26	2.43	6.45	4.63	2.82
TRINITY_DN20564_c1_g8	2646	TRINITY_DN20564_c1_g8_i1	predicted protein [Hordeum vulgare subsp. vulgare]	-	-	GO:0005634(nucleus);GO:0005774(vacuolar membrane);GO:0005886(plasma membrane);GO:0009507(chloroplast);GO:0016020(membrane)	ENOG411206Y(transposon protein)	NA	NA	NA	NA(NA)	I1HNW4.1 PF13359.4;DDE_Tnp_4;	180	195	84	1281	218	589	199	1302	770	1418	785	2319	3057	2849	1063	1005	4493	4499	3523	3821	2975	4723	5093	5778	2.67	3.25	1.26	20.21	3.76	10.21	3.24	21.06	14.57	29.97	15.63	37.33	71.9
TRINITY_DN25778_c1_g1	907	TRINITY_DN25778_c1_g1_i1;TRINITY_DN25778_c1_g1_i2;TRINITY_DN25778_c1_g1_i3;TRINITY_DN25778_c1_g1_i4;TRINITY_DN25778_c1_g1_i5;TRINITY_DN25778_c1_g1_i6	thiosulfate sulfurtransferase 16, chloroplastic-like [Aegilops tauschii subsp. tauschii]	-	-	GO:0005515(protein binding)	COG0607(Rhodanese domain protein)	NA	NA	NA	NA(NA)	M0WC90.1 PF00581.18;Rhodanese;	2	2	2	170	185	68	112	712.36	273	117	55.01	63.39	77	83	91	116.57	245	96	59	105	110	155	90	612	0.46	0.91	0.5	21.91	55.83	17.49	34.47	73.29	30.76	17.44	20.65	15.61	25.58
TRINITY_DN22417_c1_g2	1870	TRINITY_DN22417_c1_g2_i1;TRINITY_DN22417_c1_g2_i2;TRINITY_DN22417_c1_g2_i3;TRINITY_DN22417_c1_g2_i4;TRINITY_DN22417_c1_g2_i5;TRINITY_DN22417_c1_g2_i6	predicted protein [Hordeum vulgare subsp. vulgare]	-	-	-	-	-	-	-	-	M7ZRQ0.1 PF14861.4;Antimicrobial21;	154	110	79	2663	5764.01	1096	2167	4417	3246	2094	899	8380.01	8973.01	5949	2259	2425	18937	11855	7970	6504	7335.01	13625	8343	18857	6.88	4.87	5.67	134.36	311.89	54.93	104.57	214.94	187.79	136.81	62.78	439.06	716.34
TRINITY_DN28913_c1_g2	339	TRINITY_DN28913_c1_g2_i1	hypothetical protein TRIUR3_03279 [Triticum urartu]	VEP1	3-oxo-Delta(4,5)-steroid 5-beta-reductase OS=Arabidopsis thaliana GN=VEP1 PE=1 SV=1	GO:0005829(cytosol);GO:0008202(steroid metabolic process);GO:0009611(response to wounding);GO:0010051(xylem and phloem pattern formation);GO:0035671(enone reductase activity);GO:0047787(delta4-3-oxosteroid 5beta-reductase activity);GO:0055114(oxidation-reduction process)	ENOG410XPIJ(epimerase dehydratase)	-	-	-	-	-	0	4	0	26	10	26	14	248.62	151.9	155	228	21	323	934.96	36	365	1130.85	945.96	494	195.73	197	248.92	692	360	0	1.42	0	8.28	3.16	7.92	4.07	81.26	55.79	67.91	93.03	5.97	150.68
TRINITY_DN19823_c1_g1	1555	TRINITY_DN19823_c1_g1_i1;TRINITY_DN19823_c1_g1_i2;TRINITY_DN19823_c1_g1_i3	protein RETICULATA-RELATED 5, chloroplastic-like [Aegilops tauschii subsp. tauschii]	RER6	Protein RETICULATA-RELATED 6, chloroplastic OS=Arabidopsis thaliana GN=RER6 PE=2 SV=1	GO:0003674(molecular_function);GO:0007275(multicellular organism development);GO:0009507(chloroplast);GO:0009543(chloroplast thylakoid lumen);GO:0016021(integral component of membrane);GO:0031969(chloroplast membrane)	ENOG410YH33(Domain of unknown function (DUF3411))	-	-	-	-	M0WDZ1.1 PF11891.6;RETICULATA-like;	967	1371	1051	466	426	360	716	124	387	411	277	332	71	99	254	244	171	99	61	81	123	46	80	171	31.68	50.43	35.44	15.95	15.85	13.47	25.5	4.35	16.12	19.21	12.22	11.58	3.52
TRINITY_DN18236_c0_g2	1020	TRINITY_DN18236_c0_g2_i1	probable galacturonosyltransferase-like 9 [Aegilops tauschii subsp. tauschii]	GATL9	Probable galacturonosyltransferase-like 9 OS=Arabidopsis thaliana GN=GATL9 PE=2 SV=1	GO:0000271(polysaccharide biosynthetic process);GO:0005794(Golgi apparatus);GO:0016757(transferase activity, transferring glycosyl groups)	ENOG410ZJKS(galacturonosyltransferase-like 9-like)	NA	NA	NA	NA(NA)	M0Z064.1 PF01501.18;Glyco_transf_8;	91	61	70	244	56	186	67	242	151	185	226	726	392	411	272	198	1426.32	1062.32	956	936	584.19	1067	1082	1443.35	4.23	3.21	3.33	12.01	2.94	9.78	3.31	12.17	8.84	12.26	14.1	35.19	28.58
TRINITY_DN19373_c0_g3	2471	TRINITY_DN19373_c0_g3_i1;TRINITY_DN19373_c0_g3_i2;TRINITY_DN19373_c0_g3_i3;TRINITY_DN19373_c0_g3_i4;TRINITY_DN19373_c0_g3_i5;TRINITY_DN19373_c0_g3_i6;TRINITY_DN19373_c0_g3_i7;TRINITY_DN19373_c0_g3_i8;TRINITY_DN19373_c0_g3_i9	probable trehalose-phosphate phosphatase 4 [Aegilops tauschii subsp. tauschii]	TPP4	Probable trehalose-phosphate phosphatase 4 OS=Oryza sativa subsp. japonica GN=TPP4 PE=2 SV=1	GO:0004805(trehalose-phosphatase activity);GO:0005634(nucleus);GO:0005730(nucleolus);GO:0005737(cytoplasm);GO:0005992(trehalose biosynthetic process);GO:0046686(response to cadmium ion)	COG1877(trehalose biosynthetic process)	K01087	trehalose 6-phosphate phosphatase	EC:3.1.3.12	ats00500(Starch and sucrose metabolism)	I1IF52.1 PF02358.14;Trehalose_PPase;	3	7	2	237	132	192	59	756	169	273	200	169	226	619	150	309	485	342	371	334	237	320	515	985	0.08	0.15	0.06	5.62	3.09	4.58	1.65	17.18	4.17	7.68	6.2	3.94	7.35
TRINITY_DN26986_c3_g2	587	TRINITY_DN26986_c3_g2_i1;TRINITY_DN26986_c3_g2_i2;TRINITY_DN26986_c3_g2_i3;TRINITY_DN26986_c3_g2_i4;TRINITY_DN26986_c3_g2_i5	-	-	-	-	-	-	-	-	-	-	11	6	3	126	11	40	28	724.4	304	329	46	477	1773.82	1609	252	291	1888.42	747.2	1694	969.79	1355	1789.84	2799.78	398.79	1.65	1.5	0.34	18.23	3.56	6.6	5.16	142.36	47.18	57.9	9.2	56.74	444.15
TRINITY_DN24603_c0_g1	2934	TRINITY_DN24603_c0_g1_i1;TRINITY_DN24603_c0_g1_i2;TRINITY_DN24603_c0_g1_i3;TRINITY_DN24603_c0_g1_i4	predicted protein [Hordeum vulgare subsp. vulgare]	-	-	-	ENOG410ZMJN(NA)	-	-	-	-	-	267	131	94	277	268	342	254	436	367	416	345	581	535	822	279	447	1329	939	1295	1021	1264	932	1506	1506	3.91	2.16	1.39	4.32	4.57	5.82	4.09	6.95	6.84	8.67	6.77	9.09	12.27
TRINITY_DN22197_c0_g8	535	TRINITY_DN22197_c0_g8_i1	-	-	-	-	-	-	-	-	-	-	0	0	0	0	0	0	3	34	6	21	17	7	11	36	9	26	37	34	42	42	27	35	90	41	0	0	0	0	0	0	0.37	4.57	0.93	3.79	2.88	0.85	2.13
TRINITY_DN19465_c2_g4	691	TRINITY_DN19465_c2_g4_i1;TRINITY_DN19465_c2_g4_i2	CBL-interacting protein kinase 16-like [Aegilops tauschii subsp. tauschii]	CIPK16	CBL-interacting protein kinase 16 OS=Oryza sativa subsp. japonica GN=CIPK16 PE=2 SV=1	GO:0004674(protein serine/threonine kinase activity);GO:0005524(ATP binding);GO:0005622(intracellular);GO:0005886(plasma membrane);GO:0016301(kinase activity);GO:0018105(peptidyl-serine phosphorylation);GO:0018107(peptidyl-threonine phosphorylation);GO:0035556(intracellular signal transduction)	COG0515(Serine Threonine protein kinase)	NA	NA	NA	NA(NA)	W5FHS4.1 PF00069.23;Pkinase;	20	27	17	305	559	557	555	294	229	426	476	505	172	312	346	395	175	139	184	323	148	160	235	246	2.21	3.86	2.44	30.71	66.19	63.08	54.7	34.6	30.98	68.34	64.2	52.08	27.6
TRINITY_DN19496_c0_g3	2482	TRINITY_DN19496_c0_g3_i1;TRINITY_DN19496_c0_g3_i2;TRINITY_DN19496_c0_g3_i3;TRINITY_DN19496_c0_g3_i4;TRINITY_DN19496_c0_g3_i5	putative transcription elongation factor SPT5 homolog 1 [Aegilops tauschii subsp. tauschii]	At4g08350	Putative transcription elongation factor SPT5 homolog 1 OS=Arabidopsis thaliana GN=At4g08350 PE=1 SV=2	GO:0004190(aspartic-type endopeptidase activity);GO:0006508(proteolysis);GO:0030163(protein catabolic process)	COG5164(Transcription elongation factor)	NA	NA	NA	NA(NA)	A0A096SXB6.1 PF03439.11;Spt5-NGN;	947	744	920	749.73	549	469	335	727	322	791.74	893	1356	1811	2195	1083	855	3001	2783	2635	2014	2352.79	2841	3133.81	3446	16.19	14.43	15.37	15.6	11.87	9.99	6.16	13.12	7.34	19.35	20.94	25.7	48.84
TRINITY_DN27913_c1_g4	832	TRINITY_DN27913_c1_g4_i1;TRINITY_DN27913_c1_g4_i2	predicted protein [Hordeum vulgare subsp. vulgare]	TL1	Thaumatin-like protein 1 OS=Pyrus pyrifolia GN=TL1 PE=1 SV=1	GO:0003674(molecular_function);GO:0005576(extracellular region);GO:0031225(anchored component of membrane);GO:0051707(response to other organism)	ENOG4111GDH(thaumatin-like protein)	K12173	BRCA1-A complex subunit BRE	-	gmx03440(Homologous recombination)	A0A0E0LX23.1 PF00314.15;Thaumatin;	55	52	24	286	147	242.43	50	384	133.63	489.97	406	604	832	991	271	290	1090.95	1186	814.98	702.57	718	1046	1213.97	923.8	3.39	3.64	1.52	18.63	10.1	16.66	3.22	25.51	10.32	43.11	33.6	38.14	80.09
TRINITY_DN23782_c0_g5	285	TRINITY_DN23782_c0_g5_i1;TRINITY_DN23782_c0_g5_i2	-	-	-	-	-	-	-	-	-	-	85	75	51	319	64	116	512	1188	233	672	732	885	2033	2834	354	332	2810	3435	2250	1139	1910	1618	2391	1647	37.03	38.72	24.32	145.44	28.98	50.06	212.56	567.7	122.83	425.76	432.95	361.99	1357.24
[truncated: 41,153 more rows]
[truncated: 22 more columns]

## Sheet: Supplementary Table 3
Supplementary Table 3 | miRNAs categorized groups.
miR_name	miR_seq	len	genomeID	#mir/MIR	group	hairpinLen	Expression level
ata-miR156a-5p	TGACAGAAGAGAGTGAGCAC	20	TRINITY_DN17112_c1_g7	1	gp1	106	high
[truncated: 1,103 more rows]

## Sheet: Supplementary Table 4 
Supplementary Table 4 | The total miRNAs information of sRNAs.
[truncated: 40 more rows]

[truncated: 2 more sheets: Supplementary Table 5, Supplementary Table 6]
