# Supplementary material for: Integrated analysis of small RNAs, transcriptome and degradome sequencing reveal the drought stress network in Agropyron mongolicum Keng
Source: Front Plant Sci. 2022 Aug 17;13:976684. doi: 10.3389/fpls.2022.976684 (PMC9433978; doi:10.3389/fpls.2022.976684)
Supplement: Supplementary file 2 [file Data_Sheet_2.xlsx]

## Sheet: Supplementary Table 7
Supplementary Table 7 | Differentially expressed miRNAs.
red is pvalue<=0.001,orange is pvalue <=0.01,blue is pvalue<=0.05.
Index	miR_name	miR_seq	pvalue(ANOVA)	CK(mean)	D_12h(mean)	D_24h(mean)	D_48h(mean)	D_3d(mean)	D_5d(mean)	D_7d(mean)	R_24h(mean)	CK/CK_1(norm)	CK/CK_2(norm)	CK/CK_3(norm)	D_12h/D_12h1(norm)	D_12h/D_12h2(norm)	D_12h/D_12h3(norm)	D_24h/D_24h1(norm)	D_24h/D_24h2(norm)	D_24h/D_24h3(norm)	D_3d/D_3d1(norm)	D_3d/D_3d2(norm)	D_3d/D_3d3(norm)	D_48h/D_48h1(norm)	D_48h/D_48h2(norm)	D_48h/D_48h3(norm)	D_5d/D_5d1(norm)	D_5d/D_5d2(norm)	D_5d/D_5d3(norm)	D_7d/D_7d1(norm)	D_7d/D_7d2(norm)	D_7d/D_7d3(norm)	R_24h/R_24h1(norm)	R_24h/R_24h2(norm)	R_24h/R_24h3(norm)	CK_1(raw)	CK_2(raw)	CK_3(raw)	D_12h1(raw)	D_12h2(raw)	D_12h3(raw)	D_24h1(raw)	D_24h2(raw)	D_24h3(raw)	D_3d1(raw)	D_3d2(raw)	D_3d3(raw)	D_48h1(raw)	D_48h2(raw)
1	ata-miR171a-5p_1ss5AG	TGGTGTTGTTTCGGCTCATG	1.7581e-06	39.6396	4.61285	2.0327	1.63663	5.00462	0	2.80416	2.0936	36.1684	29.5184	53.232	6.57202	7.26653	0	0	6.0981	0	7.73518	7.2787	0	0	4.90989	0	0	0	0	8.41249	0	0	3.02845	0	3.25235	45	46	56	6	6	0	0	7	0	7	7	0	0	5
2	bdi-MIR159b-p5	GAGCTCCTATCATTCCAATG	2.83148e-05	543.234	526.711	677.446	577.064	229.013	119.785	123.75	86.7971	528.058	478.07	623.574	799.595	528.035	252.502	822.159	494.818	715.361	211.06	210.042	265.937	632.913	565.62	532.66	190.419	73.6496	95.287	58.0019	171.804	141.445	66.6259	121.563	72.2022	657	745	656	730	436	211	400	568	468	191	202	143	480	576
3	osa-MIR1439-p3_1ss17TG	ATATTTTGGAACGGAGGGAGT	8.83991e-05	5.88962	2.87339	8.51546	8.09262	9.3865	13.1061	14.8121	14.8586	6.8318	5.13363	5.70342	4.38134	4.23881	0	10.277	6.0981	9.1713	9.39271	10.3981	8.36865	5.27427	9.81979	9.1838	12.4963	9.6311	17.191	15.4967	14.9171	14.0225	16.1517	17.3662	11.058	8.5	8	6	4	3.5	0	5	7	6	8.5	10	4.5	4	10
4	tae-MIR7757-p5_2ss4TC22AG	AAGCATGTTTTTAGAAGATTAG	0.000128435	6.67581	2.28713	0	1.47297	1.47337	8.53833	11.6773	16.1585	8.03741	8.66301	3.327	3.83368	3.02772	0	0	0	0	4.4201	0	0	0	4.4189	0	11.9012	3.39921	10.3146	15.2753	11.8308	7.92578	20.6944	10.5437	17.2375	10	13.5	3.5	3.5	2.5	0	0	0	0	4	0	0	0	4.5
5	ata-miR169a-3p	TGGGCAAGTCACCCTGGCTACC	0.000167052	307.045	64.7106	39.7925	38.3943	20.2793	13.8735	25.0407	89.7946	470.189	284.596	166.35	87.0792	46.0214	61.0313	40.0803	29.6194	49.6779	16.5754	22.8759	21.3866	56.0392	28.9684	30.1753	17.2568	16.9961	7.36755	29.8865	18.0034	27.2322	74.197	65.7433	129.444	585	443.5	175	79.5	38	51	19.5	34	32.5	15	22	11.5	42.5	29.5
6	tae-miR1137b-5p_2ss10GA21CT	TCCGTTCCAAAATAGATGACT	0.000170467	7.69434	11.9102	5.96442	7.26944	27.3952	27.7015	27.7315	19.0025	7.63554	6.41704	9.03042	10.4057	16.3497	8.97519	5.1385	7.40484	5.34992	23.2055	30.1546	28.8254	3.95571	11.2928	6.55986	20.8271	19.5455	42.7318	32.7644	27.2623	23.1677	23.4705	19.2268	14.3103	9.5	10	9.5	9.5	13.5	7.5	2.5	8.5	3.5	21	29	15.5	3	11.5
7	osa-miR444a-3p.2	TGCAGTTGCTGCCTCAAGCTT	0.000317338	1633.88	1436.25	1060.62	1092.54	1251.38	835.235	951.199	814.954	1834.94	1818.59	1248.1	1394.36	1446.04	1468.34	1009.2	1188.26	984.386	1174.64	1565.96	1013.54	1151.11	906.366	1220.13	818.803	865.666	821.236	816.897	974.24	1062.46	788.911	883.193	772.759	2283	2834	1313	1273	1194	1227	491	1364	644	1063	1506	545	873	923
8	ata-miR156a-5p	TGACAGAAGAGAGTGAGCAC	0.000424897	12816.6	24793	24083.5	23194.8	32596	33206.6	35599.3	42504	13591.5	13780.5	11077.7	26759	26536.5	21083.5	29165.9	18310.2	24774.5	25511.6	38228.5	34048	20806.4	26041.3	22736.7	24467.1	34126.4	41026.2	46824.1	33384.5	26589.2	41894.9	44319.6	41297.4	16910.3	21474.8	11653.8	24429.9	21911.2	17618.2	14189.9	21018.2	16207.8	23086.9	36764.8	18308.3	15779.5	26519.2
9	bdi-miR156b-5p	TGACAGAAGAGAGTGAGCAC	0.000424897	12816.6	24793	24083.5	23194.8	32596	33206.6	35599.3	42504	13591.5	13780.5	11077.7	26759	26536.5	21083.5	29165.9	18310.2	24774.5	25511.6	38228.5	34048	20806.4	26041.3	22736.7	24467.1	34126.4	41026.2	46824.1	33384.5	26589.2	41894.9	44319.6	41297.4	16910.3	21474.8	11653.8	24429.9	21911.2	17618.2	14189.9	21018.2	16207.8	23086.9	36764.8	18308.3	15779.5	26519.2
10	bdi-MIR7757-p3_2ss18TA20AC	AGAAGATTAGAAGATTAAGC	0.000503985	66.2661	58.6726	42.3713	56.5956	61.7021	62.8219	183.095	67.3156	62.2899	59.0368	77.4715	44.9088	56.3156	74.7932	47.2742	30.9261	48.9136	27.0731	74.3467	83.6865	34.2828	59.4097	76.0943	57.1258	29.1766	102.163	143.676	245.875	159.735	56.2787	87.451	58.2171	77.5	92	81.5	41	46.5	62.5	23	35.5	32	24.5	71.5	45	26	60.5
11	bdi-MIR5164-p5_2ss15CG21CT	TTTGTCTAGATACGGATGTAT	0.000543694	1.28341	0	3.19424	0	0.866512	1.32192	13.6095	3.07688	0	3.85023	0	0	0	0	0	9.58273	0	0	2.59954	0	0	0	0	0	3.96575	0	15.7181	9.25888	15.8516	3.02845	6.2022	0	0	6	0	0	0	0	0	11	0	0	2.5	0	0	0
12	ata-miR528-3p	CCTGTGCCTGCCTCTTCCATT	0.000616584	853.018	98.74	127.396	265.829	113.792	148.285	126.599	26.8989	1277.14	603.202	678.708	173.063	92.0428	31.114	108.936	53.1406	220.111	6.63015	0	334.746	176.688	206.216	414.583	151.145	243.61	50.0993	19.4816	49.3807	310.934	28.2655	18.6066	33.8245	1589	940	714	158	76	26	53	61	144	6	0	180	134	210
13	osa-miR408-3p_L-1R+3	TGCACTGCCTCTTCCCTGGCTCC	0.000667115	43.0627	0	4.0654	1.63663	2.57839	25.0253	7.77311	2.18721	53.8507	44.9193	30.4183	0	0	0	0	12.1962	0	7.73518	0	0	0	4.90989	0	29.753	45.3228	0	0	12.3452	10.9742	6.56164	0	0	67	70	32	0	0	0	0	14	0	7	0	0	0	5
14	tae-MIR1137a-p5_1ss10CT	TCATCTATTTTGGAACGGAGG	0.000749902	2.47304	2.10947	0	0	4.39867	7.02355	7.02759	5.56741	3.61684	0	3.80228	2.73834	0	3.59008	0	0	0	3.86759	4.67916	4.64925	0	0	0	2.9753	6.79842	11.2969	8.19111	7.20135	5.6903	4.2903	5.58198	6.82994	4.5	0	4	2.5	0	3	0	0	0	3.5	4.5	2.5	0	0
15	mdm-miR171i_R+1	TGAGCCGAACCAATATCACTCT	0.000925284	141.194	42.2447	23.0701	15.3384	6.13139	1.13307	5.96636	11.2484	161.552	50.0529	211.977	71.1968	41.177	14.3603	30.831	20.0366	18.3426	12.1553	6.23888	0	22.4157	7.85583	15.7437	0	3.39921	0	15.0539	0	2.84515	6.56164	16.1257	11.058	201	78	223	65	34	12	15	23	12	11	6	0	17	8
16	osa-miR166b-5p	GGAATGTTGTCTGGCTCGGGG	0.00114799	150.519	76.0628	79.1341	68.4752	41.423	27.039	26.2536	16.7205	218.618	118.394	114.544	62.9818	105.97	59.2362	90.4375	39.2021	107.763	23.2055	19.2366	81.8268	50.7649	74.6304	80.0303	38.6789	29.1766	13.2616	10.8477	36.0068	31.9063	12.3662	18.6066	19.1889	272	184.5	120.5	57.5	87.5	49.5	44	45	70.5	21	18.5	44	38.5	76
17	gma-miR166a-5p_1ss19AG	GGAATGTTGTCTGGCTCGGGG	0.00114799	150.519	76.0628	79.1341	68.4752	41.423	27.039	26.2536	16.7205	218.618	118.394	114.544	62.9818	105.97	59.2362	90.4375	39.2021	107.763	23.2055	19.2366	81.8268	50.7649	74.6304	80.0303	38.6789	29.1766	13.2616	10.8477	36.0068	31.9063	12.3662	18.6066	19.1889	272	184.5	120.5	57.5	87.5	49.5	44	45	70.5	21	18.5	44	38.5	76
18	osa-miR156a_L+1R+1	TTGACAGAAGAGAGTGAGCACC	0.0011955	62.8565	107.805	95.2759	85.9359	122.898	152.176	147.573	196.327	60.2806	85.9884	42.3004	127.059	108.998	87.3585	96.6037	78.4042	110.82	96.6897	140.895	131.109	80.4327	114.401	62.9746	87.4739	173.077	195.977	171.571	161.002	110.148	201.139	176.763	211.078	75	134	44.5	116	90	73	47	90	72.5	87.5	135.5	70.5	61	116.5
19	osa-MIR5083-p5_2ss13CT19AC	AGGCTGTGATGATCAAAACA	0.00119674	6.47535	31.3013	39.3342	26.365	68.9735	27.0675	33.7739	65.448	7.23367	12.1924	0	36.1461	26.644	31.114	53.4404	27.877	36.6852	79.5618	43.6722	83.6865	23.7342	34.3693	20.9915	41.6542	27.7602	11.7881	11.5118	48.3519	41.4579	73.6923	45.8963	76.7555	9	19	0	33	22	26	26	32	24	72	42	45	18	35
20	ata-miR398f-3p	TGTGTTCTCAGGTCGCCCCCG	0.00139534	694.072	110.346	116.195	98.7702	149.336	554.76	210.142	148.344	970.116	478.07	634.031	176.349	26.644	128.046	43.1634	109.766	195.654	119.343	83.1851	245.48	46.1499	48.117	202.044	827.134	632.82	204.327	127.073	146.085	357.27	165.555	97.9947	181.481	1207	745	667	161	22	107	21	126	128	108	80	132	35	49
21	ata-miR164c-3p	CACGTGTTCTTCTCCTCCATC	0.00174036	207.4	262.43	113.096	103.398	90.5495	112.656	64.4428	51.6485	255.59	204.062	162.548	293.55	260.384	233.355	96.6037	134.158	108.527	70.7216	44.712	156.215	84.3884	89.3601	136.445	228.503	77.0488	32.4172	14.6112	105.963	72.7546	32.8082	29.7705	92.3668	318	318	171	268	215	195	47	154	71	64	43	84	64	91
22	osa-miR156a_R+1	TGACAGAAGAGAGTGAGCACT	0.00211778	362.859	1169.36	1233.98	870.178	1159.06	1277.12	1487.06	1760.19	367.712	319.248	401.616	1752.54	1055.46	700.065	1353.48	1132.5	1215.96	1113.31	1289.89	1073.98	794.438	1047.28	768.815	760.487	1399.91	1670.96	1856.5	1276.18	1328.48	1763.82	2040.52	1476.24	457.5	497.5	422.5	1600	871.5	585	658.5	1300	795.5	1007.5	1240.5	577.5	602.5	1066.5
23	bdi-miR395h-5p	GTTCCCTGCAAGCACTTCACG	0.00230635	64.434	12.8142	0	7.87183	0	8.72755	14.78	2.60188	99.6639	64.1704	29.4677	25.1927	7.26653	5.98346	0	0	0	0	0	0	0	0	23.6155	26.1827	0	0	0	19.5465	24.7935	0	0	7.80564	124	100	31	23	6	5	0	0	0	0	0	0	0	0
24	ata-miR5062b-5p	GCGGATTTTTCACCAAGATTCAAG	0.00234778	346.352	208.411	86.4905	133.284	80.1385	63.364	123.077	174.242	416.338	211.121	411.597	178.54	329.416	117.276	88.3821	123.704	47.385	88.402	118.539	33.4746	150.317	194.432	55.1028	38.0839	79.3149	72.6932	67.2999	160.487	141.445	201.392	160.017	161.317	518	329	433	163	272	98	43	142	31	80	114	18	114	198
25	PC-3p-93182_112	ATTTTGGTACAGAGGTAGTAC	0.00294766	3.96128	0	0.725965	0	0	1.22749	3.0227	3.34412	2.00935	4.17108	5.70342	0	0	0	0	2.17789	0	0	0	0	0	0	0	0	3.68248	0	4.87039	2.57191	1.6258	3.02845	3.1011	3.90282	2.5	6.5	6	0	0	0	0	2.5	0	0	0	0	0	0
26	osa-miR393a_L+1R-4	TTCCAAAGGGATCGCATT	0.00316472	0	3.20481	5.36189	1.14564	1.2892	13.5849	7.35924	8.10098	0	0	0	6.02435	0	3.59008	6.1662	6.0981	3.82137	3.86759	0	0	0	3.43693	0	19.637	7.36496	13.7528	3.98486	8.7445	9.34835	3.53319	14.2651	6.5047	0	0	0	5.5	0	3	3	7	2.5	3.5	0	0	0	3.5
27	tae-miR9655-3p_1ss7AG	CAAGGGGAGGAAGTAGCCAAC	0.00367714	2.99462	3.63327	0	0	0	0.944225	6.69453	19.5126	0	8.98386	0	0	10.8998	0	0	0	0	0	0	0	0	0	0	0	2.83268	0	11.9546	0	8.129	10.5996	17.3662	30.5721	0	14	0	0	9	0	0	0	0	0	0	0	0	0
28	ata-miR398g-5p_1ss21GT	GGGTCGAGCTGGGAACACATT	0.00451475	169.825	5.98346	24.1503	19.9052	22.5363	56.1417	23.3106	10.7228	282.917	127.699	98.8594	0	0	17.9504	0	17.4232	55.0278	0	6.23888	61.3701	6.59284	5.89187	47.231	72.5974	74.2161	21.6115	10.1835	0	59.7482	28.2655	0	3.90282	352	199	104	0	0	15	0	20	36	0	6	33	5	6
29	tae-miR9777_L+2	GCAGCAAACATATCTGAGCACA	0.00491413	60.5929	183.083	189.851	72.0447	101.352	83.967	77.3029	117.859	103.683	62.887	15.2091	188.398	155.019	205.831	228.149	209.949	131.455	69.6166	115.419	119.021	98.8927	88.3781	28.8634	142.815	81.5811	27.5055	88.5525	105.963	37.3934	99.9388	147.612	106.027	129	98	16	172	128	172	111	241	86	63	111	64	75	90
30	ata-miR1432-3p_L-1R+1	TGGTGTCACCTCGCCTGAACA	0.00534533	100.264	27.024	3.42566	26.8792	34.1762	9.60292	37.4801	15.0114	152.711	59.6785	88.4031	35.0508	46.0214	0	10.277	0	0	5.52513	46.7916	50.2119	11.8671	53.0269	15.7437	13.0913	0	15.7174	32.7644	17.489	62.1869	20.6944	21.0875	3.25235	190	93	93	32	38	0	5	0	0	5	45	27	9	54
31	tae-MIR1130b-p5_1ss11AG	ATCTTATATTGTGGGACGGA	0.00541745	0.534754	1.00924	3.71259	0	0	0.849803	2.54212	0	0	1.60426	0	0	3.02772	0	5.1385	2.17789	3.82137	0	0	0	0	0	0	0	2.54941	0	3.32072	3.08629	1.21935	0	0	0	0	2.5	0	0	2.5	0	2.5	2.5	2.5	0	0	0	0	0
32	ata-miR9674a-5p	ATAGCATCATCCATCCTACCC	0.00592327	24480.1	26593.1	24754.6	16396.1	22540.4	20517.1	18386.7	17878.4	21892.7	28156.1	23391.6	27438.7	23337.1	29003.6	21217.9	26726.7	26319.3	21043.5	24904.6	21672.9	15596	14718.4	18874	16677.2	19486.5	25387.6	18138	21734.2	15288	16589.6	16584.7	20460.9	27238.5	43877	24608	25050.5	19269.5	24236.5	10323	30679.5	17218.5	19043.5	23951	11654	11828	14988.5
33	tae-miR9774_L-2R-1_1ss11GT	AGATATTGTGTATTTCTGT	0.00690778	44.5696	2.19067	4.79593	1.96396	0	0.944225	0	0	66.7105	62.2453	4.75285	6.57202	0	0	14.3878	0	0	0	0	0	0	5.89187	0	0	2.83268	0	0	0	0	0	0	0	83	97	5	6	0	0	7	0	0	0	0	0	0	6
34	bdi-MIR5058-p5_2ss8GC21AG	TTAAACACTTGAGGGATGAAG	0.00729511	2.13901	2.01848	0	10.831	3.11944	9.99282	10.3107	9.85169	0	6.41704	0	0	6.05545	0	0	0	0	0	9.35833	0	7.91141	8.83781	15.7437	10.7111	4.53228	14.7351	11.5118	9.25888	10.1613	6.56164	8.68308	14.3103	0	10	0	0	5	0	0	0	0	0	9	0	6	9
35	osa-miR169h_R+2_1ss14CT	TAGCCAAGGATGATTTGCCTGTG	0.00822684	70.8605	67.9604	87.2391	48.8719	34.372	18.2587	49.5479	48.6898	62.6918	77.6462	72.2434	79.9595	55.7101	68.2114	78.1051	94.9562	88.6559	19.8905	57.1898	26.0358	32.9642	79.5403	34.1113	11.9012	23.2279	19.6468	88.1098	30.8629	29.6709	41.3888	40.9345	63.7461	78	121	76	73	46	57	38	109	58	18	55	14	25	81
36	hvu-MIR5049d-p3_2ss4TA24AT	CAAATATTTAGGAACGGAGGGAGT	0.0084489	33.3927	29.3549	15.8744	17.8228	14.5386	10.1489	6.9776	11.1148	43.402	30.1601	26.616	36.1461	38.7548	13.1636	16.4432	17.4232	13.7569	17.6804	16.637	9.2985	7.91141	16.6936	28.8634	7.14073	16.4295	6.87638	12.3974	0	8.53545	14.1328	6.2022	13.0094	54	47	28	33	32	11	8	20	9	16	16	5	6	17
37	tae-MIR1127a-p3_1ss14AG	ACAAGTAATTCCGGACGGAGG	0.00869547	63.5986	62.3368	48.4424	49.7651	96.2758	95.5134	109.669	84.3772	59.4769	87.5926	43.7263	83.2455	71.4543	32.3107	30.831	54.8829	59.6134	88.402	127.897	72.5283	40.8756	71.6844	36.7352	94.0195	105.092	87.4283	114.676	126.538	87.7932	88.8345	85.5903	78.7069	74	136.5	46	76	59	27	15	63	39	80	123	39	31	73
38	tae-MIR1122b-p5_1ss17GT	CTAAAAAGACTTATATTTAGGAAC	0.00932576	5.59324	7.27565	1.88751	0.981979	0	1.13307	2.23919	1.26185	6.42993	4.17108	6.17871	4.38134	7.87208	9.57353	0	5.66252	0	0	0	0	0	2.94594	0	0	3.39921	0	5.09177	0	1.6258	3.78556	0	0	8	6.5	6.5	4	6.5	8	0	6.5	0	0	0	0	0	3
39	tae-MIR1122b-p5_1ss9GT	ACTTATATTTAGGAACGGAGG	0.00988879	7.47847	2.41018	1.59712	2.40811	3.7263	7.48337	9.01915	10.4714	8.84115	10.2673	3.327	0	4.23881	2.99173	0	4.79137	0	4.4201	6.75879	0	3.29642	3.92791	0	7.73579	5.38209	9.33223	13.2829	4.62944	9.14513	12.6185	8.06286	10.7328	11	16	3.5	0	3.5	2.5	0	5.5	0	4	6.5	0	2.5	4
40	osa-MIR408-p5	TGCACTGCCTCTTCCCTGGC	0.0103036	138.928	25.4667	31.828	17.2804	40.5888	129.481	49.1551	30.5648	172.403	134.116	110.266	19.1684	32.6994	24.5322	11.3047	41.38	42.7994	35.3608	21.3162	65.0895	9.22998	13.7477	28.8634	139.839	222.082	26.5232	18.3747	28.291	100.8	48.9599	17.3662	25.3683	214.5	209	116	17.5	27	20.5	5.5	47.5	28	32	20.5	35	7	14
41	osa-miR408-3p_L-1	TGCACTGCCTCTTCCCTGGC	0.0103036	138.928	25.4667	31.828	17.2804	40.5888	129.481	49.1551	30.5648	172.403	134.116	110.266	19.1684	32.6994	24.5322	11.3047	41.38	42.7994	35.3608	21.3162	65.0895	9.22998	13.7477	28.8634	139.839	222.082	26.5232	18.3747	28.291	100.8	48.9599	17.3662	25.3683	214.5	209	116	17.5	27	20.5	5.5	47.5	28	32	20.5	35	7	14
42	ata-miR169a-5p_1ss9GT	TAGCCAAGTATGATTTGCCTGTG	0.0133038	17.4139	5.71318	3.90207	2.45495	4.49648	1.98287	1.24961	1.91232	19.2898	25.3473	7.60457	8.76269	0	8.37684	8.22159	3.48463	0	8.8402	0	4.64925	0	7.36484	0	0	5.94862	0	1.10691	0	2.64193	3.78556	0	1.95141	24	39.5	8	8	0	7	4	4	0	8	0	2.5	0	7.5
43	PC-5p-5881_2234	TGAATCTTTGGGAAAAGCCGCAT	0.014525	509.214	39.3448	20.4803	40.819	25.7088	39.1875	33.2903	39.4568	880.097	601.919	45.6274	49.2901	44.8103	23.9338	0	52.2695	9.1713	25.4156	40.5527	11.1582	43.5128	50.0809	28.8634	11.9012	44.7563	60.9051	15.4967	36.0068	48.3676	24.7323	80.6286	13.0094	1095	938	48	45	37	20	0	60	6	23	39	6	33	51
44	ata-miR528-5p	TGGAAGGGGCATGCAGAGGAG	0.0150443	5764.15	1424.4	1378.04	1684.03	1499.7	3959.64	2358.51	1287.29	7663.67	4590.75	5038.02	2843.49	575.267	854.438	563.179	1895.64	1675.29	564.668	538.624	3395.81	999.475	1635.98	2416.65	4643.85	5642.69	1592.37	1199.44	1077.12	4798.96	1797.89	1252.84	811.136	9535	7154	5300	2596	475	714	274	2176	1096	511	518	1826	758	1666
45	tae-MIR9653b-p5_2ss8AG21CT	ATGGCCAGGGTCTCTTGAGGT	0.0153179	12.0697	2.9209	11.2661	6.12253	161.184	96.145	80.9578	102.174	6.42993	25.0265	4.75285	8.76269	0	0	10.277	23.5213	0	270.731	192.366	20.4567	0	0	18.3676	40.4641	91.7787	156.192	116.889	48.3519	77.632	121.138	53.3389	132.045	8	39	5	8	0	0	5	27	0	245	185	11	0	0
46	hvu-miR5048a_L+1R-3	ATATTTGCAGGTTTTAGGTC	0.0153774	76.0961	50.8711	50.23	70.4608	61.5607	99.2664	82.6179	109.566	71.533	56.47	100.285	54.2191	72.6653	25.7289	41.108	55.3185	54.2635	68.5116	38.993	77.1776	57.3577	64.8106	89.2141	83.9035	79.3149	134.581	92.5374	78.7005	76.6159	120.381	116.601	91.7163	89	88	105.5	49.5	60	21.5	20	63.5	35.5	62	37.5	41.5	43.5	66
47	lus-miR171h_L-1R+2	TGAGCCGAACCAATATCACTTT	0.015459	71.4987	18.8666	9.98915	7.88212	9.89029	8.36428	19.6419	11.0506	70.3274	25.3473	118.821	30.6694	16.9552	8.97519	9.24929	10.0183	10.6998	18.2329	11.438	0	8.5707	5.89187	9.1838	10.116	11.0474	3.92936	47.8184	2.57191	8.53545	5.55216	14.2651	13.3346	87.5	39.5	125	28	14	7.5	4.5	11.5	7	16.5	11	0	6.5	6
48	osa-miR444b.1	TGTTGTCTCAAGCTTGCTGCC	0.0169659	12131.8	8818.21	7692.74	8120.65	8588.55	7719.72	6126.87	8699.98	15503.4	11481.4	9410.65	9707.96	9979.37	6767.29	7576.2	8062.56	7439.45	7757.28	8220.77	9787.6	7496.06	9747.12	7118.76	9105.61	6459.07	7594.47	6372.68	6034.73	5973.19	9868.71	9014.27	7216.97	19289	17892	9900	8863	8240	5655	3686	9255	4867	7020	7906	5263	5685	9926
49	hvu-miR5049d_L-1R+4_1ss6TA	ACAAATATTTAGGAACGGAGGGAG	0.0178694	7.41716	6.11188	0	0	0	1.69961	0.885525	1.00948	12.0561	4.49193	5.70342	9.85803	8.47762	0	0	0	0	0	0	0	0	0	0	0	5.09882	0	2.65658	0	0	3.02845	0	0	15	7	6	9	7	0	0	0	0	0	0	0	0	0
50	bdi-miR156d-3p_1ss13GA	GCTCACTGCTCTATCTGTCACC	0.0179805	670.219	745.908	616.489	553.484	518.947	417.086	366.087	429.897	822.227	475.503	712.928	702.658	982.193	552.872	700.891	503.529	645.048	374.604	628.048	554.191	623.683	490.989	545.78	426.063	454.361	370.833	452.725	354.924	290.612	476.224	405.624	407.845	1023	741	750	641.5	811	462	341	578	422	339	604	298	473	500
51	bdi-MIR7757-p5_1ss5AG_1	TTATGAGCTCATTGAAGTAAC	0.0179818	324.287	412.686	598.23	571.681	644.222	605.574	461.805	560.203	308.235	319.569	345.057	314.909	343.949	579.199	738.916	584.982	470.793	598.371	623.888	710.405	627.639	430.107	657.298	670.038	674.177	472.506	462.023	408.42	514.972	591.809	641.927	446.873	383.5	498	363	287.5	284	484	359.5	671.5	308	541.5	600	382	476	438
52	bdi-MIR7757-p5_1ss5AG_2	TTCTGTTTATAAGCTCATTGA	0.0179818	324.287	412.686	598.23	571.681	644.222	605.574	461.805	560.203	308.235	319.569	345.057	314.909	343.949	579.199	738.916	584.982	470.793	598.371	623.888	710.405	627.639	430.107	657.298	670.038	674.177	472.506	462.023	408.42	514.972	591.809	641.927	446.873	383.5	498	363	287.5	284	484	359.5	671.5	308	541.5	600	382	476	438
53	PC-3p-95140_107	ATTAGTTTACAGAGGGAGTAC	0.0184812	5.47469	1.82556	0	0	0	4.46991	4.39365	7.17047	4.01871	3.85023	8.55514	5.47668	0	0	0	0	0	0	0	0	0	0	0	0	8.49803	4.9117	7.0842	0	6.09675	5.55216	6.2022	9.75705	5	6	9	5	0	0	0	0	0	0	0	0	0	0
54	hvu-MIR5048b-p3	ACCTAGACATGCAAGTAT	0.0186379	0.669784	0	1.71283	0.818316	0	2.6792	1.55084	4.96853	2.00935	0	0	0	0	0	5.1385	0	0	0	0	0	0	2.45495	0	4.16542	1.41634	2.45585	2.21381	0	2.4387	5.29979	3.1011	6.5047	2.5	0	0	0	0	0	2.5	0	0	0	0	0	0	2.5
55	tae-MIR1120a-p5_2ss7CA20AT	TCCGTCACATAATATAAGATC	0.0187732	0	0	2.83529	1.63663	2.50231	2.18471	5.06522	4.8429	0	0	0	0	0	0	0	3.92021	4.58565	3.86759	3.63935	0	0	4.90989	0	0	3.11594	3.43819	5.09177	3.60068	6.5032	4.03793	4.96176	5.529	0	0	0	0	0	0	0	4.5	3	3.5	3.5	0	0	5
56	PC-5p-882_11429	CCCATAGATGCATAGATGTAG	0.0198526	1470.66	888.716	804.928	1323.88	555.555	737.37	1103.53	537.21	1220.48	1040.84	2150.67	1210.89	962.816	492.439	842.713	554.056	1018.01	650.307	505.87	510.488	1205.83	1766.09	999.722	428.444	804.763	978.902	1086.76	1036.99	1186.83	430.04	419.889	761.701	1518.5	1622	2262.5	1105.5	795	411.5	410	636	666	588.5	486.5	274.5	914.5	1798.5
57	ath-miR8175_L+1	CGATCCCCGGCAACGGCGCCA	0.0216658	63.3395	49.8606	114.065	81.5921	66.02	73.6363	62.0234	49.9516	100.468	66.7372	22.8137	46.0041	55.7101	47.8677	131.545	109.766	100.884	45.306	72.787	79.9671	109.441	61.8647	73.4704	82.1183	61.1858	77.6049	73.0558	67.8985	45.116	49.9694	45.8963	53.989	125	104	24	42	46	40	64	126	66	41	70	43	83	63
58	tae-MIR1130a-p3_2ss10AG21TG	TCTTACATTGTGGGACGGAGG	0.022141	16.5974	9.23069	6.03914	2.63714	4.94121	9.02261	7.30106	4.42654	21.701	16.6843	11.4068	12.0487	7.26653	8.37684	10.277	7.84042	0	5.52513	0	9.2985	7.91141	0	0	10.7111	8.49803	7.85872	11.0691	5.14382	5.6903	8.07586	0	5.20376	27	26	12	11	6	7	5	9	0	5	0	5	6	0
59	bdi-miR408-5p_1ss19TA	CAGGGATGGAGCAGAGCAAGG	0.0222011	53.8869	3.65112	4.07613	1.96396	7.4388	7.5538	3.65805	1.00948	101.271	40.4274	19.962	10.9534	0	0	0	0	12.2284	0	0	22.3164	0	5.89187	0	0	22.6614	0	0	0	10.9742	3.02845	0	0	126	63	21	10	0	0	0	0	8	0	0	12	0	6
60	bdi-miR397b-5p_L-1R+1	TTGAGTGCAGCGTTGATGAAC	0.0223449	91.8064	22.9293	20.1861	35.2095	34.5079	81.8815	89.6495	93.2992	77.8289	95.7209	101.869	17.5254	33.9105	17.352	15.4155	22.2145	22.9282	32.0457	29.6347	41.8433	12.5264	23.5675	69.5345	63.0764	149.66	32.9084	87.5932	64.2978	117.058	89.844	46.5165	143.537	96.8333	149.167	107.167	16	28	14.5	7.5	25.5	15	29	28.5	22.5	9.5	24
61	osa-miR5071_2ss15GA18GT	TCAAGCATCATATCATGTACA	0.0231276	391.941	248.567	495.038	436.611	271.647	452.724	180.123	226.323	351.637	397.857	426.331	242.069	186.508	317.123	431.634	379.389	674.09	243.658	297.907	273.376	229.431	566.111	514.293	352.276	594.296	411.601	176.662	60.6971	303.009	337.924	195.989	145.055	437.5	620	448.5	221	154	265	210	435.5	441	220.5	286.5	147	174	576.5
62	PC-5p-52255_298	TCTGTAAATAAATATAAGAGC	0.0233502	30.564	2.60483	4.58375	4.09691	1.90633	2.70707	0.664144	0	44.2058	47.4861	0	0	3.02772	4.78677	5.1385	4.79137	3.82137	0	5.71898	0	0	4.4189	7.87183	0	5.66535	2.45585	1.99243	0	0	0	0	0	55	74	0	0	2.5	4	2.5	5.5	2.5	0	5.5	0	0	4.5
63	osa-miR1432-5p	ATCAGGAGAGATGACACCGAC	0.0233794	1212.89	660.507	396.674	1020.86	1371.4	1158.7	2617.42	1424.42	1195.97	1582.44	860.267	806.167	872.59	302.763	520.016	141.128	528.878	379.024	2193.49	1541.69	609.838	1450.38	1002.35	1163.94	561.153	1751.02	3306.99	1639.34	2905.92	1283.56	2371.1	618.597	1488	2466	905	736	720.5	253	253	162	346	343	2109.5	829	462.5	1477
64	aly-miR167a-5p	TGAAGCTGCCAGCATGATCTA	0.0249501	154.838	145.695	115.527	176.959	157.058	202.199	199.437	200.633	131.894	179.752	152.868	143.033	161.458	132.593	81.1197	142.667	122.793	193.14	140.167	137.866	158.052	217.836	154.988	231.498	197.541	177.558	215.456	173.844	209.01	154.821	244.759	202.318	164.1	280.117	160.817	130.583	133.317	110.8	39.4667	163.767	80.3333	174.783	134.8	74.1333	119.867	221.833
65	tae-miR9652-3p_L+1	GAAGCTTAATGAGAACATGTG	0.0250681	345.425	334.734	186.244	240.656	128.913	186.195	288.347	219.232	307.029	368.98	360.266	266.167	375.438	362.598	125.379	286.611	146.741	149.178	118.539	119.021	253.165	111.946	356.856	220.172	221.515	116.898	241.748	413.563	209.728	232.181	224.52	200.995	382	575	379	243	310	303	61	329	96	135	114	64	192	114
66	osa-MIR818b-p5_1ss21AC	TCCGTCCCATAATATAAGAGC	0.0252424	91.0175	88.932	60.6993	61.6014	100.179	94.7142	101.516	79.7369	114.131	90.4803	68.4411	90.9129	98.0982	77.785	57.5512	52.705	71.8418	95.0322	114.38	91.1253	58.017	71.6844	55.1028	82.1183	100.843	101.181	111.133	94.6464	98.7674	110.538	55.8198	72.8527	142	141	72	83	81	65	28	60.5	47	86	110	49	44	73
67	osa-MIR812q-p3_1ss20TG_2	ACTTATTTTGGGACGGAGGGAGT	0.0260313	8.74444	6.43841	0	0	2.21005	0	4.99611	3.08056	9.6449	8.98386	7.60457	12.0487	7.26653	0	0	0	0	6.63015	0	0	0	0	0	0	0	0	9.29802	0	5.6903	4.03793	0	5.20376	12	14	8	11	6	0	0	0	0	6	0	0	0	0
68	osa-MIR812q-p5_1ss20TG	ACTTATTTTGGGACGGAGGGA	0.0260313	8.74444	6.43841	0	0	2.21005	0	4.99611	3.08056	9.6449	8.98386	7.60457	12.0487	7.26653	0	0	0	0	6.63015	0	0	0	0	0	0	0	0	9.29802	0	5.6903	4.03793	0	5.20376	12	14	8	11	6	0	0	0	0	6	0	0	0	0
69	osa-MIR812q-p3_1ss20TG_1	ACTTATTTTGGGACGGAGGGA	0.0260313	8.74444	6.43841	0	0	2.21005	0	4.99611	3.08056	9.6449	8.98386	7.60457	12.0487	7.26653	0	0	0	0	6.63015	0	0	0	0	0	0	0	0	9.29802	0	5.6903	4.03793	0	5.20376	12	14	8	11	6	0	0	0	0	6	0	0	0	0
70	hvu-MIR5048b-p5_2ss12AC18TG	AATATATTTGCCGGTTTGAGG	0.0263127	1314.26	923.667	737.072	838.16	742.535	906.762	906.213	1060.95	1657.72	1264.16	1020.91	766.735	1091.19	913.076	756.387	794.496	660.333	734.842	847.448	645.316	727.85	1101.78	684.849	680.749	939.315	1100.22	905.892	775.689	1037.06	1047.84	983.669	1151.33	2062.5	1970	1074	700	901	763	368	912	432	665	815	347	552	1122
71	PC-3p-85874_131	GTCAAGTAATTCGGAACGGAGGGA	0.0264694	12.475	14.6832	1.74232	5.36794	6.86807	6.71786	9.65678	5.00224	14.4673	11.5507	11.4068	10.9534	15.7442	17.352	0	5.22695	0	14.3653	6.23888	0	9.22998	6.87385	0	0	9.34783	10.8057	9.74078	10.2876	8.9419	5.55216	6.2022	3.25235	18	18	12	10	13	14.5	0	6	0	13	6	0	7	7
72	tae-miR9670-3p_1ss17GA	AGGTGGAATACTTGAAAAAGA	0.0265204	131.911	138.102	68.4068	80.7775	62.5068	41.461	79.8571	76.313	180.038	94.9722	120.722	86.5316	191.352	136.423	106.881	54.0118	44.3279	36.4658	65.5083	85.5462	92.2998	92.306	57.7267	51.1752	40.7905	32.4172	53.1315	105.963	80.4771	104.986	45.8963	78.0564	224	148	127	79	158	114	52	62	29	33	63	46	70	94
73	tae-MIR1135-p3_1ss21TC	AAAATACGTCTAGATACATCCATT	0.0271294	4.37875	1.91002	0.725965	0	0	1.85726	1.13228	2.67121	5.62619	5.13363	2.37643	2.73834	0	2.99173	0	2.17789	0	0	0	0	0	0	0	0	3.11594	2.45585	1.77105	0	1.6258	3.78556	0	4.22806	7	8	2.5	2.5	0	2.5	0	2.5	0	0	0	0	0	0
74	osa-miR171a_1ss12CT	TGATTGAGCCGTGCCAATATC	0.0291194	888.461	1048.91	1175.52	754.816	826.209	898.225	702.947	725.398	871.256	1062.66	731.464	1035.09	862.901	1248.75	1252.77	1252.72	1021.07	896.175	719.551	862.901	635.55	682.966	945.931	872.359	1017.78	804.537	482.833	976.298	649.711	645.564	658.673	871.955	1084	1656	769.5	945	712.5	1043.5	609.5	1438	668	811	692	464	482	695.5
75	PC-5p-41033_410	ATCCTTTGGAAAGACGATGTC	0.0293115	9.56886	9.66798	7.70864	16.7414	20.3594	23.7748	19.9944	17.0707	4.82245	9.62556	14.2586	12.0487	16.9552	0	0	7.84042	15.2855	18.7854	21.8361	20.4567	15.8228	18.6576	15.7437	19.0419	23.7945	28.4879	13.7256	26.7479	19.5096	11.6091	14.8853	24.7179	6	15	15	11	14	0	0	9	10	17	21	11	12	19
76	tae-MIR1137a-p5_1ss8CT	ATCTATTTTGGAACGGAGGGA	0.0296653	15.052	17.8678	6.92607	12.7027	16.9164	22.6825	20.0787	18.4527	19.6917	9.30471	16.1597	24.0974	15.7442	13.762	6.1662	6.96926	7.64275	14.3653	18.7167	17.6672	17.8007	13.7477	6.55986	14.8765	21.2451	31.9261	20.3671	19.5465	20.3225	15.1422	22.3279	17.8879	24.5	14.5	17	22	13	11.5	3	8	5	13	18	9.5	13.5	14
77	osa-miR168a-5p	TCGCTTGGTGCAGATCGGGAC	0.0311632	2022.98	1928.22	1827.35	1568.47	1235.72	1205.29	1244.61	1410.1	2714.23	2073.35	1281.37	1720.77	2308.34	1755.55	1494.27	2066.39	1921.39	1410.01	1164.59	1132.56	1669.31	1354.15	1681.95	1048.5	1432.77	1134.6	1087.43	1158.39	1488.01	1455.17	1515.82	1259.31	3377	3231	1348	1571	1906	1467	727	2372	1257	1276	1120	609	1266	1379
78	PC-3p-94625_109	AGTCAAGTAATTCCGAACGGAGGG	0.0322139	6.92032	31.1299	15.445	10.8151	0	2.89924	1.93308	3.96133	10.8505	7.05875	2.85171	23.5497	36.3327	33.5074	41.108	5.22695	0	0	0	0	29.0085	3.43693	0	4.16542	4.53228	0	1.32829	0	4.47095	1.51422	7.44264	2.92712	13.5	11	3	21.5	30	28	20	6	0	0	0	0	22	3.5
79	osa-miR160a-5p	TGCCTGGCTCCCTGTATGCCA	0.0340134	476.112	424.292	323.821	330.699	344.942	300.73	297.527	311.128	571.46	503.738	353.137	459.494	371.804	441.579	303.171	335.831	332.459	424.33	338.979	271.516	328.324	283.301	380.472	315.977	264.005	322.208	306.613	212.44	373.528	248.08	346.083	339.22	711	785	371.5	419.5	307	369	147.5	385.5	217.5	384	326	146	249	288.5
80	tae-miR7757-5p_1ss22CT	ATAAAACCTTCAGCTATCCATT	0.0343255	20.851	15.6225	11.3931	24.6356	20.773	26.8199	24.7238	39.1965	32.9534	10.5881	19.0114	13.144	18.1663	15.557	18.4986	15.6808	0	23.2055	9.35833	29.7552	27.6899	14.7297	31.4873	37.4888	18.4124	24.5585	21.474	21.6041	31.0934	38.3604	35.9727	43.2563	41	16.5	20	12	15	13	9	18	0	21	9	16	21	15
81	PC-5p-10048_1508	TCCGTAAACAAATATAAGAGC	0.035036	54.6823	23.0316	26.3912	18.5087	32.8364	37.933	29.0222	22.2293	53.0469	84.3841	26.616	25.7404	23.0107	20.3438	17.4709	35.7175	25.9853	30.9407	32.2342	35.3343	25.0528	14.7297	15.7437	42.2493	28.3268	43.223	33.2072	25.2047	28.6547	24.7323	26.6695	15.2861	66	131.5	28	23.5	19	17	8.5	41	17	28	31	19	19	15
82	PC-5p-55424_274	AGGATGAGTAGGGCACGGGAGG	0.0359492	4.49623	6.6799	4.35579	0.818316	18.4963	27.846	22.1708	24.6296	6.42993	7.05875	0	3.28601	0	16.7537	0	13.0674	0	6.07764	36.3935	13.0179	0	2.45495	0	49.39	20.3953	13.7528	24.5733	22.6328	19.3064	27.5084	35.9727	10.4075	8	11	0	3	0	14	0	15	0	5.5	35	7	0	2.5
83	tae-MIR9775-p3_1	AAAAATCTTATTGTATACATG	0.0361961	9.75955	7.65766	5.32626	8.91533	4.26794	2.67588	6.27129	8.39678	11.2524	9.94642	8.07985	4.92901	7.87208	10.1719	6.1662	5.22695	4.58565	5.52513	7.2787	0	7.91141	12.2747	6.55986	0	3.11594	4.9117	7.0842	3.60068	8.129	8.5806	6.2022	10.4075	14	15.5	8.5	4.5	6.5	8.5	3	6	3	5	7	0	6	12.5
84	tae-MIR9775-p5_2	GAAAAATCTTATTGTATACATG	0.0361961	9.75955	7.65766	5.32626	8.91533	4.26794	2.67588	6.27129	8.39678	11.2524	9.94642	8.07985	4.92901	7.87208	10.1719	6.1662	5.22695	4.58565	5.52513	7.2787	0	7.91141	12.2747	6.55986	0	3.11594	4.9117	7.0842	3.60068	8.129	8.5806	6.2022	10.4075	14	15.5	8.5	4.5	6.5	8.5	3	6	3	5	7	0	6	12.5
85	tae-MIR9775-p5_1	AAAAATCTTATTGTATACATG	0.0361961	9.75955	7.65766	5.32626	8.91533	4.26794	2.67588	6.27129	8.39678	11.2524	9.94642	8.07985	4.92901	7.87208	10.1719	6.1662	5.22695	4.58565	5.52513	7.2787	0	7.91141	12.2747	6.55986	0	3.11594	4.9117	7.0842	3.60068	8.129	8.5806	6.2022	10.4075	14	15.5	8.5	4.5	6.5	8.5	3	6	3	5	7	0	6	12.5
86	tae-miR9773_R+1	TTTGTTTTTATGTTATTTTGTGAAG	0.0362753	8188.77	5564.75	3765.81	5413.79	2601.68	3333.57	2399.6	4911.1	9780.73	4282.73	10502.9	3991.4	5029.65	7673.19	5516.69	3642.31	2138.44	3579.18	2133.7	2092.16	6000.81	7267.62	2972.93	1950.61	5946.92	2103.19	1871.56	1959.8	3367.44	4177.75	4700.03	5855.53	12169	6674	11049	3644	4153	6412	2684	4181	1399	3239	2052	1125	4551	7401
87	osa-miR160f-5p	TGCCTGGCTCCCTGAATGCCA	0.0368033	4043.34	3701.72	2897.54	2691.27	2714.88	2078.26	2350.28	2593.68	4083.01	4640.16	3406.85	3507.27	2727.37	4870.54	3037.88	3150.98	2503.76	3469.78	2616.17	2058.69	3126.33	2717.14	2230.35	3024.1	1863.9	1346.79	2177.95	2163.49	2709.4	2049.76	3334.3	2396.98	5080	7231	3584	3202	2252	4070	1478	3617	1638	3140	2516	1107	2371	2767
88	tae-MIR1137a-p3_1ss12CT	AGTCATCTATTTTGGAACGGA	0.0379701	1.28341	4.21894	5.45837	5.14355	7.19294	13.5184	11.4201	11.6135	0	3.85023	0	5.47668	0	7.18015	10.277	6.0981	0	13.2603	8.31851	0	6.59284	8.83781	0	13.0913	10.7642	16.6998	17.7105	7.20135	9.34835	12.6185	11.164	11.058	0	6	0	5	0	6	5	7	0	12	8	0	5	9
89	bdi-miR5054	TCCCCACGGTCGGCGCCA	0.0387597	16.0257	20.3353	52.703	48.7956	74.1894	90.5643	71.9176	52.3892	22.5048	17.9677	7.60457	27.3834	9.68871	23.9338	57.5512	40.9444	59.6134	56.3563	76.9462	89.2656	35.6014	37.3152	73.4704	148.765	45.3228	77.6049	101.393	78.1861	36.1741	25.7418	79.3881	52.0376	28	28	8	25	8	20	28	47	39	51	74	48	27	38
90	tae-MIR1137a-p3_1ss13CT	GAGTCATCTATTTTGGAACGGAGG	0.0394784	9.15411	14.1461	0	6.0226	0	8.4114	6.48409	7.9512	6.42993	9.62556	11.4068	20.8114	7.26653	14.3603	0	0	0	0	0	0	9.22998	8.83781	0	0	12.4638	12.7704	14.1684	0	5.28385	8.07586	9.92352	5.85423	8	15	12	19	6	12	0	0	0	0	0	0	7	9
91	gma-miR6300_R+1	GTCGTTGTAGTATAGTGGT	0.0425573	124.096	366.727	565.354	321.621	476.585	1000.72	386.703	1146.42	116.944	200.212	55.1331	585.457	314.278	200.446	767.691	250.458	677.912	387.311	449.2	593.244	317.116	180.684	467.062	474.263	678.143	1849.75	359.081	340.521	460.508	1122.04	1749.02	568.186	145.5	312	58	534.5	259.5	167.5	373.5	287.5	443.5	350.5	432	319	240.5	184
92	bdi-MIR5175a-p5_1ss17AG	TTTAGGAACGGAGGGAGTACT	0.0427607	3.02485	0	0.871158	0	0	4.85773	4.31264	4.1267	5.22432	3.85023	0	0	0	0	0	2.61347	0	0	0	0	0	0	0	7.73579	3.39921	3.43819	9.07663	0	3.86128	6.0569	3.72132	2.60188	6.5	6	0	0	0	0	0	3	0	0	0	0	0	0
93	tae-MIR1122a-p3_1ss8AG	AGACAAGGATTTTGGGACGGA	0.0428058	5.05995	0	0	1.63663	3.11944	7.84536	3.83961	2.14218	5.62619	3.85023	5.70342	0	0	0	0	0	0	0	9.35833	0	0	4.90989	0	10.7111	5.94862	6.87638	6.64144	0	4.8774	2.52371	0	3.90282	7	6	6	0	0	0	0	0	0	0	9	0	0	5
94	bdi-MIR7757-p5_2ss18CG20AC	TAAATAGAAGCATGATTGACC	0.0431832	301.241	123.313	219.612	237.905	169.247	244.348	116.398	111.033	331.945	318.927	252.852	138.012	81.143	150.783	197.318	204.722	256.796	166.859	216.281	124.6	131.857	322.089	259.77	105.921	394.309	232.815	143.455	39.0931	166.645	163.536	84.3499	85.2116	413	497	266	126	67	126	96	235	168	151	208	67	100	328
95	PC-5p-57663_259	AGATGGACCATTACTTTGAATCTT	0.0447694	36.3439	26.5906	12.9721	0	2.57839	2.64383	5.93239	3.02845	9.6449	42.3525	57.0342	6.57202	16.9552	56.2445	26.7202	12.1962	0	7.73518	0	0	0	0	0	0	7.93149	0	8.85525	0	8.9419	9.08535	0	0	12	66	60	6	14	47	13	14	0	7	0	0	0	0
96	tae-miR9774_L+2R-1	AGCAAGATATTGGGTATTTCTGT	0.0452892	70800.5	152261	113930	140482	29920.5	30627.8	41943.9	51750	138738	56229.3	17434.4	190660	211865	54259.2	194058	83460.4	64272.4	39741.1	14613.5	35406.8	165169	174851	81426.2	50925.3	31827.4	9130.85	6375.78	94048.6	25407.2	43468.8	69581.2	42199.9	172615	87625	18341	174065	174938	45341	94414	95804	42048	35964	14054	19039	125264	178060
97	PC-5p-77163_159	TATAAGAGCGTTTAGATCACT	0.0462975	2.44389	7.51052	2.5449	2.78227	5.13348	11.5225	8.88618	9.6052	0	3.52937	3.80228	9.31036	4.84436	8.37684	0	3.04905	4.58565	2.76256	5.19907	7.4388	0	8.34682	0	15.4716	8.7813	10.3146	16.1608	2.57191	7.92578	10.8519	11.7842	6.17947	0	5.5	4	8.5	4	7	0	3.5	3	2.5	5	4	0	8.5
98	osa-miR5082_2ss1TC21TC	CGCGATGATGGCCGCGCGGGCTCA	0.0465364	5.62189	122.011	120.774	57.45	17.6077	24.5634	16.4648	9.45954	10.4486	6.41704	0	170.872	108.998	86.1618	273.368	52.2695	36.6852	36.4658	5.19907	11.1582	52.7427	54.0088	65.5986	58.3159	8.49803	6.87638	0	33.9492	15.4451	15.1422	8.68308	4.55329	13	10	0	156	90	72	133	60	24	33	5	6	40	55
99	osa-miR1432-5p_R-2	ATCAGGAGAGATGACACCG	0.0474455	2.13901	1.00924	0	0	8.22526	3.8599	9.21231	5.10579	0	6.41704	0	0	3.02772	0	0	0	0	0	13.5176	11.1582	0	0	0	4.76048	1.41634	5.40287	11.2904	7.20135	9.14513	3.53319	11.7842	0	0	10	0	0	2.5	0	0	0	0	0	13	6	0	0
100	hvu-miR1120_L-3_2ss4TA14AG	ATCTTATATTGTGGGACGGAG	0.0488194	2.30105	1.00924	4.43855	2.08079	0.866512	1.83214	5.54463	0.672989	2.41122	4.49193	0	0	3.02772	0	5.1385	4.35579	3.82137	0	2.59954	0	3.29642	2.94594	0	0	2.54941	2.94702	9.07663	3.08629	4.47095	2.01897	0	0	3	7	0	0	2.5	0	2.5	5	2.5	0	2.5	0	2.5	3
101	osa-miR5083_L-2	ACTACAATTATCTGATCA	0.0493879	32.2881	143.052	172.214	65.2509	83.5538	76.6343	65.8849	79.028	63.4956	33.3686	0	125.964	136.853	166.34	267.202	139.385	110.056	98.3472	68.6277	83.6865	85.707	78.5583	31.4873	163.047	52.1212	14.7351	31.4361	114.193	52.0256	50.4741	68.2242	118.386	79	52	0	115	113	139	130	160	72	89	66	45	65	80
Following miRNAs do not show significant difference (p-value<=0.05).
[truncated: 11 more columns]

## Sheet: Supplementary Table 8 
Supplementary Table 8 | MiRNAs and their target genes identified in the degradation group.
Number of miRNAs	Query	Transcript	TStart	TStop	TSlice	MFEperfect	MFEsite	MFEratio	AllenScore
1	aly-miR157a-5p	TRINITY_DN17898_c0_g4	2079	2099	2090	-36.3	-30.6	0.842975	3
1	aly-miR157a-5p	TRINITY_DN17980_c0_g6	2050	2071	2062	-36.3	-28.7	0.790634	2.5
1	aly-miR157a-5p	TRINITY_DN18016_c0_g5	12187	12207	12198	-36.3	-25.1	0.69146	5
1	aly-miR157a-5p	TRINITY_DN18066_c1_g2	54	77	66	-36.3	-23.8	0.655647	9.5
1	aly-miR157a-5p	TRINITY_DN20721_c0_g4	97	119	109	-36.3	-25.1	0.69146	5.5
1	aly-miR157a-5p	TRINITY_DN20829_c0_g7	507	528	519	-36.3	-26.7	0.735537	4
1	aly-miR157a-5p	TRINITY_DN21757_c1_g6	542	561	552	-36.3	-24.5	0.674931	4.5
1	aly-miR157a-5p	TRINITY_DN28014_c0_g1	1710	1732	1721	-36.3	-25.6	0.705234	7
1	aly-miR157a-5p	TRINITY_DN28569_c0_g4	852	872	863	-36.3	-23.9	0.658402	6
1	aly-miR157a-5p	TRINITY_DN29205_c0_g2	270	296	287	-36.3	-24.1	0.663912	17
2	aly-miR159b-3p_R+1	TRINITY_DN15981_c0_g3	4853	4874	4864	-37	-24.1	0.651351	8
2	aly-miR159b-3p_R+1	TRINITY_DN16142_c0_g6	84	104	95	-37	-24.5	0.662162	9
2	aly-miR159b-3p_R+1	TRINITY_DN16238_c0_g1	1182	1202	1194	-37	-24.4	0.659459	7.5
2	aly-miR159b-3p_R+1	TRINITY_DN16839_c1_g6	118	141	132	-37	-24.6	0.664865	11
2	aly-miR159b-3p_R+1	TRINITY_DN17155_c0_g1	3489	3512	3501	-37	-24.98	0.675135	11
2	aly-miR159b-3p_R+1	TRINITY_DN17645_c1_g2	464	488	477	-37	-24.8	0.67027	10.5
2	aly-miR159b-3p_R+1	TRINITY_DN19810_c0_g6	1165	1186	1177	-37	-24.7	0.667568	14
2	aly-miR159b-3p_R+1	TRINITY_DN20625_c0_g2	811	831	822	-37	-26.6	0.718919	6.5
2	aly-miR159b-3p_R+1	TRINITY_DN20784_c0_g4	1807	1828	1819	-37	-24.06	0.65027	12.5
2	aly-miR159b-3p_R+1	TRINITY_DN21020_c0_g1	754	777	767	-37	-26.5	0.716216	10.5
2	aly-miR159b-3p_R+1	TRINITY_DN21536_c0_g2	1649	1672	1663	-37	-25.5	0.689189	8
2	aly-miR159b-3p_R+1	TRINITY_DN23602_c1_g1	984	1007	998	-37	-28.9	0.781081	6
2	aly-miR159b-3p_R+1	TRINITY_DN24702_c0_g2	1920	1942	1932	-37	-32.1	0.867568	7
2	aly-miR159b-3p_R+1	TRINITY_DN25644_c0_g7	87	107	98	-37	-30.1	0.813514	4.5
2	aly-miR159b-3p_R+1	TRINITY_DN26275_c0_g6	2084	2106	2096	-37	-25	0.675676	9
2	aly-miR159b-3p_R+1	TRINITY_DN29912_c1_g2	66	87	79	-37	-24.3	0.656757	9
2	aly-miR159c-3p_R+1_1ss20CT	TRINITY_DN16545_c0_g1	472	495	487	-37	-24.6	0.664865	10
2	aly-miR159c-3p_R+1_1ss20CT	TRINITY_DN19478_c0_g3	375	396	387	-37	-24.5	0.662162	13
2	aly-miR159c-3p_R+1_1ss20CT	TRINITY_DN20562_c0_g6	386	407	398	-37	-27	0.72973	7
2	aly-miR159c-3p_R+1_1ss20CT	TRINITY_DN20711_c0_g2	861	883	874	-37	-24.3	0.656757	10.5
2	aly-miR159c-3p_R+1_1ss20CT	TRINITY_DN21020_c0_g1	754	777	767	-37	-26.5	0.716216	10.5
2	aly-miR159c-3p_R+1_1ss20CT	TRINITY_DN21536_c0_g2	1649	1672	1663	-37	-25.5	0.689189	8
2	aly-miR159c-3p_R+1_1ss20CT	TRINITY_DN22829_c0_g1	4956	4977	4968	-37	-24.6	0.664865	8.5
2	aly-miR159c-3p_R+1_1ss20CT	TRINITY_DN23724_c1_g2	1746	1770	1760	-37	-24.4	0.659459	10.5
2	aly-miR159c-3p_R+1_1ss20CT	TRINITY_DN24596_c0_g5	218	238	230	-37	-27.7	0.748649	8.5
2	aly-miR159c-3p_R+1_1ss20CT	TRINITY_DN24882_c1_g2	245	270	259	-37	-24.5	0.662162	10
2	aly-miR159c-3p_R+1_1ss20CT	TRINITY_DN25629_c0_g1	955	977	967	-37	-25.6	0.691892	7.5
2	aly-miR159c-3p_R+1_1ss20CT	TRINITY_DN26275_c0_g6	2084	2106	2096	-37	-25	0.675676	9
3	aly-miR167a-5p	TRINITY_DN12754_c0_g1	972	991	982	-38.9	-29	0.745501	4.5
3	aly-miR167a-5p	TRINITY_DN12947_c0_g1	1028	1049	1040	-38.9	-25.7	0.660668	8
3	aly-miR167a-5p	TRINITY_DN14824_c2_g3	485	504	495	-38.9	-27.2	0.699229	7
3	aly-miR167a-5p	TRINITY_DN14918_c0_g3	1002	1021	1012	-38.9	-28.9	0.742931	6
3	aly-miR167a-5p	TRINITY_DN15624_c1_g2	428	448	439	-38.9	-25.3	0.650386	13.5
3	aly-miR167a-5p	TRINITY_DN15656_c0_g1	940	958	950	-38.9	-25.3	0.650386	6
3	aly-miR167a-5p	TRINITY_DN16621_c1_g3	1141	1160	1151	-38.9	-27.1	0.696658	5
3	aly-miR167a-5p	TRINITY_DN16976_c0_g2	188	208	199	-38.9	-25.3	0.650386	7.5
3	aly-miR167a-5p	TRINITY_DN16997_c0_g5	1212	1231	1222	-38.9	-26	0.66838	12
3	aly-miR167a-5p	TRINITY_DN17800_c0_g9	1850	1869	1861	-38.9	-25.8	0.663239	7
3	aly-miR167a-5p	TRINITY_DN18202_c0_g2	166	186	177	-38.9	-26	0.66838	7.5
3	aly-miR167a-5p	TRINITY_DN18428_c0_g2	618	640	631	-38.9	-26.7	0.686375	7
3	aly-miR167a-5p	TRINITY_DN18455_c0_g2	74	93	84	-38.9	-25.8	0.663239	5.5
3	aly-miR167a-5p	TRINITY_DN19172_c0_g2	1386	1407	1398	-38.9	-25.5	0.655527	8.5
3	aly-miR167a-5p	TRINITY_DN19379_c1_g1	1945	1965	1956	-38.9	-26.9	0.691517	10.5
3	aly-miR167a-5p	TRINITY_DN19464_c1_g9	294	314	305	-38.9	-25.38	0.652442	6.5
3	aly-miR167a-5p	TRINITY_DN19496_c0_g1	2132	2152	2143	-38.9	-28	0.719794	7.5
3	aly-miR167a-5p	TRINITY_DN19558_c0_g11	1080	1101	1091	-38.9	-25.9	0.66581	9
3	aly-miR167a-5p	TRINITY_DN19773_c0_g7	1193	1223	1209	-38.9	-25.4	0.652956	18.5
3	aly-miR167a-5p	TRINITY_DN20188_c1_g3	463	481	474	-38.9	-25.9	0.66581	6.5
3	aly-miR167a-5p	TRINITY_DN21023_c0_g3	414	437	428	-38.9	-26.4	0.678663	11.5
3	aly-miR167a-5p	TRINITY_DN22118_c1_g2	374	394	385	-38.9	-28.4	0.730077	11.5
3	aly-miR167a-5p	TRINITY_DN22419_c1_g5	235	255	246	-38.9	-27.7	0.712082	7.5
3	aly-miR167a-5p	TRINITY_DN22441_c0_g1	476	496	487	-38.9	-25.3	0.650386	10.5
3	aly-miR167a-5p	TRINITY_DN22691_c2_g6	123	145	136	-38.9	-25.6	0.658098	10
3	aly-miR167a-5p	TRINITY_DN22833_c0_g4	7	30	21	-38.9	-26.2	0.673522	12.5
3	aly-miR167a-5p	TRINITY_DN22993_c2_g1	77	97	88	-38.9	-27.5	0.706941	6
3	aly-miR167a-5p	TRINITY_DN23498_c0_g1	1017	1037	1028	-38.9	-25.5	0.655527	10.5
3	aly-miR167a-5p	TRINITY_DN23568_c0_g3	95	116	107	-38.9	-26.5	0.681234	6.5
3	aly-miR167a-5p	TRINITY_DN23831_c1_g6	2746	2777	2757	-38.9	-25.4	0.652956	23.5
3	aly-miR167a-5p	TRINITY_DN24299_c0_g1	775	799	790	-38.9	-25.4	0.652956	12.5
3	aly-miR167a-5p	TRINITY_DN24812_c0_g1	2618	2638	2629	-38.9	-25.7	0.660668	8
3	aly-miR167a-5p	TRINITY_DN25019_c1_g2	590	613	604	-38.9	-25.94	0.666838	9
3	aly-miR167a-5p	TRINITY_DN25931_c0_g4	1303	1324	1314	-38.9	-26.9	0.691517	7.5
3	aly-miR167a-5p	TRINITY_DN26181_c0_g1	1239	1263	1254	-38.9	-27.3	0.701799	11.5
3	aly-miR167a-5p	TRINITY_DN26907_c0_g1	1690	1710	1701	-38.9	-26.1	0.670951	6
3	aly-miR167a-5p	TRINITY_DN27017_c1_g3	407	428	418	-38.9	-25.7	0.660668	7.5
3	aly-miR167a-5p	TRINITY_DN27114_c0_g3	788	815	799	-38.9	-30	0.771208	16.5
3	aly-miR167a-5p	TRINITY_DN27251_c2_g7	135	156	147	-38.9	-28.3	0.727506	10
3	aly-miR167a-5p	TRINITY_DN27496_c0_g3	612	633	624	-38.9	-25.3	0.650386	10
3	aly-miR167a-5p	TRINITY_DN27862_c0_g4	3620	3640	3631	-38.9	-27.5	0.706941	11
3	aly-miR167a-5p	TRINITY_DN28322_c0_g1	1991	2020	2002	-38.9	-26.5	0.681234	23
3	aly-miR167a-5p	TRINITY_DN28912_c0_g1	3185	3205	3196	-38.9	-26.4	0.678663	6.5
3	aly-miR167a-5p	TRINITY_DN29427_c0_g2	349	369	360	-38.9	-26.2	0.673522	8.5
3	aly-miR167a-5p	TRINITY_DN29705_c1_g3	5338	5362	5349	-38.9	-25.8	0.663239	11
3	aly-miR167a-5p	TRINITY_DN29815_c1_g1	1145	1165	1156	-38.9	-28.2	0.724936	5
3	aly-miR172a-3p	TRINITY_DN12763_c1_g1	7	27	18	-34.3	-23	0.670554	15
3	aly-miR172a-3p	TRINITY_DN18522_c0_g1	2273	2292	2283	-34.3	-22.9	0.667638	12
3	aly-miR172a-3p	TRINITY_DN24052_c1_g2	1556	1575	1566	-34.3	-23.1	0.673469	6.5
3	aly-miR172a-3p	TRINITY_DN24867_c1_g8	1520	1540	1531	-34.3	-23.7	0.690962	5
3	aly-miR172a-3p	TRINITY_DN29184_c1_g2	447	466	458	-34.3	-23.8	0.693878	8
3	aly-miR398a-3p	TRINITY_DN16265_c0_g1	1134	1156	1147	-40.6	-28	0.689655	7.5
3	aly-miR398a-3p	TRINITY_DN16295_c0_g5	3496	3517	3508	-40.6	-27	0.665025	7.5
3	aly-miR398a-3p	TRINITY_DN16463_c1_g1	1	21	12	-40.6	-26.9	0.662562	7.5
3	aly-miR398a-3p	TRINITY_DN16465_c1_g2	376	396	387	-40.6	-27.8	0.684729	10
3	aly-miR398a-3p	TRINITY_DN17437_c1_g2	1517	1545	1536	-40.6	-26.4	0.650246	14
3	aly-miR398a-3p	TRINITY_DN17460_c0_g2	1228	1247	1238	-40.6	-31.2	0.768473	3
3	aly-miR398a-3p	TRINITY_DN17523_c0_g4	77	98	89	-40.6	-30.4	0.748768	10.5
3	aly-miR398a-3p	TRINITY_DN17804_c1_g2	1630	1650	1640	-40.6	-27.5	0.67734	7
3	aly-miR398a-3p	TRINITY_DN18894_c2_g3	978	998	989	-40.6	-28.9	0.711823	9
3	aly-miR398a-3p	TRINITY_DN19137_c0_g1	1697	1723	1714	-40.6	-29.9	0.736453	8.5
3	aly-miR398a-3p	TRINITY_DN19496_c0_g3	1432	1461	1443	-40.6	-27.8	0.684729	22
3	aly-miR398a-3p	TRINITY_DN19796_c0_g3	1218	1236	1227	-40.6	-27.6	0.679803	4.5
3	aly-miR398a-3p	TRINITY_DN20181_c0_g1	446	465	457	-40.6	-28.5	0.70197	8.5
3	aly-miR398a-3p	TRINITY_DN20200_c0_g2	1060	1084	1073	-40.6	-26.9	0.662562	11
3	aly-miR398a-3p	TRINITY_DN22691_c2_g6	68	88	79	-40.6	-26.6	0.655172	6.5
3	aly-miR398a-3p	TRINITY_DN23044_c0_g2	2708	2728	2719	-40.6	-29.58	0.728571	5.5
3	aly-miR398a-3p	TRINITY_DN23576_c1_g2	187	212	203	-40.6	-28.6	0.704433	13.5
3	aly-miR398a-3p	TRINITY_DN24899_c0_g4	1107	1127	1119	-40.6	-28.6	0.704433	8.5
3	aly-miR398a-3p	TRINITY_DN25266_c0_g2	425	448	437	-40.6	-26.98	0.664532	14
3	aly-miR398a-3p	TRINITY_DN25327_c1_g7	861	884	874	-40.6	-28.6	0.704433	8.5
3	aly-miR398a-3p	TRINITY_DN26017_c0_g1	1151	1173	1164	-40.6	-28.1	0.692118	6
3	aly-miR398a-3p	TRINITY_DN26312_c2_g1	673	695	685	-40.6	-27.5	0.67734	10
3	aly-miR398a-3p	TRINITY_DN26968_c0_g2	624	649	636	-40.6	-27.5	0.67734	14
3	aly-miR398a-3p	TRINITY_DN27232_c0_g2	621	641	632	-40.6	-28.2	0.694581	11.5
3	aly-miR398a-3p	TRINITY_DN27487_c0_g2	1473	1493	1484	-40.6	-29.9	0.736453	7.5
3	aly-miR398a-3p	TRINITY_DN27495_c1_g2	1100	1121	1112	-40.6	-27.1	0.667488	9.5
3	aly-miR398a-3p	TRINITY_DN27713_c0_g2	1497	1519	1508	-40.6	-27.5	0.67734	8
3	aly-miR398a-3p	TRINITY_DN28286_c2_g5	690	711	702	-40.6	-26.7	0.657635	9.5
3	aly-miR398a-3p	TRINITY_DN28518_c0_g2	651	673	663	-40.6	-29.6	0.729064	10.5
3	aly-miR398a-3p	TRINITY_DN28874_c0_g1	1448	1471	1461	-40.6	-27.9	0.687192	5.5
3	aly-miR398a-3p	TRINITY_DN29982_c3_g2	2942	2965	2954	-40.6	-26.8	0.660099	11
3	aly-miR398a-3p	TRINITY_DN9603_c0_g1	532	552	543	-40.6	-26.6	0.655172	12
3	aly-miR399b-3p	TRINITY_DN13650_c0_g2	433	454	444	-41.9	-29.7	0.708831	10.5
3	aly-miR399b-3p	TRINITY_DN14281_c0_g5	805	826	815	-41.9	-27.8	0.663484	9
3	aly-miR399b-3p	TRINITY_DN14504_c0_g1	3311	3340	3322	-41.9	-27.6	0.658711	22.5
3	aly-miR399b-3p	TRINITY_DN14650_c0_g1	886	911	902	-41.9	-27.7	0.661098	10
3	aly-miR399b-3p	TRINITY_DN16044_c1_g1	458	482	470	-41.9	-27.78	0.663007	13
3	aly-miR399b-3p	TRINITY_DN17343_c0_g3	2283	2305	2296	-41.9	-28.8	0.687351	8
3	aly-miR399b-3p	TRINITY_DN17736_c0_g1	1410	1432	1422	-41.9	-28.2	0.673031	7.5
3	aly-miR399b-3p	TRINITY_DN19449_c1_g1	1605	1631	1617	-41.9	-27.82	0.663962	17
3	aly-miR399b-3p	TRINITY_DN19478_c0_g1	114	136	127	-41.9	-28.5	0.680191	7
3	aly-miR399b-3p	TRINITY_DN19920_c1_g5	825	843	836	-41.9	-29.3	0.699284	9.5
3	aly-miR399b-3p	TRINITY_DN20094_c0_g2	197	216	207	-41.9	-29	0.692124	6.5
3	aly-miR399b-3p	TRINITY_DN20146_c0_g1	195	214	206	-41.9	-27.5	0.656325	10
3	aly-miR399b-3p	TRINITY_DN21976_c0_g1	1197	1217	1208	-41.9	-27.3	0.651551	13
3	aly-miR399b-3p	TRINITY_DN22951_c0_g1	246	265	256	-41.9	-30.4	0.725537	8.5
3	aly-miR399b-3p	TRINITY_DN24596_c0_g4	379	401	391	-41.9	-28.3	0.675418	8
3	aly-miR399b-3p	TRINITY_DN24995_c1_g3	790	811	802	-41.9	-34.5	0.823389	3.5
3	aly-miR399b-3p	TRINITY_DN25765_c0_g1	3094	3112	3105	-41.9	-31.08	0.741766	8.5
3	aly-miR399b-3p	TRINITY_DN25829_c0_g3	24	44	36	-41.9	-28.3	0.675418	9.5
3	aly-miR399b-3p	TRINITY_DN26903_c0_g2	264	292	279	-41.9	-28.8	0.687351	13.5
3	aly-miR399b-3p	TRINITY_DN27246_c0_g4	547	568	558	-41.9	-28.6	0.682578	9.5
3	aly-miR399b-3p	TRINITY_DN29007_c0_g1	375	395	386	-41.9	-34.6	0.825776	2
3	aly-miR399b-3p	TRINITY_DN29007_c0_g1	483	503	494	-41.9	-36.3	0.866348	1.5
3	aly-miR399b-3p	TRINITY_DN29240_c0_g3	380	399	391	-41.9	-28.5	0.680191	10
3	aly-miR399b-3p	TRINITY_DN29330_c2_g6	1530	1551	1541	-41.9	-27.82	0.663962	10
4	ata-MIR5062a-p5	TRINITY_DN13447_c0_g3	344	363	354	-27	-18.3	0.677778	8.5
4	ata-MIR5062a-p5	TRINITY_DN13672_c0_g1	337	355	346	-27	-19.6	0.725926	4.5
4	ata-MIR5062a-p5	TRINITY_DN15338_c0_g1	1252	1271	1262	-27	-19.4	0.718519	6.5
4	ata-MIR5062a-p5	TRINITY_DN15474_c0_g4	1821	1839	1830	-27	-18.8	0.696296	5
4	ata-MIR5062a-p5	TRINITY_DN16138_c1_g1	2646	2665	2656	-27	-21.9	0.811111	7
4	ata-MIR5062a-p5	TRINITY_DN16139_c0_g4	313	332	323	-27	-17.9	0.662963	8.5
4	ata-MIR5062a-p5	TRINITY_DN16732_c1_g1	743	767	758	-27	-17.8	0.659259	14
4	ata-MIR5062a-p5	TRINITY_DN16908_c0_g4	1	24	15	-27	-17.8	0.659259	10
4	ata-MIR5062a-p5	TRINITY_DN17033_c0_g1	488	508	499	-27	-17.7	0.655556	8.5
4	ata-MIR5062a-p5	TRINITY_DN17035_c1_g2	844	867	858	-27	-18.26	0.676296	15
4	ata-MIR5062a-p5	TRINITY_DN17046_c1_g2	933	952	943	-27	-20.5	0.759259	6
4	ata-MIR5062a-p5	TRINITY_DN17544_c0_g8	882	901	892	-27	-22.3	0.825926	7
4	ata-MIR5062a-p5	TRINITY_DN17571_c1_g4	417	435	427	-27	-19.3	0.714815	7
4	ata-MIR5062a-p5	TRINITY_DN17674_c0_g1	2383	2402	2393	-27	-18.2	0.674074	11
4	ata-MIR5062a-p5	TRINITY_DN17892_c1_g1	793	811	802	-27	-18.1	0.67037	7
4	ata-MIR5062a-p5	TRINITY_DN18077_c0_g1	3049	3068	3059	-27	-22	0.814815	7.5
4	ata-MIR5062a-p5	TRINITY_DN18635_c0_g4	393	412	403	-27	-19.9	0.737037	7
4	ata-MIR5062a-p5	TRINITY_DN19015_c0_g1	1062	1081	1072	-27	-19.2	0.711111	8.5
4	ata-MIR5062a-p5	TRINITY_DN19402_c0_g1	237	256	247	-27	-19.3	0.714815	10.5
4	ata-MIR5062a-p5	TRINITY_DN19540_c0_g2	1333	1352	1343	-27	-19.5	0.722222	8
4	ata-MIR5062a-p5	TRINITY_DN19635_c4_g1	864	883	874	-27	-18	0.666667	9
4	ata-MIR5062a-p5	TRINITY_DN20055_c0_g1	402	422	412	-27	-17.6	0.651852	7.5
4	ata-MIR5062a-p5	TRINITY_DN20496_c0_g1	1275	1294	1285	-27	-20.9	0.774074	8.5
4	ata-MIR5062a-p5	TRINITY_DN21118_c0_g2	1647	1667	1658	-27	-18.1	0.67037	10
4	ata-MIR5062a-p5	TRINITY_DN21192_c0_g7	101	120	111	-27	-19.4	0.718519	6
4	ata-MIR5062a-p5	TRINITY_DN21368_c1_g2	1263	1282	1273	-27	-18.3	0.677778	7
4	ata-MIR5062a-p5	TRINITY_DN21685_c1_g9	224	243	234	-27	-18.6	0.688889	6.5
4	ata-MIR5062a-p5	TRINITY_DN21839_c0_g1	1782	1802	1792	-27	-18.2	0.674074	10
4	ata-MIR5062a-p5	TRINITY_DN22366_c0_g4	2241	2261	2251	-27	-20.6	0.762963	6.5
4	ata-MIR5062a-p5	TRINITY_DN22615_c0_g2	1619	1638	1629	-27	-18.8	0.696296	9
4	ata-MIR5062a-p5	TRINITY_DN22922_c1_g8	899	918	909	-27	-17.7	0.655556	11.5
4	ata-MIR5062a-p5	TRINITY_DN22998_c0_g2	2829	2850	2841	-27	-17.9	0.662963	9
4	ata-MIR5062a-p5	TRINITY_DN23357_c0_g2	1530	1550	1540	-27	-17.7	0.655556	10
4	ata-MIR5062a-p5	TRINITY_DN23589_c1_g1	1837	1856	1847	-27	-18.1	0.67037	7
4	ata-MIR5062a-p5	TRINITY_DN23800_c0_g1	3026	3044	3035	-27	-17.9	0.662963	6
4	ata-MIR5062a-p5	TRINITY_DN24036_c0_g1	2705	2732	2715	-27	-17.8	0.659259	20.5
4	ata-MIR5062a-p5	TRINITY_DN24423_c0_g1	1380	1399	1390	-27	-18.6	0.688889	8
4	ata-MIR5062a-p5	TRINITY_DN24874_c0_g1	701	720	711	-27	-18.1	0.67037	9
4	ata-MIR5062a-p5	TRINITY_DN25533_c1_g2	2230	2252	2240	-27	-17.7	0.655556	12.5
4	ata-MIR5062a-p5	TRINITY_DN25648_c0_g2	2919	2937	2928	-27	-18.5	0.685185	7
4	ata-MIR5062a-p5	TRINITY_DN26559_c0_g3	430	449	440	-27	-18	0.666667	8
4	ata-MIR5062a-p5	TRINITY_DN26941_c0_g1	1185	1210	1201	-27	-19.5	0.722222	13
4	ata-MIR5062a-p5	TRINITY_DN27725_c0_g3	1157	1176	1167	-27	-17.8	0.659259	9.5
4	ata-MIR5062a-p5	TRINITY_DN27789_c0_g1	415	435	426	-27	-18.4	0.681481	7
4	ata-MIR5062a-p5	TRINITY_DN28121_c0_g9	509	528	519	-27	-17.8	0.659259	7
4	ata-MIR5062a-p5	TRINITY_DN28356_c2_g6	1623	1641	1632	-27	-19.5	0.722222	5
4	ata-MIR5062a-p5	TRINITY_DN28538_c0_g3	2525	2544	2535	-27	-18.2	0.674074	7.5
4	ata-MIR5062a-p5	TRINITY_DN28708_c0_g2	1007	1026	1017	-27	-18.6	0.688889	10
4	ata-MIR5062a-p5	TRINITY_DN28732_c0_g1	1736	1756	1747	-27	-18.1	0.67037	5.5
4	ata-MIR5062a-p5	TRINITY_DN28849_c0_g2	2052	2075	2066	-27	-18.2	0.674074	12
4	ata-MIR5062a-p5	TRINITY_DN28884_c0_g2	1449	1472	1463	-27	-18.9	0.7	8
4	ata-MIR5062a-p5	TRINITY_DN29118_c1_g1	185	204	195	-27	-17.9	0.662963	7
5	ata-MIR5070-p3_1ss4TA	TRINITY_DN13606_c0_g2	45	68	56	-44.1	-30	0.680272	10
5	ata-MIR5070-p3_1ss4TA	TRINITY_DN14022_c0_g1	348	374	364	-44.1	-29.3	0.664399	17
5	ata-MIR5070-p3_1ss4TA	TRINITY_DN14708_c0_g2	1008	1028	1019	-44.1	-33.5	0.759637	10
5	ata-MIR5070-p3_1ss4TA	TRINITY_DN15276_c0_g2	639	659	650	-44.1	-31.7	0.718821	13
5	ata-MIR5070-p3_1ss4TA	TRINITY_DN15844_c0_g3	238	257	248	-44.1	-29.2	0.662132	8
5	ata-MIR5070-p3_1ss4TA	TRINITY_DN16351_c0_g4	738	757	749	-44.1	-29.2	0.662132	12.5
5	ata-MIR5070-p3_1ss4TA	TRINITY_DN16966_c1_g2	1093	1114	1105	-44.1	-36.4	0.825397	6.5
5	ata-MIR5070-p3_1ss4TA	TRINITY_DN17766_c0_g3	399	427	417	-44.1	-28.9	0.655329	20
5	ata-MIR5070-p3_1ss4TA	TRINITY_DN17811_c0_g4	1474	1493	1484	-44.1	-30.9	0.70068	4.5
5	ata-MIR5070-p3_1ss4TA	TRINITY_DN18206_c1_g3	1815	1835	1826	-44.1	-30.5	0.69161	10
5	ata-MIR5070-p3_1ss4TA	TRINITY_DN19502_c0_g1	3069	3089	3080	-44.1	-32.6	0.739229	6.5
5	ata-MIR5070-p3_1ss4TA	TRINITY_DN19587_c0_g1	571	592	583	-44.1	-29.2	0.662132	12.5
5	ata-MIR5070-p3_1ss4TA	TRINITY_DN19880_c1_g8	345	366	357	-44.1	-30.2	0.684807	10.5
5	ata-MIR5070-p3_1ss4TA	TRINITY_DN20540_c0_g1	288	307	299	-44.1	-29.4	0.666667	11
5	ata-MIR5070-p3_1ss4TA	TRINITY_DN21245_c1_g2	2347	2368	2360	-44.1	-29.6	0.671202	8
5	ata-MIR5070-p3_1ss4TA	TRINITY_DN21411_c0_g7	813	835	826	-44.1	-28.7	0.650794	12.5
5	ata-MIR5070-p3_1ss4TA	TRINITY_DN21857_c0_g1	1551	1571	1562	-44.1	-29.6	0.671202	13
5	ata-MIR5070-p3_1ss4TA	TRINITY_DN22035_c0_g1	425	443	436	-44.1	-28.8	0.653061	9.5
5	ata-MIR5070-p3_1ss4TA	TRINITY_DN22487_c0_g2	1169	1190	1181	-44.1	-28.7	0.650794	13.5
5	ata-MIR5070-p3_1ss4TA	TRINITY_DN22507_c0_g6	497	517	508	-44.1	-29.4	0.666667	13.5
5	ata-MIR5070-p3_1ss4TA	TRINITY_DN22525_c1_g1	1915	1934	1925	-44.1	-32.7	0.741497	11.5
5	ata-MIR5070-p3_1ss4TA	TRINITY_DN22690_c0_g2	175	195	186	-44.1	-30.2	0.684807	7.5
5	ata-MIR5070-p3_1ss4TA	TRINITY_DN23287_c0_g1	1183	1203	1194	-44.1	-28.8	0.653061	6.5
5	ata-MIR5070-p3_1ss4TA	TRINITY_DN23343_c0_g4	346	368	359	-44.1	-30.5	0.69161	6
5	ata-MIR5070-p3_1ss4TA	TRINITY_DN23377_c1_g1	410	429	420	-44.1	-30.1	0.68254	10.5
5	ata-MIR5070-p3_1ss4TA	TRINITY_DN23549_c0_g3	2088	2107	2098	-44.1	-30	0.680272	8.5
5	ata-MIR5070-p3_1ss4TA	TRINITY_DN23762_c0_g7	498	519	509	-44.1	-29.2	0.662132	10.5
5	ata-MIR5070-p3_1ss4TA	TRINITY_DN24125_c0_g2	1838	1857	1848	-44.1	-28.8	0.653061	6.5
5	ata-MIR5070-p3_1ss4TA	TRINITY_DN24179_c1_g5	990	1011	1002	-44.1	-28.9	0.655329	8.5
5	ata-MIR5070-p3_1ss4TA	TRINITY_DN24827_c1_g1	1901	1926	1917	-44.1	-31.3	0.709751	11.5
5	ata-MIR5070-p3_1ss4TA	TRINITY_DN25262_c0_g8	1169	1190	1180	-44.1	-28.7	0.650794	7
5	ata-MIR5070-p3_1ss4TA	TRINITY_DN25694_c0_g1	2610	2632	2623	-44.1	-28.7	0.650794	12.5
5	ata-MIR5070-p3_1ss4TA	TRINITY_DN25757_c1_g4	259	283	273	-44.1	-28.9	0.655329	9.5
5	ata-MIR5070-p3_1ss4TA	TRINITY_DN25765_c0_g1	3229	3254	3245	-44.1	-32.7	0.741497	14.5
5	ata-MIR5070-p3_1ss4TA	TRINITY_DN25898_c1_g4	268	288	279	-44.1	-29.8	0.675737	7.5
5	ata-MIR5070-p3_1ss4TA	TRINITY_DN26812_c1_g2	4249	4269	4260	-44.1	-28.8	0.653061	8
5	ata-MIR5070-p3_1ss4TA	TRINITY_DN26865_c1_g3	659	678	670	-44.1	-29.1	0.659864	9.5
5	ata-MIR5070-p3_1ss4TA	TRINITY_DN27253_c1_g2	1785	1803	1795	-44.1	-29.3	0.664399	5.5
5	ata-MIR5070-p3_1ss4TA	TRINITY_DN28043_c0_g6	102	127	114	-44.1	-30.96	0.702041	13
5	ata-MIR5070-p3_1ss4TA	TRINITY_DN28879_c0_g1	890	917	901	-44.1	-31.2	0.707483	19.5
5	ata-MIR5070-p3_1ss4TA	TRINITY_DN29170_c0_g3	1113	1133	1124	-44.1	-33.3	0.755102	8.5
5	ata-MIR5070-p3_1ss4TA	TRINITY_DN29579_c0_g5	270	294	284	-44.1	-29.5	0.668934	8.5
5	ata-MIR5070-p3_1ss4TA	TRINITY_DN29606_c1_g1	199	218	210	-44.1	-32.2	0.730159	11
5	ata-MIR5070-p3_1ss4TA	TRINITY_DN29903_c2_g1	455	480	470	-44.1	-28.8	0.653061	8.5
5	ata-MIR5070-p3_1ss4TA	TRINITY_DN29916_c1_g5	78	97	89	-44.1	-30.9	0.70068	10
5	ata-MIR5070-p3_1ss4TA	TRINITY_DN2998_c0_g1	274	297	287	-44.1	-31.7	0.718821	8.5
5	ata-MIR5070-p3_1ss4TA	TRINITY_DN4323_c0_g1	784	808	795	-44.1	-31.3	0.709751	13.5
5	ata-MIR5181-p5_1ss23CG	TRINITY_DN13962_c0_g6	570	593	584	-39.5	-32.9	0.832911	4.5
5	ata-MIR5181-p5_1ss23CG	TRINITY_DN15089_c2_g1	823	847	838	-39.5	-25.7	0.650633	9
5	ata-MIR5181-p5_1ss23CG	TRINITY_DN15484_c0_g1	278	298	289	-39.5	-26.3	0.665823	8
5	ata-MIR5181-p5_1ss23CG	TRINITY_DN17110_c0_g2	209	232	223	-39.5	-38.6	0.977215	1
5	ata-MIR5181-p5_1ss23CG	TRINITY_DN22653_c0_g4	592	615	606	-39.5	-26.6	0.673418	10
5	ata-MIR5181-p5_1ss23CG	TRINITY_DN23250_c0_g2	614	638	629	-39.5	-25.8	0.653165	8.5
5	ata-MIR5181-p5_1ss23CG	TRINITY_DN26324_c0_g2	1262	1304	1295	-39.5	-27.1	0.686076	42.5
5	ata-MIR5181-p5_2ss22CG24CT	TRINITY_DN15484_c0_g1	276	297	288	-40.3	-26.9	0.667494	6.5
5	ata-MIR5181-p5_2ss22CG24CT	TRINITY_DN16451_c1_g1	31	55	45	-40.3	-26.8	0.665012	6
5	ata-MIR5181-p5_2ss22CG24CT	TRINITY_DN17070_c0_g2	268	290	281	-40.3	-26.4	0.655087	9.5
5	ata-MIR5181-p5_2ss22CG24CT	TRINITY_DN18740_c1_g1	743	765	756	-40.3	-26.3	0.652605	8
5	ata-MIR5181-p5_2ss22CG24CT	TRINITY_DN18817_c1_g3	2183	2210	2201	-40.3	-29	0.719603	11
5	ata-MIR5181-p5_2ss22CG24CT	TRINITY_DN19048_c0_g1	772	797	788	-40.3	-26.4	0.655087	8.5
5	ata-MIR5181-p5_2ss22CG24CT	TRINITY_DN19197_c0_g10	1003	1026	1017	-40.3	-26.98	0.669479	8.5
5	ata-MIR5181-p5_2ss22CG24CT	TRINITY_DN19489_c0_g1	693	716	707	-40.3	-39.6	0.98263	1
5	ata-MIR5181-p5_2ss22CG24CT	TRINITY_DN20525_c0_g1	807	830	821	-40.3	-26.7	0.662531	9.5
5	ata-MIR5181-p5_2ss22CG24CT	TRINITY_DN23250_c0_g2	613	637	628	-40.3	-27.4	0.679901	7
5	ata-MIR5181-p5_2ss22CG24CT	TRINITY_DN24063_c0_g1	6983	7003	6994	-40.3	-26.32	0.653102	9
5	ata-MIR5181-p5_2ss22CG24CT	TRINITY_DN24277_c0_g8	315	336	327	-40.3	-26.3	0.652605	10
5	ata-MIR5181-p5_2ss22CG24CT	TRINITY_DN27913_c1_g2	77	99	90	-40.3	-30	0.744417	3
5	ata-MIR5181-p5_2ss22CG24CT	TRINITY_DN28664_c1_g1	1239	1264	1255	-40.3	-26.2	0.650124	9.5
6	ata-MIR9672-p3	TRINITY_DN13780_c0_g4	332	354	344	-39.7	-27.1	0.68262	10
6	ata-MIR9672-p3	TRINITY_DN14308_c1_g1	317	337	328	-39.7	-29.3	0.738035	11.5
6	ata-MIR9672-p3	TRINITY_DN14799_c0_g1	2428	2448	2440	-39.7	-27.3	0.687657	6.5
6	ata-MIR9672-p3	TRINITY_DN15390_c0_g1	837	858	848	-39.7	-27	0.680101	9.5
6	ata-MIR9672-p3	TRINITY_DN16050_c0_g7	1912	1934	1924	-39.7	-25.9	0.652393	6.5
6	ata-MIR9672-p3	TRINITY_DN16200_c1_g7	61	81	72	-39.7	-32.3	0.813602	8.5
6	ata-MIR9672-p3	TRINITY_DN16422_c0_g1	332	353	343	-39.7	-26.6	0.670025	10.5
6	ata-MIR9672-p3	TRINITY_DN16444_c0_g1	2026	2047	2038	-39.7	-26	0.654912	7.5
6	ata-MIR9672-p3	TRINITY_DN16743_c0_g10	412	431	422	-39.7	-26.4	0.664987	7.5
6	ata-MIR9672-p3	TRINITY_DN16755_c0_g1	1457	1476	1468	-39.7	-26.2	0.65995	9.5
6	ata-MIR9672-p3	TRINITY_DN16895_c0_g5	303	323	314	-39.7	-25.9	0.652393	14.5
6	ata-MIR9672-p3	TRINITY_DN17075_c1_g1	1562	1587	1578	-39.7	-26	0.654912	15
6	ata-MIR9672-p3	TRINITY_DN18093_c0_g2	622	644	634	-39.7	-26.2	0.65995	12
6	ata-MIR9672-p3	TRINITY_DN18734_c0_g1	519	540	531	-39.7	-26.1	0.657431	9.5
6	ata-MIR9672-p3	TRINITY_DN19269_c0_g2	697	717	708	-39.7	-26.6	0.670025	11
6	ata-MIR9672-p3	TRINITY_DN19559_c1_g1	1330	1349	1340	-39.7	-26.7	0.672544	10
6	ata-MIR9672-p3	TRINITY_DN19803_c0_g1	470	490	481	-39.7	-29.4	0.740554	10
6	ata-MIR9672-p3	TRINITY_DN20200_c0_g3	409	429	420	-39.7	-26.2	0.65995	14.5
6	ata-MIR9672-p3	TRINITY_DN20391_c0_g1	1166	1187	1177	-39.7	-27.1	0.68262	8.5
6	ata-MIR9672-p3	TRINITY_DN20606_c0_g2	170	189	180	-39.7	-27.5	0.692695	8.5
6	ata-MIR9672-p3	TRINITY_DN21064_c0_g3	166	186	178	-39.7	-27.2	0.685139	7
6	ata-MIR9672-p3	TRINITY_DN21088_c0_g1	153	174	165	-39.7	-28.9	0.72796	8
6	ata-MIR9672-p3	TRINITY_DN21874_c1_g2	1267	1289	1280	-39.7	-26.4	0.664987	6.5
6	ata-MIR9672-p3	TRINITY_DN21874_c1_g3	1411	1433	1424	-39.7	-26.4	0.664987	6.5
6	ata-MIR9672-p3	TRINITY_DN21983_c0_g7	356	376	368	-39.7	-26.3	0.662469	9.5
6	ata-MIR9672-p3	TRINITY_DN22316_c2_g3	1423	1443	1434	-39.7	-26.4	0.664987	7.5
6	ata-MIR9672-p3	TRINITY_DN22570_c0_g3	1549	1569	1560	-39.7	-26	0.654912	13.5
6	ata-MIR9672-p3	TRINITY_DN22961_c0_g2	2078	2101	2092	-39.7	-26.7	0.672544	8
6	ata-MIR9672-p3	TRINITY_DN23454_c0_g1	465	486	477	-39.7	-26.4	0.664987	12.5
6	ata-MIR9672-p3	TRINITY_DN23466_c0_g2	1548	1567	1559	-39.7	-25.9	0.652393	7.5
6	ata-MIR9672-p3	TRINITY_DN23660_c0_g1	870	889	881	-39.7	-27.4	0.690176	7.5
6	ata-MIR9672-p3	TRINITY_DN24338_c0_g1	808	828	819	-39.7	-25.9	0.652393	9
6	ata-MIR9672-p3	TRINITY_DN24340_c1_g1	1464	1485	1476	-39.7	-26.6	0.670025	10
6	ata-MIR9672-p3	TRINITY_DN24623_c1_g1	96	115	107	-39.7	-26.7	0.672544	9.5
6	ata-MIR9672-p3	TRINITY_DN24633_c0_g4	286	308	297	-39.7	-28.2	0.710327	10.5
6	ata-MIR9672-p3	TRINITY_DN25003_c1_g3	2049	2072	2060	-39.7	-28.5	0.717884	8
6	ata-MIR9672-p3	TRINITY_DN25043_c0_g1	646	665	656	-39.7	-26.1	0.657431	10.5
6	ata-MIR9672-p3	TRINITY_DN25589_c0_g3	234	254	245	-39.7	-28.8	0.725441	8
6	ata-MIR9672-p3	TRINITY_DN25827_c0_g1	1314	1336	1327	-39.7	-27.2	0.685139	9.5
6	ata-MIR9672-p3	TRINITY_DN26177_c0_g1	690	709	700	-39.7	-27.3	0.687657	9.5
6	ata-MIR9672-p3	TRINITY_DN26851_c0_g4	1396	1417	1408	-39.7	-26.3	0.662469	9.5
6	ata-MIR9672-p3	TRINITY_DN27219_c1_g1	942	963	954	-39.7	-27.5	0.692695	7
6	ata-MIR9672-p3	TRINITY_DN27540_c0_g6	391	419	402	-39.7	-26.6	0.670025	24.5
6	ata-MIR9672-p3	TRINITY_DN27800_c0_g1	505	534	525	-39.7	-26.1	0.657431	16.5
6	ata-MIR9672-p3	TRINITY_DN28400_c0_g3	2526	2548	2537	-39.7	-26.8	0.675063	12
6	ata-MIR9672-p3	TRINITY_DN28574_c0_g1	410	430	421	-39.7	-26.7	0.672544	7
6	ata-MIR9672-p3	TRINITY_DN28621_c0_g1	496	516	507	-39.7	-31.4	0.790932	6
6	ata-MIR9672-p3	TRINITY_DN29535_c0_g1	2351	2372	2363	-39.7	-26.1	0.657431	9
6	ata-MIR9672-p3	TRINITY_DN2998_c0_g1	622	642	633	-39.7	-26.4	0.664987	9.5
7	ata-MIR9674a-p5_2ss18AT19CT	TRINITY_DN11176_c0_g1	25	43	34	-30.1	-19.6	0.651163	7
7	ata-MIR9674a-p5_2ss18AT19CT	TRINITY_DN11665_c0_g1	535	555	546	-30.1	-23.1	0.767442	9.5
7	ata-MIR9674a-p5_2ss18AT19CT	TRINITY_DN12692_c0_g2	474	491	483	-30.1	-20.5	0.681063	6.5
7	ata-MIR9674a-p5_2ss18AT19CT	TRINITY_DN12908_c0_g1	1613	1635	1625	-30.1	-19.6	0.651163	11.5
7	ata-MIR9674a-p5_2ss18AT19CT	TRINITY_DN13438_c0_g2	2108	2127	2117	-30.1	-20.6	0.684385	7
7	ata-MIR9674a-p5_2ss18AT19CT	TRINITY_DN13506_c0_g1	599	615	607	-30.1	-20.7	0.687708	5
7	ata-MIR9674a-p5_2ss18AT19CT	TRINITY_DN13705_c0_g2	545	564	555	-30.1	-20.8	0.69103	6
7	ata-MIR9674a-p5_2ss18AT19CT	TRINITY_DN13885_c0_g1	1450	1467	1458	-30.1	-21.2	0.704319	4
7	ata-MIR9674a-p5_2ss18AT19CT	TRINITY_DN14179_c0_g7	1149	1168	1158	-30.1	-19.7	0.654485	7
7	ata-MIR9674a-p5_2ss18AT19CT	TRINITY_DN14313_c0_g3	659	676	668	-30.1	-19.9	0.66113	7
7	ata-MIR9674a-p5_2ss18AT19CT	TRINITY_DN14380_c0_g1	1934	1951	1943	-30.1	-20.3	0.674419	6.5
7	ata-MIR9674a-p5_2ss18AT19CT	TRINITY_DN14504_c0_g1	1865	1883	1874	-30.1	-19.8	0.657807	8.5
7	ata-MIR9674a-p5_2ss18AT19CT	TRINITY_DN14623_c1_g5	74	91	82	-30.1	-20.5	0.681063	5.5
7	ata-MIR9674a-p5_2ss18AT19CT	TRINITY_DN14875_c0_g1	2292	2312	2303	-30.1	-21.1	0.700997	11
7	ata-MIR9674a-p5_2ss18AT19CT	TRINITY_DN15094_c0_g1	4202	4221	4211	-30.1	-19.9	0.66113	12.5
7	ata-MIR9674a-p5_2ss18AT19CT	TRINITY_DN15182_c0_g2	569	585	578	-30.1	-21	0.697674	7
7	ata-MIR9674a-p5_2ss18AT19CT	TRINITY_DN15225_c0_g2	501	525	510	-30.1	-19.6	0.651163	20.5
7	ata-MIR9674a-p5_2ss18AT19CT	TRINITY_DN15307_c0_g6	1541	1562	1551	-30.1	-20.2	0.671096	9
7	ata-MIR9674a-p5_2ss18AT19CT	TRINITY_DN15374_c1_g8	519	536	528	-30.1	-19.7	0.654485	9.5
7	ata-MIR9674a-p5_2ss18AT19CT	TRINITY_DN15405_c2_g5	682	706	697	-30.1	-19.6	0.651163	18.5
7	ata-MIR9674a-p5_2ss18AT19CT	TRINITY_DN15405_c2_g5	800	823	814	-30.1	-19.8	0.657807	15.5
7	ata-MIR9674a-p5_2ss18AT19CT	TRINITY_DN15489_c1_g6	125	143	134	-30.1	-21	0.697674	7
7	ata-MIR9674a-p5_2ss18AT19CT	TRINITY_DN15523_c3_g3	1449	1469	1460	-30.1	-20.88	0.693688	8.5
7	ata-MIR9674a-p5_2ss18AT19CT	TRINITY_DN15535_c2_g3	522	545	536	-30.1	-20.4	0.677741	10
7	ata-MIR9674a-p5_2ss18AT19CT	TRINITY_DN15536_c0_g1	3251	3271	3260	-30.1	-20.28	0.673754	14
7	ata-MIR9674a-p5_2ss18AT19CT	TRINITY_DN15565_c0_g1	2796	2815	2806	-30.1	-19.6	0.651163	10.5
7	ata-MIR9674a-p5_2ss18AT19CT	TRINITY_DN15587_c0_g3	157	176	167	-30.1	-20.5	0.681063	11
7	ata-MIR9674a-p5_2ss18AT19CT	TRINITY_DN15587_c0_g3	202	221	212	-30.1	-20.6	0.684385	9.5
7	ata-MIR9674a-p5_2ss18AT19CT	TRINITY_DN15599_c0_g1	2309	2326	2317	-30.1	-21.5	0.714286	6.5
7	ata-MIR9674a-p5_2ss18AT19CT	TRINITY_DN15599_c0_g1	2363	2380	2371	-30.1	-21.5	0.714286	6.5
7	ata-MIR9674a-p5_2ss18AT19CT	TRINITY_DN15611_c0_g1	2265	2287	2274	-30.1	-23.2	0.770764	10.5
7	ata-MIR9674a-p5_2ss18AT19CT	TRINITY_DN15643_c0_g1	390	412	399	-30.1	-20.1	0.667774	15
7	ata-MIR9674a-p5_2ss18AT19CT	TRINITY_DN15709_c0_g1	3713	3731	3723	-30.1	-19.8	0.657807	6.5
7	ata-MIR9674a-p5_2ss18AT19CT	TRINITY_DN15841_c0_g2	394	416	404	-30.1	-19.6	0.651163	11
7	ata-MIR9674a-p5_2ss18AT19CT	TRINITY_DN15855_c0_g4	1155	1177	1168	-30.1	-20.2	0.671096	12.5
7	ata-MIR9674a-p5_2ss18AT19CT	TRINITY_DN15903_c1_g9	1099	1117	1108	-30.1	-19.9	0.66113	11
7	ata-MIR9674a-p5_2ss18AT19CT	TRINITY_DN15930_c0_g3	588	604	596	-30.1	-19.7	0.654485	6
7	ata-MIR9674a-p5_2ss18AT19CT	TRINITY_DN16023_c0_g1	487	507	498	-30.1	-21	0.697674	9
7	ata-MIR9674a-p5_2ss18AT19CT	TRINITY_DN16058_c0_g3	470	490	479	-30.1	-23.9	0.79402	8.5
7	ata-MIR9674a-p5_2ss18AT19CT	TRINITY_DN16218_c0_g6	1203	1221	1212	-30.1	-20.6	0.684385	7
7	ata-MIR9674a-p5_2ss18AT19CT	TRINITY_DN16266_c2_g4	294	311	302	-30.1	-19.7	0.654485	6.5
7	ata-MIR9674a-p5_2ss18AT19CT	TRINITY_DN16351_c0_g4	2013	2033	2024	-30.1	-21.7	0.72093	10
7	ata-MIR9674a-p5_2ss18AT19CT	TRINITY_DN16372_c1_g1	2089	2108	2099	-30.1	-20.3	0.674419	7.5
7	ata-MIR9674a-p5_2ss18AT19CT	TRINITY_DN16380_c1_g6	3002	3021	3012	-30.1	-22.2	0.737542	5
7	ata-MIR9674a-p5_2ss18AT19CT	TRINITY_DN16460_c0_g3	1299	1322	1308	-30.1	-20.3	0.674419	15.5
7	ata-MIR9674a-p5_2ss18AT19CT	TRINITY_DN16498_c2_g1	1804	1821	1812	-30.1	-19.7	0.654485	6
7	ata-MIR9674a-p5_2ss18AT19CT	TRINITY_DN16544_c1_g8	531	552	540	-30.1	-23.6	0.784053	9.5
7	ata-MIR9674a-p5_2ss18AT19CT	TRINITY_DN16630_c0_g4	202	220	211	-30.1	-19.7	0.654485	11.5
7	ata-MIR9674a-p5_2ss18AT19CT	TRINITY_DN16677_c0_g1	2206	2225	2216	-30.1	-19.8	0.657807	10
7	ata-MIR9674a-p5_2ss18AT19CT	TRINITY_DN16685_c0_g5	770	787	778	-30.1	-24.5	0.813953	3
7	ata-MIR9674a-p5_2ss18AT19CT	TRINITY_DN16700_c0_g2	970	987	979	-30.1	-20.5	0.681063	7.5
7	ata-MIR9674a-p5_2ss18AT19CT	TRINITY_DN16708_c0_g1	232	252	242	-30.1	-20.5	0.681063	8
7	ata-MIR9674a-p5_2ss18AT19CT	TRINITY_DN16741_c0_g1	667	693	684	-30.1	-20.1	0.667774	21.5
7	ata-MIR9674a-p5_2ss18AT19CT	TRINITY_DN16756_c0_g5	820	839	830	-30.1	-19.8	0.657807	5.5
7	ata-MIR9674a-p5_2ss18AT19CT	TRINITY_DN16884_c0_g2	2	21	12	-30.1	-20.1	0.667774	10
7	ata-MIR9674a-p5_2ss18AT19CT	TRINITY_DN16912_c0_g1	1910	1930	1919	-30.1	-19.78	0.657143	13
7	ata-MIR9674a-p5_2ss18AT19CT	TRINITY_DN16946_c0_g1	75	90	84	-30.1	-19.8	0.657807	7.5
7	ata-MIR9674a-p5_2ss18AT19CT	TRINITY_DN17022_c0_g1	582	598	590	-30.1	-21.3	0.707641	3.5
7	ata-MIR9674a-p5_2ss18AT19CT	TRINITY_DN17022_c0_g7	295	313	304	-30.1	-19.7	0.654485	5.5
7	ata-MIR9674a-p5_2ss18AT19CT	TRINITY_DN17036_c0_g1	2626	2643	2635	-30.1	-19.9	0.66113	8.5
7	ata-MIR9674a-p5_2ss18AT19CT	TRINITY_DN17042_c0_g4	485	507	498	-30.1	-23.2	0.770764	10
7	ata-MIR9674a-p5_2ss18AT19CT	TRINITY_DN17064_c1_g3	808	825	816	-30.1	-21.2	0.704319	4.5
7	ata-MIR9674a-p5_2ss18AT19CT	TRINITY_DN17121_c1_g3	449	466	458	-30.1	-19.8	0.657807	9.5
7	ata-MIR9674a-p5_2ss18AT19CT	TRINITY_DN17140_c0_g1	1701	1718	1709	-30.1	-19.9	0.66113	5
7	ata-MIR9674a-p5_2ss18AT19CT	TRINITY_DN17145_c0_g4	57	73	65	-30.1	-20.2	0.671096	5
7	ata-MIR9674a-p5_2ss18AT19CT	TRINITY_DN17162_c0_g2	2573	2592	2583	-30.1	-20.8	0.69103	7.5
7	ata-MIR9674a-p5_2ss18AT19CT	TRINITY_DN17232_c0_g4	682	701	692	-30.1	-19.8	0.657807	8
7	ata-MIR9674a-p5_2ss18AT19CT	TRINITY_DN17269_c1_g6	767	784	776	-30.1	-21.9	0.727575	6.5
7	ata-MIR9674a-p5_2ss18AT19CT	TRINITY_DN17293_c2_g1	1180	1197	1188	-30.1	-21.4	0.710963	6.5
7	ata-MIR9674a-p5_2ss18AT19CT	TRINITY_DN17339_c0_g3	2004	2024	2015	-30.1	-22.3	0.740864	7
7	ata-MIR9674a-p5_2ss18AT19CT	TRINITY_DN17362_c0_g2	3693	3711	3703	-30.1	-20.6	0.684385	6.5
7	ata-MIR9674a-p5_2ss18AT19CT	TRINITY_DN17373_c0_g7	611	629	620	-30.1	-20.6	0.684385	10.5
7	ata-MIR9674a-p5_2ss18AT19CT	TRINITY_DN17425_c0_g2	508	528	519	-30.1	-20	0.664452	12
7	ata-MIR9674a-p5_2ss18AT19CT	TRINITY_DN17428_c0_g2	580	598	589	-30.1	-21.3	0.707641	8
7	ata-MIR9674a-p5_2ss18AT19CT	TRINITY_DN17438_c0_g9	106	125	115	-30.1	-20.6	0.684385	7
7	ata-MIR9674a-p5_2ss18AT19CT	TRINITY_DN17463_c0_g6	881	901	890	-30.1	-21.1	0.700997	10
7	ata-MIR9674a-p5_2ss18AT19CT	TRINITY_DN17583_c0_g2	997	1015	1006	-30.1	-19.7	0.654485	8.5
7	ata-MIR9674a-p5_2ss18AT19CT	TRINITY_DN17599_c0_g1	479	497	488	-30.1	-20.5	0.681063	9
7	ata-MIR9674a-p5_2ss18AT19CT	TRINITY_DN17610_c3_g3	822	848	833	-30.1	-20.2	0.671096	15
7	ata-MIR9674a-p5_2ss18AT19CT	TRINITY_DN17660_c0_g1	1420	1437	1428	-30.1	-20.7	0.687708	5.5
7	ata-MIR9674a-p5_2ss18AT19CT	TRINITY_DN17740_c1_g3	172	190	181	-30.1	-24	0.797342	6
7	ata-MIR9674a-p5_2ss18AT19CT	TRINITY_DN17747_c0_g1	200	219	210	-30.1	-22.1	0.734219	8
7	ata-MIR9674a-p5_2ss18AT19CT	TRINITY_DN17802_c2_g3	969	989	978	-30.1	-22	0.730897	8.5
7	ata-MIR9674a-p5_2ss18AT19CT	TRINITY_DN17811_c0_g1	766	783	775	-30.1	-19.9	0.66113	8.5
7	ata-MIR9674a-p5_2ss18AT19CT	TRINITY_DN17856_c0_g1	571	594	580	-30.1	-19.6	0.651163	16.5
7	ata-MIR9674a-p5_2ss18AT19CT	TRINITY_DN17858_c1_g3	985	1001	993	-30.1	-19.9	0.66113	6
7	ata-MIR9674a-p5_2ss18AT19CT	TRINITY_DN17908_c0_g2	331	349	340	-30.1	-23.2	0.770764	6.5
7	ata-MIR9674a-p5_2ss18AT19CT	TRINITY_DN17912_c1_g2	461	479	470	-30.1	-28.6	0.950166	3.5
7	ata-MIR9674a-p5_2ss18AT19CT	TRINITY_DN17924_c0_g7	1970	1989	1980	-30.1	-20.3	0.674419	8.5
7	ata-MIR9674a-p5_2ss18AT19CT	TRINITY_DN17933_c0_g4	1450	1466	1457	-30.1	-19.6	0.651163	7.5
7	ata-MIR9674a-p5_2ss18AT19CT	TRINITY_DN17978_c1_g3	807	826	817	-30.1	-20	0.664452	10
7	ata-MIR9674a-p5_2ss18AT19CT	TRINITY_DN18057_c0_g2	36	55	46	-30.1	-20.3	0.674419	12
7	ata-MIR9674a-p5_2ss18AT19CT	TRINITY_DN18077_c0_g1	2659	2677	2668	-30.1	-20.5	0.681063	8
7	ata-MIR9674a-p5_2ss18AT19CT	TRINITY_DN18104_c1_g8	138	158	148	-30.1	-19.6	0.651163	5
7	ata-MIR9674a-p5_2ss18AT19CT	TRINITY_DN18246_c0_g1	4478	4500	4487	-30.1	-20.3	0.674419	14
7	ata-MIR9674a-p5_2ss18AT19CT	TRINITY_DN18291_c0_g5	242	262	251	-30.1	-20	0.664452	8
7	ata-MIR9674a-p5_2ss18AT19CT	TRINITY_DN18422_c1_g3	2134	2153	2144	-30.1	-19.9	0.66113	9
7	ata-MIR9674a-p5_2ss18AT19CT	TRINITY_DN18433_c1_g1	1079	1102	1088	-30.1	-20.12	0.668439	16
7	ata-MIR9674a-p5_2ss18AT19CT	TRINITY_DN18488_c0_g1	1950	1967	1959	-30.1	-21.6	0.717608	9
7	ata-MIR9674a-p5_2ss18AT19CT	TRINITY_DN18512_c1_g8	1762	1781	1772	-30.1	-20.2	0.671096	6.5
7	ata-MIR9674a-p5_2ss18AT19CT	TRINITY_DN18615_c0_g4	1576	1593	1585	-30.1	-21.8	0.724252	9.5
7	ata-MIR9674a-p5_2ss18AT19CT	TRINITY_DN18631_c4_g2	976	994	985	-30.1	-24.2	0.803987	9.5
7	ata-MIR9674a-p5_2ss18AT19CT	TRINITY_DN18666_c0_g5	805	824	815	-30.1	-21.3	0.707641	10
7	ata-MIR9674a-p5_2ss18AT19CT	TRINITY_DN18672_c0_g2	2802	2820	2810	-30.1	-20.6	0.684385	4
7	ata-MIR9674a-p5_2ss18AT19CT	TRINITY_DN18716_c0_g1	1947	1964	1955	-30.1	-20.5	0.681063	5.5
7	ata-MIR9674a-p5_2ss18AT19CT	TRINITY_DN18761_c3_g6	793	810	801	-30.1	-19.6	0.651163	9
7	ata-MIR9674a-p5_2ss18AT19CT	TRINITY_DN19066_c0_g3	1083	1101	1092	-30.1	-19.9	0.66113	10
7	ata-MIR9674a-p5_2ss18AT19CT	TRINITY_DN19186_c1_g3	2602	2621	2612	-30.1	-20.1	0.667774	9.5
7	ata-MIR9674a-p5_2ss18AT19CT	TRINITY_DN19304_c0_g4	928	948	937	-30.1	-20.7	0.687708	13
7	ata-MIR9674a-p5_2ss18AT19CT	TRINITY_DN19452_c2_g1	448	469	457	-30.1	-20.1	0.667774	12.5
7	ata-MIR9674a-p5_2ss18AT19CT	TRINITY_DN19463_c0_g1	1927	1946	1937	-30.1	-21	0.697674	9
7	ata-MIR9674a-p5_2ss18AT19CT	TRINITY_DN19496_c0_g1	2120	2141	2130	-30.1	-20.3	0.674419	8.5
7	ata-MIR9674a-p5_2ss18AT19CT	TRINITY_DN19496_c0_g3	1382	1400	1391	-30.1	-19.7	0.654485	7
7	ata-MIR9674a-p5_2ss18AT19CT	TRINITY_DN19583_c0_g1	520	537	529	-30.1	-23	0.76412	6
7	ata-MIR9674a-p5_2ss18AT19CT	TRINITY_DN19622_c1_g5	3373	3401	3382	-30.1	-19.8	0.657807	26.5
7	ata-MIR9674a-p5_2ss18AT19CT	TRINITY_DN19632_c2_g3	635	652	644	-30.1	-21.8	0.724252	6.5
7	ata-MIR9674a-p5_2ss18AT19CT	TRINITY_DN19683_c0_g1	2519	2539	2528	-30.1	-22.2	0.737542	9
7	ata-MIR9674a-p5_2ss18AT19CT	TRINITY_DN19709_c0_g1	541	558	550	-30.1	-21.8	0.724252	10
7	ata-MIR9674a-p5_2ss18AT19CT	TRINITY_DN19737_c3_g5	370	388	379	-30.1	-21.2	0.704319	9
7	ata-MIR9674a-p5_2ss18AT19CT	TRINITY_DN19773_c0_g1	792	811	801	-30.1	-19.7	0.654485	11
7	ata-MIR9674a-p5_2ss18AT19CT	TRINITY_DN19774_c0_g2	99	119	108	-30.1	-21.5	0.714286	9
7	ata-MIR9674a-p5_2ss18AT19CT	TRINITY_DN19791_c0_g1	938	957	948	-30.1	-20.8	0.69103	7.5
7	ata-MIR9674a-p5_2ss18AT19CT	TRINITY_DN19840_c1_g2	489	505	496	-30.1	-22.2	0.737542	3.5
7	ata-MIR9674a-p5_2ss18AT19CT	TRINITY_DN19874_c0_g7	1300	1317	1308	-30.1	-21.3	0.707641	5
7	ata-MIR9674a-p5_2ss18AT19CT	TRINITY_DN19889_c1_g2	2946	2970	2955	-30.1	-22.7	0.754153	14
7	ata-MIR9674a-p5_2ss18AT19CT	TRINITY_DN19901_c0_g5	309	327	317	-30.1	-20.3	0.674419	7
7	ata-MIR9674a-p5_2ss18AT19CT	TRINITY_DN19975_c2_g7	3380	3398	3389	-30.1	-21.1	0.700997	10
7	ata-MIR9674a-p5_2ss18AT19CT	TRINITY_DN20009_c1_g1	683	701	692	-30.1	-25.6	0.850498	7
7	ata-MIR9674a-p5_2ss18AT19CT	TRINITY_DN20071_c1_g3	2	19	10	-30.1	-21.5	0.714286	6.5
7	ata-MIR9674a-p5_2ss18AT19CT	TRINITY_DN20085_c0_g3	197	214	206	-30.1	-20	0.664452	10
7	ata-MIR9674a-p5_2ss18AT19CT	TRINITY_DN20157_c2_g1	1309	1326	1317	-30.1	-23.5	0.780731	6.5
7	ata-MIR9674a-p5_2ss18AT19CT	TRINITY_DN20186_c0_g1	1180	1198	1189	-30.1	-20.1	0.667774	8
7	ata-MIR9674a-p5_2ss18AT19CT	TRINITY_DN20191_c0_g2	295	315	306	-30.1	-20.5	0.681063	11
7	ata-MIR9674a-p5_2ss18AT19CT	TRINITY_DN20272_c0_g2	599	616	607	-30.1	-22.3	0.740864	7
7	ata-MIR9674a-p5_2ss18AT19CT	TRINITY_DN20300_c0_g2	94	114	104	-30.1	-22.7	0.754153	6
7	ata-MIR9674a-p5_2ss18AT19CT	TRINITY_DN20307_c0_g1	253	271	262	-30.1	-20.8	0.69103	10.5
7	ata-MIR9674a-p5_2ss18AT19CT	TRINITY_DN20336_c0_g3	506	524	515	-30.1	-24.5	0.813953	6.5
7	ata-MIR9674a-p5_2ss18AT19CT	TRINITY_DN20462_c0_g1	358	378	367	-30.1	-19.8	0.657807	11.5
7	ata-MIR9674a-p5_2ss18AT19CT	TRINITY_DN20543_c1_g1	694	711	703	-30.1	-20.2	0.671096	9.5
7	ata-MIR9674a-p5_2ss18AT19CT	TRINITY_DN20573_c0_g1	1162	1190	1171	-30.1	-20.3	0.674419	24
7	ata-MIR9674a-p5_2ss18AT19CT	TRINITY_DN20648_c1_g7	557	575	566	-30.1	-20.5	0.681063	7.5
7	ata-MIR9674a-p5_2ss18AT19CT	TRINITY_DN20671_c2_g3	1419	1436	1427	-30.1	-20.5	0.681063	6
7	ata-MIR9674a-p5_2ss18AT19CT	TRINITY_DN20711_c0_g2	946	972	963	-30.1	-21.1	0.700997	21.5
7	ata-MIR9674a-p5_2ss18AT19CT	TRINITY_DN20731_c1_g1	155	178	169	-30.1	-20.4	0.677741	13
7	ata-MIR9674a-p5_2ss18AT19CT	TRINITY_DN20733_c0_g2	1227	1253	1236	-30.1	-21.4	0.710963	20
7	ata-MIR9674a-p5_2ss18AT19CT	TRINITY_DN20744_c0_g6	705	724	714	-30.1	-20.9	0.694352	9.5
7	ata-MIR9674a-p5_2ss18AT19CT	TRINITY_DN20763_c0_g9	871	891	882	-30.1	-19.6	0.651163	10.5
7	ata-MIR9674a-p5_2ss18AT19CT	TRINITY_DN20775_c1_g2	2817	2834	2825	-30.1	-20.5	0.681063	8
7	ata-MIR9674a-p5_2ss18AT19CT	TRINITY_DN20795_c1_g2	565	587	577	-30.1	-19.6	0.651163	9
7	ata-MIR9674a-p5_2ss18AT19CT	TRINITY_DN20827_c1_g7	2311	2329	2320	-30.1	-19.7	0.654485	7.5
7	ata-MIR9674a-p5_2ss18AT19CT	TRINITY_DN20840_c1_g8	162	185	171	-30.1	-20.1	0.667774	13.5
7	ata-MIR9674a-p5_2ss18AT19CT	TRINITY_DN20936_c0_g1	1024	1046	1033	-30.1	-20.1	0.667774	13
7	ata-MIR9674a-p5_2ss18AT19CT	TRINITY_DN21046_c0_g3	2580	2598	2589	-30.1	-22.9	0.760797	6
7	ata-MIR9674a-p5_2ss18AT19CT	TRINITY_DN21108_c1_g3	1161	1179	1170	-30.1	-20.9	0.694352	10
7	ata-MIR9674a-p5_2ss18AT19CT	TRINITY_DN21131_c0_g3	1444	1461	1453	-30.1	-21.8	0.724252	7
7	ata-MIR9674a-p5_2ss18AT19CT	TRINITY_DN21182_c0_g7	728	746	737	-30.1	-21.3	0.707641	10.5
7	ata-MIR9674a-p5_2ss18AT19CT	TRINITY_DN21260_c2_g5	1577	1595	1586	-30.1	-23	0.76412	7
7	ata-MIR9674a-p5_2ss18AT19CT	TRINITY_DN21264_c1_g6	915	936	924	-30.1	-21	0.697674	13
7	ata-MIR9674a-p5_2ss18AT19CT	TRINITY_DN21303_c2_g1	743	760	752	-30.1	-21.6	0.717608	7
7	ata-MIR9674a-p5_2ss18AT19CT	TRINITY_DN21320_c0_g4	582	600	591	-30.1	-21.8	0.724252	3
7	ata-MIR9674a-p5_2ss18AT19CT	TRINITY_DN21411_c0_g7	1045	1062	1054	-30.1	-19.9	0.66113	7
7	ata-MIR9674a-p5_2ss18AT19CT	TRINITY_DN21411_c0_g7	1490	1510	1498	-30.1	-19.8	0.657807	9.5
7	ata-MIR9674a-p5_2ss18AT19CT	TRINITY_DN21412_c0_g2	169	189	178	-30.1	-19.8	0.657807	12
7	ata-MIR9674a-p5_2ss18AT19CT	TRINITY_DN21467_c0_g3	178	198	188	-30.1	-19.9	0.66113	7.5
7	ata-MIR9674a-p5_2ss18AT19CT	TRINITY_DN21552_c0_g5	2162	2180	2171	-30.1	-20.4	0.677741	8
7	ata-MIR9674a-p5_2ss18AT19CT	TRINITY_DN21640_c0_g2	2823	2841	2832	-30.1	-20.5	0.681063	10.5
7	ata-MIR9674a-p5_2ss18AT19CT	TRINITY_DN21689_c0_g1	761	780	771	-30.1	-22.2	0.737542	8
7	ata-MIR9674a-p5_2ss18AT19CT	TRINITY_DN21772_c1_g1	2548	2568	2559	-30.1	-19.9	0.66113	12.5
7	ata-MIR9674a-p5_2ss18AT19CT	TRINITY_DN21772_c1_g1	3269	3298	3289	-30.1	-19.9	0.66113	25.5
7	ata-MIR9674a-p5_2ss18AT19CT	TRINITY_DN21899_c0_g1	585	608	599	-30.1	-19.6	0.651163	9.5
7	ata-MIR9674a-p5_2ss18AT19CT	TRINITY_DN21948_c0_g1	1842	1861	1851	-30.1	-23.1	0.767442	8.5
7	ata-MIR9674a-p5_2ss18AT19CT	TRINITY_DN21972_c0_g4	788	806	797	-30.1	-24.3	0.807309	9
7	ata-MIR9674a-p5_2ss18AT19CT	TRINITY_DN21973_c2_g4	375	392	384	-30.1	-19.7	0.654485	11
7	ata-MIR9674a-p5_2ss18AT19CT	TRINITY_DN21992_c0_g2	2437	2456	2447	-30.1	-19.9	0.66113	8
7	ata-MIR9674a-p5_2ss18AT19CT	TRINITY_DN22120_c1_g1	1133	1153	1142	-30.1	-20.1	0.667774	10.5
7	ata-MIR9674a-p5_2ss18AT19CT	TRINITY_DN22264_c1_g2	1256	1275	1265	-30.1	-20.3	0.674419	11
7	ata-MIR9674a-p5_2ss18AT19CT	TRINITY_DN22300_c0_g9	397	415	405	-30.1	-21.8	0.724252	4
7	ata-MIR9674a-p5_2ss18AT19CT	TRINITY_DN22352_c1_g1	1165	1187	1174	-30.1	-19.8	0.657807	13
7	ata-MIR9674a-p5_2ss18AT19CT	TRINITY_DN22523_c0_g2	3881	3901	3892	-30.1	-20.4	0.677741	8.5
7	ata-MIR9674a-p5_2ss18AT19CT	TRINITY_DN22558_c0_g3	1329	1348	1339	-30.1	-21.8	0.724252	5.5
7	ata-MIR9674a-p5_2ss18AT19CT	TRINITY_DN22597_c0_g1	5	22	14	-30.1	-20.6	0.684385	10
7	ata-MIR9674a-p5_2ss18AT19CT	TRINITY_DN22657_c0_g1	1859	1876	1867	-30.1	-19.7	0.654485	6.5
7	ata-MIR9674a-p5_2ss18AT19CT	TRINITY_DN22666_c1_g5	1828	1850	1841	-30.1	-20.3	0.674419	9
7	ata-MIR9674a-p5_2ss18AT19CT	TRINITY_DN22682_c0_g2	1054	1073	1064	-30.1	-19.9	0.66113	9
7	ata-MIR9674a-p5_2ss18AT19CT	TRINITY_DN22686_c0_g4	412	433	421	-30.1	-20.3	0.674419	12
7	ata-MIR9674a-p5_2ss18AT19CT	TRINITY_DN22759_c0_g3	134	152	143	-30.1	-23.9	0.79402	6
7	ata-MIR9674a-p5_2ss18AT19CT	TRINITY_DN22836_c2_g3	2984	3003	2994	-30.1	-19.8	0.657807	9.5
7	ata-MIR9674a-p5_2ss18AT19CT	TRINITY_DN22859_c1_g2	3164	3182	3174	-30.1	-19.8	0.657807	7
7	ata-MIR9674a-p5_2ss18AT19CT	TRINITY_DN22868_c0_g2	232	251	241	-30.1	-22.2	0.737542	8
7	ata-MIR9674a-p5_2ss18AT19CT	TRINITY_DN22871_c0_g1	563	584	572	-30.1	-19.72	0.65515	16
7	ata-MIR9674a-p5_2ss18AT19CT	TRINITY_DN22930_c0_g1	571	588	580	-30.1	-20.1	0.667774	7.5
7	ata-MIR9674a-p5_2ss18AT19CT	TRINITY_DN23013_c1_g6	2253	2276	2262	-30.1	-20.6	0.684385	13.5
7	ata-MIR9674a-p5_2ss18AT19CT	TRINITY_DN23094_c0_g1	1674	1699	1690	-30.1	-19.9	0.66113	20
7	ata-MIR9674a-p5_2ss18AT19CT	TRINITY_DN23120_c0_g1	2286	2304	2295	-30.1	-22.7	0.754153	3
7	ata-MIR9674a-p5_2ss18AT19CT	TRINITY_DN23243_c0_g2	1127	1146	1137	-30.1	-20.7	0.687708	7
7	ata-MIR9674a-p5_2ss18AT19CT	TRINITY_DN23292_c0_g1	833	853	844	-30.1	-19.7	0.654485	11.5
7	ata-MIR9674a-p5_2ss18AT19CT	TRINITY_DN23398_c0_g1	2173	2192	2183	-30.1	-22.9	0.760797	8.5
7	ata-MIR9674a-p5_2ss18AT19CT	TRINITY_DN23444_c0_g1	2945	2962	2953	-30.1	-21.2	0.704319	4.5
7	ata-MIR9674a-p5_2ss18AT19CT	TRINITY_DN23457_c0_g2	3317	3334	3326	-30.1	-24.9	0.827243	4
7	ata-MIR9674a-p5_2ss18AT19CT	TRINITY_DN23482_c0_g2	459	476	467	-30.1	-19.6	0.651163	9
7	ata-MIR9674a-p5_2ss18AT19CT	TRINITY_DN23482_c0_g2	498	527	518	-30.1	-19.9	0.66113	16.5
7	ata-MIR9674a-p5_2ss18AT19CT	TRINITY_DN23512_c0_g1	798	817	808	-30.1	-23.3	0.774086	6
7	ata-MIR9674a-p5_2ss18AT19CT	TRINITY_DN23581_c0_g1	1390	1407	1399	-30.1	-19.6	0.651163	11
7	ata-MIR9674a-p5_2ss18AT19CT	TRINITY_DN23682_c0_g1	475	494	484	-30.1	-20.2	0.671096	11.5
7	ata-MIR9674a-p5_2ss18AT19CT	TRINITY_DN23730_c0_g4	1062	1082	1073	-30.1	-20.2	0.671096	9
7	ata-MIR9674a-p5_2ss18AT19CT	TRINITY_DN23756_c0_g1	1914	1932	1924	-30.1	-20.4	0.677741	6
7	ata-MIR9674a-p5_2ss18AT19CT	TRINITY_DN23802_c0_g1	665	683	674	-30.1	-20	0.664452	7.5
7	ata-MIR9674a-p5_2ss18AT19CT	TRINITY_DN23837_c4_g2	757	781	766	-30.1	-20.5	0.681063	19
7	ata-MIR9674a-p5_2ss18AT19CT	TRINITY_DN23861_c0_g4	970	990	981	-30.1	-22.3	0.740864	8.5
7	ata-MIR9674a-p5_2ss18AT19CT	TRINITY_DN23953_c0_g2	829	846	838	-30.1	-21.1	0.700997	5
7	ata-MIR9674a-p5_2ss18AT19CT	TRINITY_DN23987_c0_g1	827	846	836	-30.1	-20.3	0.674419	12
7	ata-MIR9674a-p5_2ss18AT19CT	TRINITY_DN24028_c0_g1	722	741	732	-30.1	-21.4	0.710963	11.5
7	ata-MIR9674a-p5_2ss18AT19CT	TRINITY_DN24049_c0_g2	1354	1372	1364	-30.1	-19.6	0.651163	7
7	ata-MIR9674a-p5_2ss18AT19CT	TRINITY_DN24069_c0_g1	554	572	564	-30.1	-20.8	0.69103	5.5
7	ata-MIR9674a-p5_2ss18AT19CT	TRINITY_DN24138_c0_g3	1059	1077	1068	-30.1	-21.9	0.727575	7.5
7	ata-MIR9674a-p5_2ss18AT19CT	TRINITY_DN24224_c0_g3	952	969	961	-30.1	-21	0.697674	9
7	ata-MIR9674a-p5_2ss18AT19CT	TRINITY_DN24234_c0_g1	2349	2369	2360	-30.1	-20.7	0.687708	8.5
7	ata-MIR9674a-p5_2ss18AT19CT	TRINITY_DN24240_c0_g1	936	953	944	-30.1	-19.7	0.654485	7
7	ata-MIR9674a-p5_2ss18AT19CT	TRINITY_DN24260_c1_g5	2448	2465	2457	-30.1	-22	0.730897	8.5
7	ata-MIR9674a-p5_2ss18AT19CT	TRINITY_DN24331_c0_g3	24	43	34	-30.1	-21.6	0.717608	5.5
7	ata-MIR9674a-p5_2ss18AT19CT	TRINITY_DN24403_c0_g1	1959	1975	1968	-30.1	-22	0.730897	6
7	ata-MIR9674a-p5_2ss18AT19CT	TRINITY_DN24512_c0_g1	905	922	913	-30.1	-20.4	0.677741	6
7	ata-MIR9674a-p5_2ss18AT19CT	TRINITY_DN24519_c2_g1	1838	1855	1847	-30.1	-20.6	0.684385	9
7	ata-MIR9674a-p5_2ss18AT19CT	TRINITY_DN24537_c2_g2	1454	1472	1463	-30.1	-20.5	0.681063	6.5
7	ata-MIR9674a-p5_2ss18AT19CT	TRINITY_DN24544_c0_g1	1028	1050	1037	-30.1	-19.6	0.651163	12.5
7	ata-MIR9674a-p5_2ss18AT19CT	TRINITY_DN24574_c0_g2	1207	1224	1216	-30.1	-19.8	0.657807	8
7	ata-MIR9674a-p5_2ss18AT19CT	TRINITY_DN24607_c2_g2	183	201	192	-30.1	-23.6	0.784053	7
7	ata-MIR9674a-p5_2ss18AT19CT	TRINITY_DN24638_c1_g1	679	699	688	-30.1	-19.7	0.654485	13
7	ata-MIR9674a-p5_2ss18AT19CT	TRINITY_DN24644_c1_g1	106	124	115	-30.1	-20.3	0.674419	11
7	ata-MIR9674a-p5_2ss18AT19CT	TRINITY_DN24680_c0_g1	1260	1277	1269	-30.1	-19.6	0.651163	8
7	ata-MIR9674a-p5_2ss18AT19CT	TRINITY_DN24727_c0_g7	658	678	667	-30.1	-21	0.697674	8.5
7	ata-MIR9674a-p5_2ss18AT19CT	TRINITY_DN24812_c0_g1	5151	5167	5159	-30.1	-20.1	0.667774	5
7	ata-MIR9674a-p5_2ss18AT19CT	TRINITY_DN24813_c1_g1	800	818	809	-30.1	-20.1	0.667774	6.5
7	ata-MIR9674a-p5_2ss18AT19CT	TRINITY_DN24821_c3_g1	2103	2120	2111	-30.1	-20.6	0.684385	7.5
7	ata-MIR9674a-p5_2ss18AT19CT	TRINITY_DN24921_c0_g1	1620	1638	1629	-30.1	-23.8	0.790698	3.5
7	ata-MIR9674a-p5_2ss18AT19CT	TRINITY_DN24922_c0_g1	990	1012	1003	-30.1	-19.9	0.66113	15
7	ata-MIR9674a-p5_2ss18AT19CT	TRINITY_DN24977_c0_g2	426	443	434	-30.1	-20.9	0.694352	8.5
7	ata-MIR9674a-p5_2ss18AT19CT	TRINITY_DN24982_c1_g1	1949	1968	1959	-30.1	-21.7	0.72093	9.5
7	ata-MIR9674a-p5_2ss18AT19CT	TRINITY_DN25112_c2_g3	27	46	37	-30.1	-22	0.730897	5.5
7	ata-MIR9674a-p5_2ss18AT19CT	TRINITY_DN25127_c0_g1	1598	1615	1607	-30.1	-21.9	0.727575	7
7	ata-MIR9674a-p5_2ss18AT19CT	TRINITY_DN25275_c0_g1	1662	1680	1671	-30.1	-19.6	0.651163	7.5
7	ata-MIR9674a-p5_2ss18AT19CT	TRINITY_DN25383_c0_g4	2450	2468	2459	-30.1	-24.5	0.813953	8
7	ata-MIR9674a-p5_2ss18AT19CT	TRINITY_DN25416_c0_g4	745	764	755	-30.1	-19.8	0.657807	8.5
7	ata-MIR9674a-p5_2ss18AT19CT	TRINITY_DN25433_c0_g3	1501	1518	1510	-30.1	-19.6	0.651163	11
7	ata-MIR9674a-p5_2ss18AT19CT	TRINITY_DN25471_c0_g4	1475	1495	1485	-30.1	-19.7	0.654485	9
7	ata-MIR9674a-p5_2ss18AT19CT	TRINITY_DN25475_c1_g2	738	756	747	-30.1	-20.2	0.671096	8
7	ata-MIR9674a-p5_2ss18AT19CT	TRINITY_DN25676_c2_g10	1738	1756	1747	-30.1	-20.5	0.681063	6
7	ata-MIR9674a-p5_2ss18AT19CT	TRINITY_DN25685_c0_g1	2692	2710	2701	-30.1	-21	0.697674	8
7	ata-MIR9674a-p5_2ss18AT19CT	TRINITY_DN25690_c0_g6	1961	1978	1970	-30.1	-19.8	0.657807	10
7	ata-MIR9674a-p5_2ss18AT19CT	TRINITY_DN25763_c0_g2	2623	2643	2634	-30.1	-20	0.664452	5
7	ata-MIR9674a-p5_2ss18AT19CT	TRINITY_DN25770_c0_g3	647	665	656	-30.1	-22.3	0.740864	7
7	ata-MIR9674a-p5_2ss18AT19CT	TRINITY_DN25813_c0_g1	2602	2622	2611	-30.1	-21.9	0.727575	9
7	ata-MIR9674a-p5_2ss18AT19CT	TRINITY_DN25827_c0_g3	841	859	850	-30.1	-20	0.664452	8.5
7	ata-MIR9674a-p5_2ss18AT19CT	TRINITY_DN25877_c0_g2	1136	1155	1146	-30.1	-20.1	0.667774	9.5
7	ata-MIR9674a-p5_2ss18AT19CT	TRINITY_DN25950_c1_g2	1984	2000	1992	-30.1	-19.8	0.657807	5.5
7	ata-MIR9674a-p5_2ss18AT19CT	TRINITY_DN25978_c0_g3	107	126	118	-30.1	-20.2	0.671096	6.5
7	ata-MIR9674a-p5_2ss18AT19CT	TRINITY_DN26170_c0_g2	467	485	476	-30.1	-23.3	0.774086	8.5
7	ata-MIR9674a-p5_2ss18AT19CT	TRINITY_DN26177_c0_g8	769	787	778	-30.1	-20.2	0.671096	11
7	ata-MIR9674a-p5_2ss18AT19CT	TRINITY_DN26219_c0_g2	1322	1339	1330	-30.1	-19.8	0.657807	7.5
7	ata-MIR9674a-p5_2ss18AT19CT	TRINITY_DN26233_c1_g4	150	167	158	-30.1	-22.5	0.747508	7.5
7	ata-MIR9674a-p5_2ss18AT19CT	TRINITY_DN26315_c0_g4	1777	1795	1786	-30.1	-21.1	0.700997	8.5
7	ata-MIR9674a-p5_2ss18AT19CT	TRINITY_DN26440_c0_g1	647	665	656	-30.1	-21	0.697674	7
7	ata-MIR9674a-p5_2ss18AT19CT	TRINITY_DN26470_c3_g5	741	759	750	-30.1	-23.5	0.780731	10.5
7	ata-MIR9674a-p5_2ss18AT19CT	TRINITY_DN26511_c1_g7	1396	1416	1407	-30.1	-22.5	0.747508	9.5
7	ata-MIR9674a-p5_2ss18AT19CT	TRINITY_DN26560_c0_g2	435	452	444	-30.1	-22.1	0.734219	9
7	ata-MIR9674a-p5_2ss18AT19CT	TRINITY_DN26564_c0_g1	4286	4304	4295	-30.1	-23.7	0.787375	6.5
7	ata-MIR9674a-p5_2ss18AT19CT	TRINITY_DN26651_c1_g1	555	574	565	-30.1	-20.1	0.667774	8.5
7	ata-MIR9674a-p5_2ss18AT19CT	TRINITY_DN26686_c0_g1	1086	1103	1095	-30.1	-20.7	0.687708	10
7	ata-MIR9674a-p5_2ss18AT19CT	TRINITY_DN26698_c0_g1	1411	1429	1420	-30.1	-23.4	0.777409	7
7	ata-MIR9674a-p5_2ss18AT19CT	TRINITY_DN26718_c0_g1	594	612	602	-30.1	-20	0.664452	7
7	ata-MIR9674a-p5_2ss18AT19CT	TRINITY_DN26732_c0_g1	1045	1064	1055	-30.1	-19.7	0.654485	8
7	ata-MIR9674a-p5_2ss18AT19CT	TRINITY_DN26733_c1_g2	620	638	629	-30.1	-19.6	0.651163	10.5
7	ata-MIR9674a-p5_2ss18AT19CT	TRINITY_DN26789_c1_g3	1881	1899	1890	-30.1	-19.6	0.651163	10
7	ata-MIR9674a-p5_2ss18AT19CT	TRINITY_DN26829_c1_g2	199	220	208	-30.1	-21.9	0.727575	11.5
7	ata-MIR9674a-p5_2ss18AT19CT	TRINITY_DN26881_c1_g7	700	718	709	-30.1	-21.5	0.714286	9.5
7	ata-MIR9674a-p5_2ss18AT19CT	TRINITY_DN26911_c0_g1	1503	1519	1511	-30.1	-19.6	0.651163	6.5
7	ata-MIR9674a-p5_2ss18AT19CT	TRINITY_DN26943_c0_g1	1383	1401	1392	-30.1	-20.2	0.671096	10.5
7	ata-MIR9674a-p5_2ss18AT19CT	TRINITY_DN26972_c2_g7	1449	1466	1457	-30.1	-23.6	0.784053	5.5
7	ata-MIR9674a-p5_2ss18AT19CT	TRINITY_DN27082_c0_g1	184	203	194	-30.1	-23.4	0.777409	6
7	ata-MIR9674a-p5_2ss18AT19CT	TRINITY_DN27164_c0_g2	3537	3556	3546	-30.1	-23.7	0.787375	7.5
7	ata-MIR9674a-p5_2ss18AT19CT	TRINITY_DN27180_c0_g1	5616	5634	5625	-30.1	-20.9	0.694352	11
7	ata-MIR9674a-p5_2ss18AT19CT	TRINITY_DN27197_c0_g1	857	876	867	-30.1	-20	0.664452	8
7	ata-MIR9674a-p5_2ss18AT19CT	TRINITY_DN27347_c0_g2	1720	1737	1729	-30.1	-22.2	0.737542	7.5
7	ata-MIR9674a-p5_2ss18AT19CT	TRINITY_DN27372_c0_g1	5079	5097	5088	-30.1	-20.2	0.671096	5.5
7	ata-MIR9674a-p5_2ss18AT19CT	TRINITY_DN27389_c1_g6	1112	1130	1121	-30.1	-20.4	0.677741	11.5
7	ata-MIR9674a-p5_2ss18AT19CT	TRINITY_DN27400_c0_g4	968	986	977	-30.1	-20.4	0.677741	9
7	ata-MIR9674a-p5_2ss18AT19CT	TRINITY_DN27518_c0_g1	607	626	617	-30.1	-20.6	0.684385	10
7	ata-MIR9674a-p5_2ss18AT19CT	TRINITY_DN27609_c1_g3	338	360	348	-30.1	-19.7	0.654485	9.5
7	ata-MIR9674a-p5_2ss18AT19CT	TRINITY_DN27659_c0_g1	1773	1791	1783	-30.1	-20.8	0.69103	5.5
7	ata-MIR9674a-p5_2ss18AT19CT	TRINITY_DN27720_c1_g2	856	875	866	-30.1	-20.2	0.671096	5.5
7	ata-MIR9674a-p5_2ss18AT19CT	TRINITY_DN27722_c2_g6	218	240	227	-30.1	-19.68	0.653821	14
7	ata-MIR9674a-p5_2ss18AT19CT	TRINITY_DN27755_c1_g3	1548	1566	1557	-30.1	-20	0.664452	6.5
7	ata-MIR9674a-p5_2ss18AT19CT	TRINITY_DN27806_c2_g3	2764	2784	2773	-30.1	-22.1	0.734219	6
7	ata-MIR9674a-p5_2ss18AT19CT	TRINITY_DN27856_c0_g2	1320	1337	1328	-30.1	-22	0.730897	4.5
7	ata-MIR9674a-p5_2ss18AT19CT	TRINITY_DN27895_c0_g3	3756	3778	3767	-30.1	-19.7	0.654485	8
7	ata-MIR9674a-p5_2ss18AT19CT	TRINITY_DN27941_c0_g2	1262	1283	1274	-30.1	-20.42	0.678405	13
7	ata-MIR9674a-p5_2ss18AT19CT	TRINITY_DN28070_c0_g2	102	120	111	-30.1	-19.7	0.654485	10
7	ata-MIR9674a-p5_2ss18AT19CT	TRINITY_DN28074_c0_g4	306	323	314	-30.1	-23.6	0.784053	5.5
7	ata-MIR9674a-p5_2ss18AT19CT	TRINITY_DN28123_c1_g1	250	269	260	-30.1	-19.7	0.654485	7.5
7	ata-MIR9674a-p5_2ss18AT19CT	TRINITY_DN28141_c0_g1	1094	1112	1103	-30.1	-21.5	0.714286	9
7	ata-MIR9674a-p5_2ss18AT19CT	TRINITY_DN28171_c1_g4	165	187	178	-30.1	-20.96	0.696346	14.5
7	ata-MIR9674a-p5_2ss18AT19CT	TRINITY_DN28182_c1_g8	202	221	212	-30.1	-19.8	0.657807	8.5
7	ata-MIR9674a-p5_2ss18AT19CT	TRINITY_DN28196_c0_g1	1161	1179	1170	-30.1	-23.6	0.784053	6
7	ata-MIR9674a-p5_2ss18AT19CT	TRINITY_DN28199_c0_g2	1	19	10	-30.1	-20	0.664452	8.5
7	ata-MIR9674a-p5_2ss18AT19CT	TRINITY_DN28235_c1_g3	650	668	660	-30.1	-21.1	0.700997	5.5
7	ata-MIR9674a-p5_2ss18AT19CT	TRINITY_DN28290_c0_g1	2296	2314	2305	-30.1	-20.5	0.681063	8
7	ata-MIR9674a-p5_2ss18AT19CT	TRINITY_DN28308_c0_g1	2228	2248	2237	-30.1	-21.3	0.707641	10
7	ata-MIR9674a-p5_2ss18AT19CT	TRINITY_DN28398_c0_g2	583	604	592	-30.1	-20.3	0.674419	10
7	ata-MIR9674a-p5_2ss18AT19CT	TRINITY_DN28414_c0_g1	159	179	170	-30.1	-19.6	0.651163	6.5
7	ata-MIR9674a-p5_2ss18AT19CT	TRINITY_DN28416_c1_g1	616	634	625	-30.1	-20.8	0.69103	9.5
7	ata-MIR9674a-p5_2ss18AT19CT	TRINITY_DN28453_c0_g3	3	19	11	-30.1	-20.3	0.674419	5.5
7	ata-MIR9674a-p5_2ss18AT19CT	TRINITY_DN28619_c0_g1	3942	3960	3951	-30.1	-21.2	0.704319	8.5
7	ata-MIR9674a-p5_2ss18AT19CT	TRINITY_DN28622_c0_g1	2611	2629	2620	-30.1	-27.1	0.900332	4
7	ata-MIR9674a-p5_2ss18AT19CT	TRINITY_DN28629_c0_g1	476	495	486	-30.1	-19.9	0.66113	9.5
7	ata-MIR9674a-p5_2ss18AT19CT	TRINITY_DN28634_c3_g1	4429	4449	4439	-30.1	-22.1	0.734219	7
7	ata-MIR9674a-p5_2ss18AT19CT	TRINITY_DN28679_c1_g4	734	751	742	-30.1	-19.8	0.657807	7
7	ata-MIR9674a-p5_2ss18AT19CT	TRINITY_DN28729_c1_g2	151	168	159	-30.1	-20.2	0.671096	5.5
7	ata-MIR9674a-p5_2ss18AT19CT	TRINITY_DN28760_c0_g2	603	626	612	-30.1	-21.8	0.724252	16.5
7	ata-MIR9674a-p5_2ss18AT19CT	TRINITY_DN28765_c0_g1	1083	1101	1092	-30.1	-22	0.730897	8.5
7	ata-MIR9674a-p5_2ss18AT19CT	TRINITY_DN28765_c0_g2	167	185	176	-30.1	-22.5	0.747508	7.5
7	ata-MIR9674a-p5_2ss18AT19CT	TRINITY_DN28780_c0_g2	1860	1878	1869	-30.1	-22.8	0.757475	5.5
7	ata-MIR9674a-p5_2ss18AT19CT	TRINITY_DN28795_c1_g15	588	611	602	-30.1	-19.7	0.654485	12
7	ata-MIR9674a-p5_2ss18AT19CT	TRINITY_DN28795_c1_g15	698	716	707	-30.1	-21.4	0.710963	9.5
7	ata-MIR9674a-p5_2ss18AT19CT	TRINITY_DN28818_c0_g1	156	176	165	-30.1	-22.4	0.744186	10
7	ata-MIR9674a-p5_2ss18AT19CT	TRINITY_DN28818_c1_g4	1463	1481	1472	-30.1	-20.7	0.687708	12
7	ata-MIR9674a-p5_2ss18AT19CT	TRINITY_DN28838_c0_g3	1134	1153	1144	-30.1	-21.5	0.714286	10
7	ata-MIR9674a-p5_2ss18AT19CT	TRINITY_DN28858_c2_g1	1002	1023	1014	-30.1	-20.6	0.684385	5.5
7	ata-MIR9674a-p5_2ss18AT19CT	TRINITY_DN28912_c0_g1	3224	3242	3233	-30.1	-24	0.797342	3
7	ata-MIR9674a-p5_2ss18AT19CT	TRINITY_DN28916_c1_g2	871	889	880	-30.1	-20	0.664452	8
7	ata-MIR9674a-p5_2ss18AT19CT	TRINITY_DN28979_c0_g2	1157	1174	1165	-30.1	-22.1	0.734219	6
7	ata-MIR9674a-p5_2ss18AT19CT	TRINITY_DN29114_c0_g2	292	312	302	-30.1	-21.2	0.704319	6
7	ata-MIR9674a-p5_2ss18AT19CT	TRINITY_DN29248_c0_g2	357	375	366	-30.1	-20.6	0.684385	6
7	ata-MIR9674a-p5_2ss18AT19CT	TRINITY_DN29325_c0_g5	70	95	86	-30.1	-19.9	0.66113	13
7	ata-MIR9674a-p5_2ss18AT19CT	TRINITY_DN29332_c0_g1	528	546	537	-30.1	-21.4	0.710963	6
7	ata-MIR9674a-p5_2ss18AT19CT	TRINITY_DN29464_c5_g3	305	323	314	-30.1	-20.8	0.69103	10
7	ata-MIR9674a-p5_2ss18AT19CT	TRINITY_DN29535_c0_g1	1770	1789	1780	-30.1	-20.5	0.681063	9.5
7	ata-MIR9674a-p5_2ss18AT19CT	TRINITY_DN29547_c1_g1	717	737	727	-30.1	-21.6	0.717608	5.5
7	ata-MIR9674a-p5_2ss18AT19CT	TRINITY_DN29567_c1_g1	968	988	979	-30.1	-20.4	0.677741	6
7	ata-MIR9674a-p5_2ss18AT19CT	TRINITY_DN29584_c2_g6	1209	1228	1219	-30.1	-20.6	0.684385	9
7	ata-MIR9674a-p5_2ss18AT19CT	TRINITY_DN29651_c1_g4	1337	1355	1346	-30.1	-21.4	0.710963	5
7	ata-MIR9674a-p5_2ss18AT19CT	TRINITY_DN29677_c2_g1	1034	1050	1042	-30.1	-20.8	0.69103	4
7	ata-MIR9674a-p5_2ss18AT19CT	TRINITY_DN29746_c1_g1	397	415	406	-30.1	-22	0.730897	6
7	ata-MIR9674a-p5_2ss18AT19CT	TRINITY_DN29847_c1_g1	866	883	874	-30.1	-19.7	0.654485	8
7	ata-MIR9674a-p5_2ss18AT19CT	TRINITY_DN29861_c0_g1	1624	1642	1633	-30.1	-19.8	0.657807	7
7	ata-MIR9674a-p5_2ss18AT19CT	TRINITY_DN29868_c1_g5	74	96	83	-30.1	-20.06	0.666445	15
7	ata-MIR9674a-p5_2ss18AT19CT	TRINITY_DN29911_c0_g12	231	248	239	-30.1	-21.6	0.717608	5
7	ata-MIR9674a-p5_2ss18AT19CT	TRINITY_DN29935_c0_g1	612	630	621	-30.1	-22.6	0.750831	7
7	ata-MIR9674a-p5_2ss18AT19CT	TRINITY_DN29941_c2_g3	714	732	723	-30.1	-20	0.664452	10.5
7	ata-MIR9674a-p5_2ss18AT19CT	TRINITY_DN29946_c1_g2	363	382	372	-30.1	-21	0.697674	10.5
7	ata-MIR9674a-p5_2ss18AT19CT	TRINITY_DN2998_c0_g1	1174	1193	1182	-30.1	-20	0.664452	8
7	ata-MIR9674a-p5_2ss18AT19CT	TRINITY_DN3853_c0_g1	720	737	729	-30.1	-19.9	0.66113	9.5
7	ata-MIR9674a-p5_2ss18AT19CT	TRINITY_DN8569_c0_g1	945	962	954	-30.1	-20.2	0.671096	6.5
7	ata-MIR9674a-p5_2ss18AT19CT	TRINITY_DN9322_c0_g1	828	846	837	-30.1	-20	0.664452	7.5
7	ata-MIR9674a-p5_2ss18AT19CT	TRINITY_DN9601_c0_g1	286	304	295	-30.1	-22.5	0.747508	5
8	ata-MIR9783-p5_1ss9TC	TRINITY_DN13404_c0_g1	26	47	38	-37.8	-26.02	0.68836	9
8	ata-MIR9783-p5_1ss9TC	TRINITY_DN14909_c0_g1	1838	1858	1848	-37.8	-26	0.687831	7.5
8	ata-MIR9783-p5_1ss9TC	TRINITY_DN15861_c0_g1	1760	1780	1771	-37.8	-26.58	0.703175	11
8	ata-MIR9783-p5_1ss9TC	TRINITY_DN16504_c0_g3	291	311	302	-37.8	-25.8	0.68254	16
8	ata-MIR9783-p5_1ss9TC	TRINITY_DN17197_c1_g3	1148	1169	1160	-37.8	-25.8	0.68254	5.5
8	ata-MIR9783-p5_1ss9TC	TRINITY_DN17683_c0_g1	2210	2231	2222	-37.8	-24.9	0.65873	9
8	ata-MIR9783-p5_1ss9TC	TRINITY_DN17718_c0_g7	1103	1122	1113	-37.8	-24.7	0.653439	5
8	ata-MIR9783-p5_1ss9TC	TRINITY_DN18288_c1_g9	348	370	358	-37.8	-25.3	0.669312	13
8	ata-MIR9783-p5_1ss9TC	TRINITY_DN18328_c0_g5	1645	1665	1656	-37.8	-26.1	0.690476	13
8	ata-MIR9783-p5_1ss9TC	TRINITY_DN18919_c0_g1	427	449	440	-37.8	-25.8	0.68254	8
8	ata-MIR9783-p5_1ss9TC	TRINITY_DN20190_c0_g1	60	78	70	-37.8	-26.2	0.693122	8
8	ata-MIR9783-p5_1ss9TC	TRINITY_DN20939_c0_g5	2065	2086	2076	-37.8	-26.1	0.690476	11.5
8	ata-MIR9783-p5_1ss9TC	TRINITY_DN21144_c1_g1	33	52	43	-37.8	-24.8	0.656085	8
8	ata-MIR9783-p5_1ss9TC	TRINITY_DN21436_c1_g2	322	343	334	-37.8	-24.6	0.650794	7.5
8	ata-MIR9783-p5_1ss9TC	TRINITY_DN21669_c0_g6	1159	1188	1179	-37.8	-25.6	0.677249	27
8	ata-MIR9783-p5_1ss9TC	TRINITY_DN22197_c0_g3	3673	3699	3690	-37.8	-24.7	0.653439	14
8	ata-MIR9783-p5_1ss9TC	TRINITY_DN23285_c0_g2	2151	2175	2166	-37.8	-24.98	0.660847	11
8	ata-MIR9783-p5_1ss9TC	TRINITY_DN23589_c1_g1	1528	1550	1541	-37.8	-24.9	0.65873	7
8	ata-MIR9783-p5_1ss9TC	TRINITY_DN24979_c0_g2	182	204	195	-37.8	-24.68	0.65291	12
8	ata-MIR9783-p5_1ss9TC	TRINITY_DN25914_c0_g1	275	296	286	-37.8	-24.9	0.65873	14
8	ata-MIR9783-p5_1ss9TC	TRINITY_DN26934_c0_g1	845	865	856	-37.8	-24.9	0.65873	6.5
8	ata-MIR9783-p5_1ss9TC	TRINITY_DN27287_c1_g5	523	548	539	-37.8	-24.6	0.650794	12
8	ata-MIR9783-p5_1ss9TC	TRINITY_DN27375_c2_g1	278	304	288	-37.8	-24.9	0.65873	19
8	ata-MIR9783-p5_1ss9TC	TRINITY_DN28702_c0_g1	24	46	37	-37.8	-24.6	0.650794	13
8	ata-MIR9783-p5_1ss9TC	TRINITY_DN28811_c0_g1	3511	3531	3522	-37.8	-28	0.740741	15
8	ata-MIR9783-p5_1ss9TC	TRINITY_DN29535_c0_g1	3479	3500	3490	-37.8	-26.3	0.695767	12.5
8	ata-MIR9783-p5_1ss9TC	TRINITY_DN29889_c2_g1	316	337	327	-37.8	-24.7	0.653439	8.5
9	ata-MIR9863a-p3_1ss15TC	TRINITY_DN14441_c0_g2	109	129	120	-34.6	-31.5	0.910405	2
9	ata-MIR9863a-p3_1ss15TC	TRINITY_DN15923_c0_g3	1639	1660	1651	-34.6	-23.3	0.67341	11
9	ata-MIR9863a-p3_1ss15TC	TRINITY_DN16338_c0_g1	858	878	869	-34.6	-23.2	0.67052	8.5
9	ata-MIR9863a-p3_1ss15TC	TRINITY_DN16667_c0_g3	698	718	709	-34.6	-23.7	0.684971	10.5
9	ata-MIR9863a-p3_1ss15TC	TRINITY_DN16846_c0_g2	678	698	689	-34.6	-25.6	0.739884	6.5
9	ata-MIR9863a-p3_1ss15TC	TRINITY_DN17082_c1_g1	611	632	623	-34.6	-24.3	0.702312	11.5
9	ata-MIR9863a-p3_1ss15TC	TRINITY_DN17461_c0_g7	1796	1819	1810	-34.6	-24.2	0.699422	14
9	ata-MIR9863a-p3_1ss15TC	TRINITY_DN17794_c0_g1	1776	1796	1787	-34.6	-23.7	0.684971	6
9	ata-MIR9863a-p3_1ss15TC	TRINITY_DN19933_c0_g3	471	490	481	-34.6	-23.9	0.690751	9
9	ata-MIR9863a-p3_1ss15TC	TRINITY_DN20307_c0_g1	1131	1154	1145	-34.6	-26.6	0.768786	9
9	ata-MIR9863a-p3_1ss15TC	TRINITY_DN20592_c0_g5	3842	3862	3853	-34.6	-23	0.66474	9.5
9	ata-MIR9863a-p3_1ss15TC	TRINITY_DN20763_c0_g9	1197	1217	1208	-34.6	-22.78	0.658382	8
9	ata-MIR9863a-p3_1ss15TC	TRINITY_DN21511_c0_g1	2279	2299	2291	-34.6	-22.8	0.65896	8.5
9	ata-MIR9863a-p3_1ss15TC	TRINITY_DN21938_c0_g3	694	714	705	-34.6	-22.6	0.653179	14
9	ata-MIR9863a-p3_1ss15TC	TRINITY_DN22225_c0_g1	1108	1128	1119	-34.6	-24.1	0.696532	5.5
9	ata-MIR9863a-p3_1ss15TC	TRINITY_DN22950_c1_g1	1622	1652	1643	-34.6	-22.9	0.66185	24
9	ata-MIR9863a-p3_1ss15TC	TRINITY_DN23243_c0_g2	677	698	689	-34.6	-23.4	0.676301	8
9	ata-MIR9863a-p3_1ss15TC	TRINITY_DN23930_c0_g1	128	148	139	-34.6	-24.8	0.716763	12
9	ata-MIR9863a-p3_1ss15TC	TRINITY_DN24776_c0_g1	239	259	250	-34.6	-23.3	0.67341	9
9	ata-MIR9863a-p3_1ss15TC	TRINITY_DN24812_c0_g2	668	688	679	-34.6	-22.9	0.66185	6
9	ata-MIR9863a-p3_1ss15TC	TRINITY_DN25383_c0_g4	1557	1579	1570	-34.6	-22.6	0.653179	11
9	ata-MIR9863a-p3_1ss15TC	TRINITY_DN25813_c0_g1	2494	2515	2505	-34.6	-23.6	0.682081	9
9	ata-MIR9863a-p3_1ss15TC	TRINITY_DN25922_c0_g1	584	605	596	-34.6	-22.7	0.656069	6.5
9	ata-MIR9863a-p3_1ss15TC	TRINITY_DN26121_c0_g2	198	218	209	-34.6	-22.9	0.66185	11.5
9	ata-MIR9863a-p3_1ss15TC	TRINITY_DN26221_c0_g1	1116	1136	1127	-34.6	-26.5	0.765896	2.5
9	ata-MIR9863a-p3_1ss15TC	TRINITY_DN26595_c1_g2	722	744	735	-34.6	-22.7	0.656069	8
9	ata-MIR9863a-p3_1ss15TC	TRINITY_DN26695_c0_g1	268	288	279	-34.6	-26	0.751445	13
9	ata-MIR9863a-p3_1ss15TC	TRINITY_DN26885_c0_g3	504	532	523	-34.6	-23.1	0.66763	16.5
9	ata-MIR9863a-p3_1ss15TC	TRINITY_DN27422_c0_g2	2502	2522	2513	-34.6	-24.5	0.708092	5.5
9	ata-MIR9863a-p3_1ss15TC	TRINITY_DN28126_c0_g1	303	322	314	-34.6	-23.4	0.676301	4.5
9	ata-MIR9863a-p3_1ss15TC	TRINITY_DN28330_c1_g3	8543	8564	8555	-34.6	-25.72	0.743353	8
9	ata-MIR9863a-p3_1ss15TC	TRINITY_DN28642_c1_g1	1663	1683	1674	-34.6	-22.7	0.656069	3.5
9	ata-MIR9863a-p3_1ss15TC	TRINITY_DN28773_c0_g1	183	202	193	-34.6	-26.1	0.754335	9
9	ata-MIR9863a-p3_1ss15TC	TRINITY_DN28886_c0_g2	2486	2506	2497	-34.6	-22.6	0.653179	9
9	ata-MIR9863a-p3_1ss15TC	TRINITY_DN29010_c1_g1	732	752	743	-34.6	-27.5	0.794798	4
9	ata-MIR9863a-p3_1ss15TC	TRINITY_DN29920_c0_g2	341	361	352	-34.6	-22.9	0.66185	6.5
9	ata-MIR9863b-p3_1ss18CT	TRINITY_DN12900_c0_g1	2841	2860	2850	-23.5	-15.3	0.651064	8
9	ata-MIR9863b-p3_1ss18CT	TRINITY_DN13674_c0_g3	850	867	859	-23.5	-16.4	0.697872	6.5
9	ata-MIR9863b-p3_1ss18CT	TRINITY_DN13834_c0_g5	346	364	355	-23.5	-15.8	0.67234	11
9	ata-MIR9863b-p3_1ss18CT	TRINITY_DN14054_c0_g1	265	291	274	-23.5	-15.3	0.651064	21
9	ata-MIR9863b-p3_1ss18CT	TRINITY_DN14573_c0_g1	172	190	181	-23.5	-18.4	0.782979	5.5
9	ata-MIR9863b-p3_1ss18CT	TRINITY_DN14800_c2_g5	839	857	848	-23.5	-17.1	0.72766	10
9	ata-MIR9863b-p3_1ss18CT	TRINITY_DN14846_c0_g8	2851	2870	2860	-23.5	-18.3	0.778723	5.5
9	ata-MIR9863b-p3_1ss18CT	TRINITY_DN15468_c0_g2	1876	1894	1885	-23.5	-15.5	0.659574	10
9	ata-MIR9863b-p3_1ss18CT	TRINITY_DN16139_c0_g3	1099	1117	1108	-23.5	-16.7	0.710638	5.5
9	ata-MIR9863b-p3_1ss18CT	TRINITY_DN16218_c0_g6	2265	2284	2274	-23.5	-15.3	0.651064	8
9	ata-MIR9863b-p3_1ss18CT	TRINITY_DN16450_c0_g4	641	659	650	-23.5	-17.3	0.73617	9.5
9	ata-MIR9863b-p3_1ss18CT	TRINITY_DN16698_c0_g4	678	695	687	-23.5	-17.6	0.748936	5.5
9	ata-MIR9863b-p3_1ss18CT	TRINITY_DN17213_c2_g9	637	656	647	-23.5	-16.02	0.681702	9.5
9	ata-MIR9863b-p3_1ss18CT	TRINITY_DN17354_c0_g3	931	951	940	-23.5	-15.7	0.668085	9
9	ata-MIR9863b-p3_1ss18CT	TRINITY_DN17622_c0_g1	782	801	791	-23.5	-17.2	0.731915	9
9	ata-MIR9863b-p3_1ss18CT	TRINITY_DN17792_c0_g1	357	374	366	-23.5	-17.7	0.753191	6
9	ata-MIR9863b-p3_1ss18CT	TRINITY_DN18077_c0_g1	2492	2509	2501	-23.5	-16.6	0.706383	6
9	ata-MIR9863b-p3_1ss18CT	TRINITY_DN18522_c0_g1	512	530	521	-23.5	-17.8	0.757447	8.5
9	ata-MIR9863b-p3_1ss18CT	TRINITY_DN18928_c0_g1	354	371	362	-23.5	-15.8	0.67234	6.5
9	ata-MIR9863b-p3_1ss18CT	TRINITY_DN18947_c0_g3	2501	2520	2511	-23.5	-17.1	0.72766	5.5
9	ata-MIR9863b-p3_1ss18CT	TRINITY_DN18967_c0_g2	1431	1456	1440	-23.5	-16.5	0.702128	19.5
9	ata-MIR9863b-p3_1ss18CT	TRINITY_DN19008_c0_g2	691	709	700	-23.5	-15.4	0.655319	5.5
9	ata-MIR9863b-p3_1ss18CT	TRINITY_DN19578_c0_g1	1478	1498	1489	-23.5	-15.8	0.67234	12
9	ata-MIR9863b-p3_1ss18CT	TRINITY_DN19863_c0_g2	697	714	705	-23.5	-15.6	0.66383	6.5
9	ata-MIR9863b-p3_1ss18CT	TRINITY_DN19876_c2_g2	1476	1494	1485	-23.5	-16.3	0.693617	10
9	ata-MIR9863b-p3_1ss18CT	TRINITY_DN19931_c0_g3	916	933	925	-23.5	-15.3	0.651064	7.5
9	ata-MIR9863b-p3_1ss18CT	TRINITY_DN19966_c0_g3	1724	1742	1733	-23.5	-15.8	0.67234	12
9	ata-MIR9863b-p3_1ss18CT	TRINITY_DN20032_c0_g1	4949	4968	4959	-23.5	-17.2	0.731915	5.5
9	ata-MIR9863b-p3_1ss18CT	TRINITY_DN20525_c0_g4	427	445	436	-23.5	-15.8	0.67234	11
9	ata-MIR9863b-p3_1ss18CT	TRINITY_DN20552_c0_g2	1487	1505	1496	-23.5	-18	0.765957	6.5
9	ata-MIR9863b-p3_1ss18CT	TRINITY_DN20896_c0_g1	706	724	715	-23.5	-17.4	0.740426	10.5
9	ata-MIR9863b-p3_1ss18CT	TRINITY_DN20911_c0_g1	1060	1083	1074	-23.5	-16.5	0.702128	8.5
9	ata-MIR9863b-p3_1ss18CT	TRINITY_DN20946_c0_g1	884	902	893	-23.5	-15.9	0.676596	11.5
9	ata-MIR9863b-p3_1ss18CT	TRINITY_DN21525_c1_g3	1026	1044	1035	-23.5	-15.4	0.655319	12
9	ata-MIR9863b-p3_1ss18CT	TRINITY_DN21552_c0_g2	1448	1466	1457	-23.5	-15.6	0.66383	8.5
9	ata-MIR9863b-p3_1ss18CT	TRINITY_DN21964_c0_g1	1155	1173	1164	-23.5	-18.2	0.774468	8
9	ata-MIR9863b-p3_1ss18CT	TRINITY_DN22315_c0_g1	373	391	382	-23.5	-15.9	0.676596	12
9	ata-MIR9863b-p3_1ss18CT	TRINITY_DN22487_c0_g4	2315	2334	2324	-23.5	-15.5	0.659574	8
9	ata-MIR9863b-p3_1ss18CT	TRINITY_DN23457_c0_g2	873	890	882	-23.5	-15.8	0.67234	6.5
9	ata-MIR9863b-p3_1ss18CT	TRINITY_DN23909_c0_g6	187	205	196	-23.5	-18.2	0.774468	8.5
9	ata-MIR9863b-p3_1ss18CT	TRINITY_DN24016_c0_g1	1905	1923	1914	-23.5	-15.8	0.67234	7
9	ata-MIR9863b-p3_1ss18CT	TRINITY_DN24275_c0_g1	325	343	334	-23.5	-15.3	0.651064	11
9	ata-MIR9863b-p3_1ss18CT	TRINITY_DN24342_c0_g4	1686	1705	1695	-23.5	-15.7	0.668085	8.5
9	ata-MIR9863b-p3_1ss18CT	TRINITY_DN24352_c0_g3	1178	1196	1187	-23.5	-16.8	0.714894	7
9	ata-MIR9863b-p3_1ss18CT	TRINITY_DN24627_c0_g1	1907	1924	1915	-23.5	-16.6	0.706383	5
9	ata-MIR9863b-p3_1ss18CT	TRINITY_DN24788_c2_g2	2582	2608	2591	-23.5	-15.9	0.676596	19
9	ata-MIR9863b-p3_1ss18CT	TRINITY_DN25025_c0_g1	1586	1605	1595	-23.5	-16	0.680851	6.5
9	ata-MIR9863b-p3_1ss18CT	TRINITY_DN25124_c2_g1	2342	2360	2351	-23.5	-17.7	0.753191	6
9	ata-MIR9863b-p3_1ss18CT	TRINITY_DN25358_c0_g5	375	393	384	-23.5	-18.7	0.795745	7
9	ata-MIR9863b-p3_1ss18CT	TRINITY_DN25373_c0_g2	415	433	424	-23.5	-17.4	0.740426	7
9	ata-MIR9863b-p3_1ss18CT	TRINITY_DN25891_c2_g1	531	549	540	-23.5	-17.7	0.753191	10.5
9	ata-MIR9863b-p3_1ss18CT	TRINITY_DN26121_c0_g2	681	699	690	-23.5	-15.6	0.66383	10
9	ata-MIR9863b-p3_1ss18CT	TRINITY_DN26160_c0_g1	1302	1324	1315	-23.5	-16.2	0.689362	11
9	ata-MIR9863b-p3_1ss18CT	TRINITY_DN26205_c0_g1	3365	3383	3374	-23.5	-15.6	0.66383	8.5
9	ata-MIR9863b-p3_1ss18CT	TRINITY_DN26233_c1_g5	518	536	527	-23.5	-16	0.680851	10
9	ata-MIR9863b-p3_1ss18CT	TRINITY_DN26260_c2_g1	1236	1254	1245	-23.5	-18.5	0.787234	8.5
9	ata-MIR9863b-p3_1ss18CT	TRINITY_DN26315_c0_g1	983	1002	992	-23.5	-16	0.680851	9.5
9	ata-MIR9863b-p3_1ss18CT	TRINITY_DN26454_c2_g3	1963	1982	1973	-23.5	-15.6	0.66383	8.5
9	ata-MIR9863b-p3_1ss18CT	TRINITY_DN26772_c0_g1	1214	1232	1223	-23.5	-18.4	0.782979	8.5
9	ata-MIR9863b-p3_1ss18CT	TRINITY_DN26807_c0_g3	2725	2742	2733	-23.5	-16.1	0.685106	7.5
9	ata-MIR9863b-p3_1ss18CT	TRINITY_DN27161_c0_g1	471	489	480	-23.5	-15.4	0.655319	11
9	ata-MIR9863b-p3_1ss18CT	TRINITY_DN27197_c0_g1	804	824	813	-23.5	-18.1	0.770213	7.5
9	ata-MIR9863b-p3_1ss18CT	TRINITY_DN27230_c0_g2	2457	2475	2466	-23.5	-15.7	0.668085	8
9	ata-MIR9863b-p3_1ss18CT	TRINITY_DN27400_c0_g5	995	1013	1004	-23.5	-15.3	0.651064	10.5
9	ata-MIR9863b-p3_1ss18CT	TRINITY_DN27912_c0_g1	4404	4422	4413	-23.5	-15.6	0.66383	5.5
9	ata-MIR9863b-p3_1ss18CT	TRINITY_DN27977_c1_g2	3623	3641	3632	-23.5	-15.8	0.67234	8.5
9	ata-MIR9863b-p3_1ss18CT	TRINITY_DN28288_c1_g1	732	750	741	-23.5	-15.5	0.659574	9
9	ata-MIR9863b-p3_1ss18CT	TRINITY_DN28490_c0_g5	2192	2209	2201	-23.5	-16.1	0.685106	6.5
9	ata-MIR9863b-p3_1ss18CT	TRINITY_DN28523_c0_g4	1685	1704	1694	-23.5	-15.7	0.668085	8.5
9	ata-MIR9863b-p3_1ss18CT	TRINITY_DN28634_c3_g1	11373	11391	11382	-23.5	-15.5	0.659574	11.5
9	ata-MIR9863b-p3_1ss18CT	TRINITY_DN28886_c0_g1	333	352	342	-23.5	-16.4	0.697872	9
9	ata-MIR9863b-p3_1ss18CT	TRINITY_DN29192_c1_g1	732	750	741	-23.5	-16.68	0.709787	6.5
9	ata-MIR9863b-p3_1ss18CT	TRINITY_DN29249_c1_g5	2768	2789	2777	-23.5	-16	0.680851	10.5
9	ata-MIR9863b-p3_1ss18CT	TRINITY_DN29534_c0_g7	609	627	618	-23.5	-15.3	0.651064	7.5
9	ata-MIR9863b-p3_1ss18CT	TRINITY_DN29819_c2_g2	558	576	567	-23.5	-15.7	0.668085	8.5
9	ata-MIR9863b-p3_1ss18CT	TRINITY_DN29887_c1_g3	727	745	736	-23.5	-15.3	0.651064	9.5
10	ata-miR1432-3p_L-1R+1	TRINITY_DN13529_c0_g1	18	44	35	-42.2	-28.4	0.672986	17.5
10	ata-miR1432-3p_L-1R+1	TRINITY_DN13654_c0_g1	895	912	906	-42.2	-28.9	0.684834	6
10	ata-miR1432-3p_L-1R+1	TRINITY_DN14297_c1_g1	415	437	428	-42.2	-28.3	0.670616	9.5
10	ata-miR1432-3p_L-1R+1	TRINITY_DN14913_c0_g3	626	646	637	-42.2	-28	0.663507	9
10	ata-miR1432-3p_L-1R+1	TRINITY_DN14974_c0_g3	1684	1707	1697	-42.2	-27.5	0.651659	9.5
10	ata-miR1432-3p_L-1R+1	TRINITY_DN15076_c0_g4	559	580	571	-42.2	-27.9	0.661137	10
10	ata-miR1432-3p_L-1R+1	TRINITY_DN15306_c1_g9	468	499	480	-42.2	-27.8	0.658768	25.5
10	ata-miR1432-3p_L-1R+1	TRINITY_DN15405_c2_g5	1907	1925	1917	-42.2	-27.5	0.651659	6.5
10	ata-miR1432-3p_L-1R+1	TRINITY_DN15555_c1_g4	967	988	980	-42.2	-28.4	0.672986	7
10	ata-miR1432-3p_L-1R+1	TRINITY_DN16381_c0_g1	1945	1972	1963	-42.2	-28.3	0.670616	12.5
10	ata-miR1432-3p_L-1R+1	TRINITY_DN16588_c0_g3	446	468	458	-42.2	-28.9	0.684834	6
10	ata-miR1432-3p_L-1R+1	TRINITY_DN16755_c0_g1	926	948	937	-42.2	-29.1	0.689573	12
10	ata-miR1432-3p_L-1R+1	TRINITY_DN16978_c0_g2	2411	2433	2423	-42.2	-28.3	0.670616	8
10	ata-miR1432-3p_L-1R+1	TRINITY_DN17222_c0_g8	980	1000	991	-42.2	-29.2	0.691943	9.5
10	ata-miR1432-3p_L-1R+1	TRINITY_DN17327_c0_g3	1565	1591	1576	-42.2	-30	0.7109	14.5
10	ata-miR1432-3p_L-1R+1	TRINITY_DN17441_c0_g1	3230	3250	3241	-42.2	-34	0.805687	2.5
10	ata-miR1432-3p_L-1R+1	TRINITY_DN17776_c1_g4	2735	2757	2746	-42.2	-27.48	0.651185	11.5
10	ata-miR1432-3p_L-1R+1	TRINITY_DN18776_c0_g5	1718	1738	1729	-42.2	-27.8	0.658768	8.5
10	ata-miR1432-3p_L-1R+1	TRINITY_DN19301_c0_g2	1450	1471	1461	-42.2	-30.3	0.718009	6
10	ata-miR1432-3p_L-1R+1	TRINITY_DN19494_c2_g4	883	903	894	-42.2	-27.9	0.661137	11.5
10	ata-miR1432-3p_L-1R+1	TRINITY_DN19496_c0_g1	2825	2852	2836	-42.2	-27.6	0.654028	21.5
10	ata-miR1432-3p_L-1R+1	TRINITY_DN19553_c0_g2	104	127	117	-42.2	-28.1	0.665877	7.5
10	ata-miR1432-3p_L-1R+1	TRINITY_DN19936_c0_g9	679	700	691	-42.2	-28.7	0.680095	7.5
10	ata-miR1432-3p_L-1R+1	TRINITY_DN20308_c0_g2	682	707	698	-42.2	-30.3	0.718009	10
10	ata-miR1432-3p_L-1R+1	TRINITY_DN20564_c1_g8	700	720	711	-42.2	-28.3	0.670616	9
10	ata-miR1432-3p_L-1R+1	TRINITY_DN20573_c0_g1	154	174	165	-42.2	-29.6	0.701422	7
10	ata-miR1432-3p_L-1R+1	TRINITY_DN20704_c0_g4	516	536	526	-42.2	-28.6	0.677725	7
10	ata-miR1432-3p_L-1R+1	TRINITY_DN21552_c0_g1	2043	2065	2055	-42.2	-33.3	0.7891	5.5
10	ata-miR1432-3p_L-1R+1	TRINITY_DN21960_c0_g3	546	566	557	-42.2	-27.6	0.654028	9.5
10	ata-miR1432-3p_L-1R+1	TRINITY_DN22197_c0_g3	423	444	435	-42.2	-28.3	0.670616	8.5
10	ata-miR1432-3p_L-1R+1	TRINITY_DN22446_c2_g1	740	760	751	-42.2	-28.2	0.668246	9.5
10	ata-miR1432-3p_L-1R+1	TRINITY_DN22777_c0_g1	3090	3111	3103	-42.2	-28.3	0.670616	8.5
10	ata-miR1432-3p_L-1R+1	TRINITY_DN23095_c1_g7	1746	1766	1757	-42.2	-29.1	0.689573	9.5
10	ata-miR1432-3p_L-1R+1	TRINITY_DN23526_c2_g2	589	611	602	-42.2	-28.5	0.675355	8
10	ata-miR1432-3p_L-1R+1	TRINITY_DN24046_c2_g2	2971	2994	2982	-42.2	-28.2	0.668246	12
10	ata-miR1432-3p_L-1R+1	TRINITY_DN24175_c0_g3	779	803	794	-42.2	-28.2	0.668246	9
10	ata-miR1432-3p_L-1R+1	TRINITY_DN24316_c0_g2	617	642	633	-42.2	-28	0.663507	15
10	ata-miR1432-3p_L-1R+1	TRINITY_DN24986_c0_g2	616	637	628	-42.2	-28.3	0.670616	7.5
10	ata-miR1432-3p_L-1R+1	TRINITY_DN25019_c1_g8	200	222	213	-42.2	-29.1	0.689573	7
10	ata-miR1432-3p_L-1R+1	TRINITY_DN25968_c0_g4	150	180	162	-42.2	-28.9	0.684834	21.5
10	ata-miR1432-3p_L-1R+1	TRINITY_DN26181_c0_g1	1635	1656	1647	-42.2	-27.8	0.658768	6
10	ata-miR1432-3p_L-1R+1	TRINITY_DN26205_c0_g4	1406	1434	1418	-42.2	-28.1	0.665877	18
10	ata-miR1432-3p_L-1R+1	TRINITY_DN26313_c0_g3	162	183	173	-42.2	-28.1	0.665877	9
10	ata-miR1432-3p_L-1R+1	TRINITY_DN26415_c1_g5	615	637	626	-42.2	-27.8	0.658768	10
10	ata-miR1432-3p_L-1R+1	TRINITY_DN26440_c0_g1	4600	4623	4612	-42.2	-28.9	0.684834	8
10	ata-miR1432-3p_L-1R+1	TRINITY_DN26714_c0_g2	362	387	378	-42.2	-30	0.7109	10.5
10	ata-miR1432-3p_L-1R+1	TRINITY_DN26876_c3_g1	481	500	492	-42.2	-28.8	0.682464	7.5
10	ata-miR1432-3p_L-1R+1	TRINITY_DN27061_c0_g1	64	83	75	-42.2	-29.6	0.701422	8.5
10	ata-miR1432-3p_L-1R+1	TRINITY_DN27102_c1_g1	960	981	971	-42.2	-29.6	0.701422	8
10	ata-miR1432-3p_L-1R+1	TRINITY_DN27471_c1_g2	458	488	479	-42.2	-27.9	0.661137	26.5
10	ata-miR1432-3p_L-1R+1	TRINITY_DN27471_c1_g2	590	620	611	-42.2	-28	0.663507	27
10	ata-miR1432-3p_L-1R+1	TRINITY_DN27701_c0_g2	1490	1509	1500	-42.2	-28.2	0.668246	10.5
10	ata-miR1432-3p_L-1R+1	TRINITY_DN27769_c0_g1	1628	1649	1640	-42.2	-29.5	0.699052	6
10	ata-miR1432-3p_L-1R+1	TRINITY_DN28039_c3_g1	433	457	448	-42.2	-28	0.663507	15
10	ata-miR1432-3p_L-1R+1	TRINITY_DN28300_c1_g4	1351	1375	1363	-42.2	-29.4	0.696682	12
10	ata-miR1432-3p_L-1R+1	TRINITY_DN28514_c0_g2	501	522	512	-42.2	-28.1	0.665877	10
10	ata-miR1432-3p_L-1R+1	TRINITY_DN28529_c0_g1	1592	1616	1603	-42.2	-27.7	0.656398	15
10	ata-miR1432-3p_L-1R+1	TRINITY_DN28763_c0_g1	288	308	300	-42.2	-28.1	0.665877	7
10	ata-miR1432-3p_L-1R+1	TRINITY_DN28996_c2_g5	382	402	393	-42.2	-31	0.734597	7
10	ata-miR1432-3p_L-1R+1	TRINITY_DN29094_c0_g1	285	304	296	-42.2	-27.7	0.656398	7.5
10	ata-miR1432-3p_L-1R+1	TRINITY_DN29581_c0_g4	455	476	466	-42.2	-27.6	0.654028	10.5
11	ata-miR1432-5p_L+1R-1_1ss7AC	TRINITY_DN13110_c1_g2	51	72	63	-41.5	-27.8	0.66988	11
11	ata-miR1432-5p_L+1R-1_1ss7AC	TRINITY_DN14842_c0_g8	133	153	144	-41.5	-36.9	0.889157	3
11	ata-miR1432-5p_L+1R-1_1ss7AC	TRINITY_DN15109_c0_g5	213	231	222	-41.5	-28.48	0.686265	8
11	ata-miR1432-5p_L+1R-1_1ss7AC	TRINITY_DN15242_c0_g2	359	389	376	-41.5	-27.2	0.655422	17
11	ata-miR1432-5p_L+1R-1_1ss7AC	TRINITY_DN16354_c0_g4	1079	1104	1090	-41.5	-30.7	0.739759	11
11	ata-miR1432-5p_L+1R-1_1ss7AC	TRINITY_DN16726_c1_g1	516	539	530	-41.5	-27.58	0.664578	15
11	ata-miR1432-5p_L+1R-1_1ss7AC	TRINITY_DN16960_c0_g8	104	123	114	-41.5	-27.3	0.657831	8
11	ata-miR1432-5p_L+1R-1_1ss7AC	TRINITY_DN17578_c0_g2	1406	1427	1418	-41.5	-27.2	0.655422	9
11	ata-miR1432-5p_L+1R-1_1ss7AC	TRINITY_DN19494_c2_g4	1389	1410	1401	-41.5	-28.2	0.679518	10
11	ata-miR1432-5p_L+1R-1_1ss7AC	TRINITY_DN19737_c3_g5	218	238	229	-41.5	-27.6	0.66506	8
11	ata-miR1432-5p_L+1R-1_1ss7AC	TRINITY_DN19791_c0_g3	3233	3254	3244	-41.5	-27.5	0.662651	10
11	ata-miR1432-5p_L+1R-1_1ss7AC	TRINITY_DN20892_c0_g1	553	573	564	-41.5	-28.7	0.691566	8
11	ata-miR1432-5p_L+1R-1_1ss7AC	TRINITY_DN21281_c0_g1	2175	2196	2187	-41.5	-30.1	0.725301	5
11	ata-miR1432-5p_L+1R-1_1ss7AC	TRINITY_DN21792_c3_g5	1836	1859	1850	-41.5	-27.3	0.657831	6.5
11	ata-miR1432-5p_L+1R-1_1ss7AC	TRINITY_DN24036_c0_g1	2126	2146	2137	-41.5	-30.9	0.744578	5
11	ata-miR1432-5p_L+1R-1_1ss7AC	TRINITY_DN25352_c1_g1	161	181	171	-41.5	-27	0.650602	8
11	ata-miR1432-5p_L+1R-1_1ss7AC	TRINITY_DN25561_c0_g4	142	162	153	-41.5	-29.5	0.710843	10.5
11	ata-miR1432-5p_L+1R-1_1ss7AC	TRINITY_DN26126_c0_g1	1279	1301	1290	-41.5	-27	0.650602	9.5
11	ata-miR1432-5p_L+1R-1_1ss7AC	TRINITY_DN26595_c1_g2	676	696	687	-41.5	-28.48	0.686265	7
11	ata-miR1432-5p_L+1R-1_1ss7AC	TRINITY_DN27118_c0_g1	3858	3880	3871	-41.5	-27.8	0.66988	10.5
11	ata-miR1432-5p_L+1R-1_1ss7AC	TRINITY_DN28463_c0_g4	264	285	274	-41.5	-28	0.674699	9
11	ata-miR1432-5p_L+1R-1_1ss7AC	TRINITY_DN28852_c0_g8	618	641	630	-41.5	-28.4	0.684337	8.5
11	ata-miR1432-5p_L+1R-1_1ss7AC	TRINITY_DN29767_c0_g1	391	413	402	-41.5	-27.8	0.66988	8
12	ata-miR156a-5p	TRINITY_DN13338_c0_g1	826	844	836	-37.2	-24.7	0.663978	8
12	ata-miR156a-5p	TRINITY_DN15330_c0_g1	957	976	967	-37.2	-24.9	0.669355	9.5
12	ata-miR156a-5p	TRINITY_DN15575_c0_g1	1019	1039	1030	-37.2	-25.5	0.685484	5.5
12	ata-miR156a-5p	TRINITY_DN16608_c1_g2	163	185	174	-37.2	-24.48	0.658065	9.5
12	ata-miR156a-5p	TRINITY_DN16920_c0_g6	561	580	571	-37.2	-25	0.672043	11
12	ata-miR156a-5p	TRINITY_DN17514_c0_g1	835	853	845	-37.2	-24.2	0.650538	7.5
12	ata-miR156a-5p	TRINITY_DN18375_c0_g1	2095	2113	2105	-37.2	-24.3	0.653226	7
12	ata-miR156a-5p	TRINITY_DN19731_c0_g2	411	431	422	-37.2	-27.1	0.728495	5
12	ata-miR156a-5p	TRINITY_DN22784_c1_g1	348	371	358	-37.2	-28.4	0.763441	11.5
12	ata-miR156a-5p	TRINITY_DN22922_c0_g2	513	534	524	-37.2	-25.2	0.677419	6.5
12	ata-miR156a-5p	TRINITY_DN23533_c0_g1	401	420	411	-37.2	-26.9	0.723118	6
12	ata-miR156a-5p	TRINITY_DN23896_c0_g6	152	170	161	-37.2	-26.9	0.723118	5
12	ata-miR156a-5p	TRINITY_DN25960_c0_g1	875	894	885	-37.2	-25.1	0.674731	7.5
12	ata-miR156a-5p	TRINITY_DN26613_c0_g1	1791	1809	1801	-37.2	-25.4	0.682796	8.5
12	ata-miR156a-5p	TRINITY_DN28582_c0_g1	1196	1215	1206	-37.2	-26.1	0.701613	6
12	ata-miR156a-5p	TRINITY_DN28818_c1_g4	1419	1440	1429	-37.2	-24.38	0.655376	11.5
12	ata-miR156d-3p	TRINITY_DN12500_c0_g1	616	641	632	-43.1	-31.3	0.726218	12.5
12	ata-miR156d-3p	TRINITY_DN12715_c0_g3	164	194	183	-43.1	-29.6	0.686775	14
12	ata-miR156d-3p	TRINITY_DN12772_c0_g1	1564	1587	1577	-43.1	-29.5	0.684455	8.5
12	ata-miR156d-3p	TRINITY_DN13403_c0_g1	139	160	152	-43.1	-28.7	0.665893	6
12	ata-miR156d-3p	TRINITY_DN13817_c0_g2	276	300	289	-43.1	-28.9	0.670534	9
12	ata-miR156d-3p	TRINITY_DN14046_c0_g2	186	216	206	-43.1	-28.5	0.661253	13.5
12	ata-miR156d-3p	TRINITY_DN14082_c0_g1	752	774	766	-43.1	-29.1	0.675174	8
12	ata-miR156d-3p	TRINITY_DN14584_c0_g1	1470	1501	1490	-43.1	-28.3	0.656613	15
12	ata-miR156d-3p	TRINITY_DN14667_c1_g7	661	680	672	-43.1	-29.3	0.679814	7
12	ata-miR156d-3p	TRINITY_DN15057_c0_g1	474	496	487	-43.1	-30.5	0.707657	8.5
12	ata-miR156d-3p	TRINITY_DN15796_c0_g1	237	262	249	-43.1	-29.9	0.693735	11.5
12	ata-miR156d-3p	TRINITY_DN15956_c1_g7	253	277	266	-43.1	-28.1	0.651972	9.5
12	ata-miR156d-3p	TRINITY_DN16125_c2_g2	873	898	885	-43.1	-29.3	0.679814	14.5
12	ata-miR156d-3p	TRINITY_DN16388_c0_g9	263	284	276	-43.1	-28.2	0.654292	6
12	ata-miR156d-3p	TRINITY_DN16426_c1_g7	345	366	357	-43.1	-29.3	0.679814	6.5
12	ata-miR156d-3p	TRINITY_DN16831_c0_g2	263	283	275	-43.1	-30.9	0.716937	7.5
12	ata-miR156d-3p	TRINITY_DN17104_c0_g1	234	258	249	-43.1	-29.2	0.677494	8
12	ata-miR156d-3p	TRINITY_DN17133_c0_g4	202	222	213	-43.1	-29.1	0.675174	7
12	ata-miR156d-3p	TRINITY_DN17147_c0_g7	86	109	100	-43.1	-30.3	0.703016	7.5
12	ata-miR156d-3p	TRINITY_DN17234_c0_g6	425	446	437	-43.1	-29.7	0.689095	6.5
12	ata-miR156d-3p	TRINITY_DN17498_c1_g1	433	454	445	-43.1	-28.9	0.670534	7.5
12	ata-miR156d-3p	TRINITY_DN17515_c0_g3	809	830	822	-43.1	-28.2	0.654292	6.5
12	ata-miR156d-3p	TRINITY_DN17928_c0_g12	380	409	400	-43.1	-28.5	0.661253	13.5
12	ata-miR156d-3p	TRINITY_DN17933_c0_g2	1372	1396	1387	-43.1	-29.6	0.686775	8
12	ata-miR156d-3p	TRINITY_DN17969_c0_g5	613	635	625	-43.1	-29.8	0.691415	9.5
12	ata-miR156d-3p	TRINITY_DN18347_c1_g4	303	333	316	-43.1	-28.4	0.658933	20.5
12	ata-miR156d-3p	TRINITY_DN18388_c0_g2	115	136	128	-43.1	-28.9	0.670534	6.5
12	ata-miR156d-3p	TRINITY_DN18401_c1_g2	816	842	831	-43.1	-28.1	0.651972	9
12	ata-miR156d-3p	TRINITY_DN18535_c0_g3	97	119	109	-43.1	-28.2	0.654292	8
12	ata-miR156d-3p	TRINITY_DN18634_c0_g5	805	828	818	-43.1	-28.1	0.651972	9
12	ata-miR156d-3p	TRINITY_DN18646_c0_g1	170	194	183	-43.1	-28.1	0.651972	10.5
12	ata-miR156d-3p	TRINITY_DN18761_c3_g6	456	478	468	-43.1	-28.8	0.668213	9.5
12	ata-miR156d-3p	TRINITY_DN18996_c0_g3	53	73	64	-43.1	-29.3	0.679814	7
12	ata-miR156d-3p	TRINITY_DN19029_c1_g1	631	654	643	-43.1	-28.2	0.654292	13.5
12	ata-miR156d-3p	TRINITY_DN19114_c0_g7	1235	1257	1247	-43.1	-28.2	0.654292	10
12	ata-miR156d-3p	TRINITY_DN19202_c0_g4	205	224	216	-43.1	-28.1	0.651972	5
12	ata-miR156d-3p	TRINITY_DN19315_c0_g11	4	27	19	-43.1	-28.1	0.651972	9
12	ata-miR156d-3p	TRINITY_DN19542_c1_g4	548	577	568	-43.1	-28.7	0.665893	21.5
12	ata-miR156d-3p	TRINITY_DN19688_c0_g2	276	297	290	-43.1	-28.8	0.668213	8
12	ata-miR156d-3p	TRINITY_DN19725_c0_g11	361	386	375	-43.1	-28.1	0.651972	11
12	ata-miR156d-3p	TRINITY_DN19737_c3_g1	334	357	347	-43.1	-33.5	0.777262	8
12	ata-miR156d-3p	TRINITY_DN19789_c0_g1	677	703	694	-43.1	-30.3	0.703016	5.5
12	ata-miR156d-3p	TRINITY_DN20176_c0_g1	1255	1274	1265	-43.1	-28.4	0.658933	5.5
12	ata-miR156d-3p	TRINITY_DN20217_c1_g1	2418	2445	2436	-43.1	-29.2	0.677494	19.5
12	ata-miR156d-3p	TRINITY_DN20227_c1_g2	2196	2230	2208	-43.1	-28.2	0.654292	30
12	ata-miR156d-3p	TRINITY_DN20537_c0_g6	74	99	91	-43.1	-28.2	0.654292	17
12	ata-miR156d-3p	TRINITY_DN20701_c0_g6	1214	1234	1225	-43.1	-29.52	0.684919	7.5
12	ata-miR156d-3p	TRINITY_DN20914_c0_g2	1099	1122	1112	-43.1	-28.8	0.668213	8.5
12	ata-miR156d-3p	TRINITY_DN20961_c1_g2	29	50	41	-43.1	-30.1	0.698376	5.5
12	ata-miR156d-3p	TRINITY_DN21170_c1_g1	645	667	659	-43.1	-28.3	0.656613	7
12	ata-miR156d-3p	TRINITY_DN21411_c0_g7	986	1008	997	-43.1	-28.5	0.661253	10
12	ata-miR156d-3p	TRINITY_DN21751_c1_g4	489	510	500	-43.1	-28.4	0.658933	7
12	ata-miR156d-3p	TRINITY_DN21810_c0_g2	1155	1177	1167	-43.1	-28.4	0.658933	7.5
12	ata-miR156d-3p	TRINITY_DN21963_c0_g5	1877	1896	1888	-43.1	-28.6	0.663573	6.5
12	ata-miR156d-3p	TRINITY_DN21992_c0_g2	1120	1143	1134	-43.1	-29.3	0.679814	7.5
12	ata-miR156d-3p	TRINITY_DN22110_c0_g1	3644	3665	3656	-43.1	-29.6	0.686775	6.5
12	ata-miR156d-3p	TRINITY_DN22167_c1_g2	1121	1143	1135	-43.1	-28.8	0.668213	10.5
12	ata-miR156d-3p	TRINITY_DN22175_c1_g2	229	255	244	-43.1	-28.2	0.654292	9.5
12	ata-miR156d-3p	TRINITY_DN22197_c0_g1	298	320	311	-43.1	-28.1	0.651972	10.5
12	ata-miR156d-3p	TRINITY_DN22197_c0_g1	334	358	350	-43.1	-28.7	0.665893	7
12	ata-miR156d-3p	TRINITY_DN22378_c0_g2	141	160	152	-43.1	-33.3	0.772622	4
12	ata-miR156d-3p	TRINITY_DN22876_c0_g6	436	459	447	-43.1	-28.64	0.664501	9
12	ata-miR156d-3p	TRINITY_DN22936_c0_g1	621	642	634	-43.1	-28.8	0.668213	5
12	ata-miR156d-3p	TRINITY_DN23003_c0_g6	361	383	373	-43.1	-29.3	0.679814	7
12	ata-miR156d-3p	TRINITY_DN23158_c2_g1	1813	1835	1826	-43.1	-28.9	0.670534	7.5
12	ata-miR156d-3p	TRINITY_DN23277_c0_g2	1721	1744	1735	-43.1	-29.2	0.677494	7
12	ata-miR156d-3p	TRINITY_DN23482_c0_g1	1215	1241	1228	-43.1	-31.1	0.721578	11
12	ata-miR156d-3p	TRINITY_DN23482_c0_g4	1666	1689	1679	-43.1	-28.4	0.658933	9.5
12	ata-miR156d-3p	TRINITY_DN23591_c0_g1	170	195	186	-43.1	-28.8	0.668213	10
12	ata-miR156d-3p	TRINITY_DN23815_c1_g4	1311	1338	1329	-43.1	-30.4	0.705336	14
12	ata-miR156d-3p	TRINITY_DN23936_c0_g2	937	966	950	-43.1	-28.6	0.663573	19
12	ata-miR156d-3p	TRINITY_DN24340_c1_g1	1101	1120	1112	-43.1	-32.9	0.763341	5.5
12	ata-miR156d-3p	TRINITY_DN24574_c0_g2	1064	1086	1078	-43.1	-29.8	0.691415	7
12	ata-miR156d-3p	TRINITY_DN24622_c2_g2	575	594	586	-43.1	-28.3	0.656613	6.5
12	ata-miR156d-3p	TRINITY_DN24697_c1_g2	261	282	274	-43.1	-29.9	0.693735	6.5
12	ata-miR156d-3p	TRINITY_DN24968_c0_g3	54	76	65	-43.1	-28.2	0.654292	7
12	ata-miR156d-3p	TRINITY_DN25076_c3_g2	505	526	516	-43.1	-29	0.672854	8
12	ata-miR156d-3p	TRINITY_DN25520_c0_g1	1700	1727	1719	-43.1	-28.1	0.651972	19.5
12	ata-miR156d-3p	TRINITY_DN25540_c2_g2	1084	1104	1096	-43.1	-29	0.672854	7.5
12	ata-miR156d-3p	TRINITY_DN25669_c1_g1	3101	3121	3112	-43.1	-29.7	0.689095	4
12	ata-miR156d-3p	TRINITY_DN25968_c0_g4	218	240	232	-43.1	-28.3	0.656613	8
12	ata-miR156d-3p	TRINITY_DN25971_c0_g1	1239	1261	1252	-43.1	-31.1	0.721578	6
12	ata-miR156d-3p	TRINITY_DN26325_c0_g6	14977	15005	14995	-43.1	-29.2	0.677494	10
12	ata-miR156d-3p	TRINITY_DN26409_c0_g4	2130	2151	2143	-43.1	-30	0.696056	7
12	ata-miR156d-3p	TRINITY_DN26819_c0_g2	856	877	868	-43.1	-28.1	0.651972	9
12	ata-miR156d-3p	TRINITY_DN26968_c0_g2	612	634	625	-43.1	-29.7	0.689095	5.5
12	ata-miR156d-3p	TRINITY_DN26985_c0_g2	689	711	701	-43.1	-28.3	0.656613	6.5
12	ata-miR156d-3p	TRINITY_DN27084_c1_g8	981	1002	993	-43.1	-28.3	0.656613	6.5
12	ata-miR156d-3p	TRINITY_DN27180_c0_g1	22	42	33	-43.1	-28.2	0.654292	5.5
12	ata-miR156d-3p	TRINITY_DN27224_c0_g3	15	40	27	-43.1	-30.88	0.716473	13.5
12	ata-miR156d-3p	TRINITY_DN27439_c0_g3	627	646	638	-43.1	-28.6	0.663573	6
12	ata-miR156d-3p	TRINITY_DN27472_c0_g1	1007	1032	1024	-43.1	-31.6	0.733179	9.5
12	ata-miR156d-3p	TRINITY_DN27925_c0_g1	1038	1058	1050	-43.1	-29.4	0.682135	8
12	ata-miR156d-3p	TRINITY_DN28012_c1_g2	14	36	27	-43.1	-31.3	0.726218	8
12	ata-miR156d-3p	TRINITY_DN28147_c0_g1	437	456	447	-43.1	-28.1	0.651972	6.5
12	ata-miR156d-3p	TRINITY_DN28379_c0_g1	4907	4931	4921	-43.1	-29.08	0.67471	8.5
12	ata-miR156d-3p	TRINITY_DN28397_c0_g1	3496	3519	3508	-43.1	-28.8	0.668213	8
12	ata-miR156d-3p	TRINITY_DN28440_c0_g3	306	328	319	-43.1	-28.9	0.670534	11
12	ata-miR156d-3p	TRINITY_DN28541_c0_g1	66	91	77	-43.1	-28.5	0.661253	13.5
12	ata-miR156d-3p	TRINITY_DN28913_c1_g2	31	56	46	-43.1	-29.7	0.689095	9.5
12	ata-miR156d-3p	TRINITY_DN28979_c0_g2	1802	1822	1814	-43.1	-28.7	0.665893	5.5
12	ata-miR156d-3p	TRINITY_DN29044_c1_g1	727	751	743	-43.1	-30.1	0.698376	8.5
12	ata-miR156d-3p	TRINITY_DN29050_c1_g2	94	116	106	-43.1	-29	0.672854	9.5
12	ata-miR156d-3p	TRINITY_DN29209_c0_g2	1263	1291	1281	-43.1	-29.1	0.675174	18.5
12	ata-miR156d-3p	TRINITY_DN29312_c1_g1	729	750	742	-43.1	-28.4	0.658933	5
12	ata-miR156d-3p	TRINITY_DN29526_c1_g4	610	635	621	-43.1	-30.22	0.70116	14.5
12	ata-miR156d-3p	TRINITY_DN29701_c0_g3	283	301	292	-43.1	-28.8	0.668213	6
12	ata-miR156d-3p	TRINITY_DN29859_c0_g2	1503	1530	1522	-43.1	-29.1	0.675174	10
12	ata-miR156d-3p	TRINITY_DN29903_c2_g3	723	748	739	-43.1	-29	0.672854	10
12	ata-miR156d-3p	TRINITY_DN29931_c0_g4	930	952	943	-43.1	-29.4	0.682135	8.5
12	ata-miR156d-3p	TRINITY_DN2998_c0_g1	1004	1036	1016	-43.1	-30.4	0.705336	25.5
12	ata-miR156d-3p	TRINITY_DN3303_c0_g1	798	822	810	-43.1	-29.3	0.679814	12
12	ata-miR156d-3p	TRINITY_DN3712_c0_g1	316	341	328	-43.1	-28.2	0.654292	11
12	ata-miR164b-5p	TRINITY_DN16036_c0_g8	454	475	466	-44.3	-29	0.654628	6
12	ata-miR164b-5p	TRINITY_DN16171_c0_g1	870	892	881	-44.3	-29.8	0.672686	7.5
12	ata-miR164b-5p	TRINITY_DN19380_c0_g5	865	887	876	-44.3	-36	0.812641	6.5
12	ata-miR164b-5p	TRINITY_DN20121_c1_g4	1895	1916	1906	-44.3	-29	0.654628	8
12	ata-miR164b-5p	TRINITY_DN22145_c2_g1	1586	1607	1598	-44.3	-31.1	0.702032	8
12	ata-miR164b-5p	TRINITY_DN22714_c0_g6	57	78	69	-44.3	-30	0.677201	5.5
12	ata-miR164b-5p	TRINITY_DN23012_c0_g2	383	403	394	-44.3	-31.9	0.72009	7.5
12	ata-miR164b-5p	TRINITY_DN24293_c1_g1	1987	2007	1998	-44.3	-39.2	0.884876	2
12	ata-miR164b-5p	TRINITY_DN24315_c0_g3	810	830	821	-44.3	-33.8	0.76298	6.5
12	ata-miR164b-5p	TRINITY_DN26085_c0_g4	164	185	175	-44.3	-29	0.654628	8
12	ata-miR164b-5p	TRINITY_DN26646_c0_g2	395	417	408	-44.3	-32.4	0.731377	7.5
12	ata-miR164b-5p	TRINITY_DN26792_c0_g5	266	286	277	-44.3	-30.6	0.690745	6.5
12	ata-miR164b-5p	TRINITY_DN27760_c0_g3	1898	1919	1910	-44.3	-29	0.654628	6.5
12	ata-miR164b-5p	TRINITY_DN28546_c1_g3	449	470	460	-44.3	-29.4	0.663657	9
12	ata-miR164b-5p	TRINITY_DN29118_c1_g1	1654	1673	1664	-44.3	-30.2	0.681716	4
12	ata-miR164b-5p	TRINITY_DN29180_c1_g3	147	167	158	-44.3	-32	0.722348	4
12	ata-miR164b-5p	TRINITY_DN29683_c1_g1	1962	1989	1980	-44.3	-29	0.654628	16
12	ata-miR164c-3p	TRINITY_DN11188_c0_g1	66	86	77	-39	-25.4	0.651282	11.5
12	ata-miR164c-3p	TRINITY_DN11337_c0_g1	90	110	101	-39	-27.08	0.694359	10.5
12	ata-miR164c-3p	TRINITY_DN11928_c0_g2	867	889	880	-39	-25.8	0.661538	9
12	ata-miR164c-3p	TRINITY_DN12570_c0_g1	605	629	620	-39	-25.7	0.658974	11
12	ata-miR164c-3p	TRINITY_DN12881_c0_g2	190	210	201	-39	-29.8	0.764103	8
12	ata-miR164c-3p	TRINITY_DN13236_c0_g1	570	590	581	-39	-26.3	0.674359	11.5
12	ata-miR164c-3p	TRINITY_DN13236_c0_g1	731	753	743	-39	-28.8	0.738462	9
12	ata-miR164c-3p	TRINITY_DN13513_c0_g2	133	153	144	-39	-25.9	0.664103	11.5
12	ata-miR164c-3p	TRINITY_DN13540_c0_g2	87	108	98	-39	-26.6	0.682051	9.5
12	ata-miR164c-3p	TRINITY_DN13621_c1_g1	443	463	454	-39	-31.7	0.812821	8
12	ata-miR164c-3p	TRINITY_DN13742_c0_g1	649	669	660	-39	-25.5	0.653846	10
12	ata-miR164c-3p	TRINITY_DN13934_c0_g1	287	307	298	-39	-29.2	0.748718	7.5
12	ata-miR164c-3p	TRINITY_DN14031_c0_g1	417	439	430	-39	-27.3	0.7	10.5
12	ata-miR164c-3p	TRINITY_DN14181_c0_g1	454	483	465	-39	-25.8	0.661538	23
12	ata-miR164c-3p	TRINITY_DN14208_c1_g1	249	272	263	-39	-25.8	0.661538	12
12	ata-miR164c-3p	TRINITY_DN14382_c0_g4	88	112	99	-39	-27.4	0.702564	16
12	ata-miR164c-3p	TRINITY_DN14455_c0_g1	890	910	901	-39	-26.8	0.687179	9.5
12	ata-miR164c-3p	TRINITY_DN14562_c0_g7	4	28	15	-39	-26.2	0.671795	14.5
12	ata-miR164c-3p	TRINITY_DN14576_c0_g1	349	369	360	-39	-25.8	0.661538	10
12	ata-miR164c-3p	TRINITY_DN14695_c2_g6	238	258	249	-39	-25.5	0.653846	12
12	ata-miR164c-3p	TRINITY_DN14770_c0_g4	390	412	403	-39	-25.6	0.65641	10.5
12	ata-miR164c-3p	TRINITY_DN14895_c0_g1	685	705	696	-39	-26.5	0.679487	10
12	ata-miR164c-3p	TRINITY_DN14929_c0_g3	329	348	339	-39	-26.1	0.669231	7
12	ata-miR164c-3p	TRINITY_DN15023_c0_g3	439	459	450	-39	-28.3	0.725641	7
12	ata-miR164c-3p	TRINITY_DN15074_c0_g4	1110	1131	1121	-39	-26.6	0.682051	10
12	ata-miR164c-3p	TRINITY_DN15093_c0_g9	1642	1666	1654	-39	-26.2	0.671795	10
12	ata-miR164c-3p	TRINITY_DN15140_c0_g4	18	38	29	-39	-26	0.666667	9
12	ata-miR164c-3p	TRINITY_DN15148_c0_g1	1558	1576	1569	-39	-25.38	0.650769	10.5
12	ata-miR164c-3p	TRINITY_DN15215_c0_g5	670	690	681	-39	-25.76	0.660513	11
12	ata-miR164c-3p	TRINITY_DN15323_c2_g5	1171	1192	1182	-39	-25.6	0.65641	8.5
12	ata-miR164c-3p	TRINITY_DN15328_c0_g2	213	233	223	-39	-27.4	0.702564	6
12	ata-miR164c-3p	TRINITY_DN15330_c0_g1	2201	2231	2222	-39	-25.7	0.658974	22.5
12	ata-miR164c-3p	TRINITY_DN15338_c0_g1	914	937	925	-39	-25.6	0.65641	15
12	ata-miR164c-3p	TRINITY_DN15398_c0_g5	93	116	106	-39	-25.4	0.651282	10
12	ata-miR164c-3p	TRINITY_DN15405_c2_g5	573	594	584	-39	-25.8	0.661538	9.5
12	ata-miR164c-3p	TRINITY_DN15436_c1_g2	190	212	202	-39	-27.3	0.7	8
12	ata-miR164c-3p	TRINITY_DN15440_c1_g3	395	416	407	-39	-29	0.74359	7.5
12	ata-miR164c-3p	TRINITY_DN15445_c0_g6	510	531	521	-39	-25.6	0.65641	9
12	ata-miR164c-3p	TRINITY_DN15474_c0_g4	142	162	153	-39	-28.1	0.720513	8
12	ata-miR164c-3p	TRINITY_DN15503_c0_g5	1519	1539	1530	-39	-26.1	0.669231	10.5
12	ata-miR164c-3p	TRINITY_DN15546_c1_g4	702	727	716	-39	-25.8	0.661538	9.5
12	ata-miR164c-3p	TRINITY_DN15658_c1_g2	649	668	660	-39	-25.9	0.664103	9
12	ata-miR164c-3p	TRINITY_DN15669_c0_g1	1633	1654	1644	-39	-28.4	0.728205	8.5
12	ata-miR164c-3p	TRINITY_DN15695_c1_g4	763	786	774	-39	-27.74	0.711282	13.5
12	ata-miR164c-3p	TRINITY_DN15721_c0_g2	704	734	716	-39	-25.8	0.661538	24.5
12	ata-miR164c-3p	TRINITY_DN15739_c0_g1	500	526	512	-39	-27.8	0.712821	15.5
12	ata-miR164c-3p	TRINITY_DN15746_c1_g6	565	584	576	-39	-29.9	0.766667	7.5
12	ata-miR164c-3p	TRINITY_DN15749_c1_g1	677	701	688	-39	-26.1	0.669231	13
12	ata-miR164c-3p	TRINITY_DN15857_c0_g4	852	872	863	-39	-28	0.717949	9
12	ata-miR164c-3p	TRINITY_DN15900_c0_g2	490	510	501	-39	-26	0.666667	9.5
12	ata-miR164c-3p	TRINITY_DN15903_c1_g3	548	567	559	-39	-26.8	0.687179	6.5
12	ata-miR164c-3p	TRINITY_DN15929_c0_g2	411	432	422	-39	-25.7	0.658974	10.5
12	ata-miR164c-3p	TRINITY_DN15981_c0_g4	82	102	93	-39	-28.3	0.725641	9.5
12	ata-miR164c-3p	TRINITY_DN16088_c2_g3	760	781	771	-39	-26.9	0.689744	8.5
12	ata-miR164c-3p	TRINITY_DN16129_c1_g3	1955	1976	1966	-39	-27	0.692308	10.5
12	ata-miR164c-3p	TRINITY_DN16166_c0_g1	158	178	169	-39	-26.1	0.669231	12.5
12	ata-miR164c-3p	TRINITY_DN16166_c0_g1	194	214	205	-39	-27.7	0.710256	10.5
12	ata-miR164c-3p	TRINITY_DN16176_c0_g2	519	552	542	-39	-26.4	0.676923	16
12	ata-miR164c-3p	TRINITY_DN16194_c0_g5	1206	1225	1216	-39	-26.4	0.676923	6
12	ata-miR164c-3p	TRINITY_DN16233_c1_g3	10	31	21	-39	-28	0.717949	7
12	ata-miR164c-3p	TRINITY_DN16306_c0_g6	273	293	284	-39	-28.7	0.735897	7
12	ata-miR164c-3p	TRINITY_DN16380_c1_g7	438	458	449	-39	-28.3	0.725641	9.5
12	ata-miR164c-3p	TRINITY_DN16380_c1_g7	518	539	529	-39	-25.7	0.658974	10.5
12	ata-miR164c-3p	TRINITY_DN16396_c0_g4	110	131	122	-39	-27.6	0.707692	9
12	ata-miR164c-3p	TRINITY_DN16396_c0_g4	239	259	250	-39	-29.5	0.75641	9
12	ata-miR164c-3p	TRINITY_DN16414_c0_g4	388	409	400	-39	-28.3	0.725641	9
12	ata-miR164c-3p	TRINITY_DN16457_c0_g7	309	333	324	-39	-26.2	0.671795	13
12	ata-miR164c-3p	TRINITY_DN16528_c0_g1	2669	2689	2680	-39	-30.6	0.784615	6.5
12	ata-miR164c-3p	TRINITY_DN16574_c0_g1	378	397	388	-39	-27.2	0.697436	8
12	ata-miR164c-3p	TRINITY_DN16640_c1_g1	1216	1234	1225	-39	-25.6	0.65641	8.5
12	ata-miR164c-3p	TRINITY_DN16640_c1_g3	945	968	959	-39	-27.4	0.702564	13
12	ata-miR164c-3p	TRINITY_DN16648_c1_g3	304	325	315	-39	-29.4	0.753846	10
12	ata-miR164c-3p	TRINITY_DN16756_c0_g4	1412	1435	1425	-39	-25.6	0.65641	9.5
12	ata-miR164c-3p	TRINITY_DN16779_c0_g1	1948	1980	1971	-39	-25.8	0.661538	29
12	ata-miR164c-3p	TRINITY_DN16805_c0_g7	655	678	665	-39	-26.1	0.669231	13
12	ata-miR164c-3p	TRINITY_DN16892_c0_g1	3438	3458	3449	-39	-29.4	0.753846	9
12	ata-miR164c-3p	TRINITY_DN16892_c0_g1	3481	3503	3494	-39	-26	0.666667	11.5
12	ata-miR164c-3p	TRINITY_DN16895_c0_g1	388	408	399	-39	-25.5	0.653846	10.5
12	ata-miR164c-3p	TRINITY_DN16951_c1_g2	258	278	269	-39	-25.5	0.653846	8.5
12	ata-miR164c-3p	TRINITY_DN16952_c0_g3	38	58	49	-39	-26.3	0.674359	7.5
12	ata-miR164c-3p	TRINITY_DN16957_c0_g1	2010	2030	2021	-39	-29.4	0.753846	7.5
12	ata-miR164c-3p	TRINITY_DN17073_c0_g2	715	741	732	-39	-25.4	0.651282	13.5
12	ata-miR164c-3p	TRINITY_DN17073_c0_g5	719	743	730	-39	-28.7	0.735897	15
12	ata-miR164c-3p	TRINITY_DN17073_c0_g5	858	878	869	-39	-28.2	0.723077	6
12	ata-miR164c-3p	TRINITY_DN17084_c1_g12	49	70	60	-39	-25.4	0.651282	10.5
12	ata-miR164c-3p	TRINITY_DN17122_c0_g1	1686	1704	1697	-39	-25.5	0.653846	6
12	ata-miR164c-3p	TRINITY_DN17145_c0_g2	5449	5473	5460	-39	-28.5	0.730769	12
12	ata-miR164c-3p	TRINITY_DN17212_c3_g7	45	71	62	-39	-27.7	0.710256	17.5
12	ata-miR164c-3p	TRINITY_DN17240_c0_g10	372	393	383	-39	-25.6	0.65641	9
12	ata-miR164c-3p	TRINITY_DN17269_c1_g4	761	781	772	-39	-26.2	0.671795	9
12	ata-miR164c-3p	TRINITY_DN17343_c0_g3	223	243	234	-39	-26	0.666667	8.5
12	ata-miR164c-3p	TRINITY_DN17553_c2_g1	241	260	251	-39	-28.4	0.728205	7
12	ata-miR164c-3p	TRINITY_DN17583_c0_g3	34	60	51	-39	-26.7	0.684615	14
12	ata-miR164c-3p	TRINITY_DN17610_c3_g1	220	244	231	-39	-28.7	0.735897	12
12	ata-miR164c-3p	TRINITY_DN17631_c0_g5	864	884	875	-39	-25.4	0.651282	9
12	ata-miR164c-3p	TRINITY_DN17677_c0_g5	961	981	972	-39	-25.6	0.65641	8.5
12	ata-miR164c-3p	TRINITY_DN17677_c0_g7	922	942	933	-39	-25.6	0.65641	8.5
12	ata-miR164c-3p	TRINITY_DN17694_c1_g1	102	122	113	-39	-27	0.692308	9
12	ata-miR164c-3p	TRINITY_DN17756_c1_g2	451	470	461	-39	-27.6	0.707692	9
12	ata-miR164c-3p	TRINITY_DN17846_c0_g5	366	387	378	-39	-25.5	0.653846	9.5
12	ata-miR164c-3p	TRINITY_DN17900_c0_g1	10	29	20	-39	-26.4	0.676923	6
12	ata-miR164c-3p	TRINITY_DN17913_c0_g2	675	695	686	-39	-26.5	0.679487	9.5
12	ata-miR164c-3p	TRINITY_DN17917_c0_g1	924	946	937	-39	-28.4	0.728205	11
12	ata-miR164c-3p	TRINITY_DN17936_c0_g1	267	286	278	-39	-25.8	0.661538	11
12	ata-miR164c-3p	TRINITY_DN17947_c0_g1	314	334	325	-39	-25.6	0.65641	10
12	ata-miR164c-3p	TRINITY_DN17978_c1_g3	305	325	316	-39	-30	0.769231	10.5
12	ata-miR164c-3p	TRINITY_DN17997_c1_g5	410	430	420	-39	-25.4	0.651282	10
12	ata-miR164c-3p	TRINITY_DN18004_c1_g5	1304	1324	1315	-39	-27.9	0.715385	10
12	ata-miR164c-3p	TRINITY_DN18077_c0_g1	2177	2196	2188	-39	-25.6	0.65641	8
12	ata-miR164c-3p	TRINITY_DN18150_c1_g7	347	372	357	-39	-26.1	0.669231	14
12	ata-miR164c-3p	TRINITY_DN18151_c0_g8	352	376	367	-39	-26.2	0.671795	14
12	ata-miR164c-3p	TRINITY_DN18181_c0_g3	303	323	314	-39	-28.6	0.733333	8
12	ata-miR164c-3p	TRINITY_DN18207_c0_g1	296	319	310	-39	-26.5	0.679487	10.5
12	ata-miR164c-3p	TRINITY_DN18250_c0_g2	1647	1670	1658	-39	-25.9	0.664103	14
12	ata-miR164c-3p	TRINITY_DN18330_c1_g8	108	136	125	-39	-25.9	0.664103	13
12	ata-miR164c-3p	TRINITY_DN18347_c1_g4	306	330	317	-39	-25.7	0.658974	12.5
12	ata-miR164c-3p	TRINITY_DN18371_c0_g6	387	408	398	-39	-26.8	0.687179	9.5
12	ata-miR164c-3p	TRINITY_DN18380_c0_g9	2727	2750	2739	-39	-31.6	0.810256	7
12	ata-miR164c-3p	TRINITY_DN18480_c0_g6	379	400	390	-39	-27.3	0.7	8.5
12	ata-miR164c-3p	TRINITY_DN18493_c0_g4	499	520	510	-39	-26.4	0.676923	10
12	ata-miR164c-3p	TRINITY_DN18530_c0_g5	287	308	299	-39	-28.9	0.741026	9
12	ata-miR164c-3p	TRINITY_DN18567_c0_g7	836	857	847	-39	-27.4	0.702564	12
12	ata-miR164c-3p	TRINITY_DN18581_c0_g1	3060	3084	3075	-39	-25.9	0.664103	9.5
12	ata-miR164c-3p	TRINITY_DN18599_c1_g3	541	561	552	-39	-26.1	0.669231	6
12	ata-miR164c-3p	TRINITY_DN18660_c0_g2	198	221	209	-39	-26	0.666667	12.5
12	ata-miR164c-3p	TRINITY_DN18690_c0_g2	2583	2612	2597	-39	-26	0.666667	21.5
12	ata-miR164c-3p	TRINITY_DN18761_c3_g6	463	483	474	-39	-27	0.692308	9.5
12	ata-miR164c-3p	TRINITY_DN18862_c3_g1	187	210	197	-39	-26.2	0.671795	12
12	ata-miR164c-3p	TRINITY_DN18878_c2_g2	29	50	41	-39	-28.4	0.728205	6
12	ata-miR164c-3p	TRINITY_DN18934_c0_g7	231	252	242	-39	-26.9	0.689744	10
12	ata-miR164c-3p	TRINITY_DN18948_c1_g4	276	297	288	-39	-25.8	0.661538	8
12	ata-miR164c-3p	TRINITY_DN18972_c1_g1	303	324	314	-39	-28.1	0.720513	10
12	ata-miR164c-3p	TRINITY_DN18979_c0_g4	277	299	290	-39	-25.7	0.658974	9
12	ata-miR164c-3p	TRINITY_DN18996_c0_g10	185	206	196	-39	-27.3	0.7	8.5
12	ata-miR164c-3p	TRINITY_DN19040_c1_g1	1061	1081	1072	-39	-34.6	0.887179	6
12	ata-miR164c-3p	TRINITY_DN19050_c1_g1	4	25	16	-39	-25.9	0.664103	6
12	ata-miR164c-3p	TRINITY_DN19088_c1_g1	1136	1159	1149	-39	-25.4	0.651282	10
12	ata-miR164c-3p	TRINITY_DN19100_c0_g1	193	214	205	-39	-25.8	0.661538	9.5
12	ata-miR164c-3p	TRINITY_DN19169_c0_g1	563	583	574	-39	-27.8	0.712821	9
12	ata-miR164c-3p	TRINITY_DN19239_c0_g5	278	298	289	-39	-27.2	0.697436	8.5
12	ata-miR164c-3p	TRINITY_DN19269_c0_g2	515	535	526	-39	-28.6	0.733333	11.5
12	ata-miR164c-3p	TRINITY_DN19269_c0_g2	725	751	742	-39	-29.5	0.75641	15
12	ata-miR164c-3p	TRINITY_DN19288_c0_g1	351	372	363	-39	-25.9	0.664103	10.5
12	ata-miR164c-3p	TRINITY_DN19346_c0_g1	91	112	102	-39	-26.7	0.684615	9
12	ata-miR164c-3p	TRINITY_DN19347_c0_g1	66	87	78	-39	-26	0.666667	11.5
12	ata-miR164c-3p	TRINITY_DN19379_c1_g1	2779	2804	2790	-39	-26.4	0.676923	16.5
12	ata-miR164c-3p	TRINITY_DN19379_c1_g1	280	302	291	-39	-25.6	0.65641	13
12	ata-miR164c-3p	TRINITY_DN19449_c1_g2	493	516	506	-39	-26	0.666667	7
12	ata-miR164c-3p	TRINITY_DN19453_c0_g1	14	35	26	-39	-29.1	0.746154	9
12	ata-miR164c-3p	TRINITY_DN19466_c0_g3	401	421	412	-39	-27.5	0.705128	10.5
12	ata-miR164c-3p	TRINITY_DN19483_c0_g2	118	138	129	-39	-26.2	0.671795	11
12	ata-miR164c-3p	TRINITY_DN19496_c0_g3	111	131	122	-39	-26.5	0.679487	9.5
12	ata-miR164c-3p	TRINITY_DN19513_c1_g11	534	558	548	-39	-26.2	0.671795	8.5
12	ata-miR164c-3p	TRINITY_DN19533_c0_g1	1935	1960	1946	-39	-25.9	0.664103	17
12	ata-miR164c-3p	TRINITY_DN19547_c0_g2	135	156	146	-39	-27.6	0.707692	10
12	ata-miR164c-3p	TRINITY_DN19574_c0_g1	25	45	36	-39	-26.6	0.682051	10
12	ata-miR164c-3p	TRINITY_DN19594_c1_g5	997	1016	1008	-39	-28.8	0.738462	6
12	ata-miR164c-3p	TRINITY_DN19614_c2_g5	152	172	163	-39	-26.7	0.684615	6
12	ata-miR164c-3p	TRINITY_DN19688_c0_g2	349	370	360	-39	-28.5	0.730769	7.5
12	ata-miR164c-3p	TRINITY_DN19709_c0_g1	412	432	423	-39	-26.2	0.671795	10.5
12	ata-miR164c-3p	TRINITY_DN19710_c2_g3	1649	1671	1662	-39	-26.9	0.689744	8.5
12	ata-miR164c-3p	TRINITY_DN19737_c3_g5	128	151	139	-39	-27.9	0.715385	13.5
12	ata-miR164c-3p	TRINITY_DN19751_c0_g11	135	154	145	-39	-25.8	0.661538	8
12	ata-miR164c-3p	TRINITY_DN19806_c0_g2	1020	1048	1031	-39	-25.9	0.664103	22
12	ata-miR164c-3p	TRINITY_DN19879_c0_g2	911	934	925	-39	-25.9	0.664103	15
12	ata-miR164c-3p	TRINITY_DN19879_c0_g2	970	990	982	-39	-25.6	0.65641	7.5
12	ata-miR164c-3p	TRINITY_DN19928_c0_g2	241	261	252	-39	-25.9	0.664103	8.5
12	ata-miR164c-3p	TRINITY_DN19963_c0_g1	1167	1187	1178	-39	-27.8	0.712821	9
12	ata-miR164c-3p	TRINITY_DN20081_c0_g5	533	553	544	-39	-26.5	0.679487	7.5
12	ata-miR164c-3p	TRINITY_DN20202_c0_g5	2566	2590	2578	-39	-26.42	0.677436	13
12	ata-miR164c-3p	TRINITY_DN20202_c0_g5	2666	2686	2677	-39	-25.5	0.653846	9
12	ata-miR164c-3p	TRINITY_DN20323_c0_g3	2147	2169	2160	-39	-26	0.666667	6
12	ata-miR164c-3p	TRINITY_DN20375_c0_g1	281	305	293	-39	-27.1	0.694872	12
12	ata-miR164c-3p	TRINITY_DN20399_c0_g1	456	481	473	-39	-25.4	0.651282	11
12	ata-miR164c-3p	TRINITY_DN20421_c2_g4	438	458	449	-39	-28.8	0.738462	9
12	ata-miR164c-3p	TRINITY_DN20439_c0_g14	205	226	217	-39	-27	0.692308	8.5
12	ata-miR164c-3p	TRINITY_DN20461_c1_g1	307	330	321	-39	-27.3	0.7	7.5
12	ata-miR164c-3p	TRINITY_DN20576_c0_g2	586	606	597	-39	-27.1	0.694872	7.5
12	ata-miR164c-3p	TRINITY_DN20595_c1_g1	126	145	136	-39	-27.8	0.712821	8
12	ata-miR164c-3p	TRINITY_DN20605_c2_g1	2730	2756	2742	-39	-29	0.74359	14.5
12	ata-miR164c-3p	TRINITY_DN20621_c0_g1	1673	1694	1684	-39	-27	0.692308	8.5
12	ata-miR164c-3p	TRINITY_DN20652_c0_g1	381	402	392	-39	-28.2	0.723077	10
12	ata-miR164c-3p	TRINITY_DN20652_c0_g2	4	25	16	-39	-27.6	0.707692	6.5
12	ata-miR164c-3p	TRINITY_DN20657_c0_g4	172	193	183	-39	-25.4	0.651282	10
12	ata-miR164c-3p	TRINITY_DN20711_c0_g2	942	962	953	-39	-27.5	0.705128	9
12	ata-miR164c-3p	TRINITY_DN20820_c0_g1	566	586	577	-39	-26	0.666667	11
12	ata-miR164c-3p	TRINITY_DN20821_c0_g4	246	266	257	-39	-27.8	0.712821	10.5
12	ata-miR164c-3p	TRINITY_DN20865_c0_g1	433	453	444	-39	-27.3	0.7	10
12	ata-miR164c-3p	TRINITY_DN20979_c0_g1	386	410	401	-39	-27.5	0.705128	12.5
12	ata-miR164c-3p	TRINITY_DN20980_c0_g4	1644	1672	1663	-39	-25.9	0.664103	22.5
12	ata-miR164c-3p	TRINITY_DN21023_c0_g6	271	291	282	-39	-26.96	0.691282	11
12	ata-miR164c-3p	TRINITY_DN21029_c0_g3	240	260	252	-39	-26.2	0.671795	9
12	ata-miR164c-3p	TRINITY_DN21036_c0_g1	3896	3920	3911	-39	-25.6	0.65641	15.5
12	ata-miR164c-3p	TRINITY_DN21075_c0_g1	571	593	584	-39	-25.5	0.653846	10
12	ata-miR164c-3p	TRINITY_DN21311_c1_g2	307	327	318	-39	-25.48	0.653333	11.5
12	ata-miR164c-3p	TRINITY_DN21370_c1_g1	492	513	503	-39	-26.3	0.674359	7.5
12	ata-miR164c-3p	TRINITY_DN21373_c2_g1	498	518	509	-39	-26.3	0.674359	6
12	ata-miR164c-3p	TRINITY_DN21403_c1_g3	6	27	17	-39	-27.8	0.712821	8.5
12	ata-miR164c-3p	TRINITY_DN21446_c0_g1	456	477	467	-39	-25.7	0.658974	9
12	ata-miR164c-3p	TRINITY_DN21455_c0_g4	1147	1167	1158	-39	-26.9	0.689744	5.5
12	ata-miR164c-3p	TRINITY_DN21456_c0_g5	303	323	314	-39	-26.9	0.689744	9.5
12	ata-miR164c-3p	TRINITY_DN21475_c0_g1	771	791	782	-39	-25.4	0.651282	9.5
12	ata-miR164c-3p	TRINITY_DN21502_c0_g2	128	149	139	-39	-28.6	0.733333	8
12	ata-miR164c-3p	TRINITY_DN21536_c0_g2	1574	1594	1585	-39	-28.2	0.723077	9.5
12	ata-miR164c-3p	TRINITY_DN21666_c0_g6	677	698	688	-39	-25.7	0.658974	8.5
12	ata-miR164c-3p	TRINITY_DN21767_c1_g1	296	317	307	-39	-26	0.666667	8
12	ata-miR164c-3p	TRINITY_DN21767_c1_g1	440	464	455	-39	-25.5	0.653846	9.5
12	ata-miR164c-3p	TRINITY_DN21785_c1_g4	385	405	397	-39	-25.6	0.65641	5
12	ata-miR164c-3p	TRINITY_DN21789_c0_g6	269	288	279	-39	-27.5	0.705128	8.5
12	ata-miR164c-3p	TRINITY_DN21791_c0_g3	808	829	819	-39	-27.5	0.705128	9.5
12	ata-miR164c-3p	TRINITY_DN21813_c0_g1	17	38	28	-39	-26.2	0.671795	12
12	ata-miR164c-3p	TRINITY_DN21948_c0_g1	1682	1704	1694	-39	-25.5	0.653846	8.5
12	ata-miR164c-3p	TRINITY_DN21954_c0_g1	66	87	77	-39	-26.3	0.674359	10.5
12	ata-miR164c-3p	TRINITY_DN21972_c0_g1	308	334	325	-39	-29.5	0.75641	9.5
12	ata-miR164c-3p	TRINITY_DN22154_c1_g2	370	390	382	-39	-25.7	0.658974	9.5
12	ata-miR164c-3p	TRINITY_DN22230_c1_g5	636	659	649	-39	-26	0.666667	8.5
12	ata-miR164c-3p	TRINITY_DN22298_c0_g1	1239	1262	1250	-39	-28.5	0.730769	12
12	ata-miR164c-3p	TRINITY_DN22372_c0_g2	832	858	848	-39	-25.9	0.664103	12.5
12	ata-miR164c-3p	TRINITY_DN22417_c1_g2	350	371	361	-39	-28.4	0.728205	10.5
12	ata-miR164c-3p	TRINITY_DN22545_c0_g2	1167	1190	1181	-39	-26.34	0.675385	15
12	ata-miR164c-3p	TRINITY_DN22566_c1_g2	889	914	905	-39	-27.5	0.705128	9
12	ata-miR164c-3p	TRINITY_DN22620_c0_g1	293	314	305	-39	-26.9	0.689744	7.5
12	ata-miR164c-3p	TRINITY_DN22627_c0_g1	156	174	167	-39	-27.68	0.709744	9.5
12	ata-miR164c-3p	TRINITY_DN22654_c0_g5	229	249	240	-39	-27.1	0.694872	10
12	ata-miR164c-3p	TRINITY_DN22684_c0_g1	623	643	634	-39	-27.5	0.705128	8
12	ata-miR164c-3p	TRINITY_DN22691_c2_g6	43	67	54	-39	-25.7	0.658974	15
12	ata-miR164c-3p	TRINITY_DN22729_c0_g1	1452	1479	1470	-39	-25.5	0.653846	11
12	ata-miR164c-3p	TRINITY_DN22771_c0_g4	728	748	739	-39	-31	0.794872	8
12	ata-miR164c-3p	TRINITY_DN22772_c0_g1	275	295	286	-39	-28.2	0.723077	10
12	ata-miR164c-3p	TRINITY_DN22840_c0_g1	1083	1116	1107	-39	-25.9	0.664103	25.5
12	ata-miR164c-3p	TRINITY_DN22866_c0_g6	1640	1660	1651	-39	-26.8	0.687179	6.5
12	ata-miR164c-3p	TRINITY_DN22913_c0_g3	2482	2506	2493	-39	-27.4	0.702564	14
12	ata-miR164c-3p	TRINITY_DN22913_c0_g3	2503	2522	2514	-39	-30.6	0.784615	8.5
12	ata-miR164c-3p	TRINITY_DN22976_c1_g3	256	282	273	-39	-25.9	0.664103	19.5
12	ata-miR164c-3p	TRINITY_DN22992_c0_g1	531	552	542	-39	-27.4	0.702564	8
12	ata-miR164c-3p	TRINITY_DN23095_c1_g7	1767	1787	1778	-39	-27.5	0.705128	5.5
12	ata-miR164c-3p	TRINITY_DN23110_c1_g2	177	202	193	-39	-28.3	0.725641	15.5
12	ata-miR164c-3p	TRINITY_DN23112_c0_g1	1330	1349	1340	-39	-25.5	0.653846	9
12	ata-miR164c-3p	TRINITY_DN23168_c0_g2	511	535	525	-39	-27.64	0.708718	10.5
12	ata-miR164c-3p	TRINITY_DN23189_c0_g1	412	441	430	-39	-27.8	0.712821	21.5
12	ata-miR164c-3p	TRINITY_DN23223_c0_g5	1753	1773	1764	-39	-27.4	0.702564	11.5
12	ata-miR164c-3p	TRINITY_DN23235_c0_g1	424	444	435	-39	-27.5	0.705128	9
12	ata-miR164c-3p	TRINITY_DN23270_c0_g2	309	329	320	-39	-28.4	0.728205	5
12	ata-miR164c-3p	TRINITY_DN2331_c0_g1	145	166	157	-39	-26	0.666667	8.5
12	ata-miR164c-3p	TRINITY_DN23351_c1_g3	1355	1376	1366	-39	-32.9	0.84359	6
12	ata-miR164c-3p	TRINITY_DN23361_c0_g4	37	59	49	-39	-25.5	0.653846	10
12	ata-miR164c-3p	TRINITY_DN23408_c2_g1	525	545	536	-39	-27.5	0.705128	11
12	ata-miR164c-3p	TRINITY_DN23408_c2_g1	633	653	644	-39	-28.4	0.728205	9
12	ata-miR164c-3p	TRINITY_DN23470_c1_g1	244	262	254	-39	-26.8	0.687179	8
12	ata-miR164c-3p	TRINITY_DN23482_c0_g2	4732	4753	4744	-39	-25.58	0.655897	10
12	ata-miR164c-3p	TRINITY_DN23500_c0_g10	867	888	879	-39	-26	0.666667	11
12	ata-miR164c-3p	TRINITY_DN23505_c0_g3	243	263	254	-39	-27.8	0.712821	9.5
12	ata-miR164c-3p	TRINITY_DN23520_c0_g3	527	547	538	-39	-29.3	0.751282	8.5
12	ata-miR164c-3p	TRINITY_DN23640_c0_g5	23	44	35	-39	-27.6	0.707692	8.5
12	ata-miR164c-3p	TRINITY_DN23649_c0_g1	886	906	896	-39	-31.1	0.797436	5.5
12	ata-miR164c-3p	TRINITY_DN23688_c0_g1	982	1004	995	-39	-26.3	0.674359	12
12	ata-miR164c-3p	TRINITY_DN23708_c0_g1	430	450	441	-39	-25.6	0.65641	8.5
12	ata-miR164c-3p	TRINITY_DN23732_c1_g3	721	743	731	-39	-26.8	0.687179	12
12	ata-miR164c-3p	TRINITY_DN23789_c0_g1	1613	1632	1624	-39	-27.1	0.694872	5
12	ata-miR164c-3p	TRINITY_DN23867_c0_g1	305	326	317	-39	-25.8	0.661538	7
12	ata-miR164c-3p	TRINITY_DN23897_c0_g5	243	264	254	-39	-28.2	0.723077	10
12	ata-miR164c-3p	TRINITY_DN23897_c0_g5	369	389	379	-39	-28.2	0.723077	8
12	ata-miR164c-3p	TRINITY_DN23928_c2_g1	151	174	162	-39	-28.7	0.735897	12
12	ata-miR164c-3p	TRINITY_DN24046_c2_g2	753	774	764	-39	-28	0.717949	7
12	ata-miR164c-3p	TRINITY_DN24051_c0_g3	1416	1437	1428	-39	-25.8	0.661538	9
12	ata-miR164c-3p	TRINITY_DN24052_c1_g5	1085	1111	1102	-39	-26.7	0.684615	17.5
12	ata-miR164c-3p	TRINITY_DN24138_c0_g3	1411	1431	1422	-39	-25.7	0.658974	8.5
12	ata-miR164c-3p	TRINITY_DN24146_c1_g6	958	978	969	-39	-26.9	0.689744	7.5
12	ata-miR164c-3p	TRINITY_DN24246_c0_g1	1801	1825	1815	-39	-25.7	0.658974	13
12	ata-miR164c-3p	TRINITY_DN24255_c0_g3	969	989	980	-39	-30.2	0.774359	6.5
12	ata-miR164c-3p	TRINITY_DN24288_c0_g2	1330	1357	1347	-39	-26.6	0.682051	14
12	ata-miR164c-3p	TRINITY_DN24299_c0_g1	203	222	213	-39	-25.5	0.653846	9.5
12	ata-miR164c-3p	TRINITY_DN24305_c3_g4	405	428	418	-39	-27.3	0.7	8
12	ata-miR164c-3p	TRINITY_DN24315_c0_g3	847	867	858	-39	-27	0.692308	11.5
12	ata-miR164c-3p	TRINITY_DN24371_c0_g2	605	629	616	-39	-26.6	0.682051	12
12	ata-miR164c-3p	TRINITY_DN24435_c1_g1	63	83	74	-39	-26.7	0.684615	8.5
12	ata-miR164c-3p	TRINITY_DN24457_c1_g2	290	311	301	-39	-30.7	0.787179	9
12	ata-miR164c-3p	TRINITY_DN24461_c0_g4	198	228	218	-39	-27	0.692308	15
12	ata-miR164c-3p	TRINITY_DN24473_c0_g4	550	572	561	-39	-31.9	0.817949	6.5
12	ata-miR164c-3p	TRINITY_DN24572_c0_g6	662	682	673	-39	-32.4	0.830769	6.5
12	ata-miR164c-3p	TRINITY_DN24572_c0_g6	755	776	766	-39	-26.6	0.682051	7.5
12	ata-miR164c-3p	TRINITY_DN24610_c0_g2	2085	2105	2096	-39	-35	0.897436	5
12	ata-miR164c-3p	TRINITY_DN24697_c1_g2	266	285	277	-39	-27.2	0.697436	8
12	ata-miR164c-3p	TRINITY_DN24701_c0_g1	1787	1807	1798	-39	-27.8	0.712821	8.5
12	ata-miR164c-3p	TRINITY_DN24746_c1_g3	101	121	112	-39	-25.8	0.661538	11.5
12	ata-miR164c-3p	TRINITY_DN24782_c0_g1	1219	1243	1233	-39	-26.1	0.669231	8.5
12	ata-miR164c-3p	TRINITY_DN24783_c2_g3	975	995	986	-39	-25.7	0.658974	11
12	ata-miR164c-3p	TRINITY_DN24816_c0_g3	15	35	26	-39	-25.6	0.65641	11
12	ata-miR164c-3p	TRINITY_DN24846_c2_g3	396	417	407	-39	-27.3	0.7	10
12	ata-miR164c-3p	TRINITY_DN24920_c0_g2	276	296	287	-39	-27.3	0.7	9.5
12	ata-miR164c-3p	TRINITY_DN24975_c0_g3	63	83	74	-39	-30.8	0.789744	8
12	ata-miR164c-3p	TRINITY_DN25019_c1_g2	154	174	165	-39	-30.4	0.779487	8.5
12	ata-miR164c-3p	TRINITY_DN25019_c1_g8	259	280	270	-39	-25.5	0.653846	11.5
12	ata-miR164c-3p	TRINITY_DN25059_c1_g4	776	796	787	-39	-26.1	0.669231	9
12	ata-miR164c-3p	TRINITY_DN25067_c1_g2	760	780	771	-39	-25.8	0.661538	9.5
12	ata-miR164c-3p	TRINITY_DN25141_c0_g1	4	23	15	-39	-25.4	0.651282	8
12	ata-miR164c-3p	TRINITY_DN25194_c0_g2	491	511	502	-39	-26.3	0.674359	9
12	ata-miR164c-3p	TRINITY_DN25211_c0_g4	885	906	896	-39	-30.3	0.776923	7.5
12	ata-miR164c-3p	TRINITY_DN25260_c0_g1	141	161	152	-39	-28.5	0.730769	8.5
12	ata-miR164c-3p	TRINITY_DN25277_c0_g2	475	496	486	-39	-25.6	0.65641	8
12	ata-miR164c-3p	TRINITY_DN25348_c1_g1	14	34	25	-39	-27.2	0.697436	7.5
12	ata-miR164c-3p	TRINITY_DN25355_c1_g4	160	180	171	-39	-27.78	0.712308	9
12	ata-miR164c-3p	TRINITY_DN25418_c0_g1	476	495	486	-39	-28.6	0.733333	9
12	ata-miR164c-3p	TRINITY_DN25505_c0_g5	75	96	87	-39	-28	0.717949	8.5
12	ata-miR164c-3p	TRINITY_DN25508_c0_g2	538	557	549	-39	-27.4	0.702564	8.5
12	ata-miR164c-3p	TRINITY_DN25589_c0_g2	1934	1954	1945	-39	-26.5	0.679487	7
12	ata-miR164c-3p	TRINITY_DN25659_c1_g3	1290	1309	1301	-39	-26.6	0.682051	7
12	ata-miR164c-3p	TRINITY_DN25700_c0_g1	252	271	262	-39	-27.5	0.705128	8
12	ata-miR164c-3p	TRINITY_DN25739_c0_g2	2448	2469	2459	-39	-28.7	0.735897	8.5
12	ata-miR164c-3p	TRINITY_DN25765_c0_g1	756	779	767	-39	-26.72	0.685128	16.5
12	ata-miR164c-3p	TRINITY_DN25773_c0_g1	86	108	99	-39	-26.1	0.669231	8.5
12	ata-miR164c-3p	TRINITY_DN25791_c1_g4	1123	1146	1134	-39	-25.9	0.664103	12
12	ata-miR164c-3p	TRINITY_DN25914_c0_g1	2118	2138	2129	-39	-25.6	0.65641	11.5
12	ata-miR164c-3p	TRINITY_DN25925_c0_g5	361	381	372	-39	-26	0.666667	9.5
12	ata-miR164c-3p	TRINITY_DN25942_c1_g1	1224	1243	1234	-39	-26.4	0.676923	5
12	ata-miR164c-3p	TRINITY_DN26019_c1_g4	609	630	621	-39	-25.4	0.651282	8.5
12	ata-miR164c-3p	TRINITY_DN26030_c0_g2	366	386	377	-39	-30.8	0.789744	7.5
12	ata-miR164c-3p	TRINITY_DN26036_c0_g5	8	27	19	-39	-27.9	0.715385	6.5
12	ata-miR164c-3p	TRINITY_DN26064_c0_g1	1253	1276	1267	-39	-25.8	0.661538	6.5
12	ata-miR164c-3p	TRINITY_DN26069_c0_g1	348	368	359	-39	-26.4	0.676923	11.5
12	ata-miR164c-3p	TRINITY_DN26181_c0_g1	1334	1355	1345	-39	-26.78	0.686667	13.5
12	ata-miR164c-3p	TRINITY_DN26206_c0_g3	7	27	18	-39	-26.4	0.676923	11
12	ata-miR164c-3p	TRINITY_DN26228_c0_g4	561	582	572	-39	-27	0.692308	9
12	ata-miR164c-3p	TRINITY_DN26231_c1_g3	207	231	220	-39	-26.7	0.684615	10
12	ata-miR164c-3p	TRINITY_DN26244_c0_g5	1207	1231	1218	-39	-28.3	0.725641	12.5
12	ata-miR164c-3p	TRINITY_DN26253_c0_g3	682	704	693	-39	-25.46	0.652821	11.5
12	ata-miR164c-3p	TRINITY_DN26277_c0_g1	532	552	543	-39	-26.8	0.687179	10.5
12	ata-miR164c-3p	TRINITY_DN26301_c0_g2	1264	1287	1278	-39	-25.8	0.661538	11.5
12	ata-miR164c-3p	TRINITY_DN26312_c2_g1	1862	1882	1873	-39	-25.4	0.651282	9.5
12	ata-miR164c-3p	TRINITY_DN26356_c1_g1	27	50	38	-39	-27.3	0.7	11
12	ata-miR164c-3p	TRINITY_DN26396_c2_g3	282	302	293	-39	-25.9	0.664103	8
12	ata-miR164c-3p	TRINITY_DN26429_c1_g1	808	828	819	-39	-27.6	0.707692	10
12	ata-miR164c-3p	TRINITY_DN26439_c0_g3	265	287	276	-39	-26.2	0.671795	8.5
12	ata-miR164c-3p	TRINITY_DN26560_c0_g2	498	520	511	-39	-26.3	0.674359	8.5
12	ata-miR164c-3p	TRINITY_DN26589_c0_g3	252	272	263	-39	-26.7	0.684615	8.5
12	ata-miR164c-3p	TRINITY_DN26638_c0_g1	1202	1224	1213	-39	-29.2	0.748718	8.5
12	ata-miR164c-3p	TRINITY_DN26671_c0_g1	1095	1118	1106	-39	-25.8	0.661538	14.5
12	ata-miR164c-3p	TRINITY_DN26688_c0_g2	615	641	626	-39	-29.1	0.746154	18.5
12	ata-miR164c-3p	TRINITY_DN26748_c0_g1	2840	2860	2851	-39	-26.6	0.682051	11
12	ata-miR164c-3p	TRINITY_DN26752_c1_g1	343	366	357	-39	-25.7	0.658974	11.5
12	ata-miR164c-3p	TRINITY_DN26809_c0_g3	569	593	583	-39	-25.6	0.65641	14.5
12	ata-miR164c-3p	TRINITY_DN26825_c2_g1	270	290	281	-39	-28.4	0.728205	10.5
12	ata-miR164c-3p	TRINITY_DN26832_c0_g1	3448	3468	3459	-39	-27.7	0.710256	8
12	ata-miR164c-3p	TRINITY_DN26876_c3_g4	53	77	64	-39	-28.24	0.724103	15
12	ata-miR164c-3p	TRINITY_DN26878_c0_g2	874	897	885	-39	-27.7	0.710256	13.5
12	ata-miR164c-3p	TRINITY_DN26893_c1_g2	1456	1480	1471	-39	-27.7	0.710256	12.5
12	ata-miR164c-3p	TRINITY_DN26921_c0_g1	617	638	629	-39	-28.9	0.741026	8.5
12	ata-miR164c-3p	TRINITY_DN26943_c0_g1	606	626	617	-39	-27	0.692308	9.5
12	ata-miR164c-3p	TRINITY_DN26963_c0_g2	613	635	624	-39	-28.1	0.720513	8
12	ata-miR164c-3p	TRINITY_DN26964_c1_g7	199	220	210	-39	-28.1	0.720513	10
12	ata-miR164c-3p	TRINITY_DN26994_c0_g5	237	257	248	-39	-26.2	0.671795	8
12	ata-miR164c-3p	TRINITY_DN27003_c1_g2	1119	1139	1130	-39	-25.7	0.658974	10
12	ata-miR164c-3p	TRINITY_DN27034_c0_g8	100	124	115	-39	-26.9	0.689744	15.5
12	ata-miR164c-3p	TRINITY_DN27145_c0_g2	561	585	576	-39	-26.1	0.669231	11
12	ata-miR164c-3p	TRINITY_DN27149_c0_g3	1887	1910	1900	-39	-26.2	0.671795	7.5
12	ata-miR164c-3p	TRINITY_DN27158_c0_g1	72	93	83	-39	-25.5	0.653846	10
12	ata-miR164c-3p	TRINITY_DN27175_c2_g1	147	171	161	-39	-26.5	0.679487	11.5
12	ata-miR164c-3p	TRINITY_DN27175_c2_g6	370	394	384	-39	-26.5	0.679487	11.5
12	ata-miR164c-3p	TRINITY_DN27185_c0_g1	842	862	853	-39	-28.3	0.725641	9
12	ata-miR164c-3p	TRINITY_DN27233_c0_g2	22	41	33	-39	-27	0.692308	8
12	ata-miR164c-3p	TRINITY_DN27307_c1_g3	2	23	13	-39	-26.3	0.674359	7.5
12	ata-miR164c-3p	TRINITY_DN27329_c0_g1	315	337	328	-39	-25.7	0.658974	9
12	ata-miR164c-3p	TRINITY_DN27457_c0_g4	818	842	833	-39	-25.9	0.664103	12.5
12	ata-miR164c-3p	TRINITY_DN27471_c1_g2	224	245	235	-39	-29.2	0.748718	9.5
12	ata-miR164c-3p	TRINITY_DN27487_c0_g2	136	156	147	-39	-27.1	0.694872	9
12	ata-miR164c-3p	TRINITY_DN27487_c0_g2	2060	2080	2071	-39	-26.3	0.674359	6
12	ata-miR164c-3p	TRINITY_DN27517_c1_g3	1046	1066	1057	-39	-26.6	0.682051	9.5
12	ata-miR164c-3p	TRINITY_DN27599_c1_g3	1195	1215	1206	-39	-27	0.692308	9.5
12	ata-miR164c-3p	TRINITY_DN27672_c0_g1	1911	1931	1922	-39	-26.2	0.671795	11
12	ata-miR164c-3p	TRINITY_DN27715_c0_g1	398	417	408	-39	-26.2	0.671795	8
12	ata-miR164c-3p	TRINITY_DN27741_c0_g1	313	334	324	-39	-28.4	0.728205	8
12	ata-miR164c-3p	TRINITY_DN27790_c0_g1	694	715	705	-39	-27.8	0.712821	9
12	ata-miR164c-3p	TRINITY_DN27797_c1_g1	1214	1235	1225	-39	-28.9	0.741026	9
12	ata-miR164c-3p	TRINITY_DN27797_c1_g1	557	577	568	-39	-25.8	0.661538	7.5
12	ata-miR164c-3p	TRINITY_DN27808_c0_g3	1741	1773	1764	-39	-25.5	0.653846	29
12	ata-miR164c-3p	TRINITY_DN27856_c0_g2	1747	1775	1765	-39	-26.3	0.674359	20
12	ata-miR164c-3p	TRINITY_DN27873_c1_g1	106	126	117	-39	-27	0.692308	9
12	ata-miR164c-3p	TRINITY_DN27893_c1_g1	6	31	22	-39	-25.5	0.653846	18
12	ata-miR164c-3p	TRINITY_DN27896_c0_g3	43	63	54	-39	-26.9	0.689744	11.5
12	ata-miR164c-3p	TRINITY_DN27901_c0_g6	268	288	278	-39	-28.2	0.723077	8
12	ata-miR164c-3p	TRINITY_DN27941_c0_g7	252	273	263	-39	-25.6	0.65641	11.5
12	ata-miR164c-3p	TRINITY_DN27962_c1_g1	594	617	605	-39	-26.5	0.679487	14
12	ata-miR164c-3p	TRINITY_DN27966_c0_g1	1051	1076	1063	-39	-27.7	0.710256	14
12	ata-miR164c-3p	TRINITY_DN28016_c1_g5	166	190	181	-39	-26.3	0.674359	11
12	ata-miR164c-3p	TRINITY_DN28016_c1_g6	624	647	636	-39	-28.1	0.720513	8.5
12	ata-miR164c-3p	TRINITY_DN28020_c0_g7	285	312	296	-39	-25.4	0.651282	16.5
12	ata-miR164c-3p	TRINITY_DN28097_c0_g1	210	230	220	-39	-26.3	0.674359	7
12	ata-miR164c-3p	TRINITY_DN28464_c1_g5	134	155	145	-39	-29.4	0.753846	8
12	ata-miR164c-3p	TRINITY_DN28464_c1_g5	1375	1394	1385	-39	-31.1	0.797436	5
12	ata-miR164c-3p	TRINITY_DN28489_c0_g7	734	754	745	-39	-32.6	0.835897	6.5
12	ata-miR164c-3p	TRINITY_DN28492_c1_g1	172	193	183	-39	-27.9	0.715385	9.5
12	ata-miR164c-3p	TRINITY_DN28536_c0_g3	437	458	449	-39	-29.9	0.766667	6.5
12	ata-miR164c-3p	TRINITY_DN28550_c1_g5	925	946	936	-39	-28.7	0.735897	8
12	ata-miR164c-3p	TRINITY_DN28660_c0_g4	1057	1080	1068	-39	-26.6	0.682051	12
12	ata-miR164c-3p	TRINITY_DN28660_c0_g6	443	463	453	-39	-25.8	0.661538	10
12	ata-miR164c-3p	TRINITY_DN28713_c0_g1	332	351	343	-39	-26.5	0.679487	8
12	ata-miR164c-3p	TRINITY_DN28713_c0_g1	99	118	109	-39	-26.7	0.684615	6.5
12	ata-miR164c-3p	TRINITY_DN28775_c0_g1	216	236	227	-39	-26	0.666667	8.5
12	ata-miR164c-3p	TRINITY_DN28783_c1_g1	243	272	263	-39	-28.4	0.728205	13
12	ata-miR164c-3p	TRINITY_DN28828_c0_g6	281	305	292	-39	-29	0.74359	12
12	ata-miR164c-3p	TRINITY_DN28842_c1_g1	289	313	300	-39	-28.3	0.725641	11.5
12	ata-miR164c-3p	TRINITY_DN28886_c0_g2	3081	3102	3094	-39	-27.9	0.715385	7.5
12	ata-miR164c-3p	TRINITY_DN28996_c2_g3	130	150	141	-39	-27.4	0.702564	11
12	ata-miR164c-3p	TRINITY_DN29015_c2_g1	243	263	254	-39	-26.1	0.669231	7.5
12	ata-miR164c-3p	TRINITY_DN29079_c0_g5	668	688	679	-39	-25.9	0.664103	8
12	ata-miR164c-3p	TRINITY_DN29082_c0_g2	31	51	42	-39	-27.98	0.717436	8
12	ata-miR164c-3p	TRINITY_DN29106_c0_g1	496	525	512	-39	-25.9	0.664103	15
12	ata-miR164c-3p	TRINITY_DN29118_c1_g4	281	302	292	-39	-28.4	0.728205	8.5
12	ata-miR164c-3p	TRINITY_DN29140_c3_g5	95	115	106	-39	-28.2	0.723077	8.5
12	ata-miR164c-3p	TRINITY_DN29184_c1_g2	570	591	581	-39	-25.8	0.661538	12
12	ata-miR164c-3p	TRINITY_DN29219_c3_g3	960	980	971	-39	-26.08	0.668718	9
12	ata-miR164c-3p	TRINITY_DN29219_c3_g6	173	195	183	-39	-26.4	0.676923	12
12	ata-miR164c-3p	TRINITY_DN29240_c0_g3	548	568	559	-39	-26.5	0.679487	6.5
12	ata-miR164c-3p	TRINITY_DN29348_c1_g5	162	182	173	-39	-27.1	0.694872	8.5
12	ata-miR164c-3p	TRINITY_DN29373_c0_g1	2514	2536	2525	-39	-28.5	0.730769	10
12	ata-miR164c-3p	TRINITY_DN29535_c0_g1	275	294	286	-39	-25.9	0.664103	9.5
12	ata-miR164c-3p	TRINITY_DN29561_c2_g4	390	412	401	-39	-26.5	0.679487	9.5
12	ata-miR164c-3p	TRINITY_DN29633_c1_g5	25	46	37	-39	-28.8	0.738462	7
12	ata-miR164c-3p	TRINITY_DN29663_c0_g1	1051	1072	1062	-39	-27	0.692308	7.5
12	ata-miR164c-3p	TRINITY_DN29663_c0_g1	350	369	360	-39	-26.3	0.674359	9
12	ata-miR164c-3p	TRINITY_DN29663_c0_g1	529	549	540	-39	-26.6	0.682051	9.5
12	ata-miR164c-3p	TRINITY_DN29770_c0_g2	1558	1579	1569	-39	-26.3	0.674359	7.5
12	ata-miR164c-3p	TRINITY_DN29863_c0_g1	564	591	580	-39	-27	0.692308	14.5
12	ata-miR164c-3p	TRINITY_DN29868_c1_g4	74	101	92	-39	-25.4	0.651282	14
12	ata-miR164c-3p	TRINITY_DN29894_c2_g1	1868	1888	1879	-39	-25.6	0.65641	9.5
12	ata-miR164c-3p	TRINITY_DN29958_c0_g1	59	79	70	-39	-25.7	0.658974	8.5
12	ata-miR164c-3p	TRINITY_DN2998_c0_g1	1169	1186	1179	-39	-25.9	0.664103	7
12	ata-miR164c-3p	TRINITY_DN2998_c0_g1	1246	1266	1257	-39	-25.5	0.653846	9.5
12	ata-miR164c-3p	TRINITY_DN2998_c0_g1	733	756	747	-39	-26.8	0.687179	11.5
12	ata-miR164c-3p	TRINITY_DN3366_c0_g1	1308	1329	1319	-39	-26.1	0.669231	6.5
12	ata-miR164c-3p	TRINITY_DN3698_c0_g1	594	614	605	-39	-25.6	0.65641	7
12	ata-miR164c-3p	TRINITY_DN8540_c0_g2	100	120	111	-39	-28	0.717949	11
12	ata-miR164c-3p	TRINITY_DN9400_c0_g2	392	412	403	-39	-30.8	0.789744	4.5
13	ata-miR167f-3p_L-1R+1	TRINITY_DN10022_c0_g1	890	911	901	-36.3	-24.52	0.675482	11.5
13	ata-miR167f-3p_L-1R+1	TRINITY_DN10771_c0_g1	587	607	598	-36.3	-28.6	0.787879	8
13	ata-miR167f-3p_L-1R+1	TRINITY_DN13157_c1_g1	191	210	202	-36.3	-25	0.688705	9.5
13	ata-miR167f-3p_L-1R+1	TRINITY_DN13383_c0_g3	450	470	461	-36.3	-27.9	0.768595	8.5
13	ata-miR167f-3p_L-1R+1	TRINITY_DN13977_c0_g4	1765	1795	1779	-36.3	-24.4	0.672176	19.5
13	ata-miR167f-3p_L-1R+1	TRINITY_DN14301_c2_g1	849	868	859	-36.3	-24.2	0.666667	6
13	ata-miR167f-3p_L-1R+1	TRINITY_DN14593_c2_g3	1722	1743	1733	-36.3	-25.1	0.69146	11
13	ata-miR167f-3p_L-1R+1	TRINITY_DN14756_c2_g5	2340	2359	2350	-36.3	-24.1	0.663912	4
13	ata-miR167f-3p_L-1R+1	TRINITY_DN14907_c1_g4	8	30	20	-36.3	-23.6	0.650138	9
13	ata-miR167f-3p_L-1R+1	TRINITY_DN14981_c1_g2	1640	1665	1653	-36.3	-24	0.661157	13
13	ata-miR167f-3p_L-1R+1	TRINITY_DN15138_c0_g3	884	903	895	-36.3	-23.9	0.658402	8
13	ata-miR167f-3p_L-1R+1	TRINITY_DN15226_c0_g4	395	414	406	-36.3	-23.6	0.650138	8
13	ata-miR167f-3p_L-1R+1	TRINITY_DN15518_c0_g3	260	279	270	-36.3	-23.8	0.655647	8.5
13	ata-miR167f-3p_L-1R+1	TRINITY_DN15875_c1_g4	146	170	157	-36.3	-25.86	0.712397	16.5
13	ata-miR167f-3p_L-1R+1	TRINITY_DN16230_c0_g1	868	888	880	-36.3	-23.6	0.650138	6.5
13	ata-miR167f-3p_L-1R+1	TRINITY_DN16353_c0_g1	2862	2887	2873	-36.3	-25.22	0.694766	16
13	ata-miR167f-3p_L-1R+1	TRINITY_DN16534_c1_g4	232	252	244	-36.3	-23.7	0.652893	6
13	ata-miR167f-3p_L-1R+1	TRINITY_DN16803_c0_g4	1813	1834	1824	-36.3	-24	0.661157	7.5
13	ata-miR167f-3p_L-1R+1	TRINITY_DN16897_c0_g4	816	836	828	-36.3	-24.6	0.677686	8
13	ata-miR167f-3p_L-1R+1	TRINITY_DN16947_c0_g3	651	671	662	-36.3	-23.6	0.650138	8
13	ata-miR167f-3p_L-1R+1	TRINITY_DN16989_c0_g5	302	328	318	-36.3	-23.9	0.658402	15.5
13	ata-miR167f-3p_L-1R+1	TRINITY_DN17005_c1_g2	1294	1314	1305	-36.3	-27.9	0.768595	6
13	ata-miR167f-3p_L-1R+1	TRINITY_DN17022_c0_g7	858	879	869	-36.3	-26.6	0.732782	7.5
13	ata-miR167f-3p_L-1R+1	TRINITY_DN17201_c0_g7	71	91	82	-36.3	-25.1	0.69146	7.5
13	ata-miR167f-3p_L-1R+1	TRINITY_DN17343_c0_g3	2350	2370	2361	-36.3	-24.1	0.663912	9.5
13	ata-miR167f-3p_L-1R+1	TRINITY_DN17375_c0_g3	401	427	413	-36.3	-23.6	0.650138	15
13	ata-miR167f-3p_L-1R+1	TRINITY_DN17475_c0_g4	619	639	630	-36.3	-25.6	0.705234	13.5
13	ata-miR167f-3p_L-1R+1	TRINITY_DN17566_c0_g5	1237	1262	1253	-36.3	-24.3	0.669421	14
13	ata-miR167f-3p_L-1R+1	TRINITY_DN17978_c1_g3	819	840	831	-36.3	-23.6	0.650138	8.5
13	ata-miR167f-3p_L-1R+1	TRINITY_DN18081_c0_g1	1	22	13	-36.3	-25.5	0.702479	9.5
13	ata-miR167f-3p_L-1R+1	TRINITY_DN18159_c1_g2	805	825	816	-36.3	-24.3	0.669421	10
13	ata-miR167f-3p_L-1R+1	TRINITY_DN18247_c0_g2	3296	3315	3307	-36.3	-25	0.688705	6.5
13	ata-miR167f-3p_L-1R+1	TRINITY_DN18434_c0_g1	1107	1126	1118	-36.3	-27.1	0.746556	5.5
13	ata-miR167f-3p_L-1R+1	TRINITY_DN18450_c0_g1	221	246	237	-36.3	-24.9	0.68595	16
13	ata-miR167f-3p_L-1R+1	TRINITY_DN18626_c3_g7	2202	2224	2215	-36.3	-25.9	0.713499	8
13	ata-miR167f-3p_L-1R+1	TRINITY_DN18868_c0_g6	920	941	931	-36.3	-24.9	0.68595	9.5
13	ata-miR167f-3p_L-1R+1	TRINITY_DN18974_c2_g3	1118	1138	1129	-36.3	-24	0.661157	6.5
13	ata-miR167f-3p_L-1R+1	TRINITY_DN19099_c1_g6	263	284	274	-36.3	-23.7	0.652893	11
13	ata-miR167f-3p_L-1R+1	TRINITY_DN19419_c0_g1	820	840	831	-36.3	-24.8	0.683196	5.5
13	ata-miR167f-3p_L-1R+1	TRINITY_DN19790_c2_g9	114	135	125	-36.3	-26.7	0.735537	9
13	ata-miR167f-3p_L-1R+1	TRINITY_DN19902_c0_g1	776	798	787	-36.3	-23.98	0.660606	13
13	ata-miR167f-3p_L-1R+1	TRINITY_DN19980_c0_g1	1746	1765	1757	-36.3	-24.1	0.663912	8
13	ata-miR167f-3p_L-1R+1	TRINITY_DN20372_c0_g3	1407	1427	1418	-36.3	-23.8	0.655647	14
13	ata-miR167f-3p_L-1R+1	TRINITY_DN20549_c1_g3	608	628	619	-36.3	-24.7	0.680441	11
13	ata-miR167f-3p_L-1R+1	TRINITY_DN20589_c0_g4	89	115	107	-36.3	-24.6	0.677686	19.5
13	ata-miR167f-3p_L-1R+1	TRINITY_DN20619_c0_g1	1178	1197	1189	-36.3	-25.6	0.705234	8.5
13	ata-miR167f-3p_L-1R+1	TRINITY_DN20658_c0_g1	646	666	657	-36.3	-24	0.661157	13.5
13	ata-miR167f-3p_L-1R+1	TRINITY_DN20684_c1_g1	268	293	280	-36.3	-25.9	0.713499	11.5
13	ata-miR167f-3p_L-1R+1	TRINITY_DN20696_c2_g2	530	552	541	-36.3	-28.2	0.77686	8
13	ata-miR167f-3p_L-1R+1	TRINITY_DN20745_c0_g5	123	143	134	-36.3	-23.96	0.660055	11.5
13	ata-miR167f-3p_L-1R+1	TRINITY_DN20748_c1_g7	754	773	765	-36.3	-24.4	0.672176	7.5
13	ata-miR167f-3p_L-1R+1	TRINITY_DN20760_c0_g2	305	327	316	-36.3	-23.7	0.652893	11
13	ata-miR167f-3p_L-1R+1	TRINITY_DN20865_c0_g1	280	302	293	-36.3	-24.4	0.672176	12.5
13	ata-miR167f-3p_L-1R+1	TRINITY_DN20872_c1_g2	1820	1839	1831	-36.3	-24.5	0.674931	7.5
13	ata-miR167f-3p_L-1R+1	TRINITY_DN20936_c0_g1	969	991	982	-36.3	-26	0.716253	8.5
13	ata-miR167f-3p_L-1R+1	TRINITY_DN21022_c1_g3	220	250	231	-36.3	-24	0.661157	27.5
13	ata-miR167f-3p_L-1R+1	TRINITY_DN21135_c1_g4	1096	1118	1109	-36.3	-24	0.661157	9
13	ata-miR167f-3p_L-1R+1	TRINITY_DN21685_c1_g9	110	132	121	-36.3	-25.48	0.701928	12.5
13	ata-miR167f-3p_L-1R+1	TRINITY_DN21785_c1_g5	472	491	483	-36.3	-25.1	0.69146	6
13	ata-miR167f-3p_L-1R+1	TRINITY_DN21964_c0_g1	1034	1052	1044	-36.3	-23.7	0.652893	5.5
13	ata-miR167f-3p_L-1R+1	TRINITY_DN22097_c1_g2	514	537	528	-36.3	-28.6	0.787879	9.5
13	ata-miR167f-3p_L-1R+1	TRINITY_DN22208_c1_g1	599	638	629	-36.3	-23.6	0.650138	40
13	ata-miR167f-3p_L-1R+1	TRINITY_DN22263_c0_g1	152	172	163	-36.3	-24.26	0.66832	11.5
13	ata-miR167f-3p_L-1R+1	TRINITY_DN22402_c0_g1	255	275	266	-36.3	-27.1	0.746556	8.5
13	ata-miR167f-3p_L-1R+1	TRINITY_DN22441_c0_g1	1681	1701	1692	-36.3	-25.6	0.705234	7.5
13	ata-miR167f-3p_L-1R+1	TRINITY_DN22545_c0_g1	1083	1107	1094	-36.3	-26.2	0.721763	15
13	ata-miR167f-3p_L-1R+1	TRINITY_DN22654_c0_g4	913	934	924	-36.3	-29.6	0.815427	7
13	ata-miR167f-3p_L-1R+1	TRINITY_DN22659_c0_g2	432	452	443	-36.3	-26	0.716253	7
13	ata-miR167f-3p_L-1R+1	TRINITY_DN22798_c0_g2	408	429	419	-36.3	-24.2	0.666667	10
13	ata-miR167f-3p_L-1R+1	TRINITY_DN23243_c0_g4	510	530	521	-36.3	-24.2	0.666667	14.5
13	ata-miR167f-3p_L-1R+1	TRINITY_DN23429_c1_g1	663	682	674	-36.3	-24.4	0.672176	7.5
13	ata-miR167f-3p_L-1R+1	TRINITY_DN23429_c1_g1	942	962	953	-36.3	-24.56	0.676584	11
13	ata-miR167f-3p_L-1R+1	TRINITY_DN23439_c0_g1	324	347	338	-36.3	-23.9	0.658402	11
13	ata-miR167f-3p_L-1R+1	TRINITY_DN23913_c0_g2	143	164	155	-36.3	-24.8	0.683196	7
13	ata-miR167f-3p_L-1R+1	TRINITY_DN24014_c0_g3	664	684	676	-36.3	-23.9	0.658402	8
13	ata-miR167f-3p_L-1R+1	TRINITY_DN24081_c0_g4	207	230	219	-36.3	-24.5	0.674931	11
13	ata-miR167f-3p_L-1R+1	TRINITY_DN24222_c0_g3	1846	1865	1857	-36.3	-25.1	0.69146	7
13	ata-miR167f-3p_L-1R+1	TRINITY_DN24331_c0_g3	533	555	546	-36.3	-24.6	0.677686	7.5
13	ata-miR167f-3p_L-1R+1	TRINITY_DN24467_c1_g10	543	563	554	-36.3	-23.8	0.655647	9
13	ata-miR167f-3p_L-1R+1	TRINITY_DN24684_c0_g1	1760	1779	1771	-36.3	-24	0.661157	7.5
13	ata-miR167f-3p_L-1R+1	TRINITY_DN24725_c0_g2	3398	3419	3410	-36.3	-26.2	0.721763	8
13	ata-miR167f-3p_L-1R+1	TRINITY_DN24812_c0_g1	45	64	56	-36.3	-24.9	0.68595	8
13	ata-miR167f-3p_L-1R+1	TRINITY_DN25112_c2_g3	106	130	117	-36.3	-27	0.743802	14
13	ata-miR167f-3p_L-1R+1	TRINITY_DN25216_c0_g1	802	821	813	-36.3	-24.4	0.672176	8
13	ata-miR167f-3p_L-1R+1	TRINITY_DN25233_c0_g1	4918	4939	4930	-36.3	-25.1	0.69146	7
13	ata-miR167f-3p_L-1R+1	TRINITY_DN25262_c0_g8	132	153	144	-36.3	-23.8	0.655647	9
13	ata-miR167f-3p_L-1R+1	TRINITY_DN25404_c0_g2	1751	1771	1762	-36.3	-23.9	0.658402	9.5
13	ata-miR167f-3p_L-1R+1	TRINITY_DN25412_c0_g4	676	697	688	-36.3	-23.8	0.655647	10.5
13	ata-miR167f-3p_L-1R+1	TRINITY_DN25558_c0_g1	1665	1686	1676	-36.3	-25.3	0.69697	10.5
13	ata-miR167f-3p_L-1R+1	TRINITY_DN25629_c0_g1	1410	1429	1421	-36.3	-25	0.688705	7.5
13	ata-miR167f-3p_L-1R+1	TRINITY_DN25683_c0_g1	942	961	953	-36.3	-24.4	0.672176	6
13	ata-miR167f-3p_L-1R+1	TRINITY_DN25757_c1_g2	1494	1514	1505	-36.3	-24.6	0.677686	9.5
13	ata-miR167f-3p_L-1R+1	TRINITY_DN25827_c0_g5	2231	2252	2243	-36.3	-24.9	0.68595	11.5
13	ata-miR167f-3p_L-1R+1	TRINITY_DN26151_c0_g6	1074	1095	1086	-36.3	-23.6	0.650138	12.5
13	ata-miR167f-3p_L-1R+1	TRINITY_DN26154_c0_g2	597	617	608	-36.3	-27.1	0.746556	7.5
13	ata-miR167f-3p_L-1R+1	TRINITY_DN26217_c0_g1	37	58	49	-36.3	-24.5	0.674931	10.5
13	ata-miR167f-3p_L-1R+1	TRINITY_DN26218_c0_g7	180	200	191	-36.3	-23.6	0.650138	9.5
13	ata-miR167f-3p_L-1R+1	TRINITY_DN26275_c0_g3	1724	1743	1735	-36.3	-23.9	0.658402	9
13	ata-miR167f-3p_L-1R+1	TRINITY_DN26334_c1_g1	3659	3684	3671	-36.3	-24.3	0.669421	15
13	ata-miR167f-3p_L-1R+1	TRINITY_DN26859_c0_g4	3049	3068	3060	-36.3	-24.5	0.674931	7.5
13	ata-miR167f-3p_L-1R+1	TRINITY_DN26981_c0_g2	983	1005	994	-36.3	-24.9	0.68595	9
13	ata-miR167f-3p_L-1R+1	TRINITY_DN27017_c1_g3	823	842	834	-36.3	-23.9	0.658402	9
13	ata-miR167f-3p_L-1R+1	TRINITY_DN27189_c1_g1	3317	3337	3328	-36.3	-23.9	0.658402	8
13	ata-miR167f-3p_L-1R+1	TRINITY_DN27261_c0_g4	2602	2622	2613	-36.3	-25.6	0.705234	10
13	ata-miR167f-3p_L-1R+1	TRINITY_DN27372_c0_g2	2781	2802	2793	-36.3	-23.9	0.658402	9
13	ata-miR167f-3p_L-1R+1	TRINITY_DN27421_c0_g1	460	483	471	-36.3	-24.44	0.673278	13.5
13	ata-miR167f-3p_L-1R+1	TRINITY_DN27589_c1_g2	190	210	201	-36.3	-24.6	0.677686	12.5
13	ata-miR167f-3p_L-1R+1	TRINITY_DN27652_c0_g1	1364	1384	1375	-36.3	-24.5	0.674931	6
13	ata-miR167f-3p_L-1R+1	TRINITY_DN27747_c0_g2	16	36	27	-36.3	-23.7	0.652893	11
13	ata-miR167f-3p_L-1R+1	TRINITY_DN27787_c1_g2	737	762	748	-36.3	-24.02	0.661708	16.5
13	ata-miR167f-3p_L-1R+1	TRINITY_DN27945_c0_g1	2891	2911	2902	-36.3	-24.3	0.669421	8
13	ata-miR167f-3p_L-1R+1	TRINITY_DN27972_c0_g1	1268	1289	1280	-36.3	-24.5	0.674931	7
13	ata-miR167f-3p_L-1R+1	TRINITY_DN28146_c0_g5	167	192	178	-36.3	-25.2	0.694215	14
13	ata-miR167f-3p_L-1R+1	TRINITY_DN28330_c1_g3	1712	1732	1723	-36.3	-24.4	0.672176	11
13	ata-miR167f-3p_L-1R+1	TRINITY_DN28354_c1_g3	159	180	170	-36.3	-24.9	0.68595	7.5
13	ata-miR167f-3p_L-1R+1	TRINITY_DN28498_c0_g2	1378	1399	1389	-36.3	-28.5	0.785124	5.5
13	ata-miR167f-3p_L-1R+1	TRINITY_DN28557_c1_g1	1583	1603	1594	-36.3	-25.6	0.705234	7
13	ata-miR167f-3p_L-1R+1	TRINITY_DN28598_c0_g3	107	126	118	-36.3	-23.7	0.652893	9
13	ata-miR167f-3p_L-1R+1	TRINITY_DN28801_c0_g1	2423	2442	2433	-36.3	-25.8	0.710744	5.5
13	ata-miR167f-3p_L-1R+1	TRINITY_DN28818_c1_g6	699	721	712	-36.3	-28.9	0.796143	9
13	ata-miR167f-3p_L-1R+1	TRINITY_DN28848_c0_g1	890	910	901	-36.3	-23.68	0.652342	11
13	ata-miR167f-3p_L-1R+1	TRINITY_DN28976_c0_g4	386	408	397	-36.3	-26.7	0.735537	10
13	ata-miR167f-3p_L-1R+1	TRINITY_DN29094_c0_g1	658	678	669	-36.3	-23.7	0.652893	10
13	ata-miR167f-3p_L-1R+1	TRINITY_DN29157_c0_g2	104	126	115	-36.3	-25.88	0.712948	12
13	ata-miR167f-3p_L-1R+1	TRINITY_DN29157_c0_g2	38	60	49	-36.3	-25.88	0.712948	12
13	ata-miR167f-3p_L-1R+1	TRINITY_DN29157_c0_g2	71	93	82	-36.3	-25.88	0.712948	12
13	ata-miR167f-3p_L-1R+1	TRINITY_DN29172_c0_g2	685	709	696	-36.3	-25.2	0.694215	13.5
13	ata-miR167f-3p_L-1R+1	TRINITY_DN29172_c0_g5	3067	3091	3078	-36.3	-25	0.688705	13.5
13	ata-miR167f-3p_L-1R+1	TRINITY_DN29237_c0_g1	1122	1142	1133	-36.3	-25.4	0.699725	8
13	ata-miR167f-3p_L-1R+1	TRINITY_DN29441_c0_g3	1569	1589	1580	-36.3	-27.6	0.760331	6.5
13	ata-miR167f-3p_L-1R+1	TRINITY_DN29481_c0_g2	220	239	231	-36.3	-24.1	0.663912	8
13	ata-miR167f-3p_L-1R+1	TRINITY_DN29555_c1_g2	818	837	829	-36.3	-26.5	0.730028	8
13	ata-miR167f-3p_L-1R+1	TRINITY_DN29609_c0_g1	1453	1478	1465	-36.3	-23.6	0.650138	14.5
13	ata-miR167f-3p_L-1R+1	TRINITY_DN7939_c0_g1	1465	1485	1476	-36.3	-25.5	0.702479	7
13	ata-miR167f-3p_L-1R+1	TRINITY_DN926_c0_g1	1150	1177	1161	-36.3	-25.5	0.702479	18.5
14	ata-miR167f-5p	TRINITY_DN13909_c0_g3	48	69	60	-43.6	-28.4	0.651376	9
14	ata-miR167f-5p	TRINITY_DN16145_c0_g3	1625	1646	1637	-43.6	-31.3	0.71789	10.5
14	ata-miR167f-5p	TRINITY_DN16258_c0_g7	3342	3362	3354	-43.6	-28.4	0.651376	6.5
14	ata-miR167f-5p	TRINITY_DN16379_c0_g1	1478	1503	1490	-43.6	-31	0.711009	16.5
14	ata-miR167f-5p	TRINITY_DN17274_c0_g2	289	317	308	-43.6	-28.9	0.662844	21
14	ata-miR167f-5p	TRINITY_DN18332_c2_g5	865	885	876	-43.6	-29.3	0.672018	8
14	ata-miR167f-5p	TRINITY_DN18621_c1_g3	721	743	733	-43.6	-29.2	0.669725	13
14	ata-miR167f-5p	TRINITY_DN18654_c1_g2	477	498	489	-43.6	-30.1	0.690367	8.5
14	ata-miR167f-5p	TRINITY_DN19166_c0_g2	369	394	385	-43.6	-31.06	0.712385	8
14	ata-miR167f-5p	TRINITY_DN19997_c1_g4	1336	1357	1348	-43.6	-29.8	0.683486	6.5
14	ata-miR167f-5p	TRINITY_DN20121_c1_g1	1127	1147	1139	-43.6	-33.4	0.766055	4.5
14	ata-miR167f-5p	TRINITY_DN20323_c0_g2	1173	1194	1185	-43.6	-31.1	0.713303	9.5
14	ata-miR167f-5p	TRINITY_DN23046_c0_g4	1806	1833	1824	-43.6	-31.8	0.729358	13
14	ata-miR167f-5p	TRINITY_DN23900_c0_g6	197	221	211	-43.6	-28.6	0.655963	8
14	ata-miR167f-5p	TRINITY_DN24082_c1_g1	2050	2070	2061	-43.6	-29.4	0.674312	10
14	ata-miR167f-5p	TRINITY_DN24542_c0_g3	2130	2152	2143	-43.6	-29.8	0.683486	9
14	ata-miR167f-5p	TRINITY_DN25400_c2_g2	1769	1790	1781	-43.6	-34.4	0.788991	8
14	ata-miR167f-5p	TRINITY_DN25515_c3_g7	1791	1815	1803	-43.6	-28.8	0.66055	13
14	ata-miR167f-5p	TRINITY_DN26021_c1_g1	74	95	85	-43.6	-32.7	0.75	6
14	ata-miR167f-5p	TRINITY_DN26598_c0_g3	1446	1469	1459	-43.6	-30.3	0.694954	5.5
14	ata-miR167f-5p	TRINITY_DN27261_c0_g1	819	843	833	-43.6	-28.5	0.65367	10
14	ata-miR167f-5p	TRINITY_DN27668_c0_g3	722	744	734	-43.6	-28.9	0.662844	7.5
14	ata-miR167f-5p	TRINITY_DN28034_c0_g1	8163	8189	8180	-43.6	-29	0.665138	14.5
14	ata-miR167f-5p	TRINITY_DN28126_c0_g3	492	513	504	-43.6	-30.4	0.697248	5.5
14	ata-miR167f-5p	TRINITY_DN28436_c1_g1	323	343	334	-43.6	-29	0.665138	8.5
14	ata-miR167f-5p	TRINITY_DN29440_c1_g1	624	646	636	-43.6	-29.3	0.672018	7
14	ata-miR169a-3p	TRINITY_DN15194_c0_g9	673	692	685	-47.9	-31.6	0.659708	9.5
14	ata-miR169a-3p	TRINITY_DN16154_c1_g5	435	457	448	-47.9	-36	0.751566	8
14	ata-miR169a-3p	TRINITY_DN16321_c0_g3	1917	1938	1929	-47.9	-33.8	0.705637	6.5
14	ata-miR169a-3p	TRINITY_DN17183_c0_g3	1926	1946	1938	-47.9	-31.2	0.651357	8.5
14	ata-miR169a-3p	TRINITY_DN17803_c0_g2	1316	1337	1329	-47.9	-31.9	0.665971	8.5
14	ata-miR169a-3p	TRINITY_DN18236_c0_g2	139	167	157	-47.9	-31.9	0.665971	20
14	ata-miR169a-3p	TRINITY_DN18522_c0_g1	231	254	245	-47.9	-31.4	0.655532	9
14	ata-miR169a-3p	TRINITY_DN19874_c0_g7	653	683	665	-47.9	-31.7	0.661795	21.5
14	ata-miR169a-3p	TRINITY_DN20312_c0_g1	1099	1119	1111	-47.9	-37.2	0.776618	7.5
14	ata-miR169a-3p	TRINITY_DN20333_c0_g5	583	605	595	-47.9	-31.9	0.665971	10
14	ata-miR169a-3p	TRINITY_DN20341_c3_g3	423	443	435	-47.9	-31.7	0.661795	10.5
14	ata-miR169a-3p	TRINITY_DN20401_c0_g6	385	410	401	-47.9	-32.6	0.680585	8
14	ata-miR169a-3p	TRINITY_DN20631_c0_g4	90	112	103	-47.9	-34.5	0.720251	6.5
14	ata-miR169a-3p	TRINITY_DN20769_c1_g6	603	627	618	-47.9	-32	0.668058	8
14	ata-miR169a-3p	TRINITY_DN21467_c0_g2	820	843	835	-47.9	-33	0.688935	8.5
14	ata-miR169a-3p	TRINITY_DN23798_c0_g1	2853	2874	2865	-47.9	-34.6	0.722338	8
14	ata-miR169a-3p	TRINITY_DN23800_c0_g1	2729	2751	2742	-47.9	-31.4	0.655532	8
14	ata-miR169a-3p	TRINITY_DN25189_c0_g2	1927	1950	1939	-47.9	-31.48	0.657203	11
14	ata-miR169a-3p	TRINITY_DN25659_c1_g4	2126	2151	2140	-47.9	-31.8	0.663883	10.5
14	ata-miR169a-3p	TRINITY_DN26937_c0_g1	1686	1705	1696	-47.9	-32.1	0.670146	6
14	ata-miR169a-3p	TRINITY_DN27232_c0_g2	625	645	637	-47.9	-31.5	0.65762	10.5
14	ata-miR169a-3p	TRINITY_DN27701_c0_g2	1646	1668	1659	-47.9	-32.78	0.684342	9.5
14	ata-miR169a-3p	TRINITY_DN27921_c1_g4	108	127	120	-47.9	-33.58	0.701044	9.5
14	ata-miR169a-3p	TRINITY_DN27921_c1_g4	297	316	309	-47.9	-34.88	0.728184	8.5
14	ata-miR169a-3p	TRINITY_DN28296_c0_g1	141	164	152	-47.9	-32.04	0.668894	12
14	ata-miR169a-3p	TRINITY_DN5521_c0_g1	1	22	13	-47.9	-31.8	0.663883	12
14	ata-miR169a-3p	TRINITY_DN7748_c0_g1	731	751	744	-47.9	-31.6	0.659708	9.5
14	ata-miR169a-3p	TRINITY_DN8840_c0_g1	1672	1693	1684	-47.9	-32	0.668058	7
15	ata-miR169a-5p_1ss9GT	TRINITY_DN13885_c0_g1	1654	1676	1667	-39.9	-27.3	0.684211	9.5
15	ata-miR169a-5p_1ss9GT	TRINITY_DN15063_c1_g2	135	157	148	-39.9	-26.2	0.656642	5.5
15	ata-miR169a-5p_1ss9GT	TRINITY_DN15314_c0_g6	202	223	214	-39.9	-28.8	0.721805	6.5
15	ata-miR169a-5p_1ss9GT	TRINITY_DN15503_c0_g5	1297	1330	1320	-39.9	-26.2	0.656642	19.5
15	ata-miR169a-5p_1ss9GT	TRINITY_DN16198_c0_g1	1409	1430	1422	-39.9	-26.9	0.674185	9
15	ata-miR169a-5p_1ss9GT	TRINITY_DN17614_c0_g1	507	532	520	-39.9	-28.9	0.724311	11.5
15	ata-miR169a-5p_1ss9GT	TRINITY_DN20118_c1_g1	1261	1286	1277	-39.9	-26.5	0.66416	10.5
15	ata-miR169a-5p_1ss9GT	TRINITY_DN20333_c0_g5	1113	1137	1127	-39.9	-31.1	0.779449	7.5
15	ata-miR169a-5p_1ss9GT	TRINITY_DN20405_c0_g1	988	1011	1001	-39.9	-28	0.701754	12
15	ata-miR169a-5p_1ss9GT	TRINITY_DN20441_c1_g3	389	411	402	-39.9	-26.76	0.670677	10
15	ata-miR169a-5p_1ss9GT	TRINITY_DN20840_c1_g3	810	830	822	-39.9	-26.4	0.661654	9
15	ata-miR169a-5p_1ss9GT	TRINITY_DN22357_c0_g7	1127	1154	1141	-39.9	-26.38	0.661153	16.5
15	ata-miR169a-5p_1ss9GT	TRINITY_DN22425_c0_g2	1283	1311	1302	-39.9	-26	0.651629	20.5
15	ata-miR169a-5p_1ss9GT	TRINITY_DN22660_c0_g3	1274	1299	1290	-39.9	-29.2	0.73183	8
15	ata-miR169a-5p_1ss9GT	TRINITY_DN22776_c0_g1	1235	1259	1250	-39.9	-29.1	0.729323	9.5
15	ata-miR169a-5p_1ss9GT	TRINITY_DN23025_c0_g7	142	164	155	-39.9	-26.9	0.674185	10
15	ata-miR169a-5p_1ss9GT	TRINITY_DN23097_c1_g1	957	984	970	-39.9	-26	0.651629	16
15	ata-miR169a-5p_1ss9GT	TRINITY_DN24246_c0_g1	2567	2587	2580	-39.9	-26.7	0.669173	11.5
15	ata-miR169a-5p_1ss9GT	TRINITY_DN25341_c0_g1	1034	1056	1047	-39.9	-27.5	0.689223	9
15	ata-miR169a-5p_1ss9GT	TRINITY_DN26663_c0_g1	1675	1699	1690	-39.9	-26.5	0.66416	8.5
15	ata-miR169a-5p_1ss9GT	TRINITY_DN27013_c2_g1	1058	1083	1071	-39.9	-26	0.651629	13.5
15	ata-miR169a-5p_1ss9GT	TRINITY_DN28634_c3_g1	4908	4930	4921	-39.9	-34.1	0.854637	7
15	ata-miR169a-5p_1ss9GT	TRINITY_DN28802_c0_g4	1344	1367	1358	-39.9	-26.88	0.673684	9.5
15	ata-miR171a-5p_1ss5AG	TRINITY_DN10198_c0_g1	128	147	138	-35.6	-24	0.674157	8
15	ata-miR171a-5p_1ss5AG	TRINITY_DN11769_c0_g1	484	502	494	-35.6	-24.3	0.682584	8
15	ata-miR171a-5p_1ss5AG	TRINITY_DN11990_c0_g2	290	314	305	-35.6	-27.7	0.77809	13
15	ata-miR171a-5p_1ss5AG	TRINITY_DN12421_c0_g1	1070	1090	1081	-35.6	-23.4	0.657303	8
15	ata-miR171a-5p_1ss5AG	TRINITY_DN12960_c0_g2	555	580	571	-35.6	-24.2	0.679775	17.5
15	ata-miR171a-5p_1ss5AG	TRINITY_DN12978_c0_g1	417	437	427	-35.6	-25.7	0.72191	10.5
15	ata-miR171a-5p_1ss5AG	TRINITY_DN13102_c0_g1	367	394	377	-35.6	-24.4	0.685393	21.5
15	ata-miR171a-5p_1ss5AG	TRINITY_DN13195_c0_g2	1399	1420	1410	-35.6	-25	0.702247	8
15	ata-miR171a-5p_1ss5AG	TRINITY_DN13621_c1_g1	688	707	698	-35.6	-26.1	0.733146	7.5
15	ata-miR171a-5p_1ss5AG	TRINITY_DN13797_c0_g4	1447	1471	1457	-35.6	-23.6	0.662921	16
15	ata-miR171a-5p_1ss5AG	TRINITY_DN13858_c0_g1	843	864	855	-35.6	-24.5	0.688202	7.5
15	ata-miR171a-5p_1ss5AG	TRINITY_DN13891_c0_g1	73	93	84	-35.6	-25.6	0.719101	7
15	ata-miR171a-5p_1ss5AG	TRINITY_DN13924_c1_g3	1086	1105	1096	-35.6	-23.8	0.668539	9.5
15	ata-miR171a-5p_1ss5AG	TRINITY_DN13995_c0_g9	479	498	489	-35.6	-23.9	0.671348	12
15	ata-miR171a-5p_1ss5AG	TRINITY_DN14094_c1_g1	403	420	413	-35.6	-23.6	0.662921	9.5
15	ata-miR171a-5p_1ss5AG	TRINITY_DN14504_c0_g1	3333	3353	3344	-35.6	-23.2	0.651685	10.5
15	ata-miR171a-5p_1ss5AG	TRINITY_DN14542_c0_g1	835	854	845	-35.6	-23.8	0.668539	10
15	ata-miR171a-5p_1ss5AG	TRINITY_DN14624_c0_g1	30	56	40	-35.6	-23.9	0.671348	21
15	ata-miR171a-5p_1ss5AG	TRINITY_DN14661_c2_g2	702	722	713	-35.6	-24.6	0.691011	11
15	ata-miR171a-5p_1ss5AG	TRINITY_DN14685_c0_g3	211	230	221	-35.6	-23.7	0.66573	9
15	ata-miR171a-5p_1ss5AG	TRINITY_DN14755_c0_g3	484	503	494	-35.6	-24.8	0.696629	8
15	ata-miR171a-5p_1ss5AG	TRINITY_DN14777_c0_g2	22	43	34	-35.6	-23.6	0.662921	8
15	ata-miR171a-5p_1ss5AG	TRINITY_DN14808_c2_g1	492	511	501	-35.6	-23.7	0.66573	11
15	ata-miR171a-5p_1ss5AG	TRINITY_DN14815_c1_g1	1954	1974	1965	-35.6	-23.4	0.657303	8
15	ata-miR171a-5p_1ss5AG	TRINITY_DN14860_c0_g5	111	131	121	-35.6	-23.9	0.671348	9.5
15	ata-miR171a-5p_1ss5AG	TRINITY_DN14866_c0_g3	693	715	703	-35.6	-23.64	0.664045	16
15	ata-miR171a-5p_1ss5AG	TRINITY_DN15140_c0_g3	3119	3143	3129	-35.6	-24.8	0.696629	15
15	ata-miR171a-5p_1ss5AG	TRINITY_DN15268_c1_g1	464	486	476	-35.6	-23.5	0.660112	8.5
15	ata-miR171a-5p_1ss5AG	TRINITY_DN15307_c0_g4	821	844	831	-35.6	-23.94	0.672472	16.5
15	ata-miR171a-5p_1ss5AG	TRINITY_DN15578_c1_g4	641	663	654	-35.6	-23.3	0.654494	10.5
15	ata-miR171a-5p_1ss5AG	TRINITY_DN15619_c0_g1	1025	1044	1035	-35.6	-24.3	0.682584	8.5
15	ata-miR171a-5p_1ss5AG	TRINITY_DN15749_c1_g1	480	506	497	-35.6	-24.2	0.679775	22
15	ata-miR171a-5p_1ss5AG	TRINITY_DN15762_c0_g6	657	675	666	-35.6	-25.6	0.719101	6.5
15	ata-miR171a-5p_1ss5AG	TRINITY_DN15763_c0_g7	300	319	310	-35.6	-23.2	0.651685	8.5
15	ata-miR171a-5p_1ss5AG	TRINITY_DN15764_c0_g4	210	231	222	-35.6	-24.6	0.691011	9
15	ata-miR171a-5p_1ss5AG	TRINITY_DN15787_c0_g1	415	434	425	-35.6	-23.6	0.662921	9
15	ata-miR171a-5p_1ss5AG	TRINITY_DN15849_c0_g1	150	170	160	-35.6	-29.2	0.820225	9
15	ata-miR171a-5p_1ss5AG	TRINITY_DN15884_c0_g1	100	123	114	-35.6	-24.7	0.69382	15.5
15	ata-miR171a-5p_1ss5AG	TRINITY_DN15896_c1_g7	109	133	123	-35.6	-26.4	0.741573	15
15	ata-miR171a-5p_1ss5AG	TRINITY_DN15944_c0_g6	385	405	396	-35.6	-24.1	0.676966	8
15	ata-miR171a-5p_1ss5AG	TRINITY_DN16050_c0_g6	1012	1039	1024	-35.6	-23.5	0.660112	18.5
15	ata-miR171a-5p_1ss5AG	TRINITY_DN16065_c0_g1	630	651	640	-35.6	-26.2	0.735955	11
15	ata-miR171a-5p_1ss5AG	TRINITY_DN16075_c0_g1	990	1016	1006	-35.6	-23.3	0.654494	10
15	ata-miR171a-5p_1ss5AG	TRINITY_DN16129_c1_g6	234	253	244	-35.6	-23.6	0.662921	10
15	ata-miR171a-5p_1ss5AG	TRINITY_DN16191_c0_g2	345	368	355	-35.6	-25	0.702247	15.5
15	ata-miR171a-5p_1ss5AG	TRINITY_DN16232_c0_g2	1612	1631	1622	-35.6	-23.4	0.657303	10
15	ata-miR171a-5p_1ss5AG	TRINITY_DN16246_c1_g3	6	26	16	-35.6	-23.2	0.651685	11.5
15	ata-miR171a-5p_1ss5AG	TRINITY_DN16318_c0_g4	641	662	653	-35.6	-24	0.674157	8.5
15	ata-miR171a-5p_1ss5AG	TRINITY_DN16332_c1_g7	404	424	415	-35.6	-25	0.702247	9.5
15	ata-miR171a-5p_1ss5AG	TRINITY_DN16351_c0_g4	2995	3018	3005	-35.6	-24.2	0.679775	14.5
15	ata-miR171a-5p_1ss5AG	TRINITY_DN16365_c1_g4	3600	3621	3612	-35.6	-23.4	0.657303	12
15	ata-miR171a-5p_1ss5AG	TRINITY_DN16415_c0_g4	918	937	928	-35.6	-23.3	0.654494	9
15	ata-miR171a-5p_1ss5AG	TRINITY_DN16432_c2_g7	590	613	604	-35.6	-24.2	0.679775	14.5
15	ata-miR171a-5p_1ss5AG	TRINITY_DN16549_c0_g1	114	133	124	-35.6	-30.1	0.845506	7
15	ata-miR171a-5p_1ss5AG	TRINITY_DN16603_c1_g4	548	571	558	-35.6	-25.5	0.716292	14.5
15	ata-miR171a-5p_1ss5AG	TRINITY_DN16807_c0_g1	606	629	616	-35.6	-25.3	0.710674	16
15	ata-miR171a-5p_1ss5AG	TRINITY_DN16869_c1_g2	151	173	164	-35.6	-24.1	0.676966	10.5
15	ata-miR171a-5p_1ss5AG	TRINITY_DN16893_c1_g2	108	128	118	-35.6	-23.22	0.652247	14
15	ata-miR171a-5p_1ss5AG	TRINITY_DN16897_c0_g4	719	740	731	-35.6	-25.3	0.710674	11
15	ata-miR171a-5p_1ss5AG	TRINITY_DN16966_c1_g2	750	769	760	-35.6	-26.6	0.747191	4
15	ata-miR171a-5p_1ss5AG	TRINITY_DN17024_c0_g9	980	1004	991	-35.6	-23.2	0.651685	16
15	ata-miR171a-5p_1ss5AG	TRINITY_DN17026_c0_g1	991	1010	1001	-35.6	-25	0.702247	7.5
15	ata-miR171a-5p_1ss5AG	TRINITY_DN17028_c0_g6	248	271	259	-35.6	-23.2	0.651685	12
15	ata-miR171a-5p_1ss5AG	TRINITY_DN17104_c0_g1	2853	2873	2863	-35.6	-23.8	0.668539	8
15	ata-miR171a-5p_1ss5AG	TRINITY_DN17112_c1_g1	674	696	687	-35.6	-23.8	0.668539	13
15	ata-miR171a-5p_1ss5AG	TRINITY_DN17147_c0_g2	370	389	380	-35.6	-25.3	0.710674	9
15	ata-miR171a-5p_1ss5AG	TRINITY_DN17201_c0_g3	1055	1080	1071	-35.6	-23.7	0.66573	11
15	ata-miR171a-5p_1ss5AG	TRINITY_DN17327_c0_g1	1076	1095	1086	-35.6	-24.2	0.679775	10
15	ata-miR171a-5p_1ss5AG	TRINITY_DN17373_c0_g7	524	544	534	-35.6	-25.82	0.725281	12
15	ata-miR171a-5p_1ss5AG	TRINITY_DN17385_c1_g1	818	838	829	-35.6	-23.2	0.651685	7.5
15	ata-miR171a-5p_1ss5AG	TRINITY_DN17404_c1_g5	3488	3506	3498	-35.6	-23.8	0.668539	7
15	ata-miR171a-5p_1ss5AG	TRINITY_DN17428_c0_g6	924	943	934	-35.6	-23.2	0.651685	11.5
15	ata-miR171a-5p_1ss5AG	TRINITY_DN17502_c0_g7	807	827	818	-35.6	-23.2	0.651685	12
15	ata-miR171a-5p_1ss5AG	TRINITY_DN17535_c0_g3	314	336	324	-35.6	-23.84	0.669663	15
15	ata-miR171a-5p_1ss5AG	TRINITY_DN17629_c0_g7	217	237	227	-35.6	-24.3	0.682584	8
15	ata-miR171a-5p_1ss5AG	TRINITY_DN17629_c0_g9	205	228	215	-35.6	-24.2	0.679775	16.5
15	ata-miR171a-5p_1ss5AG	TRINITY_DN17656_c0_g1	1384	1404	1394	-35.6	-23.8	0.668539	12
15	ata-miR171a-5p_1ss5AG	TRINITY_DN17736_c0_g1	1317	1337	1327	-35.6	-24.02	0.674719	11
15	ata-miR171a-5p_1ss5AG	TRINITY_DN17749_c0_g3	270	290	280	-35.6	-25.8	0.724719	10
15	ata-miR171a-5p_1ss5AG	TRINITY_DN17763_c0_g4	2720	2745	2736	-35.6	-24.1	0.676966	12
15	ata-miR171a-5p_1ss5AG	TRINITY_DN17772_c0_g1	603	626	617	-35.6	-23.7	0.66573	13
15	ata-miR171a-5p_1ss5AG	TRINITY_DN17789_c0_g2	557	576	568	-35.6	-24.3	0.682584	7.5
15	ata-miR171a-5p_1ss5AG	TRINITY_DN17846_c0_g5	161	180	170	-35.6	-23.3	0.654494	6
15	ata-miR171a-5p_1ss5AG	TRINITY_DN17943_c0_g2	575	595	585	-35.6	-27.3	0.766854	7.5
15	ata-miR171a-5p_1ss5AG	TRINITY_DN17967_c0_g5	158	177	168	-35.6	-23.8	0.668539	8.5
15	ata-miR171a-5p_1ss5AG	TRINITY_DN18039_c1_g3	1396	1415	1406	-35.6	-23.9	0.671348	6
15	ata-miR171a-5p_1ss5AG	TRINITY_DN18041_c0_g3	338	358	349	-35.6	-24	0.674157	8
15	ata-miR171a-5p_1ss5AG	TRINITY_DN18083_c1_g1	1215	1235	1226	-35.6	-24.3	0.682584	9
15	ata-miR171a-5p_1ss5AG	TRINITY_DN18205_c0_g2	2272	2291	2282	-35.6	-23.48	0.659551	8.5
15	ata-miR171a-5p_1ss5AG	TRINITY_DN18293_c0_g3	1107	1124	1117	-35.6	-23.3	0.654494	8
15	ata-miR171a-5p_1ss5AG	TRINITY_DN18310_c0_g1	540	560	551	-35.6	-23.5	0.660112	8
15	ata-miR171a-5p_1ss5AG	TRINITY_DN18332_c2_g5	488	509	500	-35.6	-23.4	0.657303	13.5
15	ata-miR171a-5p_1ss5AG	TRINITY_DN18343_c1_g9	897	915	906	-35.6	-23.5	0.660112	10.5
15	ata-miR171a-5p_1ss5AG	TRINITY_DN18429_c0_g1	27	46	37	-35.6	-23.2	0.651685	8
15	ata-miR171a-5p_1ss5AG	TRINITY_DN18451_c1_g6	410	430	420	-35.6	-24.12	0.677528	10
15	ata-miR171a-5p_1ss5AG	TRINITY_DN18477_c2_g3	408	428	419	-35.6	-24.1	0.676966	8.5
15	ata-miR171a-5p_1ss5AG	TRINITY_DN18489_c0_g7	7	29	17	-35.6	-23.6	0.662921	13.5
15	ata-miR171a-5p_1ss5AG	TRINITY_DN18546_c0_g4	581	600	591	-35.6	-23.7	0.66573	6
15	ata-miR171a-5p_1ss5AG	TRINITY_DN18565_c1_g1	14	40	24	-35.6	-23.6	0.662921	20
15	ata-miR171a-5p_1ss5AG	TRINITY_DN18574_c0_g4	1521	1539	1530	-35.6	-27.2	0.764045	8.5
15	ata-miR171a-5p_1ss5AG	TRINITY_DN18622_c0_g1	1899	1919	1910	-35.6	-24.2	0.679775	8.5
15	ata-miR171a-5p_1ss5AG	TRINITY_DN18676_c0_g1	1124	1143	1134	-35.6	-23.5	0.660112	12
15	ata-miR171a-5p_1ss5AG	TRINITY_DN18678_c0_g4	201	221	212	-35.6	-23.5	0.660112	6.5
15	ata-miR171a-5p_1ss5AG	TRINITY_DN18719_c0_g1	731	749	740	-35.6	-24.5	0.688202	6
15	ata-miR171a-5p_1ss5AG	TRINITY_DN18724_c0_g2	545	564	555	-35.6	-23.4	0.657303	8
15	ata-miR171a-5p_1ss5AG	TRINITY_DN18725_c0_g3	864	882	873	-35.6	-23.5	0.660112	5
15	ata-miR171a-5p_1ss5AG	TRINITY_DN18755_c0_g1	540	562	552	-35.6	-24.2	0.679775	9
15	ata-miR171a-5p_1ss5AG	TRINITY_DN18825_c0_g1	1525	1544	1535	-35.6	-27.3	0.766854	6.5
15	ata-miR171a-5p_1ss5AG	TRINITY_DN18916_c0_g1	1287	1309	1297	-35.6	-24	0.674157	13
15	ata-miR171a-5p_1ss5AG	TRINITY_DN18935_c0_g1	1271	1292	1281	-35.6	-23.5	0.660112	11
15	ata-miR171a-5p_1ss5AG	TRINITY_DN18982_c0_g1	117	136	127	-35.6	-28.2	0.792135	4.5
15	ata-miR171a-5p_1ss5AG	TRINITY_DN19052_c0_g1	1913	1937	1928	-35.6	-23.8	0.668539	16.5
15	ata-miR171a-5p_1ss5AG	TRINITY_DN19077_c1_g1	2931	2953	2944	-35.6	-28.8	0.808989	5
15	ata-miR171a-5p_1ss5AG	TRINITY_DN19094_c0_g1	169	192	183	-35.6	-23.18	0.651124	17
15	ata-miR171a-5p_1ss5AG	TRINITY_DN19188_c0_g3	1058	1078	1068	-35.6	-25.6	0.719101	8.5
15	ata-miR171a-5p_1ss5AG	TRINITY_DN19206_c1_g10	582	603	594	-35.6	-25.2	0.707865	8.5
15	ata-miR171a-5p_1ss5AG	TRINITY_DN19369_c1_g6	46	64	56	-35.6	-24.6	0.691011	9
15	ata-miR171a-5p_1ss5AG	TRINITY_DN19372_c0_g2	768	787	778	-35.6	-23.3	0.654494	11
15	ata-miR171a-5p_1ss5AG	TRINITY_DN19421_c0_g4	392	413	402	-35.6	-23.6	0.662921	12
15	ata-miR171a-5p_1ss5AG	TRINITY_DN19432_c0_g4	1143	1164	1153	-35.6	-23.5	0.660112	12.5
15	ata-miR171a-5p_1ss5AG	TRINITY_DN19479_c0_g6	261	277	270	-35.6	-23.6	0.662921	8
15	ata-miR171a-5p_1ss5AG	TRINITY_DN19494_c2_g4	1317	1336	1327	-35.6	-23.7	0.66573	10.5
15	ata-miR171a-5p_1ss5AG	TRINITY_DN19504_c0_g4	770	788	779	-35.6	-24.3	0.682584	4.5
15	ata-miR171a-5p_1ss5AG	TRINITY_DN19662_c0_g2	1133	1152	1143	-35.6	-24.1	0.676966	10.5
15	ata-miR171a-5p_1ss5AG	TRINITY_DN19762_c0_g1	3161	3191	3171	-35.6	-26.2	0.735955	24
15	ata-miR171a-5p_1ss5AG	TRINITY_DN19788_c3_g3	1053	1072	1063	-35.6	-23.7	0.66573	8.5
15	ata-miR171a-5p_1ss5AG	TRINITY_DN19797_c0_g5	427	449	439	-35.6	-23.9	0.671348	8
15	ata-miR171a-5p_1ss5AG	TRINITY_DN19888_c0_g4	257	284	275	-35.6	-24.4	0.685393	12
15	ata-miR171a-5p_1ss5AG	TRINITY_DN19891_c0_g1	3529	3546	3539	-35.6	-23.18	0.651124	11
15	ata-miR171a-5p_1ss5AG	TRINITY_DN19937_c0_g6	2422	2441	2432	-35.6	-23.8	0.668539	7
15	ata-miR171a-5p_1ss5AG	TRINITY_DN19955_c0_g1	541	559	550	-35.6	-24.6	0.691011	10.5
15	ata-miR171a-5p_1ss5AG	TRINITY_DN20002_c1_g1	159	178	169	-35.6	-24.9	0.699438	9.5
15	ata-miR171a-5p_1ss5AG	TRINITY_DN20084_c1_g1	735	759	745	-35.6	-23.8	0.668539	15.5
15	ata-miR171a-5p_1ss5AG	TRINITY_DN20196_c1_g2	2166	2185	2176	-35.6	-24.5	0.688202	9
15	ata-miR171a-5p_1ss5AG	TRINITY_DN20329_c0_g1	1175	1195	1185	-35.6	-25.2	0.707865	8.5
15	ata-miR171a-5p_1ss5AG	TRINITY_DN20360_c1_g3	449	468	459	-35.6	-30.1	0.845506	7
15	ata-miR171a-5p_1ss5AG	TRINITY_DN20450_c1_g1	693	715	706	-35.6	-24.7	0.69382	11
15	ata-miR171a-5p_1ss5AG	TRINITY_DN20525_c0_g1	1711	1731	1722	-35.6	-24.5	0.688202	7.5
15	ata-miR171a-5p_1ss5AG	TRINITY_DN20540_c0_g6	1484	1504	1494	-35.6	-23.3	0.654494	9.5
15	ata-miR171a-5p_1ss5AG	TRINITY_DN20652_c0_g1	267	286	277	-35.6	-23.5	0.660112	8.5
15	ata-miR171a-5p_1ss5AG	TRINITY_DN20657_c0_g1	998	1017	1008	-35.6	-23.2	0.651685	6
15	ata-miR171a-5p_1ss5AG	TRINITY_DN20708_c0_g2	475	497	488	-35.6	-25.6	0.719101	13
15	ata-miR171a-5p_1ss5AG	TRINITY_DN20744_c0_g3	147	170	161	-35.6	-24.2	0.679775	14.5
15	ata-miR171a-5p_1ss5AG	TRINITY_DN20792_c0_g2	1397	1416	1407	-35.6	-23.48	0.659551	10.5
15	ata-miR171a-5p_1ss5AG	TRINITY_DN20810_c0_g1	889	909	899	-35.6	-24.5	0.688202	8
15	ata-miR171a-5p_1ss5AG	TRINITY_DN20853_c0_g4	212	235	226	-35.6	-23.4	0.657303	11
15	ata-miR171a-5p_1ss5AG	TRINITY_DN20904_c1_g1	712	734	725	-35.6	-24.4	0.685393	10
15	ata-miR171a-5p_1ss5AG	TRINITY_DN21014_c0_g2	965	984	975	-35.6	-23.2	0.651685	10
15	ata-miR171a-5p_1ss5AG	TRINITY_DN21100_c0_g3	836	855	846	-35.6	-23.4	0.657303	9.5
15	ata-miR171a-5p_1ss5AG	TRINITY_DN21132_c0_g2	759	779	770	-35.6	-24.4	0.685393	5.5
15	ata-miR171a-5p_1ss5AG	TRINITY_DN21154_c0_g1	78	99	90	-35.6	-24.2	0.679775	10
15	ata-miR171a-5p_1ss5AG	TRINITY_DN21170_c1_g1	245	264	255	-35.6	-23.3	0.654494	10
15	ata-miR171a-5p_1ss5AG	TRINITY_DN21217_c0_g4	1205	1224	1215	-35.6	-24	0.674157	10.5
15	ata-miR171a-5p_1ss5AG	TRINITY_DN21260_c2_g2	376	395	386	-35.6	-23.5	0.660112	8.5
15	ata-miR171a-5p_1ss5AG	TRINITY_DN21269_c0_g3	57	82	72	-35.6	-23.5	0.660112	12
15	ata-miR171a-5p_1ss5AG	TRINITY_DN21354_c1_g2	1056	1077	1068	-35.6	-23.6	0.662921	12.5
15	ata-miR171a-5p_1ss5AG	TRINITY_DN21379_c3_g5	890	910	901	-35.6	-23.2	0.651685	9
15	ata-miR171a-5p_1ss5AG	TRINITY_DN21380_c0_g1	1028	1047	1038	-35.6	-26.2	0.735955	7.5
15	ata-miR171a-5p_1ss5AG	TRINITY_DN21466_c0_g2	1248	1270	1259	-35.6	-23.8	0.668539	10.5
15	ata-miR171a-5p_1ss5AG	TRINITY_DN21475_c0_g5	726	746	737	-35.6	-23.6	0.662921	10
15	ata-miR171a-5p_1ss5AG	TRINITY_DN21478_c1_g5	946	967	957	-35.6	-23.6	0.662921	9
15	ata-miR171a-5p_1ss5AG	TRINITY_DN21511_c0_g1	534	556	544	-35.6	-26.1	0.733146	12
15	ata-miR171a-5p_1ss5AG	TRINITY_DN21536_c0_g2	488	507	499	-35.6	-23.3	0.654494	10
15	ata-miR171a-5p_1ss5AG	TRINITY_DN21655_c0_g1	535	555	545	-35.6	-23.8	0.668539	9.5
15	ata-miR171a-5p_1ss5AG	TRINITY_DN21707_c1_g2	761	781	772	-35.6	-25	0.702247	9
15	ata-miR171a-5p_1ss5AG	TRINITY_DN21854_c0_g4	1256	1276	1266	-35.6	-24.6	0.691011	6.5
15	ata-miR171a-5p_1ss5AG	TRINITY_DN21921_c0_g2	1322	1342	1332	-35.6	-24.7	0.69382	8.5
15	ata-miR171a-5p_1ss5AG	TRINITY_DN21968_c1_g1	724	746	736	-35.6	-24	0.674157	9.5
15	ata-miR171a-5p_1ss5AG	TRINITY_DN22074_c0_g10	877	910	901	-35.6	-24.7	0.69382	31.5
15	ata-miR171a-5p_1ss5AG	TRINITY_DN22081_c0_g2	1522	1540	1531	-35.6	-23.9	0.671348	7.5
15	ata-miR171a-5p_1ss5AG	TRINITY_DN22092_c0_g4	471	490	481	-35.6	-25.2	0.707865	8.5
15	ata-miR171a-5p_1ss5AG	TRINITY_DN22218_c0_g1	1118	1139	1129	-35.6	-23.2	0.651685	7.5
15	ata-miR171a-5p_1ss5AG	TRINITY_DN22316_c2_g1	61	83	71	-35.6	-23.32	0.655056	13
15	ata-miR171a-5p_1ss5AG	TRINITY_DN22405_c0_g1	645	670	661	-35.6	-25.6	0.719101	15
15	ata-miR171a-5p_1ss5AG	TRINITY_DN22453_c1_g1	287	309	300	-35.6	-24.6	0.691011	10
15	ata-miR171a-5p_1ss5AG	TRINITY_DN22493_c2_g9	450	468	460	-35.6	-24.1	0.676966	10.5
15	ata-miR171a-5p_1ss5AG	TRINITY_DN22518_c0_g3	2288	2305	2296	-35.6	-24	0.674157	8
15	ata-miR171a-5p_1ss5AG	TRINITY_DN22543_c0_g1	1422	1442	1433	-35.6	-24.4	0.685393	10
15	ata-miR171a-5p_1ss5AG	TRINITY_DN22565_c0_g2	1003	1021	1013	-35.6	-23.2	0.651685	10
15	ata-miR171a-5p_1ss5AG	TRINITY_DN22649_c1_g1	251	271	262	-35.6	-24.7	0.69382	7.5
15	ata-miR171a-5p_1ss5AG	TRINITY_DN22723_c0_g6	125	143	134	-35.6	-27.1	0.761236	8.5
15	ata-miR171a-5p_1ss5AG	TRINITY_DN22729_c0_g4	117	143	127	-35.6	-23.8	0.668539	22
15	ata-miR171a-5p_1ss5AG	TRINITY_DN22730_c2_g5	628	647	638	-35.6	-26.2	0.735955	8
15	ata-miR171a-5p_1ss5AG	TRINITY_DN22737_c0_g7	657	677	667	-35.6	-26.3	0.738764	9.5
15	ata-miR171a-5p_1ss5AG	TRINITY_DN22757_c0_g2	850	870	860	-35.6	-23.2	0.651685	6.5
15	ata-miR171a-5p_1ss5AG	TRINITY_DN22794_c0_g6	340	361	350	-35.6	-23.5	0.660112	11
15	ata-miR171a-5p_1ss5AG	TRINITY_DN22873_c0_g1	170	193	184	-35.6	-24.28	0.682022	12.5
15	ata-miR171a-5p_1ss5AG	TRINITY_DN22879_c1_g1	196	215	206	-35.6	-23.5	0.660112	9
15	ata-miR171a-5p_1ss5AG	TRINITY_DN22888_c0_g1	894	912	903	-35.6	-26.3	0.738764	5
15	ata-miR171a-5p_1ss5AG	TRINITY_DN22891_c0_g2	1603	1622	1613	-35.6	-24.6	0.691011	8.5
15	ata-miR171a-5p_1ss5AG	TRINITY_DN22902_c1_g2	194	213	204	-35.6	-24.1	0.676966	9.5
15	ata-miR171a-5p_1ss5AG	TRINITY_DN22995_c0_g8	1052	1071	1062	-35.6	-26.3	0.738764	5
15	ata-miR171a-5p_1ss5AG	TRINITY_DN23017_c1_g5	927	948	939	-35.6	-23.5	0.660112	8
15	ata-miR171a-5p_1ss5AG	TRINITY_DN23100_c2_g8	870	889	880	-35.6	-25.8	0.724719	7
15	ata-miR171a-5p_1ss5AG	TRINITY_DN23130_c0_g1	19	43	29	-35.6	-24.2	0.679775	17.5
15	ata-miR171a-5p_1ss5AG	TRINITY_DN23176_c0_g9	581	603	594	-35.6	-23.2	0.651685	10.5
15	ata-miR171a-5p_1ss5AG	TRINITY_DN23190_c0_g2	95	116	106	-35.6	-24.3	0.682584	9
15	ata-miR171a-5p_1ss5AG	TRINITY_DN23240_c0_g1	782	801	792	-35.6	-26	0.730337	9.5
15	ata-miR171a-5p_1ss5AG	TRINITY_DN23259_c0_g1	68	88	79	-35.6	-24	0.674157	10.5
15	ata-miR171a-5p_1ss5AG	TRINITY_DN23273_c0_g1	1813	1838	1829	-35.6	-25.4	0.713483	16.5
15	ata-miR171a-5p_1ss5AG	TRINITY_DN23321_c0_g5	1393	1413	1403	-35.6	-24	0.674157	10.5
15	ata-miR171a-5p_1ss5AG	TRINITY_DN23413_c0_g1	1424	1446	1435	-35.6	-23.5	0.660112	11.5
15	ata-miR171a-5p_1ss5AG	TRINITY_DN23413_c0_g1	644	664	655	-35.6	-23.2	0.651685	4.5
15	ata-miR171a-5p_1ss5AG	TRINITY_DN23500_c0_g10	1654	1676	1665	-35.6	-23.3	0.654494	10
15	ata-miR171a-5p_1ss5AG	TRINITY_DN23581_c0_g1	1464	1482	1473	-35.6	-23.9	0.671348	8.5
15	ata-miR171a-5p_1ss5AG	TRINITY_DN23641_c0_g7	2034	2057	2044	-35.6	-24.6	0.691011	12.5
15	ata-miR171a-5p_1ss5AG	TRINITY_DN23645_c1_g2	202	223	214	-35.6	-23.8	0.668539	9.5
15	ata-miR171a-5p_1ss5AG	TRINITY_DN23660_c0_g1	908	929	918	-35.6	-23.7	0.66573	11
15	ata-miR171a-5p_1ss5AG	TRINITY_DN23687_c0_g1	148	168	158	-35.6	-25.6	0.719101	10.5
15	ata-miR171a-5p_1ss5AG	TRINITY_DN23695_c0_g2	399	418	409	-35.6	-24.6	0.691011	9.5
15	ata-miR171a-5p_1ss5AG	TRINITY_DN23695_c0_g3	117	136	127	-35.6	-26.5	0.744382	7.5
15	ata-miR171a-5p_1ss5AG	TRINITY_DN23773_c0_g1	959	979	970	-35.6	-24.2	0.679775	8
15	ata-miR171a-5p_1ss5AG	TRINITY_DN23777_c0_g1	125	143	135	-35.6	-24.1	0.676966	8
15	ata-miR171a-5p_1ss5AG	TRINITY_DN23778_c0_g1	362	381	372	-35.6	-25.8	0.724719	7.5
15	ata-miR171a-5p_1ss5AG	TRINITY_DN23801_c1_g3	387	406	397	-35.6	-24.7	0.69382	9
15	ata-miR171a-5p_1ss5AG	TRINITY_DN23814_c0_g1	106	125	116	-35.6	-24	0.674157	7.5
15	ata-miR171a-5p_1ss5AG	TRINITY_DN23859_c0_g3	342	361	352	-35.6	-23.3	0.654494	8.5
15	ata-miR171a-5p_1ss5AG	TRINITY_DN23929_c0_g5	511	530	521	-35.6	-27.9	0.783708	8
15	ata-miR171a-5p_1ss5AG	TRINITY_DN24043_c0_g5	1002	1022	1013	-35.6	-28.5	0.800562	7
15	ata-miR171a-5p_1ss5AG	TRINITY_DN24063_c0_g3	171	190	181	-35.6	-25.4	0.713483	11.5
15	ata-miR171a-5p_1ss5AG	TRINITY_DN24074_c0_g1	153	172	165	-35.6	-23.8	0.668539	6
15	ata-miR171a-5p_1ss5AG	TRINITY_DN24133_c0_g1	227	247	238	-35.6	-23.6	0.662921	10
15	ata-miR171a-5p_1ss5AG	TRINITY_DN24146_c1_g3	431	452	442	-35.6	-23.7	0.66573	10
15	ata-miR171a-5p_1ss5AG	TRINITY_DN24187_c1_g3	1781	1799	1790	-35.6	-24.1	0.676966	9
15	ata-miR171a-5p_1ss5AG	TRINITY_DN24299_c0_g1	1264	1284	1274	-35.6	-24.1	0.676966	8.5
15	ata-miR171a-5p_1ss5AG	TRINITY_DN24372_c0_g1	671	691	682	-35.6	-24	0.674157	6
15	ata-miR171a-5p_1ss5AG	TRINITY_DN24418_c0_g1	138	161	152	-35.6	-23.18	0.651124	17
15	ata-miR171a-5p_1ss5AG	TRINITY_DN24425_c0_g2	234	254	243	-35.6	-23.8	0.668539	10.5
15	ata-miR171a-5p_1ss5AG	TRINITY_DN24453_c0_g5	613	632	623	-35.6	-24.3	0.682584	6.5
15	ata-miR171a-5p_1ss5AG	TRINITY_DN24553_c1_g3	518	538	528	-35.6	-28.8	0.808989	6.5
15	ata-miR171a-5p_1ss5AG	TRINITY_DN24586_c0_g1	301	318	310	-35.6	-26	0.730337	9
15	ata-miR171a-5p_1ss5AG	TRINITY_DN24593_c0_g2	1118	1138	1129	-35.6	-23.4	0.657303	11
15	ata-miR171a-5p_1ss5AG	TRINITY_DN24645_c0_g2	149	168	159	-35.6	-23.9	0.671348	11
15	ata-miR171a-5p_1ss5AG	TRINITY_DN24791_c0_g7	9	25	16	-35.6	-23.5	0.660112	6.5
15	ata-miR171a-5p_1ss5AG	TRINITY_DN24928_c0_g1	840	859	850	-35.6	-24.5	0.688202	8.5
15	ata-miR171a-5p_1ss5AG	TRINITY_DN24929_c0_g2	219	238	229	-35.6	-26.4	0.741573	7.5
15	ata-miR171a-5p_1ss5AG	TRINITY_DN24952_c0_g1	232	250	241	-35.6	-23.7	0.66573	8
15	ata-miR171a-5p_1ss5AG	TRINITY_DN24975_c0_g5	59	80	69	-35.6	-23.4	0.657303	13
15	ata-miR171a-5p_1ss5AG	TRINITY_DN24977_c0_g2	227	246	237	-35.6	-23.2	0.651685	11.5
15	ata-miR171a-5p_1ss5AG	TRINITY_DN24992_c0_g1	1535	1556	1546	-35.6	-23.4	0.657303	10
15	ata-miR171a-5p_1ss5AG	TRINITY_DN25010_c1_g3	97	116	107	-35.6	-26.4	0.741573	8
15	ata-miR171a-5p_1ss5AG	TRINITY_DN25175_c0_g2	163	182	173	-35.6	-23.7	0.66573	7
15	ata-miR171a-5p_1ss5AG	TRINITY_DN25235_c0_g4	380	406	390	-35.6	-23.5	0.660112	22.5
15	ata-miR171a-5p_1ss5AG	TRINITY_DN25279_c0_g1	650	669	660	-35.6	-23.5	0.660112	9
15	ata-miR171a-5p_1ss5AG	TRINITY_DN25350_c0_g3	670	688	680	-35.6	-23.5	0.660112	9.5
15	ata-miR171a-5p_1ss5AG	TRINITY_DN25484_c0_g7	609	628	619	-35.6	-23.3	0.654494	8.5
15	ata-miR171a-5p_1ss5AG	TRINITY_DN25490_c3_g1	1229	1250	1242	-35.6	-23.9	0.671348	10
15	ata-miR171a-5p_1ss5AG	TRINITY_DN25490_c3_g1	253	272	263	-35.6	-28.9	0.811798	7
15	ata-miR171a-5p_1ss5AG	TRINITY_DN25490_c3_g2	613	632	623	-35.6	-25.1	0.705056	9
15	ata-miR171a-5p_1ss5AG	TRINITY_DN25505_c0_g3	162	182	172	-35.6	-24.1	0.676966	8.5
15	ata-miR171a-5p_1ss5AG	TRINITY_DN25528_c0_g4	178	201	192	-35.6	-24.9	0.699438	10.5
15	ata-miR171a-5p_1ss5AG	TRINITY_DN25547_c0_g5	219	239	229	-35.6	-24	0.674157	12
15	ata-miR171a-5p_1ss5AG	TRINITY_DN25553_c0_g2	3503	3522	3513	-35.6	-23.2	0.651685	9
15	ata-miR171a-5p_1ss5AG	TRINITY_DN25610_c0_g4	341	360	351	-35.6	-26.2	0.735955	10
15	ata-miR171a-5p_1ss5AG	TRINITY_DN25716_c0_g2	1124	1143	1134	-35.6	-23.3	0.654494	7
15	ata-miR171a-5p_1ss5AG	TRINITY_DN25739_c0_g2	2140	2159	2150	-35.6	-26.5	0.744382	9.5
15	ata-miR171a-5p_1ss5AG	TRINITY_DN25746_c1_g2	820	841	830	-35.6	-23.3	0.654494	11.5
15	ata-miR171a-5p_1ss5AG	TRINITY_DN25762_c0_g6	993	1013	1004	-35.6	-24.1	0.676966	7.5
15	ata-miR171a-5p_1ss5AG	TRINITY_DN25765_c0_g1	597	616	607	-35.6	-23.7	0.66573	9.5
15	ata-miR171a-5p_1ss5AG	TRINITY_DN25862_c0_g2	1380	1400	1391	-35.6	-23.8	0.668539	8
15	ata-miR171a-5p_1ss5AG	TRINITY_DN25868_c0_g1	1660	1682	1673	-35.6	-23.3	0.654494	13
15	ata-miR171a-5p_1ss5AG	TRINITY_DN25969_c0_g1	2323	2344	2334	-35.6	-27.2	0.764045	9
15	ata-miR171a-5p_1ss5AG	TRINITY_DN26102_c0_g5	1867	1886	1877	-35.6	-23.2	0.651685	10
15	ata-miR171a-5p_1ss5AG	TRINITY_DN26102_c0_g5	686	704	695	-35.6	-24.2	0.679775	8.5
15	ata-miR171a-5p_1ss5AG	TRINITY_DN26151_c0_g6	994	1013	1004	-35.6	-23.4	0.657303	11
15	ata-miR171a-5p_1ss5AG	TRINITY_DN26198_c0_g7	437	456	447	-35.6	-23.3	0.654494	9
15	ata-miR171a-5p_1ss5AG	TRINITY_DN26325_c0_g6	14499	14519	14509	-35.6	-25.2	0.707865	9.5
15	ata-miR171a-5p_1ss5AG	TRINITY_DN26342_c0_g1	3828	3847	3838	-35.6	-24.2	0.679775	8.5
15	ata-miR171a-5p_1ss5AG	TRINITY_DN26380_c0_g3	272	295	282	-35.6	-24.3	0.682584	14.5
15	ata-miR171a-5p_1ss5AG	TRINITY_DN26387_c0_g1	60	85	70	-35.6	-24.3	0.682584	18
15	ata-miR171a-5p_1ss5AG	TRINITY_DN26406_c0_g4	1554	1574	1564	-35.6	-24.7	0.69382	8.5
15	ata-miR171a-5p_1ss5AG	TRINITY_DN26445_c0_g1	952	970	962	-35.6	-23.5	0.660112	8
15	ata-miR171a-5p_1ss5AG	TRINITY_DN26461_c0_g1	25	45	36	-35.6	-24	0.674157	10
15	ata-miR171a-5p_1ss5AG	TRINITY_DN26796_c0_g1	1129	1149	1140	-35.6	-24	0.674157	10
15	ata-miR171a-5p_1ss5AG	TRINITY_DN26802_c0_g2	756	784	775	-35.6	-23.6	0.662921	23.5
15	ata-miR171a-5p_1ss5AG	TRINITY_DN26878_c0_g2	87	109	99	-35.6	-26.1	0.733146	8.5
15	ata-miR171a-5p_1ss5AG	TRINITY_DN26918_c0_g1	375	391	382	-35.6	-23.3	0.654494	8
15	ata-miR171a-5p_1ss5AG	TRINITY_DN26948_c1_g4	649	665	658	-35.6	-23.2	0.651685	7.5
15	ata-miR171a-5p_1ss5AG	TRINITY_DN27001_c0_g2	341	360	351	-35.6	-24.1	0.676966	8
15	ata-miR171a-5p_1ss5AG	TRINITY_DN27160_c0_g1	1054	1075	1066	-35.6	-24.3	0.682584	8
15	ata-miR171a-5p_1ss5AG	TRINITY_DN27185_c0_g2	188	207	198	-35.6	-23.8	0.668539	8
15	ata-miR171a-5p_1ss5AG	TRINITY_DN27196_c0_g2	611	630	621	-35.6	-23.5	0.660112	10
15	ata-miR171a-5p_1ss5AG	TRINITY_DN27290_c1_g2	550	570	561	-35.6	-23.7	0.66573	12.5
15	ata-miR171a-5p_1ss5AG	TRINITY_DN27341_c0_g1	665	683	674	-35.6	-23.4	0.657303	7.5
15	ata-miR171a-5p_1ss5AG	TRINITY_DN27371_c1_g2	893	913	903	-35.6	-23.3	0.654494	10.5
15	ata-miR171a-5p_1ss5AG	TRINITY_DN27415_c0_g5	459	478	469	-35.6	-23.6	0.662921	8
15	ata-miR171a-5p_1ss5AG	TRINITY_DN27477_c0_g1	1456	1475	1466	-35.6	-24.4	0.685393	10
15	ata-miR171a-5p_1ss5AG	TRINITY_DN27501_c0_g4	113	132	123	-35.6	-23.3	0.654494	9.5
15	ata-miR171a-5p_1ss5AG	TRINITY_DN27522_c0_g2	3510	3530	3521	-35.6	-25.5	0.716292	6.5
15	ata-miR171a-5p_1ss5AG	TRINITY_DN27564_c1_g5	330	355	346	-35.6	-23.26	0.653371	21
15	ata-miR171a-5p_1ss5AG	TRINITY_DN27564_c1_g5	72	92	83	-35.6	-24.2	0.679775	6.5
15	ata-miR171a-5p_1ss5AG	TRINITY_DN27655_c0_g1	1067	1086	1078	-35.6	-26.8	0.752809	7.5
15	ata-miR171a-5p_1ss5AG	TRINITY_DN27668_c0_g2	198	220	211	-35.6	-24.4	0.685393	11
15	ata-miR171a-5p_1ss5AG	TRINITY_DN27695_c0_g1	1145	1164	1155	-35.6	-23.3	0.654494	9
15	ata-miR171a-5p_1ss5AG	TRINITY_DN27725_c0_g2	1018	1044	1031	-35.6	-25.1	0.705056	17.5
15	ata-miR171a-5p_1ss5AG	TRINITY_DN27782_c1_g2	169	189	179	-35.6	-26.8	0.752809	9
15	ata-miR171a-5p_1ss5AG	TRINITY_DN27869_c0_g3	186	205	196	-35.6	-25	0.702247	8
15	ata-miR171a-5p_1ss5AG	TRINITY_DN27948_c0_g1	2032	2052	2042	-35.6	-23.8	0.668539	9
15	ata-miR171a-5p_1ss5AG	TRINITY_DN27959_c0_g5	369	388	379	-35.6	-25.7	0.72191	9
15	ata-miR171a-5p_1ss5AG	TRINITY_DN28026_c1_g1	177	200	191	-35.6	-25	0.702247	11
15	ata-miR171a-5p_1ss5AG	TRINITY_DN28121_c0_g9	285	304	295	-35.6	-35.4	0.994382	3.5
15	ata-miR171a-5p_1ss5AG	TRINITY_DN28131_c0_g5	539	559	550	-35.6	-23.3	0.654494	7
15	ata-miR171a-5p_1ss5AG	TRINITY_DN28147_c0_g1	58	79	70	-35.6	-23.7	0.66573	10.5
15	ata-miR171a-5p_1ss5AG	TRINITY_DN28171_c1_g2	2072	2088	2081	-35.6	-23.2	0.651685	10
15	ata-miR171a-5p_1ss5AG	TRINITY_DN28220_c0_g1	1542	1561	1552	-35.6	-24.8	0.696629	8
15	ata-miR171a-5p_1ss5AG	TRINITY_DN28272_c0_g2	1494	1514	1504	-35.6	-25.8	0.724719	7.5
15	ata-miR171a-5p_1ss5AG	TRINITY_DN28299_c0_g1	2716	2737	2728	-35.6	-24.3	0.682584	9
15	ata-miR171a-5p_1ss5AG	TRINITY_DN28321_c0_g1	299	318	309	-35.6	-24.6	0.691011	6.5
15	ata-miR171a-5p_1ss5AG	TRINITY_DN28327_c0_g7	757	776	767	-35.6	-26.6	0.747191	7
15	ata-miR171a-5p_1ss5AG	TRINITY_DN28374_c0_g8	365	385	376	-35.6	-23.4	0.657303	10
15	ata-miR171a-5p_1ss5AG	TRINITY_DN28378_c0_g1	1119	1144	1132	-35.6	-24	0.674157	15.5
15	ata-miR171a-5p_1ss5AG	TRINITY_DN28379_c0_g1	356	376	366	-35.6	-24.4	0.685393	8.5
15	ata-miR171a-5p_1ss5AG	TRINITY_DN28410_c0_g2	721	743	734	-35.6	-24.3	0.682584	11
15	ata-miR171a-5p_1ss5AG	TRINITY_DN28436_c1_g1	166	186	176	-35.6	-24.9	0.699438	11
15	ata-miR171a-5p_1ss5AG	TRINITY_DN28490_c0_g5	3704	3721	3714	-35.6	-23.4	0.657303	8.5
15	ata-miR171a-5p_1ss5AG	TRINITY_DN28532_c0_g4	1409	1428	1419	-35.6	-24.2	0.679775	9
[truncated: 44,458 more rows]

## Sheet: Supplementary Table 9
Supplementary Table 9 | Novel miRNAs and their target genes in degradation.
the number of nove miRNA	miRNA name	Sequence	Transcript(8240)	TSlice	AllenScore	Category
1	PC-3p-101049_95	UGUUCCUAAAUAUAAGGCCUUUUAG&AAAAAAG-ACUUAUAUUUAGGAACG	TRINITY_DN22522_c2_g1	2017	7.5	4
1	PC-3p-101049_95	CGUUCCUGGGUUUUGGUCUCGAGA&AAAAAAGACUUAUAUUUAGGAACG	TRINITY_DN24453_c0_g5	2051	16.5	4
2	PC-3p-101550_94	UCCCUCUGUACCAUAAUAUCU&AAAUAUUUCGGUACAGAGGGA	TRINITY_DN16640_c1_g3	1111	7	4
2	PC-3p-101550_94	UCCAUUCUGUGCUGAGAUUGUG&AAAUAUUUCGGUACAGAG-GGA	TRINITY_DN21851_c0_g3	519	11.5	4
2	PC-3p-101550_94	UCCCUCUGUACCAUAAUAUUU&AAAUAUUUCGGUACAGAGGGA	TRINITY_DN22606_c1_g2	1023	4	4
2	PC-3p-101550_94	UCCCUCUGUAAAAGAAAUAUAA&AAAUAUUUC-GGUACAGAGGGA	TRINITY_DN23982_c0_g1	2725	9	4
2	PC-3p-101550_94	GCCUUCUGUGCUGAGUGGUUG&AAAUAUUUCGGUACAGAGGGA	TRINITY_DN26334_c1_g1	3796	15.5	4
3	PC-3p-101869_94	GGCAUGA-UAGUUGGCGAGCA&UGCUCGCCAACUAAACUUGCC	TRINITY_DN14696_c0_g8	1894	4	4
3	PC-3p-101869_94	GGCAUCUGUUUGGGUUGGCGACGCA&UGC-UCGCCAACU-AAAC--UUGCC	TRINITY_DN14827_c0_g1	1221	8	4
3	PC-3p-101869_94	GGCAGGGC-AGGUGGUGAGCG&UGCUCGCCAACUAAACUUGCC	TRINITY_DN15317_c0_g1	30	7.5	4
3	PC-3p-101869_94	GGCAUAGAGGGUUGGUGGGCU&UGCUCGCCAACUAAACUUGCC	TRINITY_DN15435_c0_g2	529	9	4
3	PC-3p-101869_94	GGCAAGGAUGG-UGGCG-GCU&UGCUCGCCAACUAAACUUGCC	TRINITY_DN18061_c1_g3	468	8	4
3	PC-3p-101869_94	GGGGAGGCUGGUGCGGCGAGCG&UGCUCGCC-AACUAAACUUGCC	TRINITY_DN18622_c0_g1	2086	9.5	4
3	PC-3p-101869_94	GGCAGGCGU-GUUGGUGAGCG&UGCUCGCCAACUAAACUUGCC	TRINITY_DN24333_c2_g1	349	7.5	4
3	PC-3p-101869_94	GGCAGGUGAA---GGCGAGCA&UGCUCGCCAACUAAACUUGCC	TRINITY_DN24656_c0_g8	962	10.5	4
3	PC-3p-101869_94	GGCAAGU------GGCGAGCA&UGCUCGCCAACUAAACUUGCC	TRINITY_DN24999_c0_g1	881	10	4
3	PC-3p-101869_94	GGCGAGGGCAACCCGGGCGAGCA&UGCUCGCC--AACUAAACUUGCC	TRINITY_DN25860_c2_g8	114	15.5	4
3	PC-3p-101869_94	CGCGGGGGUGGCCGGCGAGCA&UGCUCGCCAACUAAACUUGCC	TRINITY_DN25980_c1_g1	293	9	4
3	PC-3p-101869_94	GGCGAGAUUUGGGCGGCGGGGA&UGCUCGCCAACUAAA-CUUGCC	TRINITY_DN27187_c0_g1	212	9.5	4
3	PC-3p-101869_94	GGCGAGGC-GGUUGGCCGGCGAGCU&UGCUC----GCCAACUAAACUUGCC	TRINITY_DN27444_c0_g4	867	13.5	4
3	PC-3p-101869_94	GGCAAGUUUGGUUGGUCGGCU&UGCUCGCCAACUAAACUUGCC	TRINITY_DN28183_c0_g1	1930	6	4
4	PC-3p-104861_88	CCGUCCCAAAA-GCUGAAAUGUGUCUG&AAGACA------AGUAAUUUGGGACGG	TRINITY_DN16232_c0_g3	2485	18	4
4	PC-3p-104861_88	CCGUCCCAUAUUAGUUGUCGC&AAGACAAGUAAUUUGGGACGG	TRINITY_DN21518_c1_g1	12	6	4
4	PC-3p-104861_88	CCGUCCCAAGUGGCUUGUUCC&AAGACAAGUAAUUUGGGACGG	TRINITY_DN22109_c0_g11	645	8	4
4	PC-3p-104861_88	UCGUCCCAAGUGGCUUGUUCC&AAGACAAGUAAUUUGGGACGG	TRINITY_DN22109_c0_g12	656	8.5	4
4	PC-3p-104861_88	ACGUCCCAAA--GCUUGUUCC&AAGACAAGUAAUUUGGGACGG	TRINITY_DN22866_c0_g1	446	10	4
4	PC-3p-104861_88	CUGUCCCAAAUUACUUGUCUU&AAGACAAGUAAUUUGGGACGG	TRINITY_DN24039_c1_g4	1164	0.5	4
4	PC-3p-105150_88	GUCCCUGAUGUCAACCAGAUCA&UCAUUUGGUUGA-AUUAGGGAG	TRINITY_DN12912_c0_g1	998	7.5	4
4	PC-3p-105150_88	CUUCCUGAUCCAGCCAAA-GA&UCAUUUGGUUGAAUUAGGGAG	TRINITY_DN15136_c0_g9	513	6	4
4	PC-3p-105150_88	CUGUCUGAUUCAACCAAGAGA&UCAUUUGGUUGAAUUAGGGAG	TRINITY_DN15450_c4_g1	287	5	4
4	PC-3p-105150_88	UUCCCUGAUGAAGCCAAGUCA&UCAUUUGGUUGAAUUAGGGAG	TRINITY_DN21219_c2_g3	1023	10	4
4	PC-3p-105150_88	GUCCCUAGUUCAGACACACUAAAUGA&UCAUUUGGU-----UGAAUUAGGGAG	TRINITY_DN23791_c0_g1	978	12.5	4
4	PC-3p-105150_88	CUCCCUGUGGCAUCCAAAUGA&UCAUUUGGUUGAAUUAGGGAG	TRINITY_DN25383_c0_g1	3596	6.5	4
4	PC-3p-105150_88	AACCCUGAUUCAACC-AGUGA&UCAUUUGGUUGAAUUAGGGAG	TRINITY_DN25941_c0_g2	1773	5.5	4
4	PC-3p-105150_88	CUCCC-AAUUCGACCUCUUUGA&UCA-UUUGGUUGAAUUAGGGAG	TRINITY_DN29180_c1_g2	1651	10	4
5	PC-3p-108068_83	UCUCUCUGUAAAGAAAUAUAA&UUAUAUUAGUUUACAGAGAGA	TRINITY_DN13720_c0_g3	18	4	4
5	PC-3p-108068_83	UCU-UCUGUGGACUGGUAUGG&UUAUAUUAGUUUACAGAGAGA	TRINITY_DN14600_c1_g1	656	6.5	4
5	PC-3p-108068_83	UCCCUCUGUAAACUAAUAUAA&UUAUAUUAGUUUACAGAGAGA	TRINITY_DN16730_c0_g8	675	1	4
5	PC-3p-108068_83	UCCCUCUGUAAACUAAUAUAA&UUAUAUUAGUUUACAGAGAGA	TRINITY_DN19869_c1_g1	187	1	4
5	PC-3p-108068_83	UCCCUCCGUAAACUAAUAUAA&UUAUAUUAGUUUACAGAGAGA	TRINITY_DN20689_c0_g1	1008	2	4
5	PC-3p-108068_83	UCUCAUC-GUGGACUGGUAUAC&UUAUAUUAGUUUACAGA-GAGA	TRINITY_DN21467_c0_g1	2401	7	4
5	PC-3p-108068_83	UCUCUCUGUAAAGAAAUAUAA&UUAUAUUAGUUUACAGAGAGA	TRINITY_DN23212_c0_g2	1742	4	4
5	PC-3p-108068_83	UCCCUCUGUAAACAAAUAUAA&UUAUAUUAGUUUACAGAGAGA	TRINITY_DN25914_c0_g1	2317	3	4
5	PC-3p-108068_83	UC-CUCCGUAAACUAAUAUAA&UUAUAUUAGUUUACAGAGAGA	TRINITY_DN28060_c0_g1	3031	2	4
6	PC-3p-110935_79	ACCCGGAAAGAGUGUUUUGGU&GUUAAGACACUUAUUUUGGGA	TRINITY_DN15721_c0_g1	493	8	4
6	PC-3p-110935_79	GCCCA----AAGUGUCUUAAC&GUUAAGACACUUAUUUUGGGA	TRINITY_DN22614_c0_g4	1175	5	4
6	PC-3p-110935_79	GCCCGAGGUGGG-GUCUUACG&GUUAAGACACUUAUUUUGGGA	TRINITY_DN22696_c2_g2	2236	9.5	4
7	PC-3p-114384_74	ACGCCCAAUAUGCGGUCCUAUCCU&AGGAUAGGACCGCAUAUUGGGCGU	TRINITY_DN22426_c0_g3	1278	0	4
8	PC-3p-116623_71	CGUGAAGCUCGAGUUGCCUGC&GCAGGUGACUUGAGUUAGAUG	TRINITY_DN17634_c1_g2	867	6	4
8	PC-3p-116623_71	CAUCAUAACUGGAGUCGCAUGC&GCAGGUGACUUGAGUUA-GAUG	TRINITY_DN18325_c0_g3	517	7	4
8	PC-3p-116623_71	CAUCUAA-UCGAGUCACCUGA&GCAGGUGACUUGAGUUAGAUG	TRINITY_DN18947_c0_g8	3233	3	4
8	PC-3p-116623_71	GAGCUAGCUUAAGUUAGCUGC&GCAGGUGACUUGAGUUAGAUG	TRINITY_DN19220_c1_g1	2984	7.5	4
8	PC-3p-116623_71	AUUCU-GCUCAAGUC-CCUGC&GCAGGUGACUUGAGUUAGAUG	TRINITY_DN26569_c0_g3	280	5.5	4
8	PC-3p-116623_71	CAUCUGGCAAUGAGUCAUUUGC&GCAGGUGACUUG-AGUUAGAUG	TRINITY_DN29270_c0_g1	2458	8	4
9	PC-3p-1176_8403	UGCCCCGUGGGUGCGAUGGAAG&CAUCUAU-GCAUAUAUGGGGCU	TRINITY_DN12559_c0_g1	1284	11	4
9	PC-3p-1176_8403	UGCCCCAUUUUUGUGUAUAGAGA&CAUCUAUGCAUA--UAUGGGGCU	TRINITY_DN17234_c0_g2	2348	11	4
9	PC-3p-1176_8403	AGCUCCGUGUGAUGUAUGAGGUG&CAUCU-AUGCAU-AUAUGGGGCU	TRINITY_DN20654_c2_g1	306	7.5	4
9	PC-3p-1176_8403	AGCUCC--GUGUGCUUGGAUG&CAUCUAUGCAUAUAUGGGGCU	TRINITY_DN20784_c0_g4	1599	7	4
9	PC-3p-1176_8403	UGCUCUAUAUUAUGCUUGGAUG&CAUCUAUGCAUA-UAUGGGGCU	TRINITY_DN21770_c0_g2	1143	7	4
9	PC-3p-1176_8403	GGCCUUGUAUACUAAAUGGUGCAUAGAUG&CAUCUAUGCAU--------AUAUGGGGCU	TRINITY_DN24169_c1_g1	1073	19	4
9	PC-3p-1176_8403	AGUCCCAGAG--GCAUGGAUG&CAUCUAUGCAUAUAUGGGGCU	TRINITY_DN24568_c0_g4	1052	9.5	4
9	PC-3p-1176_8403	GGCCUCGGCAUAUGCGUGGGCG&CAUCUAUGCAUAU-AUGGGGCU	TRINITY_DN27734_c0_g5	1167	8.5	4
10	PC-3p-118825_68	GCAUCCUCUGUUUCAGACUCU&AUAUUUAGAAACAGAGGAAGU	TRINITY_DN15035_c0_g2	2053	14.5	4
10	PC-3p-118825_68	CAAUCCUGUGUUUCUAGAUGG&AUAUUUAGAAACAGAGGAAGU	TRINITY_DN21810_c0_g11	1434	7	4
11	PC-3p-121403_65	UCGUGAAAUAAGUGUCUCAACUCU&AAAGUUGAGACACUUAUUUUGAGA	TRINITY_DN16756_c0_g4	2452	5	4
11	PC-3p-121449_65	GGUCAUGGCCAAGGCUCUGGUUCA&UGAACUAAAGUU---GCCAUGAAA	TRINITY_DN12700_c0_g1	465	13	4
11	PC-3p-121449_65	UGCCGUGGCGGCUGAUGUUCU&UGAACUAAAGUUGCCAUGAAA	TRINITY_DN14560_c0_g3	180	12.5	4
11	PC-3p-121449_65	UUUCGUGGUAGCUUUUG-UCA&UGAACUAAAGUUGCCAUGAAA	TRINITY_DN16206_c0_g1	1434	6	4
11	PC-3p-121449_65	AUUCAUGGCAGCAUUGGAGUU&UGAACUAAAGUUGCCAUGAAA	TRINITY_DN19127_c0_g8	793	12	4
11	PC-3p-121449_65	CGGGAUGGCAGCUUUAGUGGA&UGAACUAAAGUUGCCAUGAAA	TRINITY_DN22036_c0_g1	995	10	4
11	PC-3p-121449_65	CUCCAUGGCAGCCGAGGGUUCC&UGAACU-AAAGUUGCCAUGAAA	TRINITY_DN23668_c0_g2	51	14	4
11	PC-3p-121449_65	AAACAUGGCAAGCAGGUAGUUCA&UGAACUA--AAGUUGCCAUGAAA	TRINITY_DN25027_c1_g3	2854	13	4
11	PC-3p-121449_65	GGUCAUGGUAACUUGUGGGUUCU&UGAACU--AAAGUUGCCAUGAAA	TRINITY_DN26541_c0_g1	1374	10.5	4
11	PC-3p-121449_65	UCAAAUGGCAAUUUCGGUUCA&UGAACUAAAGUUGCCAUGAAA	TRINITY_DN26707_c0_g1	1915	8	4
11	PC-3p-121449_65	ACAUAUGGCAGCUUU-GUUCA&UGAACUAAAGUUGCCAUGAAA	TRINITY_DN29170_c0_g3	694	6.5	4
12	PC-3p-123790_62	GUUCUUGAAAGUAGGUAGGGC&CAACUACUUAUAUUUAGGAAC	TRINITY_DN18037_c0_g1	2661	10	4
12	PC-3p-123790_62	GUUCCUGCUCUGAUAUGGGUGGAGU&CAACUACUUAUAUU----UAGGAAC	TRINITY_DN19594_c1_g9	784	13	4
12	PC-3p-123790_62	GUUCCUGAAUG-AGGUAGACA&CAACUACUUAUAUUUAGGAAC	TRINITY_DN29832_c0_g1	228	9.5	4
12	PC-3p-123992_62	ACCAUGGAAGUUGUCGCUGAA&UUGAGCGACAACUAAUAUGGA	TRINITY_DN19005_c1_g1	525	5.5	4
12	PC-3p-123992_62	GCCAUGUUCA-UGUCGCUCAG&UUGAGCGACAACUAAUAUGGA	TRINITY_DN27639_c1_g3	2683	7	4
13	PC-3p-124832_61	ACUCCCUCUGCCGUUGAACGAGCAC&AUGUUUGUUUA----CAGAGGGAGU	TRINITY_DN12412_c0_g3	1263	12	4
13	PC-3p-124832_61	ACUCCUUC-GUGGACGGGCUC&AUGUUUGUUUACAGAGGGAGU	TRINITY_DN18502_c0_g1	451	9.5	4
13	PC-3p-124832_61	ACUCCCUCUGUAAACUAAUAU&AUGUUUGUUUACAGAGGGAGU	TRINITY_DN19893_c1_g1	783	3	4
13	PC-3p-124832_61	ACUCCCUCGCC-AACGAGCAG&AUGUUUGUUUACAGAGGGAGU	TRINITY_DN20632_c0_g7	1082	10	4
13	PC-3p-124832_61	ACUCCAUCUGUAUACGAGCAU&AUGUUUGUUUACAGAGGGAGU	TRINITY_DN21870_c1_g3	2203	5	4
13	PC-3p-124832_61	CCUCUCUACUGUAGACAGGCGA&AUGUUUGUUUACAG-AGGGAGU	TRINITY_DN22521_c0_g1	61	8.5	4
13	PC-3p-124832_61	AC-CCCUCUG-AGGCAGACCC&AUGUUUGUUUACAGAGGGAGU	TRINITY_DN24146_c1_g3	744	9	4
13	PC-3p-124832_61	ACUCCCUGUGUAAACUAAUAU&AUGUUUGUUUACAGAGGGAGU	TRINITY_DN25232_c2_g4	1018	4	4
13	PC-3p-124832_61	CCUCCCUCUGGAGAGGACCAU&AUGUUUGUUUACAGAGGGAGU	TRINITY_DN26964_c1_g6	2104	11	4
13	PC-3p-124832_61	ACUCUUUCUGUGAAU-AGCAU&AUGUUUGUUUACAGAGGGAGU	TRINITY_DN28000_c1_g1	1760	6	4
13	PC-3p-124832_61	GCUUCCUCUGCAAGACGAGCAU&AUGUUUGUUU-ACAGAGGGAGU	TRINITY_DN9277_c0_g1	289	8	4
14	PC-3p-131878_55	CUCCGUCUUCACCGCCGUCAAUGUGAGAG&AUCUUACAUUG-UGG-------GACGGAG	TRINITY_DN12722_c0_g1	368	12	4
14	PC-3p-131878_55	CGCCGUCCCACGGUGCUCCUG&AUCUUACAUUGUGGGACGGAG	TRINITY_DN24418_c0_g2	92	15	4
14	PC-3p-131878_55	GCCUGUCUCACAGCGUAAGAG&AUCUUACAUUGUGGGACGGAG	TRINITY_DN25470_c0_g4	1731	7	4
15	PC-3p-132630_54	GGC-CCUGCCAAGGGGUCUGG&AUAGACCCAAAGGCAGGUGCC	TRINITY_DN14233_c0_g1	2816	9	4
15	PC-3p-132630_54	CGCACCUGCCGUCGGGGUCCCC&AUAGACCC-AAAGGCAGGUGCC	TRINITY_DN15808_c0_g1	927	14	4
15	PC-3p-132630_54	GGCAUUUGCCUGUGGGAAAUCUAU&AUAGA---CCCAAAGGCAGGUGCC	TRINITY_DN15856_c0_g1	1561	9	4
15	PC-3p-132630_54	GGCGCCUGGGAGCGCUGCC-UUGGGUCAGG&AUAGACCCAAAGGCA---------GGUGCC	TRINITY_DN15914_c1_g1	2474	16.5	4
15	PC-3p-132630_54	GGUAACCCUGCCUAUGGGUCAGG&AUAGACCCAAAGGCAGG--UGCC	TRINITY_DN16381_c0_g1	2117	9.5	4
15	PC-3p-132630_54	GGCAUCCUGCUUUUGGAGGUCUCU&AUAGACC--CAAAGGCAGG-UGCC	TRINITY_DN17413_c0_g2	1764	9	4
15	PC-3p-132630_54	GGUACCUGCUGCACCGGUCUGU&AUAGACC-CAAAGGCAGGUGCC	TRINITY_DN21600_c0_g1	700	12.5	4
15	PC-3p-132630_54	GGCGCCUGCCCA-GGGUGGUG&AUAGACCCAAAGGCAGGUGCC	TRINITY_DN25803_c0_g1	1626	13.5	4
15	PC-3p-132630_54	GGCACCUGCAGCUAUGGGGAUAU&AUAGACCCAAAG--GCAGGUGCC	TRINITY_DN27483_c0_g1	35	10	4
15	PC-3p-132630_54	GGCACUUGCCAGUGGGCAAAU&AUAGACCCAAAGGCAGGUGCC	TRINITY_DN28397_c0_g1	1109	13.5	4
16	PC-3p-133339_53	CUCCCUCC-GUCCAUCCAUAA&AUUAAUAUGGACUGGAGGGAG	TRINITY_DN19937_c0_g13	111	12	4
16	PC-3p-133339_53	UCCCCUCCAGUCCAACCCCAA&AUUAAUAUGGACUGGAGGGAG	TRINITY_DN20149_c0_g1	189	15	4
16	PC-3p-133339_53	UUCCCUCCAGUCCUUCCUUCC&AUUAAUAUGGACUGGAGGGAG	TRINITY_DN20184_c0_g3	211	15.5	4
16	PC-3p-133339_53	CUCCCUCGAGUCCCUCGCCAA&AUUAAUAUGGACUGGAGGGAG	TRINITY_DN25230_c0_g1	264	16	4
16	PC-3p-133339_53	CUUCUUCCAGUCCUCAAGGUUAAC&AUUAAU---AUGGACUGGAGGGAG	TRINITY_DN25497_c0_g1	399	13	4
16	PC-3p-133339_53	CUCCUGCUCCAGUCCAUCGAGGC&AUUAAUAUGGACUGGAG--GGAG	TRINITY_DN26233_c1_g4	461	13	4
16	PC-3p-133339_53	AUCCCGUCCAAGUCCAUGUACCC&AUUAAUAUGGACU-GGA-GGGAG	TRINITY_DN26730_c0_g2	1101	11	4
16	PC-3p-133339_53	CUCCCUCCAGUCCCUCUCCAU&AUUAAUAUGGACUGGAGGGAG	TRINITY_DN27263_c0_g2	264	15	4
17	PC-3p-138239_49	CGUACUCUGUGCCAUACUAUG&AAUAUUAUGGUACAGAGGUAG	TRINITY_DN15236_c1_g7	634	8	4
17	PC-3p-138239_49	GUACCUCUGUGUCCGUAAUGUU&AAUAUUAUGG-UACAGAGGUAG	TRINITY_DN17811_c0_g1	1121	6	4
17	PC-3p-138239_49	CUACCUCUGUAAACUAAUAUA&AAUAUUAUGGUACAGAGGUAG	TRINITY_DN21550_c0_g4	264	7	4
17	PC-3p-138239_49	CUACCGUGUGUACCGUAAGAAG&AAUAUUAUGGUACAGA-GGUAG	TRINITY_DN22840_c0_g1	522	10	4
17	PC-3p-138239_49	CUGCCUCUGUGCCGUCGAUCG&AAUAUUAUGGUACAGAGGUAG	TRINITY_DN26286_c0_g5	68	13.5	4
17	PC-3p-138239_49	CUGUCUCAUGUACCGUGGUGAU&AAUAUUAUGGUACA-GAGGUAG	TRINITY_DN28123_c1_g2	920	9	4
17	PC-3p-138239_49	CUGCCUCUGAGGUUAGCAUAGUAAA&AAUAUUAUGGUA----CAGAGGUAG	TRINITY_DN3308_c0_g1	2385	14.5	4
18	PC-3p-140097_48	UCUUCCUUCGUUCCUAUGGGGCG&AAAUAUUUAGGAACGGAGGAAGU	TRINITY_DN16506_c0_g1	282	14.5	4
18	PC-3p-140097_48	ACUUCC-CCUACGUCGUUCCUGAAUGUGG&AAAUAUUUAGGAAC------GGAGGAAGU	TRINITY_DN22429_c0_g5	1358	12	4
19	PC-3p-142694_46	GACCA---CCAUC-CUGUACA&UGUACAGUGAUGGAUAUGGUC	TRINITY_DN14049_c0_g4	256	5	4
19	PC-3p-142694_46	GUCCAUCUCCGUUACUGUGCA&UGUACAGUGAUGGAUAUGGUC	TRINITY_DN19088_c1_g1	1575	5	4
19	PC-3p-142694_46	GGCCAGUGUCCCGUCGCUGGUCA&UGUACAGUGAUGG-AUA-UGGUC	TRINITY_DN19228_c0_g3	669	9	4
19	PC-3p-142694_46	GACCAUGUCCAUCAGC-UACG&UGUACAGUGAUGGAUAUGGUC	TRINITY_DN22234_c0_g2	977	7.5	4
19	PC-3p-142694_46	AGCUCAUAUCCUUCACUGCUGCA&UGUA-CAGUGAUGGAUAUG-GUC	TRINITY_DN24054_c0_g1	970	7.5	4
19	PC-3p-142694_46	GACCAUGUCCAACGUGGUGCU&UGUACAGUGAUGGAUAUGGUC	TRINITY_DN29395_c0_g2	456	9.5	4
20	PC-3p-144202_45	CGCUGUCUCUGUGGACUACCU&UAAAAGUUUACAGAGGUAGUA	TRINITY_DN12260_c0_g1	156	11.5	4
20	PC-3p-144202_45	CACUACCGUUGUGGACUACCU&UAAAAGUUUACAGAGGUAGUA	TRINITY_DN14599_c0_g10	201	11.5	4
20	PC-3p-144202_45	GACUGCUGCUGUAAACUUGAA&UAAAAGUUUACAGAGGUAGUA	TRINITY_DN16380_c1_g6	3168	8	4
20	PC-3p-144202_45	UGCUGCCUCUGGGGAUGAACC&UAAAAGUUUACAGAGGUAGUA	TRINITY_DN16520_c2_g8	98	16	4
20	PC-3p-144202_45	UACUACCAGUGUAAACAUUUC&UAAAAGUUUACAGAGGUAGUA	TRINITY_DN17802_c2_g3	1733	11	4
20	PC-3p-144202_45	UGCUACCUCUGUUUUUUUGCC&UAAAAGUUUACAGAGGUAGUA	TRINITY_DN18504_c0_g7	1880	17.5	4
20	PC-3p-144202_45	AGCUGCCUCUGUCUCUGGGCUCACA&UAAAAGUUU----ACAGAGGUAGUA	TRINITY_DN19041_c0_g2	139	20	4
20	PC-3p-144202_45	AGCUACCUCUGCUAGCUAAUU&UAAAAGUUUACAGAGGUAGUA	TRINITY_DN20338_c2_g4	289	13.5	4
20	PC-3p-144202_45	UACUACCUCUGUAAACUAAUA&UAAAAGUUUACAGAGGUAGUA	TRINITY_DN21550_c0_g4	262	7	4
20	PC-3p-144202_45	UGCUGCUUCUGUACUCUUUGA&UAAAAGUUUACAGAGGUAGUA	TRINITY_DN29053_c1_g1	2083	8.5	4
20	PC-3p-144202_45	UGCUGCCUCUGUUUGCUGAAC&UAAAAGUUUACAGAGGUAGUA	TRINITY_DN29592_c1_g2	1979	13	4
21	PC-3p-146307_44	GGUCAUUGCUGCAGGCAUGACGGU&AUUGUCGUGCUUGCAAACUAAAUU	TRINITY_DN15025_c1_g1	796	13	4
21	PC-3p-146307_44	GUGUACGUGGGCAGGCGCGACGGC&AUUGUCGUGCUUGCAAACUAAAUU	TRINITY_DN17222_c0_g3	798	13	4
21	PC-3p-146307_44	CGAUUCGUCCGCGGGCGCGACGAU&AUUGUCGUGCUUGCAAACUAAAUU	TRINITY_DN27108_c0_g4	393	12	4
21	PC-3p-146307_44	ACCAUGGGCGGCGGGCACGACAUG&AUUGUCGUGCUUGCAAACUAAAUU	TRINITY_DN29606_c1_g1	69	12.5	4
22	PC-3p-146881_43	GGAUGUCGCUUGUUGACUCAGAG&AUUUGAG-CAACAAGU-AAUUCC	TRINITY_DN16805_c0_g7	761	8.5	4
22	PC-3p-146881_43	GGAGCUACUUG-UGCUUGAGU&AUUUGAGCAACAAGUAAUUCC	TRINITY_DN20150_c1_g5	1610	6.5	4
22	PC-3p-146881_43	GGAGUUGCUCACUUGCUCACUA&AUUUGAGCAA-CAAGUAAUUCC	TRINITY_DN23026_c1_g2	439	12	4
22	PC-3p-146881_43	GGA--UAUUUGUUGCUCGAAU&AUUUGAGCAACAAGUAAUUCC	TRINITY_DN24865_c2_g1	1009	3.5	4
22	PC-3p-146881_43	GGAGUUAUUUGUUGCUGAUAG&AUUUGAGCAACAAGUAAUUCC	TRINITY_DN28229_c1_g1	2115	8	4
22	PC-3p-146881_43	GGGAUUGCUUGAUUGGUUGAAU&AUUUGAGCAA-CAAGUAAUUCC	TRINITY_DN28875_c0_g5	3604	7	4
23	PC-3p-153969_39	CUCCUUUUGUGGACAACGAUC&UAUAUUUGUUUACAGAGGGAG	TRINITY_DN12073_c0_g1	1362	12	4
23	PC-3p-153969_39	CUCCUUCUGUGGAC-AGUGUG&UAUAUUUGUUUACAGAGGGAG	TRINITY_DN14844_c0_g3	1050	7	4
23	PC-3p-153969_39	CUCCCUCCGUCCGGGAAUAAGUGUA&UAUAUUUGUUU----ACAGAGGGAG	TRINITY_DN21577_c1_g3	33	13	4
23	PC-3p-153969_39	CUUCCUCUGUAAACUAAUAUA&UAUAUUUGUUUACAGAGGGAG	TRINITY_DN22999_c0_g1	1643	2.5	4
23	PC-3p-153969_39	CUCCUUCUGUGAAGGACUCAU&UAUAUUUGUUUACAGAGGGAG	TRINITY_DN23480_c0_g1	2424	13.5	4
23	PC-3p-153969_39	CUCCCUCUGUUCACUUUUAUA&UAUAUUUGUUUACAGAGGGAG	TRINITY_DN26976_c1_g5	1880	10	4
23	PC-3p-153969_39	CCCCUUCUGUGGACAAGCAAA&UAUAUUUGUUUACAGAGGGAG	TRINITY_DN27252_c0_g2	256	12.5	4
23	PC-3p-153969_39	UACCCUCUGUAAAU-GAUAUA&UAUAUUUGUUUACAGAGGGAG	TRINITY_DN29250_c0_g1	4323	6	4
23	PC-3p-153969_39	CUCCCUCCGUAAAGAAAUAUA&UAUAUUUGUUUACAGAGGGAG	TRINITY_DN29353_c0_g3	17	3	4
23	PC-3p-153969_39	CUCCCACUGUGGACAUCAGCU&UAUAUUUGUUUACAGAGGGAG	TRINITY_DN9247_c0_g1	878	14	4
24	PC-3p-155613_38	CCUCCAUCCUGCGCAUGGAGCU&UCUUACAU-UGUGGGAUGGAGG	TRINITY_DN14082_c0_g1	840	14	4
24	PC-3p-155613_38	CCUCC-UCGCACAGUGGGAGG&UCUUACAUUGUGGGAUGGAGG	TRINITY_DN15279_c0_g15	729	8	4
24	PC-3p-155613_38	CCUCCUGAUCUGCAGUGUAAGG&UCUUACAUUGUGGG-AUGGAGG	TRINITY_DN15879_c1_g2	463	7.5	4
24	PC-3p-155613_38	CCUCCAUCCCGCGCCCGGCUC&UCUUACAUUGUGGGAUGGAGG	TRINITY_DN19487_c0_g1	92	17	4
24	PC-3p-155613_38	CCUCCAUCGCCGCCAUG-AAGG&UCUUACAUUGUGG-GAUGGAGG	TRINITY_DN21677_c0_g1	438	6.5	4
24	PC-3p-155613_38	CUUCCUAUCCC-CGGUGUAAGU&UCUUACAUUGUGGGAU-GGAGG	TRINITY_DN23803_c0_g4	55	6.5	4
24	PC-3p-155613_38	CCUCCAUCUC-C-AUGUGAGC&UCUUACAUUGUGGGAUGGAGG	TRINITY_DN25994_c1_g4	3615	6.5	4
24	PC-3p-155613_38	CCUCC-UCCCGCAAAUGUGGUG&UCUUACAUU-GUGGGAUGGAGG	TRINITY_DN29118_c1_g3	686	9	4
24	PC-3p-155613_38	CGUCCAUCCCAUGAUGUGCAAGA&UCU--UACAUUGUGGGAUGGAGG	TRINITY_DN29928_c2_g5	611	8	4
25	PC-3p-16049_1041	CCUCCGUUCCUAAAUAUUUGUCUU&AAGACAAAUAUUUAGGAACGGAGG	TRINITY_DN14733_c1_g5	620	0	4
25	PC-3p-16049_1041	GUUCCGUUCCUAAAUAGAUGUCUU&AAGACAAAUAUUUAGGAACGGAGG	TRINITY_DN18407_c1_g1	178	5.5	4
25	PC-3p-161098_36	UCCCGCAAACC-AGACGUUUG&AAAACGUCUUAUAUUGUGGGA	TRINITY_DN15094_c0_g1	3872	8.5	4
25	PC-3p-161098_36	ACCCGCGGUAUAGGAAGGCGGACU&AAAACGUCU---UAUAUUGUGGGA	TRINITY_DN15976_c0_g4	213	16.5	4
25	PC-3p-161098_36	CCCCAUUGUAUAGGGGGUUUU&AAAACGUCUUAUAUUGUGGGA	TRINITY_DN19581_c0_g3	1263	7	4
25	PC-3p-161098_36	UCCCACAGUAUGGUCAGACACAUA&AAAACGUCU---UAUAUUGUGGGA	TRINITY_DN20549_c0_g1	608	16.5	4
25	PC-3p-161098_36	UCCCGCAGCAAAAAGGCGUUUG&AAAACGUCUU-AUAUUGUGGGA	TRINITY_DN20699_c0_g1	871	10	4
25	PC-3p-161098_36	UGCCACAAUAUUAGACGAGGA&AAAACGUCUUAUAUUGUGGGA	TRINITY_DN25938_c0_g3	804	10	4
25	PC-3p-161098_36	UCCCGCAAACUUAGACGUCAC&AAAACGUCUUAUAUUGUGGGA	TRINITY_DN28689_c1_g2	68	12.5	4
25	PC-3p-161098_36	UCCUGCGAUAUGAGACUGUGG&AAAACGUCUUAUAUUGUGGGA	TRINITY_DN28875_c0_g5	671	11.5	4
26	PC-3p-168379_32	UCCGUCGGCGGCGGCGAGGUAGGUUUCU&AGAAACUUAUUUUG-------AGACGGA	TRINITY_DN14823_c1_g2	790	11.5	4
26	PC-3p-168379_32	CCCGUCUCAUAGUAAAGAUUUCU&AGAAA-CUU-AUUUUGAGACGGA	TRINITY_DN18994_c0_g2	741	8	4
26	PC-3p-168379_32	UCCGUCUUAGAGAGGAGUUGAU&AGAAACUU-AUUUUGAGACGGA	TRINITY_DN28742_c0_g1	1207	12.5	4
26	PC-3p-168553_32	CGCUCCCUCCGCCUGCUGCAUC&UAUUAAGU-UACGGAGGGAGUA	TRINITY_DN17438_c0_g3	429	17.5	4
26	PC-3p-168553_32	UACUCCCAUCCCGUGGCUAGAAG&UAUUAAGUUACGG-A-GGGAGUA	TRINITY_DN17475_c0_g4	50	13	4
26	PC-3p-168553_32	CGCUCUGUCCGUAGCUAUAGC&UAUUAAGUUACGGAGGGAGUA	TRINITY_DN18874_c0_g3	405	13	4
26	PC-3p-168553_32	UACUCCCUCCGUUCCCUAAUA&UAUUAAGUUACGGAGGGAGUA	TRINITY_DN19393_c1_g3	1338	6	4
26	PC-3p-168553_32	GGCUCCGCCUCCGUGACGCAUAC&UAUUAAGUUACGGAGG--GAGUA	TRINITY_DN21325_c1_g3	2800	15.5	4
26	PC-3p-168553_32	UACUCCCUCUGUAAAUUAAUA&UAUUAAGUUACGGAGGGAGUA	TRINITY_DN24271_c1_g1	265	3	4
26	PC-3p-168553_32	GACUUCCUCCGGGACUGGGGC&UAUUAAGUUACGGAGGGAGUA	TRINITY_DN25590_c0_g5	384	14.5	4
26	PC-3p-168553_32	GGCUGCCUCCG-GGCUUGAGC&UAUUAAGUUACGGAGGGAGUA	TRINITY_DN26286_c0_g2	983	10.5	4
26	PC-3p-168553_32	AGGUCCCUCUGUAGCAGAAAA&UAUUAAGUUACGGAGGGAGUA	TRINITY_DN26787_c1_g1	1719	15.5	4
26	PC-3p-170247_32	CCUGCGUUCUGGGAUGCAAUC&UCAAGUAUUUUAGAACGGAGG	TRINITY_DN18171_c0_g5	1536	12	4
26	PC-3p-170247_32	CCUCCGUUCCGAAUUACUUGA&UCAAGUAUUUUAGAACGGAGG	TRINITY_DN20708_c0_g2	626	5	4
26	PC-3p-170247_32	CCUCCGUUCGUAAUUACUUGA&UCAAGUAUUUUAGAACGGAGG	TRINITY_DN22738_c0_g1	663	6	4
26	PC-3p-170247_32	CCUCCGUUCAAAAAUAAAUGA&UCAAGUAUUUUAGAACGGAGG	TRINITY_DN27674_c1_g2	2670	6	4
27	PC-3p-17421_970	GGACUAUGA-UGUGGCUGCAC&UUGUAGUUAUAAUCAAAGUCC	TRINITY_DN25569_c0_g1	2496	8	4
28	PC-3p-180059_28	CG-GGAGGAGUAAGAACAUGGGG&UCCCGUGUUCU-ACUCUUCCUCG	TRINITY_DN11707_c0_g2	261	5.5	4
28	PC-3p-180059_28	UGAGGGAGCUCGAGGACGCGGGA&UCCCGUGUUCU-ACUCUUCCUCG	TRINITY_DN13429_c0_g1	547	9	4
28	PC-3p-180059_28	GGAGGGGGAGCAGGAGCAGGGGA&UCCCGUGUUCU-ACUCUUCCUCG	TRINITY_DN14202_c0_g3	582	10	4
28	PC-3p-180059_28	GGAGAAGGAGUCCAAGGCGGAGCACGGGA&UCCCGUGUUCU-------ACUCUUCCUCG	TRINITY_DN14208_c1_g1	139	18.5	4
28	PC-3p-180059_28	GGAGGCGGAGGCGGAGC-CGGGA&UCCCGUGUUCU-ACUCUUCCUCG	TRINITY_DN15284_c0_g1	214	10.5	4
28	PC-3p-180059_28	CGGGGAGGGGCAGAG-GCGGGG&UCCCGUGUUCUACUCUUCCUCG	TRINITY_DN15611_c0_g4	217	9	4
28	PC-3p-180059_28	GGAGGAGGAGUAGGGA--GGGA&UCCCGUGUUCUACUCUUCCUCG	TRINITY_DN15883_c0_g2	158	10.5	4
28	PC-3p-180059_28	GGAGGCAAGGGUGGACAGGGGCAGGGGA&UCCCGUGU-----UCUACUCUU-CCUCG	TRINITY_DN15906_c1_g4	1422	16.5	4
28	PC-3p-180059_28	CGAGGAGGUGGUGGAGCACAUAU&UCCCGUGUUCUACU-CUUCCUCG	TRINITY_DN16214_c0_g6	689	11	4
28	PC-3p-180059_28	CGAGGAGGAGGAGGACGAGGAG&UCCCGUGUUCUACUCUUCCUCG	TRINITY_DN16274_c0_g1	281	9.5	4
28	PC-3p-180059_28	CGAGCGAAGAGUAGGAAAAUGGGA&UCCCGU-GUUCUACUCUUC-CUCG	TRINITY_DN16397_c0_g1	392	7	4
28	PC-3p-180059_28	CUAGGGAGAGUGGUUCACGGGU&UCCCGUGUUCUACUCUUCCUCG	TRINITY_DN17491_c0_g2	1640	8.5	4
28	PC-3p-180059_28	GGAGGAGGGGUGGUGCUGAGCCUGCGGGU&UCCCGU-------GUUCUACUCUUCCUCG	TRINITY_DN17740_c1_g3	184	22	4
28	PC-3p-180059_28	CGAGGGGGGACGUGACGGGCGCGGGG&UCCCGUGUUC--UAC--UCUUCCUCG	TRINITY_DN17800_c0_g6	300	12.5	4
28	PC-3p-180059_28	GGGGGAAGAGGUAGAGGAGGGGG&UCCCGUGUUCUAC-UCUUCCUCG	TRINITY_DN18672_c0_g3	187	8	4
28	PC-3p-180059_28	CGAGGACGAGGAGGACGACGGCGGGA&UCCCGU----GUUCUACUCUUCCUCG	TRINITY_DN19496_c0_g3	318	13	4
28	PC-3p-180059_28	CGAGGAAGAGCAGAGUGACACCGGGU&UCCCG-UGU---UCUACUCUUCCUCG	TRINITY_DN19955_c0_g1	628	11	4
28	PC-3p-180059_28	CGAGGAAGGGCAAGGGUUCACGGGG&UCCCGUGUUCU---ACUCUUCCUCG	TRINITY_DN20077_c0_g1	1723	14	4
28	PC-3p-180059_28	GGGGGAGGGGGAUGCAAGAACAGGGGA&UCCCGUGUUCU-----ACUCUUCCUCG	TRINITY_DN20375_c0_g1	558	16.5	4
28	PC-3p-180059_28	CGAGGGAGUACCGGCCGGUGAAGGGCGCGGGG&UCCCGUGUUCU--ACU--------CUUCCUCG	TRINITY_DN22543_c0_g1	1537	17	4
28	PC-3p-180059_28	CGAGGAUCGGUGAAGGAGCACGGGC&UCCCGUGUUCU---ACUCUUCCUCG	TRINITY_DN23110_c1_g2	156	11.5	4
28	PC-3p-180059_28	GGAGGAGGAGGAGGAAUUCGGGA&UCCCGUGUUCU-ACUCUUCCUCG	TRINITY_DN23164_c0_g2	382	9.5	4
28	PC-3p-180059_28	GGAGGGAGAG--GGACGCGGAG&UCCCGUGUUCUACUCUUCCUCG	TRINITY_DN23640_c0_g5	36	10.5	4
28	PC-3p-180059_28	GGGGGAAGAUGAGGAGGACGGGA&UCCCGUGUUCUAC-UCUUCCUCG	TRINITY_DN24134_c2_g3	645	8.5	4
28	PC-3p-180059_28	AGAGGAAGGGGAGGACAUGGAC&UCCCGUGUUCUACUCUUCCUCG	TRINITY_DN24566_c1_g1	837	8.5	4
28	PC-3p-180059_28	GGGGGAAGAUGUGGCGGGCGGGU&UCCCGUGUUCUAC-UCUUCCUCG	TRINITY_DN24627_c0_g2	58	10.5	4
28	PC-3p-180059_28	CGAGGUGGGGAUGGGGCAUGGAGA&UC-CCGUGUUCUA-CUCUUCCUCG	TRINITY_DN24750_c2_g2	4921	10	4
28	PC-3p-180059_28	CGAGGGGGAGCAGGGCGAGGAG&UCCCGUGUUCUACUCUUCCUCG	TRINITY_DN25675_c1_g3	203	11	4
28	PC-3p-180059_28	GGAGGAAGAGCAAAAAAGCAUGGGA&UCCCGUGUU---CUACUCUUCCUCG	TRINITY_DN26052_c1_g1	4161	15	4
28	PC-3p-180059_28	CGAGGGGGAGUGGCUGUGGGGG&UCCCGUGUUCUACUCUUCCUCG	TRINITY_DN26206_c0_g4	441	12.5	4
28	PC-3p-180059_28	CGGGGAGGGGCACGAGCACGGCC&UCCCGUGUUC-UACUCUUCCUCG	TRINITY_DN26377_c0_g2	314	11.5	4
28	PC-3p-180059_28	AGGGGAGGAG-GGAGCCCGGGA&UCCCGUGUUCUACUCUUCCUCG	TRINITY_DN26825_c2_g1	289	8	4
28	PC-3p-180059_28	GGAGGAGGCAGUUGCGAGCGCGGGA&UCCCGUGUUC--UACU-CUUCCUCG	TRINITY_DN26911_c0_g1	1766	10.5	4
28	PC-3p-180059_28	GGAGGAGGAGGCGGAGAGCGACGGGA&UCCCGU-GUUCU---ACUCUUCCUCG	TRINITY_DN29044_c1_g13	97	12.5	4
28	PC-3p-180059_28	CGAGGGAGAGGAGAGGGGAGGAGGGGA&UCCCGUGUUCU-----ACUCUUCCUCG	TRINITY_DN29410_c1_g4	881	18.5	4
28	PC-3p-180059_28	CGGCGGAGGAGGCCGAGCUACGGGA&UCCCGU-GUUC-UACUCUUCC-UCG	TRINITY_DN29726_c2_g8	962	11	4
28	PC-3p-181084_28	CCCCUCUGUUCAUAAAGGUGCCACGAUAAAG&AAAUAUUGUGG----------AACAGAGGGA	TRINITY_DN17089_c0_g4	3613	27	4
28	PC-3p-181084_28	GCCCUCU--UCCACAAUACCC&AAAUAUUGUGGAACAGAGGGA	TRINITY_DN21129_c0_g5	813	8	4
29	PC-3p-184121_27	CUCCGUCCCAUAAUAUAAGAGCGU&ACGCUCUUAUAUUAUGGGACGGAG	TRINITY_DN20769_c1_g2	895	0	4
29	PC-3p-184121_27	CUCCGUCCCAUAAUAUAAG-GUGU&ACGCUCUUAUAUUAUGGGACGGAG	TRINITY_DN22157_c1_g3	1276	3	4
29	PC-3p-184121_27	CUCCGUCCCAUAAUAUAAGAGCGU&ACGCUCUUAUAUUAUGGGACGGAG	TRINITY_DN22344_c0_g1	2633	0	4
30	PC-3p-186383_26	CCUUGGUGCUGGUAUUUUUCUUGGAGUUGGAGCUAGUU&AACUAACUCUAACUCUA--------------ACCAAGG	TRINITY_DN19192_c0_g1	512	17.5	4
31	PC-3p-194522_24	UCCA---UACUUGUCGUGGGA&AACCACGACAAGUAUUUUGGA	TRINITY_DN20795_c1_g2	1761	6	4
31	PC-3p-194522_24	CCCGGGGUACAUGUCGAUGGGA&AACCA-CGACAAGUAUUUUGGA	TRINITY_DN22673_c0_g2	946	10	4
31	PC-3p-194522_24	CCCGAGAUGCUUGAGAGGGACAGAUUUUCGUGGUU&AACCACGA--------------CAAGUAUUUUGGA	TRINITY_DN25827_c0_g5	1304	30.5	4
32	PC-3p-196935_23	GGUUCGUGGUGAUGGACGCGCG&UGUGCGUCAAUUAAUAUGGAUC	TRINITY_DN17486_c0_g1	1907	8	4
32	PC-3p-196935_23	UGUCCAUGUUUAUUUGAUGCGCU&UGUGCGUCAA-UUAAUAUGGAUC	TRINITY_DN7939_c0_g1	1697	11	4
32	PC-3p-196935_23	GAUCCAUCUUU-UUGAUGCGCA&UGUGCGUCAAUUAAUAUGGAUC	TRINITY_DN8330_c0_g1	216	9	4
33	PC-3p-206452_21	CGCCGCCC-CUCCCGCCGGCGG&ACGCUGGCGG-AGCGGGAGGCC	TRINITY_DN12851_c0_g1	932	7	4
33	PC-3p-206452_21	GGCCUCCCGUG-CGGCAGCCU&ACGCUGGCGGAGCGGGAGGCC	TRINITY_DN12893_c0_g1	397	10	4
33	PC-3p-206452_21	GGCCUCUCCUGUCCGCAUCCGCCACGCGU&ACGC-UGGCGGA-GCGG------GAGGCC	TRINITY_DN13469_c0_g1	376	10	4
33	PC-3p-206452_21	GGCCGCAACCCGCUGCCGCCGGGGA&ACGCUGGCGG-AGCGGG---AGGCC	TRINITY_DN13614_c0_g1	750	10	4
33	PC-3p-206452_21	CGUCUCCCGCCUUCGCCGCCGGCGC&ACGCUGGCGG----AGCGGGAGGCC	TRINITY_DN13728_c0_g1	208	13.5	4
33	PC-3p-206452_21	GGCCUCCCGCCGCGGCGGCGC&ACGCUGGCGGAGCGGGAGGCC	TRINITY_DN1382_c0_g1	358	8	4
33	PC-3p-206452_21	CGCCUGCCCGCACCGCCUGGCGC&ACGCU-GGCGGAGCGGG-AGGCC	TRINITY_DN14581_c1_g8	115	8	4
33	PC-3p-206452_21	GGCCUCCCUUCCCCGUCCGCCAAGGCGC&ACGCU--GGCGGA-----GCGGGAGGCC	TRINITY_DN14692_c0_g1	72	19	4
33	PC-3p-206452_21	CGCCUCCCGCGGCGCCGUGCUG&ACGC-UGGCGGAGCGGGAGGCC	TRINITY_DN14827_c0_g1	675	11	4
33	PC-3p-206452_21	GGCCGGCGCCGCUCUCGACCGGCGG&ACGCUGG-CG-GAGCGG--GAGGCC	TRINITY_DN15050_c0_g3	231	10	4
33	PC-3p-206452_21	CGCCGCCCAGCUCCGCCGUGCGG&ACGC-UGGCGGAGC-GGGAGGCC	TRINITY_DN15093_c0_g2	56	7	4
33	PC-3p-206452_21	CGCCUCCCCUCGCUGCUCGCGCCGGCGG&ACGCUGGCG-GAGC------GGGAGGCC	TRINITY_DN15308_c1_g8	45	11	4
33	PC-3p-206452_21	GGCGGCCCUGCUCCGCCACCGG&ACGCUGGCGGAGC-GGGAGGCC	TRINITY_DN15308_c1_g8	78	6	4
33	PC-3p-206452_21	GGCCUGCCGCUCGAGGCGCACGCC-GCGA&ACGCUGGCG--------GAGCGGGAGGCC	TRINITY_DN15374_c1_g3	527	20	4
33	PC-3p-206452_21	GGCCUCCCGGUCCGUGGCCAGAGG&ACGCUGGC---GGAGCGGGAGGCC	TRINITY_DN15378_c0_g2	464	11	4
33	PC-3p-206452_21	GGCGCCUCG-UCCGCCGGCGG&ACGCUGGCGGAGCGGGAGGCC	TRINITY_DN15638_c0_g2	202	6.5	4
33	PC-3p-206452_21	GGCCGCCCGCGACGCCGUCGU&ACGCUGGCGGAGCGGGAGGCC	TRINITY_DN15698_c0_g1	238	8	4
33	PC-3p-206452_21	GGCCUCCCCGCGGCCGCCGGGGG&ACGCUGGCGG-AGCGGG-AGGCC	TRINITY_DN16017_c1_g4	267	9	4
33	PC-3p-206452_21	GGCCUCUUGC-CCGCCAUGGACUGCGG&ACGC------UGGCGGAGCGGGAGGCC	TRINITY_DN16027_c1_g5	650	16	4
33	PC-3p-206452_21	CGCCUCCCUCGCCGCCGGCGU&ACGCUGGCGGAGCGGGAGGCC	TRINITY_DN16058_c0_g3	105	5	4
33	PC-3p-206452_21	GGCCUCCUGCCGUGCAACGGCGG&ACGCUG--GCGGAGCGGGAGGCC	TRINITY_DN16076_c0_g2	292	11.5	4
33	PC-3p-206452_21	GGCCUCGGCGCUUCGCU-GCGA&ACGCUGGCGGAGCG-GGAGGCC	TRINITY_DN16080_c0_g2	124	7	4
33	PC-3p-206452_21	CGCCUCGCUGCUUCGCCGCGCGU&ACGC-UGGCGGAGCGG-GAGGCC	TRINITY_DN16621_c1_g4	160	6.5	4
33	PC-3p-206452_21	CGCCGACGCGCUCCGCCGGUCC&ACGCUGGCGGAGCG-GGAGGCC	TRINITY_DN16822_c0_g1	379	9	4
33	PC-3p-206452_21	CGCCUCGCCGCCGCCGCC-GCGU&ACGCUGGCGG-AGCGG-GAGGCC	TRINITY_DN17133_c0_g2	417	8	4
33	PC-3p-206452_21	GGCAGCCUGCGGCGCCGGCGC&ACGCUGGCGGAGCGGGAGGCC	TRINITY_DN17141_c0_g2	379	8.5	4
33	PC-3p-206452_21	GGUGUCCUGCUCGGCCGGCGG&ACGCUGGCGGAGCGGGAGGCC	TRINITY_DN17345_c0_g2	147	6	4
33	PC-3p-206452_21	UGCCUCCUGCUCAAGAUCGCGACCGGCGG&ACGCUGG-CG-------GAGCGGGAGGCC	TRINITY_DN17375_c0_g1	367	19.5	4
33	PC-3p-206452_21	GGCCUGCUCCGGCUCCGCC-GCGG&ACGCUGGCGGAGCGGGA---GGCC	TRINITY_DN17382_c0_g1	268	7	4
33	PC-3p-206452_21	GGCCUCCUCGCGCCCGCCGCCGGCGC&ACGCUGGCGG----AGCG-GGAGGCC	TRINITY_DN17716_c0_g1	301	13	4
33	PC-3p-206452_21	GGCCUCCUGGCUCACCGGCCGCGAGCGC&ACGCUGGCGG------AGC-GGGAGGCC	TRINITY_DN17763_c0_g4	865	16.5	4
33	PC-3p-206452_21	GGCCUCCCGCGGCCCCCGGCGU&ACGCUGGCGG-AGCGGGAGGCC	TRINITY_DN18092_c0_g2	186	7	4
33	PC-3p-206452_21	GGCCUCGUCGCUCUCCCACCCCGGCCGCGCCAGCGG&ACGCUGGCG--------------GAGCGG-GAGGCC	TRINITY_DN18151_c0_g7	271	30.5	4
33	PC-3p-206452_21	CGCCUCCCGUGCCAGCAGCGCCGGCGC&ACGCUGGCG------GAGCGGGAGGCC	TRINITY_DN18343_c1_g9	589	20	4
33	PC-3p-206452_21	CGCCUCCCGCGGCCGCCGACAU&ACGCUGGCGG-AGCGGGAGGCC	TRINITY_DN18369_c0_g1	304	13	4
33	PC-3p-206452_21	CGCCUCCGUCGCGCUCUGCCACGGCGU&ACGCU--GGCGGAGCG----GGAGGCC	TRINITY_DN18599_c1_g12	610	11	4
33	PC-3p-206452_21	GGCC-CCCGCGCAGCCGGCGCCGGCGU&ACGCUGGCG------GAGCGGGAGGCC	TRINITY_DN18788_c2_g4	287	18	4
33	PC-3p-206452_21	GGCCAGCCCGCCGCGCCCGCGG&ACGCUGGCGGAGCGGG-AGGCC	TRINITY_DN18948_c1_g4	356	9	4
33	PC-3p-206452_21	GGCCGAGCAGAGUCGCCGCUACCGCCGGCUU&ACGCUGGCGG-AGCGG-GA--------GGCC	TRINITY_DN19160_c0_g7	1008	15	4
33	PC-3p-206452_21	GGCUUCGUGUGGCUCCGCCAGGGC&ACGCUGGCGGAGC---GGGAGGCC	TRINITY_DN19393_c1_g4	259	8.5	4
33	PC-3p-206452_21	GGCCCUCACGGUCUCGCUCCGCUGCAGCGA&ACGCUG--GCGGAGCGGGA-------GGCC	TRINITY_DN19432_c0_g3	406	12.5	4
33	PC-3p-206452_21	GGCGACCCGCGCUCGCGCCAGCGC&ACGCUGGCG-GAGC--GGGAGGCC	TRINITY_DN19462_c0_g1	229	7	4
33	PC-3p-206452_21	CGCCUCCCGCUCCUCC-GCCC&ACGCUGGCGGAGCGGGAGGCC	TRINITY_DN19487_c0_g1	69	8	4
33	PC-3p-206452_21	GGCCGUGCUGCUCCGCCGGCUG&ACGCUGGCGGAGCGGGA-GGCC	TRINITY_DN19542_c1_g4	752	6.5	4
33	PC-3p-206452_21	GGCUCGCCCUGCGCCGCCGGCGA&ACGCUGGCGGAGCGGG-AG-GCC	TRINITY_DN19893_c1_g1	308	7.5	4
33	PC-3p-206452_21	GGUGACCUCCCGGUCCAGCCCCGCCGGCGA&ACGCUGGC------GGAGCGGGAGG---CC	TRINITY_DN20130_c1_g1	152	19	4
33	PC-3p-206452_21	GGCG-CCCGCUCCGGCUCCGGCGC&ACGCUGG---CGGAGCGGGAGGCC	TRINITY_DN20525_c0_g4	128	10	4
33	PC-3p-206452_21	GGCCUCUCCCGCAUCUUCGCCGGCCU&ACGCUGGCGGA---GCGGGA--GGCC	TRINITY_DN20622_c0_g1	498	13	4
33	PC-3p-206452_21	GGCCUCCU--UCCGCC-GCGU&ACGCUGGCGGAGCGGGAGGCC	TRINITY_DN20635_c1_g2	471	5.5	4
33	PC-3p-206452_21	GGCCGCCUGCUCCUCCAGCGA&ACGCUGGCGGAGCGGGAGGCC	TRINITY_DN20648_c1_g7	1306	4.5	4
33	PC-3p-206452_21	GGCGCUCCAUGGCUCUGCUGGCGG&ACGCUGGCGGAGC--GGGAG-GCC	TRINITY_DN21075_c0_g1	181	8	4
33	PC-3p-206452_21	AGCCUCCCCGC-CCGCGAGCUC&ACGCUGGCGGAGCGGG-AGGCC	TRINITY_DN21155_c1_g2	48	9	4
33	PC-3p-206452_21	GGCGCUCCCGCAGCCGCCGCCGG&ACGCUGGCGG-AGCGGGAG-GCC	TRINITY_DN21342_c1_g1	498	9	4
33	PC-3p-206452_21	GGCC-CCUCGGGCUUCGCCGGCGC&ACGCUGGCGGAGC---GGGAGGCC	TRINITY_DN21467_c0_g2	1413	7.5	4
33	PC-3p-206452_21	CGCCUCCACGGUGCGCUCCGCCGGGGC&ACGCUGGCGGAGCG------GGAGGCC	TRINITY_DN21571_c0_g11	89	11	4
33	PC-3p-206452_21	CGCUUCCUGCGGAUUCUCCGCCAGCUU&ACGCUGGCGGA------GCGGGAGGCC	TRINITY_DN21728_c0_g1	35	17	4
33	PC-3p-206452_21	CGCCUCCGCCGCCCCGCCAGCCG&ACGCUGGCGGAGCGG--GAGGCC	TRINITY_DN22004_c0_g6	170	8	4
33	PC-3p-206452_21	GGCCUCGCGGGCGUCGCCAGCUG&ACGCUGGCGGAGC--GGGAGGCC	TRINITY_DN22352_c1_g1	1041	9	4
33	PC-3p-206452_21	GGCGUCCCCGCUCCCGUUCCGCC-GCGA&ACGCUGGCGGAGCGGGAG-------GCC	TRINITY_DN22406_c0_g2	135	11	4
33	PC-3p-206452_21	GGCGAUCCGCUCCGCCGGUGC&ACGCUGGCGGAGCGGGAGGCC	TRINITY_DN22584_c2_g5	74	5.5	4
33	PC-3p-206452_21	GACCUCCC-CUCCGGCGGCGG&ACGCUGGCGGAGCGGGAGGCC	TRINITY_DN22617_c0_g1	357	7	4
33	PC-3p-206452_21	CGCCGUCCCGC-CCGUCGGCCG&ACGCUGGCGGAGCGGGA-GGCC	TRINITY_DN22716_c1_g2	989	9	4
33	PC-3p-206452_21	GGCCUCCCUCAAGCUCGCCGCCAACGC&ACGCUGGCGG--AGC----GGGAGGCC	TRINITY_DN22756_c1_g2	185	11	4
33	PC-3p-206452_21	GGCCG-CCGCUCAUGCGCCGGCUG&ACGCUGGCG---GAGCGGGAGGCC	TRINITY_DN22777_c0_g1	2869	12	4
33	PC-3p-206452_21	GGCCUCCUGCUCCUGGCCCUGAUGGUCUCGGCGC&ACGCU-----------GGC--GGAGCGGGAGGCC	TRINITY_DN22833_c0_g2	84	28.5	4
33	PC-3p-206452_21	GGCGCUCCUGCAGGAGCUCCGCCAGACGC&ACG-CUGGCGGAGC------GGGAG-GCC	TRINITY_DN22859_c1_g1	182	10.5	4
33	PC-3p-206452_21	CGCCGUCCGCGGCGCCGGCGC&ACGCUGGCGGAGCGGGAGGCC	TRINITY_DN22869_c0_g4	239	8.5	4
33	PC-3p-206452_21	GGCGUACCCGCCGCUGCCGGCGC&ACGCUGGCGG-AGCGGG-AGGCC	TRINITY_DN23057_c0_g1	1206	9	4
33	PC-3p-206452_21	GGCCUCCUGC-CA-CCGGCGC&ACGCUGGCGGAGCGGGAGGCC	TRINITY_DN23095_c1_g7	1556	8.5	4
33	PC-3p-206452_21	GGCCUACACCCGUCUCCGCGCGGCGU&ACGCUG-GCGGAG-CGGG---AGGCC	TRINITY_DN23278_c2_g4	986	8	4
33	PC-3p-206452_21	CGCCUUCCGCCUCCG-CGGCGA&ACGCUGGCGGAG-CGGGAGGCC	TRINITY_DN23466_c0_g2	1224	7.5	4
33	PC-3p-206452_21	GGCCUCGCCGCCGCCGCCGCGCGA&ACGC-UGGCGG-AGCGG-GAGGCC	TRINITY_DN23602_c1_g1	620	9	4
33	PC-3p-206452_21	GGUGGUGCCGCGCCGCCGGCGG&ACGCUGGCGGAGCGGGA-GGCC	TRINITY_DN23875_c0_g2	1169	7.5	4
33	PC-3p-206452_21	CGCCUCCCGUACCUUCCUCGAGUCCGCCGGCCG&ACGCUGGCGGA------------GCGGGAGGCC	TRINITY_DN23905_c0_g1	261	30	4
33	PC-3p-206452_21	GGCGG-CCGCUCCGGCGGCGG&ACGCUGGCGGAGCGGGAGGCC	TRINITY_DN23946_c0_g6	83	7	4
33	PC-3p-206452_21	AGCCUCGCCGCUGCCGCCGGCAC&ACGCUGGCGG-AGCGG-GAGGCC	TRINITY_DN24147_c0_g1	485	8	4
33	PC-3p-206452_21	GGCCGAAUUGUCCCGCUCCGGUUUGCUUCUUCUCCGGCGA&ACGCUGG-------------CGGAGCGGGA------GGCC	TRINITY_DN24419_c1_g2	142	34	4
33	PC-3p-206452_21	GGACCUCCCCCUCCGCCCACGCGU&ACGC--UGGCGGAGCGGGAGG-CC	TRINITY_DN24466_c0_g6	124	8	4
33	PC-3p-206452_21	GGCCGGCGGCUCCGCCA-CGU&ACGCUGGCGGAGCGGGAGGCC	TRINITY_DN24624_c0_g1	415	5	4
33	PC-3p-206452_21	GGUCGUCGGCUCCGCCGGUGG&ACGCUGGCGGAGCGGGAGGCC	TRINITY_DN25369_c0_g2	624	6	4
33	PC-3p-206452_21	GGCCUCGCGGGCCGCCUCUUCGGCGG&ACGCU-----GGCGGAGCGGGAGGCC	TRINITY_DN25511_c0_g1	264	17	4
33	PC-3p-206452_21	UGUCUCCCUAGCAAGCUCCGCC-GCGU&ACGCUGGCGGAGC------GGGAGGCC	TRINITY_DN25557_c0_g1	1153	9.5	4
33	PC-3p-206452_21	GUCCUCCCGC-CCAAGCCGGCGU&ACGCUGGC--GGAGCGGGAGGCC	TRINITY_DN25659_c1_g4	1977	9	4
33	PC-3p-206452_21	GGCGGCUCCCGGCGCUCCUCCGCCGCGCGG&ACGC-UGGCGGAG------CGGGAG--GCC	TRINITY_DN26066_c0_g1	249	18	4
33	PC-3p-206452_21	GGCGCUCCCGCUCACCGUCUUCGACCGCCAGCUC&ACGCUGGCGG------------AGCGGGAG-GCC	TRINITY_DN26069_c0_g1	501	28	4
33	PC-3p-206452_21	CUCCUCCGGACGCGCCGCCGGCGU&ACGCUGGCGGAGCG---GGAGGCC	TRINITY_DN26077_c0_g1	478	8	4
33	PC-3p-206452_21	GGCCUCCC-CGCCGCCGGUAC&ACGCUGGCGGAGCGGGAGGCC	TRINITY_DN26154_c0_g2	170	8	4
33	PC-3p-206452_21	GGGCUGCCGCUGCUGCCGGCGU&ACGCUGGCGG-AGCGGGAGGCC	TRINITY_DN26233_c1_g3	336	6	4
33	PC-3p-206452_21	GG-CUCCGGCUCCGGCGCCGGCGC&ACGCUGGC---GGAGCGGGAGGCC	TRINITY_DN26475_c0_g1	468	10	4
33	PC-3p-206452_21	CGCCUCCGGCUCUCUGCGACGCCAGCGG&ACGCUGGCG-------GAGCGGGAGGCC	TRINITY_DN26940_c0_g1	377	17	4
33	PC-3p-206452_21	GGACACCUCCCGCUACGGCCUCCGCCGGCCC&ACGCUGGCGGA-------GCGGGAGG---CC	TRINITY_DN27114_c0_g3	844	21	4
33	PC-3p-206452_21	GGCACUCCCGCAAGCUCUGCC-GUGU&ACGCUGGCGGAGC----GGGAG-GCC	TRINITY_DN27528_c0_g2	396	9	4
33	PC-3p-206452_21	GGCUCGCCGCUCCGUCGCCAGGCGU&ACGCU----GGCGGAGCGGGAGGCC	TRINITY_DN27579_c0_g1	1374	12.5	4
33	PC-3p-206452_21	GGCCUCGACCUUCGCCGGCGC&ACGCUGGCGGAGCGGGAGGCC	TRINITY_DN28335_c1_g2	59	6	4
33	PC-3p-206452_21	GGCCUCCC-CUCGGCGAGCGA&ACGCUGGCGGAGCGGGAGGCC	TRINITY_DN28387_c0_g3	212	6	4
33	PC-3p-206452_21	CGCCUACGCCGCCGCCGCCGGCGG&ACGCUGGCGG-AGCGG-G-AGGCC	TRINITY_DN28743_c0_g5	580	9	4
33	PC-3p-206452_21	GGCCUCGCCGCUCACGGCCGUCGCCCGCGC&ACGCUGGCG--------GAGCGG-GAGGCC	TRINITY_DN28816_c1_g1	196	20	4
33	PC-3p-206452_21	GGCCUCCCUUACGUCCAGCUCUGGACCGCCAGCGC&ACGCUGGCGG-----AGC---------GGGAGGCC	TRINITY_DN29140_c3_g3	287	20	4
33	PC-3p-206452_21	UGCCUCUCUGCUCUGGCCGGCGG&ACGCUGGC-GGAGCGG-GAGGCC	TRINITY_DN29348_c1_g8	524	7.5	4
33	PC-3p-206452_21	GGCCUGCCCGUUCUGCC-GCGG&ACGCUGGCGGAGCGGG-AGGCC	TRINITY_DN29499_c0_g3	169	6	4
34	PC-3p-228596_17	ACAGGCUGAGACAGAGGUUCAAA&AAUGAAUUUGUGUCUGAGCUUGG	TRINITY_DN15755_c1_g8	1089	9.5	4
34	PC-3p-228596_17	GGGAGCUCAGGCUCAAGUUCUGG&AAUGAAUUUGUGUCUGAGCUUGG	TRINITY_DN19503_c0_g5	1829	11	4
34	PC-3p-228596_17	GCAAGCUUGGCGACAAGUUCAUC&AAUGAAUUUGUGUCUGAGCUUGG	TRINITY_DN21746_c0_g1	1464	7	4
34	PC-3p-228596_17	CCAAGCUCAGGCAAGAAAGAAGG&AAUGAAUUUGUGUCUGAGCUUGG	TRINITY_DN21973_c2_g4	852	14.5	4
34	PC-3p-228596_17	CCAAGCUCGGGC-CAAGAUUAUU&AAUGAAUUUGUGUCUGAGCUUGG	TRINITY_DN23695_c0_g3	418	7	4
34	PC-3p-228596_17	GCAAGCUCAGCACACUGAAGUUCACU&AAUGAAUUU--GUGU-CUGAGCUUGG	TRINITY_DN27696_c1_g1	789	10	4
34	PC-3p-228596_17	CCAAGUUCAAGCACAGAUAGCUCAUU&AAUGA---AUUUGUGUCUGAGCUUGG	TRINITY_DN28471_c2_g6	2200	9	4
35	PC-3p-229829_16	GUGGGGAUCCGGCGCAUGGAGGA&AACUAAAUGUGCC--AUCCUCGC	TRINITY_DN12593_c0_g1	180	11	4
35	PC-3p-229829_16	GCGGGGGUGGCGGCGUGGAGAA&AACUAAAUGU-GCCAUCCUCGC	TRINITY_DN14465_c1_g2	147	12	4
35	PC-3p-229829_16	AUGAGGAUGGCA-GUUUGGUG&AACUAAAUGUGCCAUCCUCGC	TRINITY_DN15183_c0_g2	476	6.5	4
35	PC-3p-229829_16	GCG-GGGUGGACACGUUCGGUG&AACUAAAUGUG-CCAUCCUCGC	TRINITY_DN16842_c0_g1	1101	8.5	4
35	PC-3p-229829_16	GCGGGGAUGGUGCUCUCGCAG&AACUAAAUGUGCCAUCCUCGC	TRINITY_DN17312_c0_g2	2757	17.5	4
35	PC-3p-229829_16	ACGGGGAUGGCGGCAGUUGGGG&AACUAAAUGU-GCCAUCCUCGC	TRINITY_DN19496_c0_g4	807	10.5	4
35	PC-3p-229829_16	CUGAGGAUGGCACUGUGAGAAUUUGGGA&AACUAAAU-------GUGCCAUCCUCGC	TRINITY_DN20196_c1_g1	618	19.5	4
35	PC-3p-229829_16	GCGCAGGAUGGCGGCGGCUGGUG&AACUAAAUGU-GCCAUCCU-CGC	TRINITY_DN20493_c0_g1	245	11	4
35	PC-3p-229829_16	GGGAGGAUGGUACGUCGACAG&AACUAAAUGUGCCAUCCUCGC	TRINITY_DN20954_c0_g2	951	14	4
35	PC-3p-229829_16	GCGGGGAAGUUGGCGCGGCCGGGUA&AACU-AAAUGUGCCA---UCCUCGC	TRINITY_DN22202_c0_g5	360	15.5	4
35	PC-3p-229829_16	GGGAGGAUGGCACUAAUUCCU&AACUAAAUGUGCCAUCCUCGC	TRINITY_DN22218_c0_g1	494	16	4
35	PC-3p-229829_16	GCGAGGAAUGGCGCGAAAUAAG&AACUAAAUGUGCCAU-CCUCGC	TRINITY_DN22536_c1_g1	1417	17	4
35	PC-3p-229829_16	GCGAGGUGGUGGUGCG-UUGGUA&AACUAAAUGUGCCAU--CCUCGC	TRINITY_DN22692_c0_g3	396	9.5	4
35	PC-3p-229829_16	UAGGGGAUGGCACCGUUGGGA&AACUAAAUGUGCCAUCCUCGC	TRINITY_DN24657_c0_g3	648	10.5	4
35	PC-3p-229829_16	GCGAGGAUGGCAAGUACAUUGCUUA&AACUAAAUGU----GCCAUCCUCGC	TRINITY_DN25520_c0_g1	582	17	4
35	PC-3p-229829_16	GCAAGAGGAUGGUACGG-UGGUG&AACUAAAUGUGCCAUCCUC--GC	TRINITY_DN25528_c0_g8	1678	10	4
35	PC-3p-229829_16	GCGAGGAUGGCACAGAGCUGC&AACUAAAUGUGCCAUCCUCGC	TRINITY_DN26234_c1_g1	728	13	4
35	PC-3p-229829_16	GCGAGGAUGGCGCUAACUUUG&AACUAAAUGUGCCAUCCUCGC	TRINITY_DN26992_c1_g2	2389	16	4
35	PC-3p-229829_16	GCGAGGACGGCGCGAG-GGUG&AACUAAAUGUGCCAUCCUCGC	TRINITY_DN28090_c0_g1	1429	11	4
35	PC-3p-229829_16	GCGAGGGUGGUGCUGAAGAGGA&AACU-AAAUGUGCCAUCCUCGC	TRINITY_DN28133_c0_g3	358	15.5	4
36	PC-3p-244487_14	CCGUCCCAUAAUUAUUAUGAGAUCGUUU&AAAUGCUCUUAUA----UUAUGGGACGG	TRINITY_DN20760_c0_g1	476	8	4
36	PC-3p-244487_14	CCGUCCCAUAAUAUAAGAGCGUUU&AAAUGCUCUUAUAUUAUGGGACGG	TRINITY_DN22344_c0_g1	2635	1	4
36	PC-3p-244487_14	CUGUCCCAAAAUGUAAGACCAUUU&AAAUGCUCUUAUAUUAUGGGACGG	TRINITY_DN23537_c1_g1	32	4.5	4
36	PC-3p-244487_14	CCGUCCCAUAAUAUA--AGCAUGG&AAAUGCUCUUAUAUUAUGGGACGG	TRINITY_DN26093_c1_g5	119	7	4
36	PC-3p-244487_14	CCGUCCCCUAAUAUAAGAUCAUUU&AAAUGCUCUUAUAUUAUGGGACGG	TRINITY_DN27436_c0_g1	831	3	4
36	PC-3p-244564_14	AUCCGGAAUGAG-GUCGUUGA&UCAGCGACACUUAUUUUGGGA	TRINITY_DN27936_c0_g1	706	7	4
36	PC-3p-244564_14	CCCCAAACAGAGUGGCUGCUGA&UCAGCG-ACACUUAUUUUGGGA	TRINITY_DN29483_c2_g2	413	9	4
37	PC-3p-249527_13	GCUCAGGAAUAGGUGUCGGCA&UUAAGACACUUAUUUUUGGAU	TRINITY_DN15215_c0_g4	574	11.5	4
37	PC-3p-249527_13	UUCCAAAGAAAAUGUGUCUUGA&UUAAGACAC-UUAUUUUUGGAU	TRINITY_DN21010_c1_g1	1277	6.5	4
37	PC-3p-249527_13	GUCCAAAAAUAUCAAGGUGUCAGAC&UUAAGACACU----UAUUUUUGGAU	TRINITY_DN28231_c0_g2	1339	16.5	4
37	PC-3p-249527_13	AUCCAAGAGGAAUUGAG-GUCUUGA&UUAAGACACUUA----UUUUUGGAU	TRINITY_DN28476_c0_g1	192	13	4
37	PC-3p-249527_13	GUUGAGGAUUCAUAAGUGUCUUGA&UUAAGACACUUAU---UUUUGGAU	TRINITY_DN28504_c0_g1	1317	7	4
37	PC-3p-255801_13	GCCUUUUUAGAGAAGCACAUG&UAUUAGAAUCUCUAAAAAGGC	TRINITY_DN14308_c1_g3	768	13	4
37	PC-3p-255801_13	GCCUCAGGUGGAGGUUCUAGGC&UAUUAGAAUCUCUA-AAAAGGC	TRINITY_DN21443_c0_g1	1844	9.5	4
37	PC-3p-255801_13	GCCUGC-UGGAGGUUCUGGCA&UAUUAGAAUCUCUAAAAAGGC	TRINITY_DN22700_c0_g1	505	9.5	4
37	PC-3p-255801_13	GUCUUUUUAGAGAUUUCAAUA&UAUUAGAAUCUCUAAAAAGGC	TRINITY_DN27681_c0_g1	442	3.5	4
37	PC-3p-255801_13	GUCCUUUUUGGAGGUUUUGCAC&UAUUAGAAUCUCUAAAAAGG-C	TRINITY_DN27810_c0_g1	143	9.5	4
37	PC-3p-255801_13	GCCAGG-UAGAGAAUUCUGAUA&UAUUAGAAU-CUCUAAAAAGGC	TRINITY_DN28634_c3_g1	8762	7	4
38	PC-3p-257632_12	CCUCUGUUCCAAGGUGCAGCA&UCUUACAUUUAGGAACAGAGG	TRINITY_DN18435_c0_g1	402	13	4
38	PC-3p-264658_12	CACGCCGGUGUAGGCUGCGCU&UAUGUAGUCUAUAUUGGAAUC	TRINITY_DN23266_c0_g1	966	13	4
38	PC-3p-264658_12	GAGGCCUAAUGUAGACUGCUUC&UAUGUAGUCUAUAUU-GGAAUC	TRINITY_DN23511_c0_g2	767	10	4
38	PC-3p-266232_12	AGGAGCUCUGCCUGCGGAAGCU&AUUUUCCGCAG-CAGAUUUUCA	TRINITY_DN15448_c1_g3	1502	9	4
38	PC-3p-266232_12	UGAGUCGAUCUGCGGGCGGAGGCG&AUUUUCCGC-AGCAGAUU--UUCA	TRINITY_DN15682_c0_g1	153	12	4
38	PC-3p-266232_12	GGAGACGCUGCUGUGGGAGUC&AUUUUCCGCAGCAGAUUUUCA	TRINITY_DN16140_c1_g1	1080	9.5	4
38	PC-3p-266232_12	UGGGGAUCUGG-GCGGGGAUG&AUUUUCCGCAGCAGAUUUUCA	TRINITY_DN17198_c1_g4	948	10.5	4
38	PC-3p-266232_12	UGAU-AUCUGCAUGUGGAAGAG&AUUUUCCGCA-GCAGAUUUUCA	TRINITY_DN17604_c1_g3	1114	7	4
38	PC-3p-266232_12	CGGAAGUCUGCAGGGGAAGAU&AUUUUCCGCAGCAGAUUUUCA	TRINITY_DN17842_c1_g12	379	7	4
38	PC-3p-266232_12	GGAGACUCUGUUGCGGUACUC&AUUUUCCGCAGCAGAUUUUCA	TRINITY_DN17905_c2_g3	1603	12.5	4
38	PC-3p-266232_12	GGAGGGACCUGCUGCGGAUAUU&AUUUUCCGCAGCAG-AUUUUCA	TRINITY_DN18061_c1_g1	651	11.5	4
38	PC-3p-266232_12	GGAGGGUUUGCUGCGCGAUGCA&AUUUUC-CGCAGCAGAUUUUCA	TRINITY_DN18233_c0_g1	820	12	4
38	PC-3p-266232_12	GGGAAAUCUGCCUUGCCGGGAAAC&AUUUUCCG-CA--GCAGAUUUUCA	TRINITY_DN19388_c0_g1	400	9.5	4
38	PC-3p-266232_12	UGAGGAAUCGACGGCUGCGGAAAAG&AUUUUCCGCAGC---AGAUUU-UCA	TRINITY_DN20575_c0_g3	1220	9.5	4
38	PC-3p-266232_12	AGAGAAUUAUGCUGUGGAAAAG&AUUUUCCGCAGCA-GAUUUUCA	TRINITY_DN20832_c0_g1	1705	5	4
38	PC-3p-266232_12	GUGGGGUCUGCUGGGGGAAGA&AUUUUCCGCAGCAGAUUUUCA	TRINITY_DN20857_c0_g4	1026	10	4
38	PC-3p-266232_12	GAGGGAUCUGCUGAGGAAGAA&AUUUUCCGCAGCAGAUUUUCA	TRINITY_DN21084_c0_g1	1841	7.5	4
38	PC-3p-266232_12	CGGAGGUGUGCUGUGGAGGGU&AUUUUCCGCAGCAGAUUUUCA	TRINITY_DN21996_c1_g2	2418	7.5	4
38	PC-3p-266232_12	UGAGGAGCCUGCUGCUUAUGGGAAGU&AUUUUCC----GCAGCAG-AUUUUCA	TRINITY_DN22887_c0_g2	2068	13	4
38	PC-3p-266232_12	CAGGCAGCUGCUGCGGAAGGA&AUUUUCCGCAGCAGAUUUUCA	TRINITY_DN24340_c1_g1	1805	11	4
38	PC-3p-266232_12	UCUCGAGCUGCUGCGGAAGUC&AUUUUCCGCAGCAGAUUUUCA	TRINITY_DN25972_c1_g3	74	11	4
38	PC-3p-266232_12	CGAGG---UGCUGCGGAAGGU&AUUUUCCGCAGCAGAUUUUCA	TRINITY_DN26470_c3_g7	370	7	4
38	PC-3p-266232_12	GGAAGAUCUGCUGGUGGUUCAC&AUUUUCCGC-AGCAGAUUUUCA	TRINITY_DN26733_c1_g2	391	13.5	4
38	PC-3p-266232_12	UGGAGCUAUCUGC-GCGGAGGAU&AUUUUCCGCAGCAGAU--UUUCA	TRINITY_DN27441_c3_g1	618	7	4
38	PC-3p-266232_12	UGAGAGUGGUGCUGGCGGAAAUA&AUUUUCCGC-AGCA-GAUUUUCA	TRINITY_DN27670_c2_g2	1925	8	4
38	PC-3p-266232_12	AGAAAAGAUGCUGCGAGGAGAG&AUUUUC-CGCAGCAGAUUUUCA	TRINITY_DN27935_c0_g1	1564	8	4
38	PC-3p-266232_12	GGAGGAUCUGC-GCGGGCAUC&AUUUUCCGCAGCAGAUUUUCA	TRINITY_DN27964_c1_g4	1648	12	4
38	PC-3p-266232_12	UGAAAAUCUGCGA-GGAAGGC&AUUUUCCGCAGCAGAUUUUCA	TRINITY_DN29018_c0_g3	1088	9	4
38	PC-3p-266232_12	UGAC-AUCUGCUUGCGGAGAAG&AUUUUCCGCA-GCAGAUUUUCA	TRINITY_DN29053_c1_g1	2706	6	4
38	PC-3p-266232_12	GGAAAUUCUGCAGAUGCGGAAGAU&AUUUUCCGCA---GCAGAUUUUCA	TRINITY_DN29148_c0_g4	1066	9	4
39	PC-3p-269130_11	ACCCUCUGUACACCCCCGUGA-GUGA&UUACAUUAUGGG-----ACAGAGGGA	TRINITY_DN23616_c0_g5	1342	16	4
39	PC-3p-269130_11	UCCUUCUGUCCCACCGAUGACA&UUACAUU-AUGGGACAGAGGGA	TRINITY_DN25192_c0_g3	842	10.5	4
39	PC-3p-269130_11	UCCCUCGAGGACCACUAAUGUGA&UUACAUUA-UGGGAC-AGAGGGA	TRINITY_DN26054_c0_g2	264	8	4
39	PC-3p-270118_11	CCUCCGUCCCCAUUUGGAUGGAG&UUUCAU-AUUAUGGG-ACGGAGG	TRINITY_DN18298_c0_g3	2990	10.5	4
39	PC-3p-270118_11	CCUCCUUGGCCCAUGAGAUGAGA&UUUCAUAUUAUGGG--ACGGAGG	TRINITY_DN20641_c0_g3	1618	8	4
39	PC-3p-270118_11	CGUCCGUCCUGAUAAGGUGAAA&UUUCAUAUUAU-GGGACGGAGG	TRINITY_DN20719_c0_g4	404	7	4
39	PC-3p-270118_11	CCUCCGUCCCCGACGGUGAUG&UUUCAUAUUAUGGGACGGAGG	TRINITY_DN26911_c0_g1	1656	14	4
39	PC-3p-270774_11	AAGAGCCUUGGUGUUUGUCCA&UAGAUAUUCACUAAGGCUCGA	TRINITY_DN19782_c0_g1	2767	11	4
39	PC-3p-270774_11	UCGGGCCUU-GUGGGUGCUCAA&UAGA-UAUUCACUAAGGCUCGA	TRINITY_DN22718_c0_g3	532	10.5	4
39	PC-3p-270774_11	ACGAGCCUUACAGUGAUGUGUCCC&UAGAUAU-UCACU--AAGGCUCGA	TRINITY_DN26075_c0_g2	842	12	4
39	PC-3p-271627_11	GCUCUGUUCCUGCGACGGUAUAGGA&UCUUAUAUU----UAGGAACGGAGG	TRINITY_DN18553_c0_g9	820	13.5	4
39	PC-3p-272207_11	UCCCGAUAAUGUAAGCGGUGUGC&AAACGCU-CUUAUAUUAU-GGGA	TRINITY_DN15307_c0_g5	119	9	4
39	PC-3p-272207_11	CCCCGUGAUGUGAAAAACAGGAGUGUUG&AAACGCUCU-------UAUAUUAUGGGA	TRINITY_DN15308_c1_g8	1251	21	4
39	PC-3p-272207_11	UCCCUCUGUAAACUAAUAUAAGAGCGUUU&AAACGCUCUUAUAUUA--------UGGGA	TRINITY_DN16730_c0_g8	683	9	4
39	PC-3p-272207_11	GCCCAUCA-GUGAGAGCGGCA&AAACGCUCUUAUAUUAUGGGA	TRINITY_DN16774_c0_g1	1945	11	4
39	PC-3p-272207_11	CCCCGUGGCAUGGGAGCACGU&AAACGCUCUUAUAUUAUGGGA	TRINITY_DN17077_c0_g4	118	12.5	4
39	PC-3p-272207_11	CCCCAUGAGUUGAAGGGCGUGC&AAACGCUCUU-AUAUUAUGGGA	TRINITY_DN18310_c0_g1	1641	12.5	4
39	PC-3p-272207_11	UCCCUCUGUAAACUAAUAUAAGAGUGUUU&AAACGCUCUUAUAUUA--------UGGGA	TRINITY_DN19893_c1_g1	793	10	4
39	PC-3p-272207_11	UCCCUCUGUCAACUAAUAUAAGAGCGUUU&AAACGCUCUUAUAUUA--------UGGGA	TRINITY_DN21203_c2_g2	1987	9	4
39	PC-3p-272207_11	UCCCAUAAUAUAAGAGCGUUU&AAACGCUCUUAUAUUAUGGGA	TRINITY_DN23491_c0_g1	1551	0	4
39	PC-3p-272207_11	CUCCGUAAACUAAUAUAAGAGCGUUU&AAACGCUCUUAUAU-----UAUGGGA	TRINITY_DN28060_c0_g1	3039	7	4
39	PC-3p-272207_11	UUCCAUAAUGGGAGGGGCGGAA&AAACGCUCUU-AUAUUAUGGGA	TRINITY_DN29571_c0_g3	1574	12.5	4
39	PC-3p-272207_11	UGCCAUGACGUGAGAGCGAUG&AAACGCUCUUAUAUUAUGGGA	TRINITY_DN29679_c3_g1	186	9.5	4
39	PC-3p-274875_11	CCUCCGUCCCC&UUCAUAUUAUG	TRINITY_DN15807_c1_g2	121	1	4
39	PC-3p-274875_11	GCUCUGUCCCGUUGUCUGUGAA&UUCAUA--UUAUGGGACGGAGG	TRINITY_DN16319_c0_g2	1012	11.5	4
39	PC-3p-274875_11	CCUCGGUCUCGUGAUGUUGG&UUCAUAUUAUGGGACGGAGG	TRINITY_DN16934_c0_g1	2310	10	4
39	PC-3p-274875_11	CCUCCGUCCCAUAAUAUGAA&UUCAUAUUAUGGGACGGAGG	TRINITY_DN17561_c2_g1	2470	0	4
39	PC-3p-274875_11	CCUCUGUCUCCCAUGAUGUCGAU&UUC-AUAUUAUGGGA--CGGAGG	TRINITY_DN19734_c0_g4	375	7.5	4
39	PC-3p-274875_11	CCUCCGUCCUCAUGACGGUGGC&UUCAU-AUUAUG-GGACGGAGG	TRINITY_DN20552_c0_g2	1004	10	4
39	PC-3p-274875_11	CCUCCGUCCCAAAAUUCUUG&UUCAUAUUAUGGGACGGAGG	TRINITY_DN21754_c1_g1	1714	17	4
39	PC-3p-274875_11	GCUCCUGUCCUCUAGUGUGAA&UUCAUAUUAUGGGAC-GGAGG	TRINITY_DN21842_c0_g4	2685	7	4
39	PC-3p-274875_11	UCUUCGUCCUAGGAUAUGGA&UUCAUAUUAUGGGACGGAGG	TRINITY_DN25762_c0_g6	180	6	4
39	PC-3p-274875_11	GCUCCGUCCUUUUAAUGAUAUGUG&UUCAUAUUAU----GGGACGGAGG	TRINITY_DN28914_c1_g1	1851	14	4
39	PC-3p-274875_11	CCCCCGUCCCGGUGGUGUGUC&UUCAUAUUAU-GGGACGGAGG	TRINITY_DN29941_c2_g1	70	10	4
40	PC-3p-288311_10	AGUUGCUGCGUGUGCACAAGGA&UUUUUGUG-ACAUGCAUUAACA	TRINITY_DN11713_c0_g2	485	7.5	4
40	PC-3p-288311_10	AACAAAUGCAUGUCACUUUCA&UUUUUGUGACAUGCAUUAACA	TRINITY_DN11817_c0_g1	1088	13	4
40	PC-3p-288311_10	GACGGGUGCAUGUUAUAGAGA&UUUUUGUGACAUGCAUUAACA	TRINITY_DN16994_c0_g2	180	9	4
40	PC-3p-288311_10	UGUUGGUGGAUGUCAUCAAAUA&UUUUUG-UGACAUGCAUUAACA	TRINITY_DN17213_c2_g8	662	7	4
40	PC-3p-288311_10	GGUUGGUGCAUGUCAAUUAGA&UUUUUGUGACAUGCAUUAACA	TRINITY_DN20068_c0_g1	1425	13	4
40	PC-3p-288311_10	UGUUAGCGCAUGCUCACAUGUG&UUUUUGUGA-CAUGCAUUAACA	TRINITY_DN21583_c1_g2	2200	10.5	4
40	PC-3p-288311_10	UUCUGAUGGCAUGUCACAAGAU&UUUUUGUGACAUGC-AUUAACA	TRINITY_DN22751_c0_g2	1842	6.5	4
40	PC-3p-288311_10	GGUUAAUGCUGUGUCCCUGACAAAGA&UUUUUGU----GACAU-GCAUUAACA	TRINITY_DN23754_c0_g2	578	13	4
40	PC-3p-288311_10	CUUCAAUGGAUGUCGCAAAGA&UUUUUGUGACAUGCAUUAACA	TRINITY_DN25648_c0_g1	1219	7	4
40	PC-3p-288311_10	UGAAGAAGCAUGUCACAGAUG&UUUUUGUGACAUGCAUUAACA	TRINITY_DN26471_c0_g7	1171	11	4
40	PC-3p-288311_10	UGGAGGAGCAUGUCACAGAGA&UUUUUGUGACAUGCAUUAACA	TRINITY_DN26717_c0_g2	1948	6	4
40	PC-3p-288311_10	CGUGCAUGCAUGUCGCGGUAU&UUUUUGUGACAUGCAUUAACA	TRINITY_DN26994_c0_g5	1221	11	4
40	PC-3p-288311_10	GCGUCCAGCGUGUCGCAAGAG&UUUUUGUGACAUGCAUUAACA	TRINITY_DN27573_c0_g1	431	11	4
40	PC-3p-288311_10	GGUGGAUGGGUGUCAUGGAGA&UUUUUGUGACAUGCAUUAACA	TRINITY_DN27948_c0_g1	1350	8.5	4
41	PC-3p-292_35426	CCUCUGGCUCCAGCAGAUGAGA&AUGCAUCU-AUGGAGCUAGAAG	TRINITY_DN16091_c0_g9	844	11.5	4
41	PC-3p-292_35426	CUUCUAGCCCCAUAGAUGCAU&AUGCAUCUAUGGAGCUAGAAG	TRINITY_DN16199_c0_g2	83	1	4
41	PC-3p-292_35426	CUUGUGGCUCCGAUGGA-GCAA&AUGCAUCUAU-GGAGCUAGAAG	TRINITY_DN23464_c0_g2	532	7.5	4
41	PC-3p-292_35426	CAGCUAGAGCCAUAGAUGCUC&AUGCAUCUAUGGAGCUAGAAG	TRINITY_DN24246_c0_g1	1676	8	4
41	PC-3p-292_35426	CGCGGAGCUACCAUGGAUGCAA&AUGCAUCUAUGG-AGCUAGAAG	TRINITY_DN24292_c0_g5	255	9	4
41	PC-3p-292_35426	CUUUUGGCUGCUGCCAUGGGUGCUG&AUGCAUCUAUGG----AGCUAGAAG	TRINITY_DN26970_c0_g2	4008	14	4
41	PC-3p-292_35426	CUUUGAGCUCCA-GGAUGCAG&AUGCAUCUAUGGAGCUAGAAG	TRINITY_DN7478_c0_g1	1064	5.5	4
42	PC-3p-314463_8	UCCGAUCCGAUCCGAUCCACCC&AAUUAAUUCGGAUCGGA-AGGA	TRINITY_DN16697_c0_g6	43	15	4
42	PC-3p-314463_8	UCCUUCCGAUCCCCUCUUCUC&AAUUAAUUCGGAUCGGAAGGA	TRINITY_DN24645_c0_g2	81	17	4
42	PC-3p-314463_8	AACUUCCGAUUGGGGUUGAGA&AAUUAAUUCGGAUCGGAAGGA	TRINITY_DN28047_c0_g3	163	11	4
42	PC-3p-314463_8	ACCUGUCGGUCCGAAUUGCCA&AAUUAAUUCGGAUCGGAAGGA	TRINITY_DN28105_c0_g2	3777	9	4
43	PC-3p-32618_534	AGCAGCAGUGCAAGCGAUUGG&CGAAUCGCUUGUACAAGUUUU	TRINITY_DN18233_c0_g1	678	10	4
43	PC-3p-32618_534	GAGGC-UGUACGAGGGGUUCC&CGAAUCGCUUGUACAAGUUUU	TRINITY_DN19379_c1_g1	2658	7.5	4
43	PC-3p-32618_534	CAAGCUUGUGCAAGCAAGAGAUUUG&CGAAUC----GCUUGUACAAGUUUU	TRINITY_DN21356_c1_g2	1178	11.5	4
43	PC-3p-32618_534	AAAACUUGUGGAAGCUAGGGAUUUG&CGAAUC----GCUUGUACAAGUUUU	TRINITY_DN26062_c1_g4	1162	12	4
43	PC-3p-32618_534	UCUUUGGGUACAGAGCGAUUCG&CGAAUCGCU-UGUACAAGUUUU	TRINITY_DN26095_c0_g2	36	9	4
43	PC-3p-32618_534	CAUACCUGUUCAAGCGAUUCG&CGAAUCGCUUGUACAAGUUUU	TRINITY_DN27482_c0_g3	1271	6	4
43	PC-3p-32618_534	UUGAGUUGUGGGGGCGAUUGG&CGAAUCGCUUGUACAAGUUUU	TRINITY_DN28494_c0_g1	2657	10.5	4
44	PC-3p-340997_6	UCCUCCGUGUCACUGUGGGUGUCC&CGACACUUAUUUUGAGACGGAGGG	TRINITY_DN17891_c1_g4	1616	10	4
44	PC-3p-340997_6	CCCUCCGUCCCAAAAUAAGUGUCG&CGACACUUAUUUUGAGACGGAGGG	TRINITY_DN27211_c0_g1	772	1	4
44	PC-3p-358007_6	UCCCUCCGUUCCGA&AACAAAUAUUUAGG	TRINITY_DN26723_c0_g2	3149	4.5	4
44	PC-3p-358007_6	UCCCUCUGUUCCAAAAUAAGUGUC&AACAAAUAUUUAGGAACGGAGGGA	TRINITY_DN28995_c0_g5	39	7.5	4
45	PC-3p-37841_451	AACCUCCGUUCUAUACAGAGUA&AACU-AGUAUGGAACGGAGGGA	TRINITY_DN13502_c1_g3	2126	8	4
45	PC-3p-37841_451	AUCCUCCGUGCCAUUGCUGGUG&AACUAGUA-UGGAACGGAGGGA	TRINITY_DN17759_c0_g1	1253	9	4
45	PC-3p-37841_451	UCCGUCCG-UCCGUGCUGGUU&AACUAGUAUGGAACGGAGGGA	TRINITY_DN22775_c1_g1	292	5	4
46	PC-3p-389962_5	CGGAAUUAGAUGACGCGGAGG&UUUGAGCGUCAACUAAUUCCG	TRINITY_DN16594_c0_g3	1735	11	4
46	PC-3p-389962_5	CGGAAACCAAGUUAGAGGAUGCUCAGA&UUUGAGCGUCAACUAAU------UCCG	TRINITY_DN21237_c0_g6	1455	12.5	4
46	PC-3p-389962_5	AGGAGUUGG-UGAUGCUCCCA&UUUGAGCGUCAACUAAUUCCG	TRINITY_DN22836_c2_g3	2996	10	4
46	PC-3p-389962_5	GGGGAUUGG-UGGCGCUCGGG&UUUGAGCGUCAACUAAUUCCG	TRINITY_DN23706_c1_g4	261	8	4
46	PC-3p-389962_5	UGGAAUUAGUGCGAUGCUUAAC&UUUGAGCGUC-AACUAAUUCCG	TRINITY_DN26792_c0_g5	1266	7.5	4
47	PC-3p-39000_436	CGUUCCAAUAUUGACAUCGGG&UAUGUAGUCAAUAUUGGAAUC	TRINITY_DN15980_c0_g2	463	12.5	4
47	PC-3p-39000_436	GAUACCAAUAUUGACUUGCAAA&UAUGUA-GUCAAUAUUGGAAUC	TRINITY_DN19588_c0_g2	1771	7	4
47	PC-3p-39000_436	GAUUGCCAAGGUUGACUGCGAU&UAUGUAGUCAAUAUUGG-AAUC	TRINITY_DN20410_c0_g5	263	9	4
47	PC-3p-39000_436	UGUUCCAGAUUGUUGACUACGGA&UAUGUAGUCAAUA--UUGGAAUC	TRINITY_DN25982_c2_g2	1428	10	4
47	PC-3p-39000_436	GGUGCCGGUGUUGAUUGCUCG&UAUGUAGUCAAUAUUGGAAUC	TRINITY_DN8071_c0_g1	768	10.5	4
48	PC-3p-390057_5	GACGUUGCUGGAGUGGAUGCU&UACAUCCAUUUCAGCGACAAC	TRINITY_DN12880_c0_g1	884	8.5	4
48	PC-3p-390057_5	GGUGUUGUCUGGAAUGGAUGUG&UACAUCCAUUUCAG-CGACAAC	TRINITY_DN13344_c1_g1	595	5	4
48	PC-3p-390057_5	GUGGUCAAUGAGAUGGAUGUA&UACAUCCAUUUCAGCGACAAC	TRINITY_DN16180_c0_g1	851	4	4
48	PC-3p-390057_5	GUUGAUAGUGCUGAAGUGGAUGCU&UACAUCCAUUUCAGCG---ACAAC	TRINITY_DN17339_c0_g3	2004	8.5	4
48	PC-3p-390057_5	GUUGUCGUUGGU-UGGAUGAU&UACAUCCAUUUCAGCGACAAC	TRINITY_DN19763_c0_g2	1917	8.5	4
48	PC-3p-390057_5	GUUGUCAAGCUGAAGUGGCUUGCU&UACA-UCCAUUUCAGC--GACAAC	TRINITY_DN24972_c0_g1	494	10	4
48	PC-3p-390057_5	UGCGUCGCUCUCCUGAGAUGGAUGGA&UACAUCCAUUUCA-----GCGACAAC	TRINITY_DN26286_c0_g5	1704	12	4
48	PC-3p-424171_5	CCUGAUUG-CGCUCGGUACGGG&UCCGUAU-GAGCGACAAUUAAU	TRINITY_DN15906_c1_g11	823	7	4
48	PC-3p-424171_5	GGUGGUUGUUGCUUUUACGGC&UCCGUAUGAGCGACAAUUAAU	TRINITY_DN16252_c1_g2	623	8	4
48	PC-3p-424171_5	GCGUCGGGUGGCUCAUGCGGC&UCCGUAUGAGCGACAAUUAAU	TRINITY_DN17761_c1_g1	1023	11	4
48	PC-3p-424171_5	CGGAUGUGUCGC-CAUACGGG&UCCGUAUGAGCGACAAUUAAU	TRINITY_DN18972_c1_g1	1126	9	4
48	PC-3p-424171_5	GGCUCGUGUCGGUCGUGCGGC&UCCGUAUGAGCGACAAUUAAU	TRINITY_DN23353_c0_g2	469	11	4
48	PC-3p-424171_5	AUCAAUUGUUGUUCUUGCGGG&UCCGUAUGAGCGACAAUUAAU	TRINITY_DN25171_c0_g5	461	8.5	4
49	PC-3p-44062_374	UCCGUGCCCAGUUUACUGUUGUCU&AGACA--AGUAA-UUGGGGACGGA	TRINITY_DN13692_c0_g1	1022	8	4
49	PC-3p-44062_374	UCCGUCCUCGCCGAGGUCUUGUCU&AGACAAGUAAUUGG---GGACGGA	TRINITY_DN16706_c1_g1	1022	10	4
49	PC-3p-44062_374	UGCGUCAGACCCCAAGUUACUUGUCU&AGACAAGUAAUU-GGGG----ACGGA	TRINITY_DN20129_c0_g1	365	8	4
50	PC-3p-447514_5	ACUCCACUCCUGGAGUGUGAGC&UCUUAUAUUU-AGGAAUGGAGG	TRINITY_DN18128_c1_g3	130	9	4
50	PC-3p-447514_5	CCUCCAUUCUGAGAUUGAGGA&UCUUAUAUUUAGGAAUGGAGG	TRINITY_DN21747_c0_g1	1891	9	4
50	PC-3p-447514_5	ACUCCAGCACUAAAUGUGAGA&UCUUAUAUUUAGGAAUGGAGG	TRINITY_DN21786_c0_g1	3970	6	4
50	PC-3p-447514_5	CCUCCUGUCCUGUUUGAUAAGA&UCUUAU-AUUUAGGAAUGGAGG	TRINITY_DN24756_c0_g1	838	11	4
50	PC-3p-447514_5	CCUCCUUUCCUGGAACUGAGC&UCUUAUAUUUAGGAAUGGAGG	TRINITY_DN27318_c0_g1	1276	9	4
50	PC-3p-447514_5	CCUCCAUUUCUGAAUGUUGAGG&UCUUA-UAUUUAGGAAUGGAGG	TRINITY_DN27832_c0_g1	1927	6	4
50	PC-3p-449687_5	AGAGGUUUCUGCUGCUGGAGCUGCAG&AUGUAGUUU--GUAGU-GAAAUCUCU	TRINITY_DN16047_c0_g4	1750	11	4
50	PC-3p-449687_5	GGAGAUUUCAC-AGGAAGUACAA&AUGUAGUUUGUAGUGAAAUCUCU	TRINITY_DN19434_c1_g1	2541	8.5	4
50	PC-3p-449687_5	UCUGAUUUCACUGCUAUGACUGCAC&AUGUAGUU--UGUAGUGAAAUCUCU	TRINITY_DN24904_c0_g6	951	13	4
50	PC-3p-449687_5	GGAGAUUUUACUGCAAUGUACUC&AUGUAGUUUGUAGUGAAAUCUCU	TRINITY_DN25252_c0_g5	488	9	4
50	PC-3p-456745_5	UCCUCUCCUCCGUAUCUAAUCC&UAUUUUGAUACGGAGG-GAGUA	TRINITY_DN11749_c0_g2	89	14	4
50	PC-3p-456745_5	UACUUCCUCUGUAAAGAAAUA&UAUUUUGAUACGGAGGGAGUA	TRINITY_DN14270_c3_g1	3335	6.5	4
50	PC-3p-456745_5	AAUUCCCUCCGGUUCAGGUGU&UAUUUUGAUACGGAGGGAGUA	TRINITY_DN15924_c1_g1	1522	12.5	4
50	PC-3p-456745_5	UACUCCCUCCG-AUCCAUAUU&UAUUUUGAUACGGAGGGAGUA	TRINITY_DN17459_c0_g6	35	13	4
50	PC-3p-456745_5	GUCGCUCUCCGUGUCAAGGUA&UAUUUUGAUACGGAGGGAGUA	TRINITY_DN17514_c0_g1	849	7.5	4
50	PC-3p-456745_5	UACUCCCUCCGU-UCGGAAUU&UAUUUUGAUACGGAGGGAGUA	TRINITY_DN19871_c0_g2	4966	5	4
50	PC-3p-456745_5	UACUCCCUCCGU-UCGGAUUC&UAUUUUGAUACGGAGGGAGUA	TRINITY_DN19995_c0_g4	920	9	4
50	PC-3p-456745_5	CCCUGCUUCCGUGUCAAGGAA&UAUUUUGAUACGGAGGGAGUA	TRINITY_DN20495_c0_g3	553	10.5	4
50	PC-3p-456745_5	UACUCCCUCCGU-UCGGAAUU&UAUUUUGAUACGGAGGGAGUA	TRINITY_DN20775_c1_g2	1479	5	4
50	PC-3p-456745_5	ACCUCCCUCCGCCGUCGGACGA&UAUUUUGAU-ACGGAGGGAGUA	TRINITY_DN21169_c2_g1	399	14	4
50	PC-3p-456745_5	UACUCCCUCCGU-UCGGAAUU&UAUUUUGAUACGGAGGGAGUA	TRINITY_DN21412_c0_g2	2155	5	4
50	PC-3p-456745_5	GGCUCCCUCCGCGCCGCAGAUGG&UAUUUUG--AUACGGAGGGAGUA	TRINITY_DN22776_c0_g1	1266	17.5	4
50	PC-3p-456745_5	AUCUCCCUCCACAUGUGUUAAAAUG&UAUUUUGAUAC----GGAGGGAGUA	TRINITY_DN25566_c0_g2	680	12.5	4
50	PC-3p-456745_5	UACUCCCUCCGUCCCAAAGUA&UAUUUUGAUACGGAGGGAGUA	TRINITY_DN26454_c2_g3	546	5	4
50	PC-3p-456745_5	AACUCCCUCCAUGUCAUCAAU&UAUUUUGAUACGGAGGGAGUA	TRINITY_DN26713_c0_g2	1140	13	4
50	PC-3p-456745_5	UACUCCCUCCGUCCCAAAAUU&UAUUUUGAUACGGAGGGAGUA	TRINITY_DN27624_c0_g4	2157	5	4
50	PC-3p-456745_5	UGCUUCCUCCGU-UCAAGUUG&UAUUUUGAUACGGAGGGAGUA	TRINITY_DN28330_c1_g3	5740	9	4
50	PC-3p-456745_5	UCCUCCCUCCGUGA-GGGGUA&UAUUUUGAUACGGAGGGAGUA	TRINITY_DN29170_c0_g3	675	11	4
50	PC-3p-456745_5	CAUUCCUUCCGUGCUUAAGAUG&UAUUUUGA-UACGGAGGGAGUA	TRINITY_DN29263_c0_g1	259	7.5	4
50	PC-3p-456745_5	UACUCCCUUCUGUGUUGGAUGC&UAUUUUGAUACGGA-GGGAGUA	TRINITY_DN29312_c1_g1	922	11	4
50	PC-3p-456745_5	UACUCCCUCCGUAAAGAAAUA&UAUUUUGAUACGGAGGGAGUA	TRINITY_DN29689_c0_g6	1098	5	4
50	PC-3p-477826_5	CUACUUCUUAUCCAUAGUGCUG&ACUUAUUAUGGAUGGGAGGUAG	TRINITY_DN14864_c1_g1	1817	8.5	4
50	PC-3p-477826_5	UAGCCUCUCGUCCACAAAUAGGA&ACUUAUU-AUGGAUGGGAGGUAG	TRINITY_DN16124_c2_g5	38	9.5	4
50	PC-3p-477826_5	GCACUUCUCAUCCAAGGAUAAGU&ACUUAUU-AUGGAUGGGAGGUAG	TRINITY_DN16196_c2_g3	308	8	4
50	PC-3p-477826_5	CUAGCACCCAUCCUUGAUGAGG&ACUUAUUAUGGAUGGGAGGUAG	TRINITY_DN18798_c0_g3	1578	7	4
50	PC-3p-477826_5	CUACCUCCUGUUCAUGGUUCGC&ACUUAUUAUGGAUGGGAGGUAG	TRINITY_DN21217_c0_g4	1138	11	4
50	PC-3p-477826_5	CUGCGCUCGCAUCCGUGGGUGAGC&ACUUAUU-AUGGAUGGGAG-GUAG	TRINITY_DN27781_c0_g1	2550	9.5	4
52	PC-3p-51530_304	GUUACCAUUCAUCCUCAGAUUCGGA&UUCGAA----AGGAUGAAUGGUAAA	TRINITY_DN14290_c2_g2	942	10	4
52	PC-3p-51530_304	GGGGCCGUUCGUCCCGUCGCC&UUCGAAAGGAUGAAUGGUAAA	TRINITY_DN15840_c0_g4	694	12	4
52	PC-3p-51530_304	CAUGCCGUUCAUCCUAUCACU&UUCGAAAGGAUGAAUGGUAAA	TRINITY_DN20462_c0_g1	595	10	4
52	PC-3p-51530_304	UAAGCCAUUCGUCUGUUUUGGA&UUCGAAA-GGAUGAAUGGUAAA	TRINITY_DN28760_c0_g2	1945	9.5	4
53	PC-3p-53852_286	UCCCUUUGUUCCUAAAAUAUUU&AAAUAUUU-AGGAACAGAGGUA	TRINITY_DN17845_c0_g6	756	4.5	4
53	PC-3p-61166_236	UUCAUGG-ACUUGUCUUAGAA&AUCUAAGACAAGUAAUUUGAG	TRINITY_DN18765_c0_g2	1618	6	4
53	PC-3p-61166_236	CUUGAGUGGAGUGCUUGUCUUGGAU&AUCUAAGACAAGUA----AUUUGAG	TRINITY_DN23821_c0_g2	1141	7	4
53	PC-3p-61166_236	CCCGAAAAGCUUGUCUUAGAU&AUCUAAGACAAGUAAUUUGAG	TRINITY_DN25985_c0_g3	104	5	4
53	PC-3p-61166_236	CUGGAAUGUAUUUGUCUUGGAG&AUCUAAGACAAGUA-AUUUGAG	TRINITY_DN27164_c0_g2	1249	5.5	4
54	PC-3p-63045_225	AGGUCUG-UUGGAGGUUCGAG&UUGGAAUCUCUAAAAAGACUU	TRINITY_DN22058_c0_g7	2451	7	4
55	PC-3p-68858_194	AGAUUUCAAUGUGG-CUGAGG&AUGUAGUCCAUAUUGAAAUCU	TRINITY_DN16532_c0_g1	1827	9	4
55	PC-3p-68858_194	UCAAUUCAGAAUGGGCUGCAU&AUGUAGUCCAUAUUGAAAUCU	TRINITY_DN20071_c1_g2	3391	8.5	4
55	PC-3p-68858_194	CGAUUUCAUUGUGGACGAAGA&AUGUAGUCCAUAUUGAAAUCU	TRINITY_DN23482_c0_g2	935	12	4
55	PC-3p-68858_194	AGAUAUAUUUGAUGUGGACUACUU&AUGUAGUCCAUAUUGAA---AUCU	TRINITY_DN24559_c0_g2	841	8	4
55	PC-3p-68858_194	AUAUUUCAAUAUGAACUACGU&AUGUAGUCCAUAUUGAAAUCU	TRINITY_DN24949_c0_g1	341	5	4
55	PC-3p-68858_194	GGAUUUCUUGCAUAAUGUGGACAACAU&AUGUAGUCCAUAUU------GAAAUCU	TRINITY_DN25984_c1_g1	2690	9.5	4
55	PC-3p-68858_194	GGAUUUACAGU-UGGACUACAU&AUGUAGUCCAUAUUG-AAAUCU	TRINITY_DN27340_c0_g2	414	4	4
55	PC-3p-68960_194	UGCCUCCAUUCCUGAUCUGCA&UUAUAUUUAGGAAUAGAGGUA	TRINITY_DN22822_c0_g1	1964	13.5	4
55	PC-3p-68960_194	UACCUCUUCUCCUGAGGCUGG&UUAUAUUUAGGAAUAGAGGUA	TRINITY_DN25397_c0_g1	922	13	4
55	PC-3p-68960_194	CACCUCUACUCCUGAUGGUGA&UUAUAUUUAGGAAUAGAGGUA	TRINITY_DN26054_c0_g2	831	9	4
55	PC-3p-68960_194	GGCCUUGUUGGGUCCUGAAUAUAG&UUAUAUUUAGGA---AUAGAGGUA	TRINITY_DN26776_c1_g1	966	12.5	4
56	PC-3p-76277_162	CAAAACAAUAUAGACUGCUGC&UAUGUAGUCUAUAUUGAAAUC	TRINITY_DN26511_c1_g7	1993	11	4
57	PC-3p-77094_159	GGUCGGGGGCUACGCCCAUGG&UUUUUUGUGUAGCUCUC-ACC	TRINITY_DN12416_c0_g1	622	14	4
57	PC-3p-77094_159	GGUG-GGGCUCCUGUGCACGAAGAA&UUUUUUGUGU-----AGCUCUCACC	TRINITY_DN14564_c0_g1	1345	14.5	4
57	PC-3p-77094_159	GGUGGGGGCGGCCGCGGAGGA&UUUUUUGUG-UAGCUCUCACC	TRINITY_DN15126_c1_g2	1382	12	4
57	PC-3p-77094_159	GG-GGGCGCUACGCGGAGGC&UUUUUUGUGUAGCUCUCACC	TRINITY_DN15148_c0_g1	1623	8.5	4
57	PC-3p-77094_159	GGUGCAGAGAAGCGCGGAGGA&UUUUUUGUGUAGCUCU-CACC	TRINITY_DN15371_c0_g12	266	11	4
57	PC-3p-77094_159	GGUG-GAGCUGCAACAGAAGG&UUUUUUGU-GUAGCUCUCACC	TRINITY_DN15447_c2_g3	1833	6.5	4
57	PC-3p-77094_159	GGUGACUCCAGCUAUACAGAAAU&UUUUUUGUGUAGCU---CUCACC	TRINITY_DN16792_c0_g1	150	7	4
57	PC-3p-77094_159	UGUGAAGAGCUACACGUUUGU&UUUUUUGUGUAGCUCU-CACC	TRINITY_DN17963_c1_g2	589	13	4
57	PC-3p-77094_159	GGUGUGGAGAGGCUGCGCAAGAGC&UUUUUUGUGUAGC-UCUC---ACC	TRINITY_DN17968_c0_g4	810	9	4
57	PC-3p-77094_159	CUGGAGAGCUACAUGAAGCA&UUUUUUGUGUAGCUCUCACC	TRINITY_DN18581_c0_g1	2930	9	4
57	PC-3p-77094_159	GGUGUGAGCUGCACACAUGG&UUUUUUGUGUAGCUCUCACC	TRINITY_DN19004_c0_g2	1231	11	4
57	PC-3p-77094_159	GGUGUGGAGGGCUACAUAGUGAC&UUUUUUGUGUAGCUCUC---ACC	TRINITY_DN19250_c1_g4	413	12.5	4
57	PC-3p-77094_159	AGUGGGAGCUGC-CGGAAGG&UUUUUUGUGUAGCUCUCACC	TRINITY_DN19662_c0_g5	1445	8	4
57	PC-3p-77094_159	GGCUGAGAGCUAUACACAACA&UUUUUUGUGUAGCUCUCA-CC	TRINITY_DN19796_c0_g3	985	11	4
57	PC-3p-77094_159	GGUUGGGAGCUACUUCUCAGAAAA&UUUUUUG---UGUAGCUCUCA-CC	TRINITY_DN20138_c3_g4	596	10.5	4
57	PC-3p-77094_159	GGUGCAAGGGGGCUACACGUUCGG&UUUUUUGUGUAGCUCU----CACC	TRINITY_DN20244_c0_g1	2540	16	4
57	PC-3p-77094_159	GGUGGUGAGUUGCAUAGAGAU&UUUUUUGUGUAGCUC-UCACC	TRINITY_DN20398_c0_g5	2456	7.5	4
57	PC-3p-77094_159	GGUGACGGAGCUGAACGAGAAG&UUUUUUGUGUAGCUC--UCACC	TRINITY_DN20853_c0_g4	1505	7.5	4
57	PC-3p-77094_159	GGUG-GAGCUGCAAACAGGGAU&UUUUUUGU--GUAGCUCUCACC	TRINITY_DN2087_c0_g1	1292	10	4
57	PC-3p-77094_159	GGUUAGAGCUGCGCAUGAAG&UUUUUUGUGUAGCUCUCACC	TRINITY_DN21078_c0_g2	910	6.5	4
57	PC-3p-77094_159	GGGAGGGAGCUGUGCGAGGAG&UUUUUUGUGUAGCUCUC-ACC	TRINITY_DN21170_c1_g1	648	9	4
57	PC-3p-77094_159	GGUGGGGGCUGCUUUUUCGG&UUUUUUGUGUAGCUCUCACC	TRINITY_DN21680_c0_g6	1330	17	4
57	PC-3p-77094_159	GGUGAGUUGGAAGCUACAAAGCAAAAAG&UUUUUUGU---GUAGCU-----CUCACC	TRINITY_DN21958_c0_g1	1493	12.5	4
57	PC-3p-77094_159	GGUGA-AGCU-CACAAAGGA&UUUUUUGUGUAGCUCUCACC	TRINITY_DN22118_c1_g2	1705	5	4
57	PC-3p-77094_159	GGUGAG-GC-AUACGAGGAA&UUUUUUGUGUAGCUCUCACC	TRINITY_DN23030_c0_g2	3332	7	4
57	PC-3p-77094_159	GGUGAGAAGCUGCGUGAACAA&UUUUUUGUGUAGCU-CUCACC	TRINITY_DN23384_c0_g1	1264	10	4
57	PC-3p-77094_159	GG-GAGGGCUACGCCGAGCU&UUUUUUGUGUAGCUCUCACC	TRINITY_DN23782_c0_g8	572	9.5	4
57	PC-3p-77094_159	AGUAGGGAGCUACACAAUCUU&UUUUUUGUGUAGCUCUC-ACC	TRINITY_DN23982_c0_g1	2346	9.5	4
57	PC-3p-77094_159	GGUGAAAGUUACACGAGCAG&UUUUUUGUGUAGCUCUCACC	TRINITY_DN24386_c0_g3	863	9	4
57	PC-3p-77094_159	GGUGGGAGCUGCAUGAGUCC&UUUUUUGUGUAGCUCUCACC	TRINITY_DN24417_c0_g4	926	9.5	4
57	PC-3p-77094_159	GGUGGGAGCU-CACCCCCGG&UUUUUUGUGUAGCUCUCACC	TRINITY_DN25067_c1_g2	307	13.5	4
57	PC-3p-77094_159	GGUGGGA-CUGCACCGAGGA&UUUUUUGUGUAGCUCUCACC	TRINITY_DN25365_c1_g6	929	7.5	4
57	PC-3p-77094_159	AAUGAGAGCU-CGCAGGGGA&UUUUUUGUGUAGCUCUCACC	TRINITY_DN25403_c0_g2	2654	9	4
57	PC-3p-77094_159	GG-GAGAGCUAUUCACAGGGAA&UUUUUUGUG--UAGCUCUCACC	TRINITY_DN25716_c0_g2	1085	8	4
57	PC-3p-77094_159	GGUGCGGGCUGGACAAUGUG&UUUUUUGUGUAGCUCUCACC	TRINITY_DN26181_c0_g1	1860	11.5	4
57	PC-3p-77094_159	GGUGGGGGCGCGGCACAGCGAG&UUUUUUGUGU--AGCUCUCACC	TRINITY_DN26267_c2_g1	373	16	4
57	PC-3p-77094_159	GGUGACUGCUGCACACAGAU&UUUUUUGUGUAGCUCUCACC	TRINITY_DN26852_c0_g3	180	7	4
57	PC-3p-77094_159	CGUGGGAGCUGCGCUGCUGC&UUUUUUGUGUAGCUCUCACC	TRINITY_DN26976_c1_g1	2846	14.5	4
57	PC-3p-77094_159	GGCGGGAGCUGGUGACGCAGGAGC&UUUUUUGUGU----AGCUCUCACC	TRINITY_DN28440_c0_g1	1189	14.5	4
57	PC-3p-77094_159	GGUGGGAGUU-CGCAAACGA&UUUUUUGUGUAGCUCUCACC	TRINITY_DN28818_c1_g6	264	9.5	4
57	PC-3p-77094_159	GGCCGAGUUAGCUACACGAGGAA&UUUUUUGUGUAGCU--CUC-ACC	TRINITY_DN28919_c0_g1	2756	7	4
57	PC-3p-77094_159	GGUGGGAGGAGCUGGGCGGAGAG&UUUUUUGUGUAGCUCU---CACC	TRINITY_DN28966_c1_g1	266	11	4
57	PC-3p-77094_159	GGUGAGCACAAAGCUGCACAUCUCA&UUUUUUGUGUAGCU-----CUCACC	TRINITY_DN29178_c0_g3	1446	15	4
57	PC-3p-77094_159	GGUCGAGAGAGCUAUGGCAAAGAG&UUUUUUGU-GUAGCUCUC---ACC	TRINITY_DN29270_c0_g1	1356	9.5	4
57	PC-3p-77094_159	GGUGGGCGCUGCUCAGAUCG&UUUUUUGUGUAGCUCUCACC	TRINITY_DN7939_c0_g1	81	10.5	4
57	PC-3p-79814_150	GCGGCCGCUCUUGCCCCCACCGC&AAAGAGGGGGUAAGAG-GG-AGC	TRINITY_DN11087_c0_g1	88	13	4
57	PC-3p-79814_150	GCUCCCUCGU-CCUCUUCUCC&AAAGAGGGGGUAAGAGGGAGC	TRINITY_DN14844_c0_g5	169	10	4
57	PC-3p-79814_150	GC-CCCUC--GCCUCCUCUUC&AAAGAGGGGGUAAGAGGGAGC	TRINITY_DN17486_c0_g2	126	7	4
57	PC-3p-79814_150	ACUCCCUUUUGGCCUUUCUUU&AAAGAGGGGGUAAGAGGGAGC	TRINITY_DN19235_c0_g4	1411	6.5	4
57	PC-3p-79814_150	GCUCCCUCCUCCUCCUCCUCUGC&AAAGAGGGGG--UAAGAGGGAGC	TRINITY_DN19871_c0_g3	98	13	4
57	PC-3p-79814_150	CCUCCCUCGUCUUCCCCCUCUUA&AAAGAGGGGG--UAAGAGGGAGC	TRINITY_DN20000_c0_g2	20	11	4
57	PC-3p-79814_150	GUUCCUUCCU-CCCCCUCAAC&AAAGAGGGGGUAAGAGGGAGC	TRINITY_DN20985_c0_g5	77	11	4
57	PC-3p-79814_150	GCUCCUUGUUAUCCUCCUCCUC&AAAGAGG-GGGUAAGAGGGAGC	TRINITY_DN21513_c0_g4	51	9.5	4
57	PC-3p-79814_150	GCUCCCUCCCCCCACCCCUUCCUC&AAAGAGGGGGU---AAGAGGGAGC	TRINITY_DN22358_c0_g3	77	15	4
57	PC-3p-79814_150	GCUCCCUCUCACCGCCUCCGC&AAAGAGGGGGUAAGAGGGAGC	TRINITY_DN22824_c1_g4	2179	9	4
57	PC-3p-79814_150	GCUUCCUC-UGCCGCCUCACC&AAAGAGGGGGUAAGAGGGAGC	TRINITY_DN23440_c0_g1	380	9.5	4
57	PC-3p-79814_150	GCCUCCCUCUC-CCUCCUCUCC&AAAGAGGGGGUAAGAGGGAG-C	TRINITY_DN23464_c0_g2	437	9	4
57	PC-3p-79814_150	GCGUCCCUU-UGCUCCCCUCUAG&AAAGAGGGG-GUAAGAGGGA-GC	TRINITY_DN25025_c0_g1	2460	8.5	4
57	PC-3p-79814_150	GCUCCCUCCUAAUUUCAGACUCCAGUUGCCCCCUCGUG&AAAGAGGGGGUAA-----------------GAGGGAGC	TRINITY_DN26028_c1_g1	1383	23	4
57	PC-3p-79814_150	GCUCCCUCUUGACCCUUCACU&AAAGAGGGGGUAAGAGGGAGC	TRINITY_DN26711_c0_g3	1357	10	4
57	PC-3p-79814_150	GCUCCGCUCC-GCCCUCCUCUCC&AAAGAGG-GGGUAAGAG-GGAGC	TRINITY_DN27001_c0_g2	121	10	4
57	PC-3p-79814_150	GUUCCCUUUUAUCCUCUUUGA&AAAGAGGGGGUAAGAGGGAGC	TRINITY_DN27889_c1_g1	860	7	4
57	PC-3p-79814_150	GCUCCCUCGACAGCCAGCCCUCGGC&AAAGAGGG--GGU--AAGAGGGAGC	TRINITY_DN27901_c0_g2	2014	17	4
57	PC-3p-79814_150	GCUCCCUCCU-CUCCCUCGUC&AAAGAGGGGGUAAGAGGGAGC	TRINITY_DN28445_c0_g1	818	11	4
57	PC-3p-79814_150	GCUGCCUUU--CCCCCUCUGC&AAAGAGGGGGUAAGAGGGAGC	TRINITY_DN28558_c0_g7	4622	8.5	4
57	PC-3p-79814_150	GCUCCCAC-UACUCCCUCCUC&AAAGAGGGGGUAAGAGGGAGC	TRINITY_DN29134_c1_g1	1302	8	4
57	PC-3p-79825_150	CCGUCCGAAAAUACUUGUCGG&AAGACAAGUACUUUGGGACGG	TRINITY_DN18139_c1_g1	13	6	4
57	PC-3p-79825_150	CUGUACCGAAGUACUUGUCGC&AAGACAAGUACUUUGGGACGG	TRINITY_DN22992_c0_g1	922	5	4
57	PC-3p-79825_150	CCGGUGCAAGGUGCUUGUCAA&AAGACAAGUACUUUGGGACGG	TRINITY_DN24363_c0_g1	1031	7.5	4
57	PC-3p-79825_150	CCGUCUGGAGGUGCACUGUCCA&AAGACA-AGUACUUUGGGACGG	TRINITY_DN26825_c2_g1	955	11	4
58	PC-3p-81708_144	GGCUUUGGUUCAGCCGUUCAGGUGA&UCAUUUGA----UUGAACUAAAGAG	TRINITY_DN23169_c1_g6	861	13.5	4
58	PC-3p-81708_144	CUCUGGGGUUCAUUUAGAUGG&UCAUUUGAUUGAACUAAAGAG	TRINITY_DN25548_c0_g2	449	7	4
59	PC-3p-82089_142	GAUUCAUAUUUGGUACACGAG&AAGUUGUACUAAGUGUGAAUC	TRINITY_DN14350_c0_g6	948	9	4
59	PC-3p-82089_142	GAUUCAGUCUUAGUACAUGCUG&AAGU-UGUACUAAGUGUGAAUC	TRINITY_DN15210_c1_g1	1795	6	4
59	PC-3p-82089_142	GGUUCAGGCGGUGUGCGACUC&AAGUUGUACUAAGUGUGAAUC	TRINITY_DN17026_c0_g3	40	11	4
60	PC-3p-84947_134	CUCCCUCUCCACCAUGAUCAA&AAUAUUAUGGUACAGAGGGAG	TRINITY_DN14442_c0_g2	379	9	4
60	PC-3p-84947_134	CUCUCCCUGUACCAUAUUUAG&AAUAUUAUGGUACAGAGGGAG	TRINITY_DN15059_c1_g5	4068	10.5	4
60	PC-3p-84947_134	AUCCCUCUGGAGCUGUGAUACU&AAUAUUAUGGU-ACAGAGGGAG	TRINITY_DN15863_c0_g3	843	12	4
60	PC-3p-84947_134	GCCCC-CUGUACCAUGGUGUG&AAUAUUAUGGUACAGAGGGAG	TRINITY_DN15914_c1_g1	2127	7	4
60	PC-3p-84947_134	CUUCCUCUGCUCCAUGAGCAU&AAUAUUAUGGUACAGAGGGAG	TRINITY_DN16953_c0_g3	606	12.5	4
60	PC-3p-84947_134	CUCCCUCUAGUAUCGUAUCAAU&AAUAUUAUGGUAC-AGAGGGAG	TRINITY_DN18447_c3_g1	932	12	4
60	PC-3p-84947_134	CUCUCUCUGUACUAUUUGAUC&AAUAUUAUGGUACAGAGGGAG	TRINITY_DN21426_c0_g6	110	12.5	4
60	PC-3p-84947_134	CUCCCUCUGUACCAUAAUAUU&AAUAUUAUGGUACAGAGGGAG	TRINITY_DN22606_c1_g2	1022	0	4
60	PC-3p-84947_134	CCCCCUCUGUACCUAAGGAGG&AAUAUUAUGGUACAGAGGGAG	TRINITY_DN23303_c0_g4	740	17	4
60	PC-3p-84947_134	AUCCCUUUGUAUCAUAUUUUU&AAUAUUAUGGUACAGAGGGAG	TRINITY_DN23788_c0_g2	1238	11.5	4
60	PC-3p-84947_134	CUCCCUCUGUCAAAAACCGUAUUUUG&AAUAUUAUGGU-----ACAGAGGGAG	TRINITY_DN24301_c1_g2	1773	20	4
60	PC-3p-84947_134	UGCCCUCUGUGCCGUGGGGAUGUU&AAUAUU---AUGGUACAGAGGGAG	TRINITY_DN25411_c0_g6	568	12	4
61	PC-3p-85874_131	UCCUUCCGGAAAAGUUCCGAACCAGCUUUACUUGGC&GUCAAGUAA------UUCGGAAC------GGAGGGA	TRINITY_DN21582_c0_g1	498	19.5	4
61	PC-3p-85874_131	GGCCUCCGUUUCGGAUCAGUUGGC&GUCAAGUAAUUCGGAACGGAGGGA	TRINITY_DN27674_c1_g2	794	8.5	4
62	PC-3p-86186_130	UGUCCCAAAAUAAGUGUCGCU&UGAGACAGUUAUUUUGGGACA	TRINITY_DN18783_c0_g2	1212	7	4
62	PC-3p-86186_130	UGUCCCAAAUUACUUGUCUUA&UGAGACAGUUAUUUUGGGACA	TRINITY_DN24039_c1_g4	1165	6	4
62	PC-3p-86186_130	GAUCCCGGAGUGGCUUUCUCC&UGAGACAGUUAUUUUGGGACA	TRINITY_DN28694_c0_g1	911	9	4
62	PC-3p-86346_130	GCUCCCUCUGCUGGGC--GUGUAGG&CUUAUAUUAGUUUA-CAGAGGGAGU	TRINITY_DN19701_c0_g1	1702	11	4
62	PC-3p-86346_130	UCUCCCUCUGUGGCGCUGGAGUGAG&CUUAUAUUAGU-UUACAGAGGGAGU	TRINITY_DN21570_c0_g2	379	11.5	4
62	PC-3p-86346_130	ACUCCCUCUGUUCACUUUUAUAAG&CUUAUAUUAGUUUACAGAGGGAGU	TRINITY_DN26976_c1_g5	1882	7	4
63	PC-3p-89452_121	GAGUCGC-UC-GACUUCUACA&UGUAGGAGUUUGAUGUGACUU	TRINITY_DN14897_c0_g2	280	6	4
63	PC-3p-89452_121	GGGUCGCGUCAGAGCUCCUUUU&UGUAGGAG-UUUGAUGUGACUU	TRINITY_DN18768_c1_g1	1790	10	4
63	PC-3p-89452_121	UCGUC-CAUCGAUUUCCUGCA&UGUAGGAGUUUGAUGUGACUU	TRINITY_DN22996_c0_g4	337	8	4
63	PC-3p-89452_121	GGGGAGCGUCAAGCUCCUGUG&UGUAGGAGUUUGAUGUGACUU	TRINITY_DN24386_c0_g1	205	9	4
63	PC-3p-89452_121	AGGUCACAUCAGAUAAUCCUGGU&UGUAGGA--GUUUGAUGUGACUU	TRINITY_DN26224_c0_g1	2231	10.5	4
63	PC-3p-89452_121	CAG-CACGUC-AGCUCCUGCU&UGUAGGAGUUUGAUGUGACUU	TRINITY_DN26750_c0_g5	2368	7.5	4
63	PC-3p-89452_121	GAGUCACAGAGAACUGCUGGA&UGUAGGAGUUUGAUGUGACUU	TRINITY_DN26992_c1_g2	2304	9.5	4
63	PC-3p-89452_121	CAGUCACAUCGAACGAC-ACG&UGUAGGAGUUUGAUGUGACUU	TRINITY_DN28395_c0_g1	2707	9	4
63	PC-3p-89452_121	CCGUCGCAUCAGUAACUCCAGCA&UGUAGGAGUU--UGAUGUGACUU	TRINITY_DN28450_c1_g2	50	9.5	4
63	PC-3p-89452_121	GGG-CACAUCAGAC-CCUACA&UGUAGGAGUUUGAUGUGACUU	TRINITY_DN29071_c1_g2	809	5	4
63	PC-3p-89452_121	GUUCCGCGUCGACGCGCUCCUGCA&UGUAGGAGU---UUGAUGUGACUU	TRINITY_DN29534_c0_g1	536	14	4
63	PC-3p-89452_121	UGGUCACAUUCC-CUCCUGCA&UGUAGGAGUUUGAUGUGACUU	TRINITY_DN29752_c0_g4	213	9.5	4
64	PC-3p-90344_119	GCUUGGUGCGGUGGCAGCUCU&UGAUCUGUCACCGUACGUUGC	TRINITY_DN16248_c0_g3	1239	7.5	4
64	PC-3p-90344_119	CUCGCGUGCGGUGCGGUGCAGAUUA&UGAUCUGU----CACCGUACGUUGC	TRINITY_DN18151_c0_g2	759	14	4
64	PC-3p-90344_119	GCGGCG-GCGGUGGCGGUGGA&UGAUCUGUCACCGUACGUUGC	TRINITY_DN18502_c0_g1	276	11.5	4
64	PC-3p-90344_119	GCGGCGGUGGCGGUGACCGGGCAGGUCA&UGAUCUGU-----CACCGU--ACGUUGC	TRINITY_DN19043_c0_g3	1272	16.5	4
64	PC-3p-90344_119	GCAGCCGAAACAGGUGGCAGAUCA&UGAUCUGUCACC-GU--ACGUUGC	TRINITY_DN21827_c1_g1	2087	7.5	4
64	PC-3p-90344_119	GCGAUG-GCGGAGGGCGGGUCA&UGAUCUGUC-ACCGUACGUUGC	TRINITY_DN22731_c0_g1	1402	9.5	4
64	PC-3p-90344_119	GCAGCGUGCGAGCGAGAGAAUCA&UGAU-CUGUCAC-CGUACGUUGC	TRINITY_DN24308_c0_g2	51	9	4
64	PC-3p-90344_119	GCGACG-ACGGCGGCGGCAUCG&UGAU-CUGUCACCGUACGUUGC	TRINITY_DN26028_c1_g1	610	8.5	4
64	PC-3p-90344_119	GCGGCG-GCGGUGGCGGCGGA&UGAUCUGUCACCGUACGUUGC	TRINITY_DN26206_c0_g3	212	11.5	4
64	PC-3p-90344_119	GCGGCGGCAUCGGUGACGGG-CA&UGAUCUGUCACCG--UACGUUGC	TRINITY_DN27471_c1_g2	1054	9	4
64	PC-3p-90344_119	GCAGCGAGCCGACGGUGACAGAGAC&UGAUCUGUCACCGU----ACGUUGC	TRINITY_DN27850_c1_g1	157	10.5	4
64	PC-3p-90344_119	GCGGCG-GCGGUGGCGGCUCU&UGAUCUGUCACCGUACGUUGC	TRINITY_DN29360_c0_g3	894	7.5	4
65	PC-3p-93182_112	CGGCUACCUUUGUGGCGAACG&AUUUUGGUACAGAGGUAGUAC	TRINITY_DN16295_c0_g4	34	10.5	4
65	PC-3p-93182_112	UAGCUACCU-UGUACCGAAUG&AUUUUGGUACAGAGGUAGUAC	TRINITY_DN16803_c0_g4	850	8.5	4
65	PC-3p-93182_112	UUGCUACCCUUUGUGCCAGCAU&AUUUUGGUACAGAGG-UAGUAC	TRINITY_DN16925_c1_g3	2233	10.5	4
65	PC-3p-93182_112	AUGCUGCCCUUCUGUACCACUGU&AUUUUGGUACAGA--GGUAGUAC	TRINITY_DN17034_c0_g9	1254	11	4
65	PC-3p-93182_112	UAGCUGCCUCUGUUCCUUCGU&AUUUUGGUACAGAGGUAGUAC	TRINITY_DN18022_c3_g1	1552	14	4
65	PC-3p-93182_112	GUGCUACCAUUUGUGCCGCAUU&AUUUUGGUACAGA-GGUAGUAC	TRINITY_DN18206_c1_g3	1444	11.5	4
65	PC-3p-93182_112	GUGCUGCCUUCAUGGCCAAGAG&AUUUUGGU-ACAGAGGUAGUAC	TRINITY_DN19152_c1_g2	1022	13	4
65	PC-3p-93182_112	GUGCUACCUCUUUGCUAGGAA&AUUUUGGUACAGAGGUAGUAC	TRINITY_DN19483_c0_g5	1670	7.5	4
65	PC-3p-93182_112	GUACUAUCUUUGUAUCGACUG&AUUUUGGUACAGAGGUAGUAC	TRINITY_DN19583_c0_g1	1542	8.5	4
65	PC-3p-93182_112	UUACUGCUUCUCUGCCAGGAU&AUUUUGGUACAGAGGUAGUAC	TRINITY_DN19774_c0_g1	58	7	4
65	PC-3p-93182_112	GUACUACCUCUACAGCCAGUAC&AUUUUGGU-ACAGAGGUAGUAC	TRINITY_DN20823_c0_g3	228	13	4
65	PC-3p-93182_112	GUACUACCUCUACAGCCAGUAC&AUUUUGGU-ACAGAGGUAGUAC	TRINITY_DN20823_c0_g5	271	13	4
65	PC-3p-93182_112	AUGCUACCUUUGUGACCAGGAG&AUUUUGGU-ACAGAGGUAGUAC	TRINITY_DN21132_c0_g2	993	7.5	4
65	PC-3p-93182_112	GUGCUGCCUCUGCAGCAAGAG&AUUUUGGUACAGAGGUAGUAC	TRINITY_DN21410_c1_g1	553	7	4
65	PC-3p-93182_112	CUGCCACCUCUGGACCAAGGU&AUUUUGGUACAGAGGUAGUAC	TRINITY_DN22223_c0_g4	298	6.5	4
65	PC-3p-93182_112	UUGCUGCCUCUGUACCUGCUG&AUUUUGGUACAGAGGUAGUAC	TRINITY_DN23097_c1_g1	750	11	4
65	PC-3p-93182_112	GGUCAGCCUCUGUACCGGCGU&AUUUUGGUACAGAGGUAGUAC	TRINITY_DN24172_c0_g2	325	12.5	4
65	PC-3p-93182_112	GUACUACGUCUGAUGCCUUGAA&AUUUUGGUA-CAGAGGUAGUAC	TRINITY_DN24224_c0_g3	1220	13	4
65	PC-3p-93182_112	UUGCUGCCUCUGCUUCUGCCAACGC&AUUUUGGUA----CAGAGGUAGUAC	TRINITY_DN24331_c0_g3	111	16	4
65	PC-3p-93182_112	UUGCUGCUUGCUGUGCCGAUUC&AUUUUGGUACAG-AGGUAGUAC	TRINITY_DN24403_c0_g1	2042	11.5	4
65	PC-3p-93182_112	CGACGUACCUCUGCACCGAGAU&AUUUUGGUACAGAGGUA-GUAC	TRINITY_DN26237_c0_g3	983	7	4
65	PC-3p-93182_112	UUUCUGCCUCUGUGCCGUCGA&AUUUUGGUACAGAGGUAGUAC	TRINITY_DN26286_c0_g5	65	12.5	4
65	PC-3p-93182_112	GUGCUGCCUCUGAACGAGCCC&AUUUUGGUACAGAGGUAGUAC	TRINITY_DN26957_c0_g1	231	11	4
65	PC-3p-93182_112	UAGCUGCUUCUGCUGCCAAGCU&AUUUUGGUA-CAGAGGUAGUAC	TRINITY_DN27282_c0_g5	53	10.5	4
66	PC-3p-94334_109	GCGGGCGC-GUUGUCGCUCGA&UUGAGCGACAACUAAUUCCGG	TRINITY_DN22136_c0_g3	57	6.5	4
66	PC-3p-94334_109	CCGGAGUCGGCGUGUCGCUCGC&UUGAGCGACA-ACUAAUUCCGG	TRINITY_DN24061_c0_g1	625	8	4
66	PC-3p-94334_109	CCGGUGUUGGUUG-CGCGCGA&UUGAGCGACAACUAAUUCCGG	TRINITY_DN4571_c0_g1	40	7	4
66	PC-3p-94625_109	UCUUCCGUUUGGAUGAGAGUUGCUUGGCA&AGUCAAGUAAU-----UCCGAACGGAGGG	TRINITY_DN14233_c0_g1	2403	15.5	4
67	PC-3p-95140_107	AUACUCCCUCUGUAAAGAAAU&AUUAGUUUACAGAGGGAGUAC	TRINITY_DN18275_c4_g5	505	5	4
67	PC-3p-95140_107	CUACUCCCUCUGUAAAUAAGA&AUUAGUUUACAGAGGGAGUAC	TRINITY_DN19164_c1_g2	1704	9	4
67	PC-3p-95140_107	UUGCUCCCUCUGUCGGCAGUG&AUUAGUUUACAGAGGGAGUAC	TRINITY_DN19908_c0_g1	1099	12.5	4
67	PC-3p-95140_107	GUACUCCCUCCGUAAACUAAU&AUUAGUUUACAGAGGGAGUAC	TRINITY_DN20044_c0_g3	3174	2	4
67	PC-3p-95140_107	GUACUCCUUCUGUGAAGGACU&AUUAGUUUACAGAGGGAGUAC	TRINITY_DN23480_c0_g1	2421	10.5	4
67	PC-3p-95140_107	UACCUCCUUCUGUGGAUUGUG&AUUAGUUUACAGAGGGAGUAC	TRINITY_DN27709_c0_g1	4061	10.5	4
67	PC-3p-95140_107	ACCCUCCCUCUGUUCAGCUGCC&AUUAGUU-UACAGAGGGAGUAC	TRINITY_DN29235_c1_g1	613	12	4
68	PC-3p-98713_100	CACUUACUCCGUAAACUCGGG&UAUUAGUUUACGGAGUGAGUA	TRINITY_DN17343_c0_g3	1814	8.5	4
68	PC-3p-98713_100	UAUUCACUUCCGUAGACACCUU&UAUUAGUUUACGGA-GUGAGUA	TRINITY_DN18138_c0_g1	304	11.5	4
68	PC-3p-98713_100	AGCUCA-UCCGUGGACUGCUC&UAUUAGUUUACGGAGUGAGUA	TRINITY_DN21864_c0_g1	465	10.5	4
68	PC-3p-98713_100	GCCUCGCUCCGUGAACGCUCC&UAUUAGUUUACGGAGUGAGUA	TRINITY_DN25925_c0_g5	297	12.5	4
69	PC-3p-99046_99	CGUCUUCGGAUCGUGUCCGGAA&AUCUGGACA-AAUCU-AAGACA	TRINITY_DN18768_c1_g1	850	8.5	4
69	PC-3p-99046_99	GGUCUUAGAUUUGUUUCCAUCA&AUCUGGA--CAAAUCUAAGACA	TRINITY_DN20763_c0_g9	1631	10	4
69	PC-3p-99046_99	UGUCUUAGAUUUGUCGUGUUAGAU&AUCUG----GACAAAUCUAAGACA	TRINITY_DN24039_c1_g4	1178	9	4
69	PC-3p-99046_99	UGUCUUAGAUUACUUGUCCGACU&AUCUGGACAA---AUCUAAGACA	TRINITY_DN25089_c0_g3	1029	12	4
69	PC-3p-99046_99	AAUCUUGGAUUUGUUGGGAA&AUCUGGACAAAUCUAAGACA	TRINITY_DN25355_c1_g4	2123	7.5	4
69	PC-3p-99046_99	UGUUUUGGAAUUGUUCAGAA&AUCUGGACAAAUCUAAGACA	TRINITY_DN28813_c1_g1	163	5	4
69	PC-3p-99046_99	CGUCA-AGAUUUGUCUAGAU&AUCUGGACAAAUCUAAGACA	TRINITY_DN29711_c0_g1	163	4	4
70	PC-5p-10048_1508	GCUCGUGUAUUUGUAAAUGGA&UCCGUAAACAAAUAUAAGAGC	TRINITY_DN17802_c2_g3	1827	6.5	4
70	PC-5p-10048_1508	GCUCUUAUUGUUG-UUGCGGA&UCCGUAAACAAAUAUAAGAGC	TRINITY_DN19375_c0_g1	524	6	4
70	PC-5p-10048_1508	GCUCUUGUAUUAGUUUACGGA&UCCGUAAACAAAUAUAAGAGC	TRINITY_DN28838_c0_g1	54	2.5	4
71	PC-5p-106613_85	CCGAUCCUGCCGCGGCAGGUGG&AAAUCUGCUGCGG-AAAAUCGG	TRINITY_DN14308_c1_g3	295	9	4
71	PC-5p-106613_85	CCGAUGGCCUUCCGCUGGCAGAAGG&AAAUCUGCU-GCGGAA---AAUCGG	TRINITY_DN15796_c0_g1	238	12	4
71	PC-5p-106613_85	CCGAUGG-CCGCGGUGGACGC&AAAUCUGCUGCGGAAAAUCGG	TRINITY_DN15947_c1_g2	482	11	4
71	PC-5p-106613_85	CCGAGC-UCCGCAGCGGGAUC&AAAUCUGCUGCGGAAAAUCGG	TRINITY_DN17435_c1_g2	144	11	4
71	PC-5p-106613_85	CCGGC--UCCGCAGCAGCAGC&AAAUCUGCUGCGGAAAAUCGG	TRINITY_DN18810_c0_g6	343	10.5	4
71	PC-5p-106613_85	CCGAUUCCUCUCCGUAGCAGGUUG&AAAUCUGCUGCGGA---AAAUCGG	TRINITY_DN18903_c0_g4	652	7	4
71	PC-5p-106613_85	CCGAUUCUUCGCAGCAGCGUC&AAAUCUGCUGCGGAAAAUCGG	TRINITY_DN19588_c0_g6	147	8.5	4
71	PC-5p-106613_85	CCGGCUC-CCGCAGCGGAGCC&AAAUCUGCUGCGGAAAAUCGG	TRINITY_DN20448_c0_g1	371	10.5	4
71	PC-5p-106613_85	CCGAGG--CCGCGGCGGGGCG&AAAUCUGCUGCGGAAAAUCGG	TRINITY_DN20676_c0_g6	284	12	4
71	PC-5p-106613_85	AGGAUGCUGCCGCAGCAGAUGA&AAAUCUGCUGCGG-AAAAUCGG	TRINITY_DN22700_c0_g1	581	9	4
71	PC-5p-106613_85	CCGAUC-UCCGCAGCAGUCGC&AAAUCUGCUGCGGAAAAUCGG	TRINITY_DN22759_c0_g2	85	9	4
71	PC-5p-106613_85	CCGGUGGUGCGCGGCGGGGAC&AAAUCUGCUGCGGAAAAUCGG	TRINITY_DN25669_c1_g1	260	11.5	4
71	PC-5p-106613_85	CCGCCCAGUCCGCGGCGGACGU&AAAUCUGCUGCGGA-AAAUCGG	TRINITY_DN25724_c1_g2	105	12	4
71	PC-5p-106613_85	ACGAUGGAUCUGCAGCAGAUGU&AAAUCUGCUGCGGA-AAAUCGG	TRINITY_DN25874_c1_g1	819	8	4
71	PC-5p-106613_85	CCGAGCUGCUGCAGCAGGUUU&AAAUCUGCUGCGGAAAAUCGG	TRINITY_DN25998_c0_g6	3533	6	4
71	PC-5p-106613_85	ACGGUGAGCUGCAGCAGGUUU&AAAUCUGCUGCGGAAAAUCGG	TRINITY_DN27267_c0_g1	777	6.5	4
71	PC-5p-106781_85	GGUCGAUGUAUUUGGGAG-GGA&UCCAUUCCUAAAUAUA-AGACG	TRINITY_DN25035_c0_g10	296	7.5	4
71	PC-5p-106781_85	CUGCUUGUGUGAAGGAAUGGG&UCCAUUCCUAAAUAUAAGACG	TRINITY_DN28864_c0_g1	751	8.5	4
72	PC-5p-119000_68	GAAGAUCGUAACGCUCUUC&UAAGAGCGUUUAGAUCACU	TRINITY_DN13234_c0_g2	1416	8	4
72	PC-5p-119000_68	CCAGAUCUAAACGCUGCCG&UAAGAGCGUUUAGAUCACU	TRINITY_DN15127_c1_g5	1343	10	4
72	PC-5p-119000_68	GGUGAGCUGUGCGCUCGUG&UAAGAGCGUUUAGAUCACU	TRINITY_DN15964_c0_g2	90	10.5	4
72	PC-5p-119000_68	GGUGAUCCCAGACGCUUAAU&UAAGAGCGUUU-AGAUCACU	TRINITY_DN18053_c0_g2	2219	11.5	4
72	PC-5p-119000_68	UUCAUCCUGAACGCUCUUA&UAAGAGCGUUUAGAUCACU	TRINITY_DN18628_c1_g3	1388	7	4
72	PC-5p-119000_68	CGAGAUCUGAGGGCUCUGC&UAAGAGCGUUUAGAUCACU	TRINITY_DN19158_c0_g1	3352	10	4
72	PC-5p-119000_68	AUUGAUCUGAGUGCUCUUG&UAAGAGCGUUUAGAUCACU	TRINITY_DN22434_c0_g5	64	5.5	4
72	PC-5p-119000_68	GGUGAUCUU-AUGCUCCAG&UAAGAGCGUUUAGAUCACU	TRINITY_DN23285_c0_g2	1694	10.5	4
72	PC-5p-119000_68	CGUGGUCUAAGAGCCAUCUUA&UAAGA--GCGUUUAGAUCACU	TRINITY_DN23675_c0_g1	1612	8.5	4
72	PC-5p-119000_68	GGUGGUCUGAAGGCUAAAC&UAAGAGCGUUUAGAUCACU	TRINITY_DN24049_c0_g2	1305	11	4
72	PC-5p-119000_68	GGUG-UCAUGGACGCUCUAC&UAAGAGCGUUUA-GAUCACU	TRINITY_DN24511_c0_g5	4520	8.5	4
72	PC-5p-119000_68	GGUGAAUCUCUAAAUGCUCACA&UAAGAGCGUUUAGA---UCACU	TRINITY_DN27105_c1_g1	2128	9.5	4
72	PC-5p-119000_68	GGUGGUCUCGGCGCUGUUC&UAAGAGCGUUUAGAUCACU	TRINITY_DN27544_c0_g1	75	8	4
72	PC-5p-119000_68	AGUGAUCAUAGUAUGCUCUUU&UAAGAGCGU-UUA-GAUCACU	TRINITY_DN29059_c1_g1	423	7	4
73	PC-5p-123567_63	GGCCGGUUCGCCGGCGCGGGUGGCC&CGCC-UCCGCGUCGGCG-CAGGGCU	TRINITY_DN12598_c0_g1	424	9.5	4
73	PC-5p-123567_63	AGCGC-GCACCGAUGCUGGAGGCG&CGCCUCC-GCGUCGGCGCAGGGCU	TRINITY_DN12644_c0_g1	1606	6	4
73	PC-5p-123567_63	GGCCG-GCGGCGGCGGGGAGGCG&CGCCUCCGCGUCGGCGCAGGGCU	TRINITY_DN12814_c0_g1	84	6.5	4
73	PC-5p-123567_63	CGUCCUGCACGCCGACAAGUGGGGGUU&CGCCUCCGC--GUCGGC--GCAGGGCU	TRINITY_DN13313_c0_g1	931	11.5	4
73	PC-5p-123567_63	CGCCCAUGCGUCGGCG-GGCGGCG&CGCCUCCGCGUCGGCGCA-GGGCU	TRINITY_DN13393_c0_g1	110	7.5	4
73	PC-5p-123567_63	GGCCCGGCGCUCCCGUGCGGCGGCGGAGGCG&CGCCUCCGC-GUCG-------GCGCAGGGCU	TRINITY_DN13460_c0_g1	232	11.5	4
73	PC-5p-123567_63	GGCCCGGCCGUGGAGGCGGAGGCC&CGCCUCCGCGUCGGCG-CAGGGCU	TRINITY_DN13469_c0_g1	474	7	4
73	PC-5p-123567_63	AGCCC-GCGGCCGGCGGGGAGGCG&CGCCUCCGCGUCGGC-GCAGGGCU	TRINITY_DN13864_c0_g1	473	5	4
73	PC-5p-123567_63	CGCCAAGGCGCCGGCGCGGAGGGCG&CGCC-UCCGCGUCGGCGC-AGGGCU	TRINITY_DN14692_c0_g1	87	7	4
73	PC-5p-123567_63	UGCGCU-CGCCGACGCCAUGGCCGGGAAGGAGGCG&CGCCUCC------------GCGUCGGCGCAGGGCU	TRINITY_DN15239_c0_g1	37	27	4
73	PC-5p-123567_63	CGCCCA-CGCCGACGAGCGAGGCG&CGCCUC-CGCGUCGGCGCAGGGCU	TRINITY_DN15309_c0_g10	52	7	4
73	PC-5p-123567_63	CGUCGUGCGCGGGGGCGGCGGCG&CGCCUCCGCGUCGGCGCAGGGCU	TRINITY_DN15595_c0_g3	257	8.5	4
73	PC-5p-123567_63	CGCCGCUGCCGACGCCCGCGACGUGGAGGUG&CGCCUCCGCGUC---GGC----GCAG-GGCU	TRINITY_DN15721_c0_g2	596	14	4
73	PC-5p-123567_63	GGCCCU-CGCCGUCGCGG-GGCC&CGCCUCCGCGUCGGCGCAGGGCU	TRINITY_DN15846_c0_g2	323	6.5	4
73	PC-5p-123567_63	GGCUGAUCGGCG-CGACGCGGGGGCA&CGCCUCCGCGUCGGCGC---AGGGCU	TRINITY_DN15891_c0_g1	169	9	4
73	PC-5p-123567_63	CGCCGUGCUCGCCGGGGCGGACGCG&CGCCUCCGCGUCGGC--GCAGGGCU	TRINITY_DN15907_c1_g4	549	9	4
73	PC-5p-123567_63	GGCCAUUGGAGGCGGACGCGGAGGCG&CGCCUCCGCGUCGGC-GC--AGGGCU	TRINITY_DN15912_c0_g3	101	7.5	4
73	PC-5p-123567_63	GGUGCUGCCGCCGUCGCGGCCUCUUGAGGCG&CGCCU-------CCGCGUCGGCG-CAGGGCU	TRINITY_DN16304_c1_g1	356	19	4
73	PC-5p-123567_63	GGCUCCGGUGCUGACGCGGGUGGUG&CGCC-UCCGCGUCGGCGC-AGGGCU	TRINITY_DN16603_c1_g4	434	8	4
73	PC-5p-123567_63	CGCCC-GCGGCGGCGCAGGCCAGGCG&CGCCU--CC-GCGUCGGCGCAGGGCU	TRINITY_DN16635_c1_g4	271	10	4
73	PC-5p-123567_63	AGCCCUCACUCGC-CCGACGCGGAGGGU&CGCCUCCGCGUCGGCGC-----AGGGCU	TRINITY_DN16654_c0_g3	240	9	4
73	PC-5p-123567_63	GGCCCCCGCCGGCCGGCGCGGAGGCC&CGCCUCCGCGUCGGC--GC-AGGGCU	TRINITY_DN17281_c0_g1	176	6.5	4
73	PC-5p-123567_63	UGCUCUGCGCCGGCGUCACGGUG&CGCCUCCGCGUCGGCGCAGGGCU	TRINITY_DN17468_c3_g1	723	10.5	4
73	PC-5p-123567_63	AGUCCUGGGCCGACGUUGAGGACG&CG-CCUCCGCGUCGGCGCAGGGCU	TRINITY_DN17610_c3_g3	525	6.5	4
73	PC-5p-123567_63	CGCCUGCCGCCCGUGGCGGCGGAGGCG&CGCCUCCGC-GUC---GGCGCAGGGCU	TRINITY_DN17612_c0_g2	392	12.5	4
73	PC-5p-123567_63	CGCCG-GCGCCGGCGCAGGGGCG&CGCCUCCGCGUCGGCGCAGGGCU	TRINITY_DN17677_c0_g7	433	7	4
73	PC-5p-123567_63	GGCCAUCUGCGGCGGCGCGGGGAGCU&CGC-CUCCGCGUCGGCGCAG--GGCU	TRINITY_DN17856_c0_g7	905	8.5	4
73	PC-5p-123567_63	CCCCCAGCCGCCGUAGGCGGAGGCG&CGCCUCCGCGU-CGGCG-CAGGGCU	TRINITY_DN17884_c2_g4	175	8	4
73	PC-5p-123567_63	CGCCCCGUCGUCGGCCCGGAGGCG&CGCCUCCGCGUCGGCG-CAGGGCU	TRINITY_DN17968_c0_g4	179	6.5	4
73	PC-5p-123567_63	CGCCUCUGCGUCGGCGCAGGACUUCACGGCA&CGCC------UCC-GCGUCGGCGCAG-GGCU	TRINITY_DN17973_c0_g1	375	18.5	4
73	PC-5p-123567_63	UGCUGCUGUGCCGGCGCGCGGGGGCC&CGCCUCCGCGU--CGGCGCAG-GGCU	TRINITY_DN18574_c0_g3	1907	10	4
73	PC-5p-123567_63	UGCCGUGUUCGGCUGCGCCGACGACGGGGAGGG&CGC-CUCCG-CGUCGGCGCAG--------GGCU	TRINITY_DN18640_c0_g2	163	16	4
73	PC-5p-123567_63	AGCCCUGCGCCGGCGCGCACUCCGAGGCC&CGCCUC------CGCGUCGGCGCAGGGCU	TRINITY_DN18678_c0_g4	642	14	4
73	PC-5p-123567_63	CGCCGGUGGUGGCCGGCGUGGAGGACG&CG-CCUCCGCGUCGGC-GC--AGGGCU	TRINITY_DN19028_c3_g6	73	10.5	4
73	PC-5p-123567_63	CGCCCGUGCGCGCGGCGUGGAGGCG&CGCCUCCGCGUCG-GCGCA-GGGCU	TRINITY_DN19224_c0_g2	1747	5	4
73	PC-5p-123567_63	GGCCCGGUCGCCAUAAUCGCCGUCGGCGCGGAGGUG&CGCCUCCGCGUC------------GGCG-CAGGGCU	TRINITY_DN19268_c0_g1	1094	28.5	4
73	PC-5p-123567_63	GGCCCUCUGGGUGCUGAUCGUGGCGGCG&CGCCUCCGCG-UCGGCGC----AGGGCU	TRINITY_DN19371_c0_g4	331	10.5	4
73	PC-5p-123567_63	GGCGC-GCGCGGUGGGCGACGUGGGGGCG&CGCCUCCGCGUCG------GCGCAGGGCU	TRINITY_DN19485_c0_g2	249	10.5	4
73	PC-5p-123567_63	UGCCCUACGGCGCCGGGGACGAGAGGCG&CGCCUC-CG-CGUCGGCGC---AGGGCU	TRINITY_DN19544_c1_g4	1335	11	4
73	PC-5p-123567_63	AGCGCGAGCGCCGGCGCGGCGGGGCG&CGCCU--CCGCGUCGGCGC-AGGGCU	TRINITY_DN19610_c1_g4	986	9	4
73	PC-5p-123567_63	GGUCUUCAGGCGGCGCAUGGACGCGGAGGCG&CGCCUCCGCGUC--GGCGC------AGGGCU	TRINITY_DN19806_c0_g1	3202	12.5	4
73	PC-5p-123567_63	CGCCUCGACGCCGACGCGCGGGCC&CGCCUCCGCGUCGGCG-CAGGGCU	TRINITY_DN19948_c0_g1	59	7.5	4
73	PC-5p-123567_63	UGCCUCACGCUGGCGCUGGAGGCG&CGCCUCC-GCGUCGGCGCAGGGCU	TRINITY_DN20147_c0_g3	931	7	4
73	PC-5p-123567_63	AGCCCCGGCG-CGGCGCGGCAGUGGGUG&CGCCU----CCGCGUCGGCGC-AGGGCU	TRINITY_DN20701_c0_g3	1835	14	4
73	PC-5p-123567_63	AGCCCAACGCCGGCGUGCGGGACGGCG&CGCC-UCC---GCGUCGGCGCAGGGCU	TRINITY_DN20701_c0_g3	2229	12	4
73	PC-5p-123567_63	GGCCGCCGGUGCGGGCGCGGCGGCG&CGCCUCCGCGUCGGCGC--AGGGCU	TRINITY_DN20704_c0_g6	784	9	4
73	PC-5p-123567_63	CGCCCC-CGCCGGCGGUGGGGGCG&CGCCUCCGC-GUCGGCGCAGGGCU	TRINITY_DN20873_c0_g5	507	8	4
73	PC-5p-123567_63	GGUCCUGAGCCGCGGCGGCAGGGCGGAGGCG&CGCCUCCGCGU--------CGGCGCAGGGCU	TRINITY_DN21027_c1_g1	836	21	4
73	PC-5p-123567_63	GGCCAUCGCGCCACGGGACGCGGAGGCC&CGCCUCCGCGUC----GGCGC-AGGGCU	TRINITY_DN21370_c1_g1	207	12.5	4
73	PC-5p-123567_63	GGCCCCUGGAAGAGGCCGACGCGGCGGCC&CGCCUCCGCGUCGGC-----GCAGGG-CU	TRINITY_DN21370_c1_g1	588	10.5	4
73	PC-5p-123567_63	AGCGCGUGCGCCGGCGCGGACGCG&CGCCUCCGCGUCGGCGCAGG-GCU	TRINITY_DN21678_c0_g2	2115	5	4
73	PC-5p-123567_63	GGCCCUGCUGCGG-GUGGAGGCG&CGCCUCCGCGUCGGCGCAGGGCU	TRINITY_DN21685_c1_g9	45	6.5	4
73	PC-5p-123567_63	UGCCCUGUACGGCGCCGCCGCGGCGGCG&CGCCUCCGCGUCGGCGC-----AGGGCU	TRINITY_DN21764_c1_g1	973	10	4
73	PC-5p-123567_63	GGUGCUGCGCAGGAUGCGGUGGCG&CGCCUCCGCGUC-GGCGCAGGGCU	TRINITY_DN22036_c0_g1	285	8	4
73	PC-5p-123567_63	CGCUCGUGCGCCGGAUCACGCGGCCGAGGGCG&CGCCU----CCGCGU----CGGCGCA-GGGCU	TRINITY_DN22068_c1_g3	129	19.5	4
73	PC-5p-123567_63	AGCCCCCCGCCGCACCGUCGCGCGUGGGGCG&CGCCUC-CGCGU-------CGGCGCAGGGCU	TRINITY_DN22427_c0_g3	192	20	4
73	PC-5p-123567_63	CGCCUUGCGCCG-CGCCGAGGCC&CGCCUCCGCGUCGGCGCAGGGCU	TRINITY_DN22557_c2_g1	157	6.5	4
73	PC-5p-123567_63	GGCCGUG-GCGGGCGUGGAGGUG&CGCCUCCGCGUCGGCGCAGGGCU	TRINITY_DN22720_c1_g4	1257	6.5	4
73	PC-5p-123567_63	CGCCCCGGCUCCGGCCUACGGAGGCG&CGCCUCCG--CGUCGGCGC-AGGGCU	TRINITY_DN23313_c0_g2	431	11	4
73	PC-5p-123567_63	CGCCCGCGCGUCGACGGCGGAGGAG&CGCCUCCGC-GUCGGCGC-AGGGCU	TRINITY_DN23315_c0_g3	696	7.5	4
73	PC-5p-123567_63	AUCCCUGCGCCGGCUCGGUGGGUC&CGCCU-CCGCGUCGGCGCAGGGCU	TRINITY_DN23470_c1_g1	411	10	4
73	PC-5p-123567_63	GGCCCUGGCGAAGUACGCCGAGGAGCGGAGGUG&CGCCUCCGC--GUCGGCG--------CAGGGCU	TRINITY_DN23523_c0_g2	1376	15.5	4
73	PC-5p-123567_63	CGCCCGACGCCCCCGCGGCGGCG&CGCCUCCGCGUCGGCGCAGGGCU	TRINITY_DN23580_c0_g1	413	9	4
73	PC-5p-123567_63	CGCCGCUGCUGCGGGCGGUGGAGGUG&CGCCUCCGC-GUCGGC-GCAG-GGCU	TRINITY_DN23724_c1_g2	219	9	4
73	PC-5p-123567_63	AGCUGGGCGCCGACGCGGAGGGC&CGCCUCCGCGUCGGCGCAGGGCU	TRINITY_DN23875_c0_g2	688	5.5	4
73	PC-5p-123567_63	UGCCAAGCGCUCGAGGCGGCGGCG&CGCCUCCGCGUCG-GCGCAGGGCU	TRINITY_DN23875_c0_g2	799	8	4
73	PC-5p-123567_63	AGCCCGUCCGCCAGCAUGCGGAGGCC&CGCCUCCGCGU-C-GGCG-CAGGGCU	TRINITY_DN24072_c0_g6	789	9	4
73	PC-5p-123567_63	UGCCUUGUGCUCGGCGCAGGGGACG&CG-CCUCCGCGUCG-GCGCAGGGCU	TRINITY_DN24510_c0_g2	501	9	4
73	PC-5p-123567_63	CGCCCUGCCCCGACUGC-GAGGCC&CGCCUCCGC-GUCGGCGCAGGGCU	TRINITY_DN24574_c0_g2	736	7	4
73	PC-5p-123567_63	GGCGCCUGUGCCGUGCCGCGGACGCUGGCG&CGCC----UCCGCG--UCGGCGCAGG-GCU	TRINITY_DN24676_c0_g5	1274	16	4
73	PC-5p-123567_63	CGCCCCGCCGCGCCGACGCCUGGGGCA&CGCCUC-CGCGUCGGCGC---AGGGCU	TRINITY_DN25125_c1_g1	199	11	4
73	PC-5p-123567_63	CGCCCU-CGCCGUCGCCAUGGAGGCC&CGCCUCC---GCGUCGGCGCAGGGCU	TRINITY_DN25230_c0_g1	202	11	4
73	PC-5p-123567_63	AGCCCA-CGCCGGCGGCCGCGGUGGCG&CGCCUCCGC----GUCGGCGCAGGGCU	TRINITY_DN25508_c0_g2	321	13	4
73	PC-5p-123567_63	CGCCUUGCGUGGACGCGCGGGGCG&CGCCUC-CGCGUCGGCGCAGGGCU	TRINITY_DN25690_c0_g6	591	6	4
73	PC-5p-123567_63	CUCCCUGC-CCGGCGUGGAUGCG&CGCCUCCGCGUCGGCGCAGGGCU	TRINITY_DN25860_c2_g5	78	7	4
73	PC-5p-123567_63	GGCCAUGGCGUGCGACGGGGAGGCG&CGCCUCCGCGUCG-GCGC-AGGGCU	TRINITY_DN26176_c0_g3	140	7	4
73	PC-5p-123567_63	CGCCGCCGCCGCCGGAGCGGAGGCA&CGCCUCCGCGUCGGCG-CAG-GGCU	TRINITY_DN26474_c0_g1	631	8	4
73	PC-5p-123567_63	GGCCGUCCGCCGGGCCGCGGACGGCG&CGCC-UCCGCG--UCGGCGCAGGGCU	TRINITY_DN27371_c1_g2	693	9.5	4
73	PC-5p-123567_63	GGCCGGGCCGCCGGGGAGCGCGGAGGCG&CGCCUCCGCGU----CGGCG-CAGGGCU	TRINITY_DN27396_c0_g3	1720	12.5	4
73	PC-5p-123567_63	GGCCCGGCGCUGGGCGUGGAGUCG&CGCCUCCGCGUC-GGCGCAGGGCU	TRINITY_DN27396_c0_g3	1948	8	4
73	PC-5p-123567_63	GGCCCUGCCGCUCCGCGCGGUGGGG&CGCCUCCGCGU-CGGCG-CAGGGCU	TRINITY_DN27420_c0_g3	449	11	4
73	PC-5p-123567_63	GGCCGCCGCUGCCGACGCGACCGGAGGCG&CGCCUCC----GCGUCGGC-GCAG-GGCU	TRINITY_DN27487_c0_g2	90	11.5	4
73	PC-5p-123567_63	AGCCCGGGGCAGUCGUGGAGGCG&CGCCUCCGCGUCGGCGCAGGGCU	TRINITY_DN27624_c0_g2	568	6	4
73	PC-5p-123567_63	CGCCCCCGCCGGCCGGCGCGGCGGGGCC&CGCCU--CCGCGUCGGC--GC-AGGGCU	TRINITY_DN27639_c1_g3	2627	12	4
73	PC-5p-123567_63	GGUCGACGACGGCGGCGAUGCGGAGGCG&CGCCUCCGCGUCGGCGC-----AGGGCU	TRINITY_DN27680_c0_g3	3426	10	4
73	PC-5p-123567_63	UGCCCCAGUG-GCUGUCCGCGGAGGCG&CGCCUCCGCG-UCGGCGCA---GGGCU	TRINITY_DN27927_c0_g1	775	9.5	4
73	PC-5p-123567_63	GGCCUU-CGCCGGCGCCGGAGGCG&CGCCUCCG-CGUCGGCGCAGGGCU	TRINITY_DN28158_c0_g8	233	5	4
73	PC-5p-123567_63	GGCUCCAUGUGCCGGCGCGGCCGGAGCG&CGC-CU--CCGCGUCGGCGCA-GG-GCU	TRINITY_DN28287_c2_g2	206	11	4
73	PC-5p-123567_63	CGCCGGGGGCGCCGCGGCGGCGGCG&CGCCUCCGCGUCGGCGC--AGGGCU	TRINITY_DN28659_c0_g1	121	11	4
73	PC-5p-123567_63	GGCCCGGCGGCCG-UGCUGGAGGUG&CGCCUCC-GCGUCGGC-GCAGGGCU	TRINITY_DN28743_c0_g5	631	8.5	4
73	PC-5p-123567_63	GGCCC--CGCCGACGGCGAGGUG&CGCCUCCGCGUCGGCGCAGGGCU	TRINITY_DN28811_c0_g1	3608	7.5	4
73	PC-5p-123567_63	UGCAGCUGCAGCCGGUGCACGUGGAGGCG&CGCCUCCGCGU----CGGC-GCAG-GGCU	TRINITY_DN28904_c1_g1	1443	13	4
73	PC-5p-123567_63	GGCCGAACGCCGGCGUGGAGGAG&CGCCUCCGCGUCGGCGCAGGGCU	TRINITY_DN29184_c1_g2	759	7.5	4
73	PC-5p-123567_63	CGCCGGAGCUGCGG-GGCGUGGAGGCG&CGCCUCCGCGUCGGCGCAG----GGCU	TRINITY_DN29930_c1_g2	237	9	4
73	PC-5p-123567_63	GGCCCCA-GCCGACGCGGGCGCCGGCG&CGCC----UCCGCGUCGGCGCAGGGCU	TRINITY_DN3466_c0_g1	245	12.5	4
74	PC-5p-126117_60	UCCGUCUGGGACGACGACAUGC&AUUAGUUGUCG-CUCAAACGGA	TRINITY_DN16186_c0_g3	908	11.5	4
74	PC-5p-126117_60	GCCGUGGCGGGCGACGACUUCC&AUUAGUUGUCGCUC-AAACGGA	TRINITY_DN20360_c1_g3	517	10.5	4
74	PC-5p-126117_60	UCCGG-UGAAGCGACGACUGUA&AUUAGUUGUCGCU-CAAACGGA	TRINITY_DN22225_c0_g1	810	8	4
74	PC-5p-126117_60	UCCGUGAGAAGCUUUUGAGCGACAAGUACA&AUUAGUUGUCGCUCAA---------ACGGA	TRINITY_DN22757_c0_g2	319	14	4
74	PC-5p-126117_60	GGAGUUUGAGCGACAGCAGUC&AUUAGUUGUCGCUCAAACGGA	TRINITY_DN23875_c0_g2	1140	11	4
74	PC-5p-126117_60	GCCGUUCGGUGGCGUGGGCGACAGCGGCA&AUUAGUUGUCGCUCA--------AACGGA	TRINITY_DN27110_c1_g1	2015	17.5	4
74	PC-5p-126117_60	CCCGGAGGAGCGGCAGCGAUG&AUUAGUUGUCGCUCAAACGGA	TRINITY_DN29094_c0_g1	797	13	4
75	PC-5p-131736_55	UGUGGGUGUUCAAGGAGAGGCCG&GAGCCUU--AUUGAAUAUCUACA	TRINITY_DN16595_c0_g3	907	11.5	4
75	PC-5p-131736_55	CUAAGAUAUUCAA-AAGGCUU&GAGCCUUAUUGAAUAUCUACA	TRINITY_DN19500_c0_g2	4028	5.5	4
75	PC-5p-131736_55	UGUGGGUGUUCGGCUACGGCUC&GAGCCUUA-UUGAAUAUCUACA	TRINITY_DN25260_c0_g1	188	7.5	4
75	PC-5p-131736_55	UGUAGACAUGGUUAAUGAGGCUC&GAGCCUUAUUGA--AUAUCUACA	TRINITY_DN25765_c0_g1	1904	9	4
75	PC-5p-131736_55	UGUGGAUGUUCAGAAUAAUGGGGCGC&GAGCCUUAU-----UGAAUAUCUACA	TRINITY_DN28345_c0_g1	2759	15	4
77	PC-5p-136046_51	GAUUCUGCAACUGGAGGGAGUAA&AUACUCCCUCU--UUAAAGAAAU	TRINITY_DN13683_c0_g1	531	13	4
77	PC-5p-136046_51	AUUGCUUUGAAGAGAGGAGUGC&AUACUCC-CUCUUUAAAGAAAU	TRINITY_DN14981_c1_g2	1300	8.5	4
77	PC-5p-136046_51	GUGAGUUUAGGGAGGGAGAGA&AUACUCCCUCUUUAAAGAAAU	TRINITY_DN16794_c0_g4	662	12	4
77	PC-5p-136046_51	GAAGCUUUAAAGAAGGGAGAAG&AUACUCCCU-CUUUAAAGAAAU	TRINITY_DN18334_c0_g4	802	11	4
77	PC-5p-136046_51	CUUUCGCAUCUGAGGGAGUAU&AUACUCCCUCUUUAAAGAAAU	TRINITY_DN19195_c1_g1	1198	9	4
77	PC-5p-136046_51	AUUAGUUUACGGAGGGAGUAC&AUACUCCCUCUUUAAAGAAAU	TRINITY_DN19893_c1_g1	847	6	4
77	PC-5p-136046_51	AGUUCGAGUGAAGAGGGAGGGC&AUACUCCCUCUUUA-AAGAAAU	TRINITY_DN19900_c0_g1	4233	10.5	4
77	PC-5p-136046_51	CCACGAAUGAAGAGGGGGUGG&AUACUCCCUCUUUAAAGAAAU	TRINITY_DN21172_c0_g1	20	10.5	4
77	PC-5p-136046_51	GCUUCUAUAAAGAGGG-GUAA&AUACUCCCUCUUUAAAGAAAU	TRINITY_DN21587_c0_g5	1194	6	4
77	PC-5p-136046_51	GAGGACGGGAAGAGGGAGUGG&AUACUCCCUCUUUAAAGAAAU	TRINITY_DN23003_c0_g6	372	10.5	4
77	PC-5p-136046_51	AUUUUGGAACGGAGGGAGUAU&AUACUCCCUCUUUAAAGAAAU	TRINITY_DN23273_c0_g5	26	7.5	4
77	PC-5p-136046_51	AGCUCUUCGAGGAGGGAGACG&AUACUCCCUCUUUAAAGAAAU	TRINITY_DN27675_c0_g8	473	10.5	4
77	PC-5p-136046_51	AUGUCUUUUUGAGAGGGAGAUG&AUACUCCCUCUU-UAAAGAAAU	TRINITY_DN28063_c1_g2	729	12	4
77	PC-5p-136046_51	AUUUCGGUACAGAGGGAGUAC&AUACUCCCUCUUUAAAGAAAU	TRINITY_DN28504_c0_g1	2067	5	4
78	PC-5p-137987_50	CGUCUUACGUUUUGAGACGGA&UCCGUCCCAAAAUGUAAGACC	TRINITY_DN16470_c1_g3	4795	3.5	4
78	PC-5p-137987_50	AGUCGUACAUUUUAGGACGGA&UCCGUCCCAAAAUGUAAGACC	TRINITY_DN25981_c1_g9	45	4	4
78	PC-5p-137987_50	CGUCUUACAUUAUGGGACGGU&UCCGUCCCAAAAUGUAAGACC	TRINITY_DN27287_c1_g11	42	4	4
78	PC-5p-137987_50	GGUAUGCACAUUUUGGGAUGGU&UCCGUCCCAAAAUGU-AAGACC	TRINITY_DN27336_c1_g1	1431	6	4
79	PC-5p-138144_49	GUUGAGUCAUCUAUUUUGAAA&UCUCAAAAUAAGUGACUCAAC	TRINITY_DN21013_c2_g9	50	6	4
80	PC-5p-145610_44	GCUGAAGCUGCCAAGAAACU&UUUUUCAUGGCAACUUUAGU	TRINITY_DN14949_c1_g1	1291	7	4
80	PC-5p-145610_44	GCUAGGGUUGUCGGGAUGAAGAA&UUUUUCAU---GGCAACUUUAGU	TRINITY_DN16406_c0_g2	436	9.5	4
80	PC-5p-145610_44	GCUGAGGUUGCU-UGGGGAC&UUUUUCAUGGCAACUUUAGU	TRINITY_DN16814_c0_g2	1308	8.5	4
80	PC-5p-145610_44	CCUAGAGUUGUCAUGAGUGA&UUUUUCAUGGCAACUUUAGU	TRINITY_DN17234_c0_g2	2489	8.5	4
80	PC-5p-145610_44	GCUGGAGAUGUCGUGGAAGG&UUUUUCAUGGCAACUUUAGU	TRINITY_DN17786_c0_g2	411	7	4
80	PC-5p-145610_44	GCUGAAGUUGCAAGGAGAGA&UUUUUCAUGGCAACUUUAGU	TRINITY_DN18879_c0_g1	431	9	4
80	PC-5p-145610_44	UGCCCAGUUGCCAUGGGGAU&UUUUUCAUGGCAACUUUAGU	TRINITY_DN18935_c0_g1	1787	9	4
80	PC-5p-145610_44	CCGUAGGUUGCCGUGAACUG&UUUUUCAUGGCAACUUUAGU	TRINITY_DN18969_c2_g3	1977	9.5	4
80	PC-5p-145610_44	UCUGAAGGUGUUGCCAUGGGAAA&UUUUUCAUGGCAAC---UUUAGU	TRINITY_DN19316_c0_g3	1418	6.5	4
80	PC-5p-145610_44	GUGAAGGUUGCCGUGAAUAG&UUUUUCAUGGCAACUUUAGU	TRINITY_DN19392_c0_g4	93	9.5	4
80	PC-5p-145610_44	AGUUGAGUUGCACAUGGAAGA&UUUUUCAUG-GCAACUUUAGU	TRINITY_DN20253_c1_g3	233	8.5	4
80	PC-5p-145610_44	GCUAGAGGUUGCUGUGAAGAC&UUUUUCAUGGCAAC-UUUAGU	TRINITY_DN21436_c1_g2	825	6	4
80	PC-5p-145610_44	AUGGAAGGGGCCGUGGGAAU&UUUUUCAUGGCAACUUUAGU	TRINITY_DN22777_c0_g1	3281	10.5	4
80	PC-5p-145610_44	UCUGAAGUUGCCCGGAGCCC&UUUUUCAUGGCAACUUUAGU	TRINITY_DN22856_c0_g1	568	11.5	4
80	PC-5p-145610_44	GCUGAGGUUGCCAAACUUGGAGGU&UUUUUCA----UGGCAACUUUAGU	TRINITY_DN22902_c1_g2	1596	13.5	4
80	PC-5p-145610_44	GCUAAGGUUGC--UGAAGAG&UUUUUCAUGGCAACUUUAGU	TRINITY_DN23030_c0_g2	380	6.5	4
80	PC-5p-145610_44	ACUGAAGUUUGCCAUGAAGAG&UUUUUCAUGGCAA-CUUUAGU	TRINITY_DN24014_c0_g3	1707	3	4
80	PC-5p-145610_44	ACUGAGG-UGCCGUGUCAAU&UUUUUCAUGGCAACUUUAGU	TRINITY_DN24559_c0_g2	1085	12	4
80	PC-5p-145610_44	ACUGGUGUCGCCGUGAAAAC&UUUUUCAUGGCAACUUUAGU	TRINITY_DN25292_c0_g2	938	6	4
80	PC-5p-145610_44	GCUGAGGAGGCGGUGGAGAU&UUUUUCAUGGCAACUUUAGU	TRINITY_DN25571_c0_g1	373	10.5	4
80	PC-5p-145610_44	GCUGGAAGUUGCUGUGAAGAG&UUUUUCAUGGCAACUUU-AGU	TRINITY_DN25986_c0_g2	1172	6	4
80	PC-5p-145610_44	AACGGAGUUGCCAAGGAGGA&UUUUUCAUGGCAACUUUAGU	TRINITY_DN26522_c1_g2	346	9	4
80	PC-5p-145610_44	CCUGAGGUUGCUAUGGAAAU&UUUUUCAUGGCAACUUUAGU	TRINITY_DN27905_c0_g1	1319	5	4
80	PC-5p-145610_44	GCUAUACAUGCCGUGAAGAA&UUUUUCAUGGCAACUUUAGU	TRINITY_DN28339_c1_g2	853	6.5	4
80	PC-5p-145610_44	GCUCAGGUUGUCAUGGAGAU&UUUUUCAUGGCAACUUUAGU	TRINITY_DN28926_c1_g2	4550	6	4
80	PC-5p-145610_44	ACUGGAGUGAUUGCCAAGGUGAAAGA&UUUUUCA---UGGCA---ACUUUAGU	TRINITY_DN29042_c0_g1	1163	14	4
80	PC-5p-145610_44	GCUGAGGUUGCCUUGGGAAC&UUUUUCAUGGCAACUUUAGU	TRINITY_DN29560_c1_g1	2815	6.5	4
80	PC-5p-145610_44	CCUAAGGUUGCUCUUGAAAGG&UUUUUCA-UGGCAACUUUAGU	TRINITY_DN29735_c0_g12	435	8	4
80	PC-5p-145610_44	ACUAUGGGUUGCCAUGCUCGG&UUUUUCAUGGCAACUU-UAGU	TRINITY_DN29827_c3_g1	524	11	4
81	PC-5p-151522_41	GGCUAAGGCAGCGGCAGAUGA&UUAAUUGACGCUGCUUUAGUA	TRINITY_DN13614_c0_g1	1674	8	4
81	PC-5p-151522_41	UGCUAAGGCAGACGUCUACAGC&UUAAUUGACG-CUGCUUUAGUA	TRINITY_DN14286_c0_g2	1403	14	4
81	PC-5p-151522_41	AGCUGGGGCGGCGUCCCCGAG&UUAAUUGACGCUGCUUUAGUA	TRINITY_DN15057_c0_g1	262	15	4
81	PC-5p-151522_41	GGCUGGAGC-GCGUCGGCGGC&UUAAUUGACGCUGCUUUAGUA	TRINITY_DN15730_c3_g1	284	13.5	4
81	PC-5p-151522_41	UACUAGCUGCAGCGUUGGUGGU&UUAAUUGACGCUGC-UUUAGUA	TRINITY_DN15861_c0_g1	771	10.5	4
81	PC-5p-151522_41	UGCUGAGGUAGCUUCAGCAAUUGA&UUAAUUG---ACGCUGCUUUAGUA	TRINITY_DN16108_c0_g2	1507	13	4
81	PC-5p-151522_41	AGCUGAAGCGGC-UCAAGAGC&UUAAUUGACGCUGCUUUAGUA	TRINITY_DN16182_c0_g4	1385	12	4
81	PC-5p-151522_41	CGCUGAGAAGCAGCGUGGAUGAC&UUAAUUGACGCUGCU--UUAGUA	TRINITY_DN16459_c1_g6	344	12	4
81	PC-5p-151522_41	CGCUGACGGCGGCGUCGACACG&UUAAUUGACGCUGCU-UUAGUA	TRINITY_DN17429_c1_g1	148	12.5	4
81	PC-5p-151522_41	GGCUGGAGCUCGGCGUCGGCGUC&UUAAUUGACGCU--GCUUUAGUA	TRINITY_DN17816_c0_g2	46	16.5	4
81	PC-5p-151522_41	UAUAGAGGCUGCGUCAAUUAG&UUAAUUGACGCUGCUUUAGUA	TRINITY_DN19135_c1_g2	84	5	4
81	PC-5p-151522_41	AACUGAAGGAGUGUCAACAAC&UUAAUUGACGCUGCUUUAGUA	TRINITY_DN19393_c1_g3	708	10.5	4
81	PC-5p-151522_41	UGCUGAGGCAGCCCGUGUCAAGGCC&UUAAUUGAC----GCUGCUUUAGUA	TRINITY_DN19447_c0_g2	1080	16.5	4
81	PC-5p-151522_41	GACUGGGGCGGCGUCAUCGAC&UUAAUUGACGCUGCUUUAGUA	TRINITY_DN19558_c0_g11	508	12.5	4
81	PC-5p-151522_41	GGCUAAAGCAGCAUUCGAUGCC&UUAAUUGA-CGCUGCUUUAGUA	TRINITY_DN19688_c0_g2	492	11.5	4
81	PC-5p-151522_41	GGCCGAGGCGGCGUCGCCGUC&UUAAUUGACGCUGCUUUAGUA	TRINITY_DN20000_c0_g2	151	14.5	4
81	PC-5p-151522_41	UGCUGGAGCUACAGAGCGUCAACUGA&UUAAUUGACGCU-----GCUUUAGUA	TRINITY_DN20323_c0_g2	978	14.5	4
81	PC-5p-151522_41	UGAUGGGGCAGCGUCAGGAAG&UUAAUUGACGCUGCUUUAGUA	TRINITY_DN21587_c0_g5	1546	12.5	4
81	PC-5p-151522_41	GAAGAAGGCAGCGUCAAGUCC&UUAAUUGACGCUGCUUUAGUA	TRINITY_DN22545_c0_g4	792	11.5	4
81	PC-5p-151522_41	AGCUGGAGCCAGCGUCAAGAAG&UUAAUUGACGCUG-CUUUAGUA	TRINITY_DN23146_c1_g2	482	10.5	4
81	PC-5p-151522_41	UGCUGGGGCAGCGUGGAUGUU&UUAAUUGACGCUGCUUUAGUA	TRINITY_DN23243_c0_g2	2017	10	4
81	PC-5p-151522_41	AACAUGUGGCAGUGUCGGUUAA&UUAAUUGACGCUGCUUUA-GUA	TRINITY_DN25167_c1_g2	470	7	4
81	PC-5p-151522_41	AGCUGAGGCGGGCGUCCGGCAC&UUAAUUGACGCU-GCUUUAGUA	TRINITY_DN25827_c0_g5	235	16.5	4
81	PC-5p-151522_41	UACUGAAGCACGCGUCAAGUGA&UUAAUUGACGC-UGCUUUAGUA	TRINITY_DN25885_c0_g1	5064	5.5	4
81	PC-5p-151522_41	UGCUGGAGCAGUGCUAAUGCC&UUAAUUGACGCUGCUUUAGUA	TRINITY_DN27899_c0_g1	934	10.5	4
81	PC-5p-151522_41	AGCUGGAGCAGCGGAGCCAGG&UUAAUUGACGCUGCUUUAGUA	TRINITY_DN29535_c0_g1	3864	17.5	4
81	PC-5p-151522_41	GGCUACAGCGGCGUCGUCGUC&UUAAUUGACGCUGCUUUAGUA	TRINITY_DN29740_c0_g4	167	14.5	4
82	PC-5p-154067_39	GGAAUGGUCUGAAUCUGGUGA&UCAUCGGAUUUUGAUUAUAAC	TRINITY_DN16380_c1_g1	312	8	4
82	PC-5p-154067_39	GAGAUGGUCGUCGAAGAGUCCGAUGA&UCAUCGGAUUU-----UGAUUAUAAC	TRINITY_DN22251_c0_g1	2858	17	4
82	PC-5p-154067_39	UGAGGCCCCAGAAUCCGGUGA&UCAUCGGAUUUUGAUUAUAAC	TRINITY_DN26768_c1_g1	1857	10	4
82	PC-5p-154067_39	GUUAUGAUGUGGUUCCGAUGG&UCAUCGGAUUUUGAUUAUAAC	TRINITY_DN27637_c0_g6	1903	10	4
83	PC-5p-156417_38	AGUCGGG-GGCUUGGGUGGGU&UCUGACUUAAGUCACCUGACU	TRINITY_DN17747_c0_g1	2766	8.5	4
83	PC-5p-156417_38	UGUCUAGGUGACU--GGUCGGA&UCUGACUUAAGUCACCU-GACU	TRINITY_DN24950_c1_g1	1632	8	4
84	PC-5p-157567_37	CGUCAAGUAGUUCCGAACGGA&UCCGUUCGGAAUUAGAUGACC	TRINITY_DN16594_c0_g3	1791	4	4
84	PC-5p-157567_37	AGUCAAGUAAUUCCGAACGGA&UCCGUUCGGAAUUAGAUGACC	TRINITY_DN16603_c1_g4	933	3	4
84	PC-5p-158434_37	GGCUGAGUGUUGCGCUGCGCUU&UUAAUUGGCGCA-CACUUAGUA	TRINITY_DN15962_c0_g1	236	16	4
84	PC-5p-158434_37	UGCGUCGGUGUGCGCCAUGGAG&UUAAUUGGCGCACACU-UAGUA	TRINITY_DN17775_c0_g2	237	13	4
84	PC-5p-158434_37	GGCU-GGUGUGCGCCAGCCAA&UUAAUUGGCGCACACUUAGUA	TRINITY_DN18916_c0_g1	834	11	4
84	PC-5p-158434_37	UGCUUGGUGUGGAGCCGGUUAC&UUAAUUGGC-GCACACUUAGUA	TRINITY_DN20477_c0_g1	3344	9	4
84	PC-5p-158434_37	UGCUGGGCUGGUGCGCCGAACAC&UUAAUUGGCGCAC--ACUUAGUA	TRINITY_DN22213_c0_g1	660	12.5	4
84	PC-5p-158434_37	CGCU-GGUGUGCGCCUACACC&UUAAUUGGCGCACACUUAGUA	TRINITY_DN22487_c0_g2	1225	14	4
84	PC-5p-158434_37	UGC-AGGUGUG-GCCGAUUGA&UUAAUUGGCGCACACUUAGUA	TRINITY_DN24298_c0_g3	241	6	4
84	PC-5p-158434_37	AGCU-GGUGUGCGCCAUCUGA&UUAAUUGGCGCACACUUAGUA	TRINITY_DN24673_c0_g1	3280	8	4
84	PC-5p-158434_37	AGCUGGGCGUGUGCGCCAACGUG&UUAAUUGGCGCACAC--UUAGUA	TRINITY_DN25901_c1_g1	125	11.5	4
84	PC-5p-158434_37	UGCU-AGUGUGGGCCAAUCCA&UUAAUUGGCGCACACUUAGUA	TRINITY_DN26902_c1_g2	1914	8.5	4
84	PC-5p-158434_37	UGCAGAGUGUGGGCCAAAUCA&UUAAUUGGCGCACACUUAGUA	TRINITY_DN28789_c0_g2	1492	11	4
85	PC-5p-163273_35	AAGAAGCUGCACAAAAGAAGGG&CAGUUCUUUUG-GCAGCUUCUC	TRINITY_DN12783_c0_g1	799	8	4
85	PC-5p-163273_35	GGGAGGCUGGCAGAGUUGGAGCUU&CAGUUCU---UUUGGCAGCUUCUC	TRINITY_DN13123_c1_g1	582	13	4
85	PC-5p-163273_35	CGGCUGCUGCCAAGGGAGGUG&CAGUUCUUUUGGCAGCUUCUC	TRINITY_DN13814_c0_g2	332	8.5	4
85	PC-5p-163273_35	UUGAUGCUGCCAAGAGCACUG&CAGUUCUUUUGGCAGCUUCUC	TRINITY_DN14769_c0_g2	1978	6	4
85	PC-5p-163273_35	GAGGAGCUGGCCGAUUACGCGAGGACGG&CAGUUCUU------UUGGC-AGCUUCUC	TRINITY_DN15126_c1_g2	1544	19.5	4
85	PC-5p-163273_35	GGGGAGGUGGCGGAGGAUGCUG&CAGU-UCUUUUGGCAGCUUCUC	TRINITY_DN15314_c0_g5	49	10	4
85	PC-5p-163273_35	GAGAGGCUCGCCAAGGAGAAGCUG&CAGUU-CUU-UUGGC-AGCUUCUC	TRINITY_DN15628_c0_g2	139	7.5	4
85	PC-5p-163273_35	GAGAAGCUGC---GAGAACUG&CAGUUCUUUUGGCAGCUUCUC	TRINITY_DN15835_c1_g1	448	7	4
85	PC-5p-163273_35	GCGGGGCUGGCGAUUGGGAGCUG&CAGUUCUU--UUGGCAGCUUCUC	TRINITY_DN15847_c0_g1	154	13	4
85	PC-5p-163273_35	UAGAAGCUGCGCAUCUGGGCUG&CAGUUCUUUUG-GCAGCUUCUC	TRINITY_DN16139_c0_g3	1155	11	4
85	PC-5p-163273_35	GAGGAGCUGUUGGGAGAGCUA&CAGUUCUUUUGGCAGCUUCUC	TRINITY_DN16175_c1_g1	1281	7.5	4
85	PC-5p-163273_35	GAGGAGCUGCUCC-GGAGCAU&CAGUUCUUUUGGCAGCUUCUC	TRINITY_DN16562_c0_g4	441	12.5	4
85	PC-5p-163273_35	GAGAUGCUGUGAAGAGGAUUG&CAGUUCUUUUGGCAGCUUCUC	TRINITY_DN16606_c1_g4	623	7	4
85	PC-5p-163273_35	GAGAAGCUG-CAGGAGAAUGC&CAGUUCUUUUGGCAGCUUCUC	TRINITY_DN16755_c0_g1	1171	8	4
85	PC-5p-163273_35	AGGAAGCUGCUGAAUAAACUG&CAGUUCUUUUGGCAGCUUCUC	TRINITY_DN16840_c0_g6	1538	7.5	4
85	PC-5p-163273_35	AAGAGGCUGGGCCUGGAGGACUG&CAGUUCUUUUGGC--AGCUUCUC	TRINITY_DN17176_c0_g1	731	8.5	4
85	PC-5p-163273_35	UGUUAGCUGCCAAAAGAGUAGGCUG&CAGU----UCUUUUGGCAGCUUCUC	TRINITY_DN17544_c0_g1	1935	13	4
85	PC-5p-163273_35	GGGGCGCUGCCGAGGAGCGGGCUG&CAGUUC---UUUUGGCAGCUUCUC	TRINITY_DN17699_c0_g7	1094	13	4
85	PC-5p-163273_35	GAGCAAGCUGCGC-AAGGGCUG&CAGUUCUUUUGGCAGCUU-CUC	TRINITY_DN17961_c0_g1	402	9	4
85	PC-5p-163273_35	GAGGAGCAGCCAGCAGACUCUG&CAG-UUCUUUUGGCAGCUUCUC	TRINITY_DN18332_c2_g2	994	8.5	4
85	PC-5p-163273_35	GAGAGGCUG----AAGAACUG&CAGUUCUUUUGGCAGCUUCUC	TRINITY_DN18553_c0_g5	743	8.5	4
85	PC-5p-163273_35	CAGGAGCUGCUGAAAGAAGCGCUG&CAGU---UCUUUUGGCAGCUUCUC	TRINITY_DN18727_c0_g6	2144	10.5	4
85	PC-5p-163273_35	UGGAGGCUGCCACUAGAAGAAAGCUACUG&CAGU-----UCUUU---UGGCAGCUUCUC	TRINITY_DN18940_c0_g2	626	19	4
85	PC-5p-163273_35	GAGUCGCCGCCAGAGGAGCGA&CAGUUCUUUUGGCAGCUUCUC	TRINITY_DN19028_c3_g6	496	9	4
85	PC-5p-163273_35	GGGGAGACUUGUCAAGGGAACUG&CAGUUCUUUUGGCA-G-CUUCUC	TRINITY_DN19172_c0_g1	1025	6	4
85	PC-5p-163273_35	GAGGAGCUGCAGAGAUGAGGCGAGCUG&CAGUUC------UUUUGGCAGCUUCUC	TRINITY_DN19705_c0_g1	181	17.5	4
85	PC-5p-163273_35	GGGGAGGUGCCAU-AGAACUU&CAGUUCUUUUGGCAGCUUCUC	TRINITY_DN19800_c0_g1	1126	7	4
85	PC-5p-163273_35	GAGGAGCUGGAGAAGGAGGUG&CAGUUCUUUUGGCAGCUUCUC	TRINITY_DN20117_c0_g5	1081	9.5	4
85	PC-5p-163273_35	AGGAAGCUCGCAAGAGGGCUG&CAGUUCUUUUGGCAGCUUCUC	TRINITY_DN20323_c0_g3	2360	7.5	4
85	PC-5p-163273_35	GAGGAGCAGCCGGAGGAGGAG&CAGUUCUUUUGGCAGCUUCUC	TRINITY_DN20337_c1_g1	2562	9.5	4
85	PC-5p-163273_35	ACCGAGCUGCCGAAAGAGCGG&CAGUUCUUUUGGCAGCUUCUC	TRINITY_DN20744_c0_g4	382	8.5	4
85	PC-5p-163273_35	GAGGAGCAAACCUGCCAAAAGGAGUUG&CAG-UUCUUUUGGCA-----GCUUCUC	TRINITY_DN20963_c0_g1	1637	9.5	4
85	PC-5p-163273_35	GAGAUCCAAGCUGCCUUUAGAACUG&CAGUUCUUUUGGCAGCU----UCUC	TRINITY_DN21325_c1_g3	794	10	4
85	PC-5p-163273_35	GGGAGGCUGGCUAAGAGGAAGG&CAGUUCUUUUGGC-AGCUUCUC	TRINITY_DN21455_c0_g4	1145	9	4
85	PC-5p-163273_35	AAGAGGCUGCCAAAAAAACUG&CAGUUCUUUUGGCAGCUUCUC	TRINITY_DN21905_c0_g1	1016	3.5	4
85	PC-5p-163273_35	GAGGAGUGGCCGAUGGAGGUG&CAGUUCUUUUGGCAGCUUCUC	TRINITY_DN22371_c1_g4	1038	9	4
85	PC-5p-163273_35	GGGAAGCUGCCGGCGGAGGAGCAC&CAGUUCUUU---UGGCAGCUUCUC	TRINITY_DN22840_c0_g3	213	13.5	4
85	PC-5p-163273_35	GUGGAGCUCGCCGACAAGAACUG&CAGUUCUU-UUGGC-AGCUUCUC	TRINITY_DN23044_c0_g2	2490	6.5	4
85	PC-5p-163273_35	GGGAGGUUGCCAAAC-AACUG&CAGUUCUUUUGGCAGCUUCUC	TRINITY_DN23080_c0_g1	94	5.5	4
85	PC-5p-163273_35	GAGAAGCUCGCCGCC-GAGCUG&CAGUUCUUUUGGC-AGCUUCUC	TRINITY_DN23212_c0_g1	978	9	4
85	PC-5p-163273_35	GAGGCGUGGGCUGCCGGUGGGAGUG&CAGUUCUUUUGGCAGCU----UCUC	TRINITY_DN23345_c0_g1	1026	13	4
85	PC-5p-163273_35	GAGAAGCUGCCGCCGCCCGAACCC&CAGUUC---UUUUGGCAGCUUCUC	TRINITY_DN23991_c1_g1	513	16	4
85	PC-5p-163273_35	AAGGAGCCGCCGGGCCGGAGCUG&CAGUUCU--UUUGGCAGCUUCUC	TRINITY_DN24315_c0_g3	979	11.5	4
85	PC-5p-163273_35	GUGAGGUUGUCAGAGGAAUUG&CAGUUCUUUUGGCAGCUUCUC	TRINITY_DN24576_c2_g3	1187	7	4
85	PC-5p-163273_35	GAGGAGCCUGCCAAGGAGGAGCCC&CAGUUCUUU--UGGCAG-CUUCUC	TRINITY_DN25348_c1_g1	396	11.5	4
85	PC-5p-163273_35	GAGGUUCGCUGCCGAGGGAGCAG&CAGUUCUUUUGGCAGC--UUCUC	TRINITY_DN26231_c1_g2	713	10.5	4
85	PC-5p-163273_35	GAGAGGUUGCUGCAGGAGGAGCGU&CAGUUCUUUU---GGCAGCUUCUC	TRINITY_DN26286_c0_g1	1609	15	4
85	PC-5p-163273_35	GAGGAGCUGCACCAGAAGUUCCUG&CAG-UUCUUUUG--GCAGCUUCUC	TRINITY_DN26472_c1_g1	734	11.5	4
85	PC-5p-163273_35	AAGAAAGCUGCCGAGAGAAGGG&CAGUUCUUUUGGCAGCUU-CUC	TRINITY_DN26595_c1_g3	2033	9	4
85	PC-5p-163273_35	CAGAAGCUGCGGGCGGUGCUG&CAGUUCUUUUGGCAGCUUCUC	TRINITY_DN26796_c0_g1	1471	11	4
85	PC-5p-163273_35	GGGAAGCAGGCCA--AGAGCUG&CAGUUCUUUUGGC-AGCUUCUC	TRINITY_DN27156_c1_g2	362	7.5	4
85	PC-5p-163273_35	GAGGGGCUGCCGACGGCGAUG&CAGUUCUUUUGGCAGCUUCUC	TRINITY_DN27362_c0_g6	57	11	4
85	PC-5p-163273_35	GAGGAGCUGUUCAAGA-AGCUG&CAGUUCUUUUGG-CAGCUUCUC	TRINITY_DN27422_c0_g2	320	7.5	4
85	PC-5p-163273_35	GAGGAUGCUGCUGGACCAGAGCUG&CAGUUCU--UUUGGCAGC-UUCUC	TRINITY_DN27771_c0_g1	644	9.5	4
85	PC-5p-163273_35	CAGAAGUUGCCAAAAGCUUUCUG&CAG--UUCUUUUGGCAGCUUCUC	TRINITY_DN27873_c1_g1	941	9.5	4
85	PC-5p-163273_35	GA-AGGCUGCCAAUAAAGAGCUG&CAGUUCUUU--UGGCAGCUUCUC	TRINITY_DN27985_c0_g1	398	6.5	4
85	PC-5p-163273_35	GAGAGGCUGUCGGCGCUGAGAGCGC&CAGUUCUU----UUGGCAGCUUCUC	TRINITY_DN28211_c0_g4	519	16.5	4
85	PC-5p-163273_35	GAGCAGCUGCCGGAGGUGGAGCGC&CAGUUCU---UUUGGCAGCUUCUC	TRINITY_DN28440_c0_g1	1698	14	4
85	PC-5p-163273_35	GAGAGGCCGCCGACGGGGACAA&CAGUUCUU-UUGGCAGCUUCUC	TRINITY_DN29483_c2_g7	202	10.5	4
86	PC-5p-164107_34	ACCAGGUCUGCGACAACUACU&AUUACUUGUCGCAGAAAUGGA	TRINITY_DN14696_c0_g1	447	12	4
86	PC-5p-164107_34	UCCGUUUCUGCACCGAGUAUA&AUUACUUGUCGCAGAAAUGGA	TRINITY_DN15593_c0_g6	2108	8.5	4
86	PC-5p-164107_34	GCCCUUUCUGCGUACAAGUGAA&AUUACUUGU-CGCAGAAAUGGA	TRINITY_DN16321_c0_g3	303	6	4
86	PC-5p-164107_34	UCCAGCUGCUGCGACAAGCUGGU&AUUA-CUUGUCGCAG-AAAUGGA	TRINITY_DN23463_c0_g4	2370	8	4
86	PC-5p-164107_34	GCCAUACCUGCGGCAAGGCUU&AUUACUUGUCGCAGAAAUGGA	TRINITY_DN23672_c0_g2	93	11	4
86	PC-5p-164107_34	GGCGUGGCUGCGGCGGGUGCG&AUUACUUGUCGCAGAAAUGGA	TRINITY_DN23859_c0_g3	458	11.5	4
86	PC-5p-164107_34	CCCAUGCACCUGCGGCAAGUGAA&AUUACUUGUCGCAG--AAAUGGA	TRINITY_DN27403_c0_g2	361	8	4
86	PC-5p-165521_34	CGGCCAUGGGGGAGGAGCAGA&UCUCCUUCUCUCCCAAGGCUG	TRINITY_DN13862_c0_g3	1632	5.5	4
86	PC-5p-165521_34	AGGCCGGGGGCGGAGGAGGAGA&UCUCCUUCUCU-CCCAAGGCUG	TRINITY_DN15126_c1_g9	106	7.5	4
86	PC-5p-165521_34	CAGCCGCAGGGAGAGAA-GAGA&UCUCCUUCUCUCCC-AAGGCUG	TRINITY_DN15214_c0_g1	94	5	4
86	PC-5p-165521_34	CAGCGCCGGGAGAGGAGGACC&UCUCCUUCUCUCCCAAGGCUG	TRINITY_DN15217_c0_g2	346	7	4
86	PC-5p-165521_34	CGGCCGCGGGGCGAGAUGGAGA&UCUCCUUCUC-UCCCAAGGCUG	TRINITY_DN15468_c0_g2	285	7.5	4
86	PC-5p-165521_34	CAGCCGUGGGGAUUGGCGUCGCCCGAGGAGGGGA&UCUCCUUCUC-------------UCCCAAGGCUG	TRINITY_DN15552_c0_g3	352	30	4
86	PC-5p-165521_34	CAGCAGCAGGAGAGAGGGAGA&UCUCCUUCUCUCCCAAGGCUG	TRINITY_DN15560_c0_g3	329	5	4
86	PC-5p-165521_34	UCGCUGGGGGAAGAGGAGGAGG&UCUCCUUCUCU-CCCAAGGCUG	TRINITY_DN15595_c0_g6	68	8.5	4
86	PC-5p-165521_34	CAGCGACUCUGGGGAGGGGAGGAGG&UCUCCUUCUCUCCC----AAGGCUG	TRINITY_DN16091_c0_g9	494	9.5	4
86	PC-5p-165521_34	CGGCCGGAGUGGGGGACGGAGGGGA&UCUCCUUC-UCUCCCA---AGGCUG	TRINITY_DN16642_c0_g6	95	9.5	4
86	PC-5p-165521_34	UCGCCGUGGAGGAGGAGGAGG&UCUCCUUCUCUCCCAAGGCUG	TRINITY_DN16895_c0_g1	395	8	4
86	PC-5p-165521_34	CGGCCAAGGGGGAAGAGGAGGAGG&UCUCCUUCUCU-CCC--AAGGCUG	TRINITY_DN17137_c0_g3	428	8	4
86	PC-5p-165521_34	CGGCCGCGGCGGAGGAGGAGG&UCUCCUUCUCUCCCAAGGCUG	TRINITY_DN17207_c1_g3	619	7	4
86	PC-5p-165521_34	UGGCGCGGGGAGGGAAGGAGG&UCUCCUUCUCUCCCAAGGCUG	TRINITY_DN17343_c0_g3	2391	6	4
86	PC-5p-165521_34	CGGCCGCUGCGGGGCGAGGAGGAGG&UCUCCUUCUCUCCC----AAGGCUG	TRINITY_DN18996_c0_g3	18	10.5	4
86	PC-5p-165521_34	CGGCGGUGGAGGAGGAGGAGG&UCUCCUUCUCUCCCAAGGCUG	TRINITY_DN19200_c0_g5	1009	7	4
86	PC-5p-165521_34	CAGAGGGAGGGGGGAGAAGGAGA&UCUCCUUCUCUCCC--AAGGCUG	TRINITY_DN19305_c0_g4	460	7	4
86	PC-5p-165521_34	GAGCC-UGGCGGAGAGGGAGA&UCUCCUUCUCUCCCAAGGCUG	TRINITY_DN21309_c0_g2	856	6	4
86	PC-5p-165521_34	CGGCGGCUUGGGACGAGGUGGAGG&UCUCCUUCUC-UCCCAAG--GCUG	TRINITY_DN21311_c1_g2	305	8.5	4
86	PC-5p-165521_34	UUGCCUAGGAAGGAGAGAGAGAGGGAGA&UCUCCUUCUCUC-------CCAAGGCUG	TRINITY_DN21953_c2_g1	58	18	4
86	PC-5p-165521_34	CGGCUGAGGGCGGCGCGGGGGGAGGAGA&UCUCCUUCUCU-------CCCAAGGCUG	TRINITY_DN22689_c0_g8	906	20	4
86	PC-5p-165521_34	CAGCCUCCCGGAGAAGGAGGAGA&UCUCCUUCU-CUCC-CAAGGCUG	TRINITY_DN23329_c0_g3	380	6	4
86	PC-5p-165521_34	CGGCCGGUGGUGGAUGAGGAGGAGA&UCUCCUUCUC-UCC-C--AAGGCUG	TRINITY_DN23475_c2_g5	191	8.5	4
86	PC-5p-165521_34	CAGCGUUCUUUGGGAGAGGAGGUGG&UCUCCUUCUCUCCCAAG----GCUG	TRINITY_DN23484_c2_g1	338	8	4
86	PC-5p-165521_34	CGGCGCAGGGAGGAGAAGGAGG&UCUCCUUCUC-UCCCAAGGCUG	TRINITY_DN23991_c1_g1	367	6.5	4
86	PC-5p-165521_34	GUGCAGUGGGAGGAGGAGGAGG&UCUCCUUCUC-UCCCAAGGCUG	TRINITY_DN24574_c0_g2	1074	8	4
86	PC-5p-165521_34	AAGCCGCCGGGGAGGAGGAGG&UCUCCUUCUCUCCCAAGGCUG	TRINITY_DN25019_c1_g8	188	6.5	4
86	PC-5p-165521_34	CAGCCUUUCAUGAGAGGGCUGAGGGAGAAGGGGA&UCUCCUUCUCU-----CCC--------AAGGCUG	TRINITY_DN25101_c1_g1	1380	20	4
86	PC-5p-165521_34	AGGCCAUCAGGGAGCAGAAGGAGG&UCUCCUUCU-CUCCC--AAGGCUG	TRINITY_DN25326_c1_g1	1655	8	4
86	PC-5p-165521_34	CGGCCAUGGACGAGGAGGAGC&UCUCCUUCUCUCCCAAGGCUG	TRINITY_DN25727_c0_g10	35	7.5	4
86	PC-5p-165521_34	GGGCCUCGGGGGAGAAGAUAGCGAGG&UCUC-----CUUCUCUCCCAAGGCUG	TRINITY_DN25914_c0_g1	2125	14	4
86	PC-5p-165521_34	CAGACCGGGGGAGAAGAGGGAGA&UCUCCUUCU-CUCCCAAGG-CUG	TRINITY_DN26256_c0_g1	468	6	4
86	PC-5p-165521_34	CGGCGCCCGGAGGGAAGGAGA&UCUCCUUCUCUCCCAAGGCUG	TRINITY_DN26454_c2_g8	585	5.5	4
86	PC-5p-165521_34	CGGCAGUGGUGAGAGGAGGAUG&UCUCCUUCUCUC-CCAAGGCUG	TRINITY_DN26700_c1_g4	841	8.5	4
86	PC-5p-165521_34	AGGCCCAGGGAGACGAGGGGGC&UCUCCUUC-UCUCCCAAGGCUG	TRINITY_DN26907_c0_g1	522	8.5	4
86	PC-5p-165521_34	UAGUUUUGGAAGGGAAGGGGA&UCUCCUUCUCUCCCAAGGCUG	TRINITY_DN28455_c3_g3	1764	5.5	4
86	PC-5p-165521_34	CGGCCCUGCUGGAGGAGGAGGAGG&UCUCCUUCUC-UCC--CAAGGCUG	TRINITY_DN29663_c0_g1	353	7.5	4
87	PC-5p-166530_33	GCUGCCUCAUCUGAUUUGGAC&AUCCGAAUUAAAUGACGCAGC	TRINITY_DN18022_c3_g1	1890	6	4
87	PC-5p-166530_33	GCUGCGUUAUGUGAUUCAGGUU&AUCC-GAAUUAAAUGACGCAGC	TRINITY_DN22532_c0_g3	3707	8.5	4
87	PC-5p-166530_33	GCUGUGCUCAUUUGACUGCACUUCGGAG&AUCCGAA------UUAAAUGA-CGCAGC	TRINITY_DN27132_c0_g3	1049	15.5	4
88	PC-5p-174694_30	AAGGCAUCAACUUGUUCCAACGAGGG&CCC-----GGAAUUAGUUGAUGCUCA	TRINITY_DN11635_c1_g2	734	15.5	4
88	PC-5p-174694_30	AGGGCAUCAGCUACG--CGGG&CCCGGAAUUAGUUGAUGCUCA	TRINITY_DN17213_c2_g6	583	10.5	4
88	PC-5p-174694_30	UGUGUAUCAGCU-AUUCUGGG&CCCGGAAUUAGUUGAUGCUCA	TRINITY_DN20121_c1_g4	1602	5.5	4
88	PC-5p-174694_30	UGAGCAUCAGGAGGAUCCGGA&CCCGGAAUUAGUUGAUGCUCA	TRINITY_DN22955_c1_g1	553	10	4
88	PC-5p-174694_30	ACGGCGU--ACUAGUUCCGGG&CCCGGAAUUAGUUGAUGCUCA	TRINITY_DN24901_c1_g2	1553	6	4
88	PC-5p-174694_30	UGGGCAA-AAC-AGUUCCGGG&CCCGGAAUUAGUUGAUGCUCA	TRINITY_DN25549_c3_g3	1267	5.5	4
88	PC-5p-174694_30	AAGGCAUUGACUAGUUGCCGGA&CCCGG-AAUUAGUUGAUGCUCA	TRINITY_DN25758_c0_g3	400	7.5	4
88	PC-5p-174694_30	AAGGCGUGGACUGGUUCUGGU&CCCGGAAUUAGUUGAUGCUCA	TRINITY_DN29433_c0_g1	1336	8.5	4
88	PC-5p-174694_30	UGAGCCGCGACUUCGCGUCCGGG&CCCGGA--AUUAGUUGAUGCUCA	TRINITY_DN29770_c0_g2	1487	12.5	4
89	PC-5p-177503_29	CCUCUUAUGUCUGAAUGCGGA&UCCGUAAACAGAUAUAAGAGC	TRINITY_DN28567_c0_g2	2975	6.5	4
90	PC-5p-180683_28	AGUUGUUUGAGCUGCAGCUUAAGA&AUAUUAGUUGUGGCUCAAACAGAU	TRINITY_DN22700_c0_g1	637	14.5	4
91	PC-5p-183551_27	AGUCUUGUGUGGUUCAUUUGCAGA&UCUGUAAA-GAA--AUAUAAGACC	TRINITY_DN23406_c0_g1	801	9	4
91	PC-5p-183551_27	CGUCUUAAUAUUUCUUUACGGC&UCUGUAAAGAAAUAU-AAGACC	TRINITY_DN29436_c0_g2	5507	4	4
92	PC-5p-189937_25	GGCUA-UGUAAUUAGUUUGCAGG&UCUGUAAACUAAU-AUAAGAGCC	TRINITY_DN16621_c1_g3	1184	5.5	4
93	PC-5p-1931_5165	UGGUGCGUCUAUGGGGACCAC&UCUAGCCCCAUAGAUGCAUAG	TRINITY_DN15856_c0_g1	1140	12	4
93	PC-5p-1931_5165	AGCAGCAUCUGUUGGGCUAGA&UCUAGCCCCAUAGAUGCAUAG	TRINITY_DN17185_c0_g1	607	7	4
93	PC-5p-1931_5165	CUAUGCCUUUGUGGGGC-AGA&UCUAGCCCCAUAGAUGCAUAG	TRINITY_DN23046_c0_g4	1222	4.5	4
93	PC-5p-1931_5165	CUGUGCACUUUGUGGGGCAUUC&UCUAGCCCCAUAGA-UGCAUAG	TRINITY_DN24298_c0_g1	1114	10	4
93	PC-5p-1931_5165	CUGGCUGCAUCUGUGGCUGCUAGG&UCUAGC-CCCAUAGAUGCA--UAG	TRINITY_DN25112_c2_g4	512	8.5	4
93	PC-5p-1931_5165	GCCUGCUGUUAUGGGGCUAGG&UCUAGCCCCAUAGAUGCAUAG	TRINITY_DN28660_c0_g4	1179	6	4
93	PC-5p-1931_5165	AGGUGAUGGCUGUGGGGCUGGA&UCUAGCCCCAUAG-AUGCAUAG	TRINITY_DN29241_c0_g6	272	8.5	4
95	PC-5p-204788_21	CAGCUCGGCCGCGUCGAGGAGGA&AGUUCC-CG-CGGGGUCGAGCUG	TRINITY_DN10198_c0_g1	331	10.5	4
95	PC-5p-204788_21	GGGCUACGGCCUCUGCGGGGGCA&AGUUCCCGCGG-GGUCG-AGCUG	TRINITY_DN14465_c1_g7	452	9	4
95	PC-5p-204788_21	CAGCUGCGACCCCGUGGAAGGC&AGUUCCCGCGGGGUCG-AGCUG	TRINITY_DN14826_c0_g1	576	11	4
95	PC-5p-204788_21	CAGCGUCGACCUGAUCCGCGGGAUCA&AGUUCCCGCGG----GGUCGA-GCUG	TRINITY_DN16246_c1_g5	479	12	4
95	PC-5p-204788_21	CAGC-CGCGCCUCGGCGGGAGCG&AGUUCCCGC-GGGGU-CGAGCUG	TRINITY_DN16775_c0_g1	75	7.5	4
95	PC-5p-204788_21	CGGG-CGACCUCGUCGGGAGCG&AGUUCCCG-CGGGGUCGAGCUG	TRINITY_DN16925_c1_g3	254	7.5	4
95	PC-5p-204788_21	CGGUUCGACCCGGCAGGGAACA&AGUUCCC-GCGGGGUCGAGCUG	TRINITY_DN17486_c0_g1	1188	6	4
95	PC-5p-204788_21	CAGCUCGACGCCGCCGUCAGCAAGGGGGACG&AGUUCCC----------GCGGGGUCGAGCUG	TRINITY_DN17599_c0_g1	250	24	4
95	PC-5p-204788_21	GUCCUCGACCCUGCGGCGGCG&AGUUCCCGCGGGGUCGAGCUG	TRINITY_DN17782_c0_g1	209	9	4
95	PC-5p-204788_21	CAGCUCGGCG--GCGGGAGCC&AGUUCCCGCGGGGUCGAGCUG	TRINITY_DN17789_c0_g2	1701	8.5	4
95	PC-5p-204788_21	CAGCUCCGGCACGGCGGGGACG&AGUUCCCGCGGGGUCG-AGCUG	TRINITY_DN18347_c1_g4	456	7.5	4
95	PC-5p-204788_21	GAGCUCGGCGGCCUCGGGGGGACA&AGUUCCCGCGGGGU---CGAGCUG	TRINITY_DN18504_c0_g7	421	9.5	4
95	PC-5p-204788_21	CAGCUGCUGGGCGGCCGCGGCGGGAACG&AGUUCCCGCGG-GGUCG------AGCUG	TRINITY_DN18622_c0_g1	2041	11.5	4
95	PC-5p-204788_21	CAGUUCGGCCCCGGUGGCGGCA&AGUUCCCGC-GGGGUCGAGCUG	TRINITY_DN19302_c0_g9	408	9	4
95	PC-5p-204788_21	GAGCUGGCGGCCCCGUGGGCGGACG&AGUU--CCCGCGGGGUCG--AGCUG	TRINITY_DN21008_c0_g3	560	10.5	4
95	PC-5p-204788_21	GAGGACG-CCCUGCGGGAGCU&AGUUCCCGCGGGGUCGAGCUG	TRINITY_DN21123_c1_g1	371	6	4
95	PC-5p-204788_21	UGGCUCGCCUCCGCGGCGGGCC&AGUUC-CCGCGGGGUCGAGCUG	TRINITY_DN21735_c0_g3	809	8.5	4
95	PC-5p-204788_21	CCGCUCGUCCGCCGCGGGCGACC&AGUU-CCCGCGG-GGUCGAGCUG	TRINITY_DN22689_c0_g9	612	9	4
95	PC-5p-204788_21	CGGCGGCGGCCCCGUACGGGGUGCU&AGUUCCC---GCGGGGUCG-AGCUG	TRINITY_DN22759_c0_g3	270	13	4
95	PC-5p-204788_21	GAGCUCCCGACGCCGCGGGAGAU&AGUUCCCGCGGGGUC--GAGCUG	TRINITY_DN23675_c0_g1	629	9	4
95	PC-5p-204788_21	AAGCUGAUGACGGCGCUGCGGGAGCU&AGUUCCCGCGGGGUCG-----AGCUG	TRINITY_DN25383_c0_g4	2121	10.5	4
95	PC-5p-204788_21	CGGCUCGACCUCGUCGGGCCCA&AGUUCCCG-CGGGGUCGAGCUG	TRINITY_DN25393_c0_g1	603	8.5	4
95	PC-5p-204788_21	GUGGUCGACUCCUCGGGAACG&AGUUCCCGCGGGGUCGAGCUG	TRINITY_DN25633_c0_g1	37	7	4
95	PC-5p-204788_21	GAGC-CGGGCCCGGGGGAGCG&AGUUCCCGCGGGGUCGAGCUG	TRINITY_DN26571_c0_g1	442	7.5	4
95	PC-5p-204788_21	CGGCUACCCGGCGCCCGCGGGGUACG&AGU-UCCCGCGGG-GUCG---AGCUG	TRINITY_DN26825_c2_g2	155	10	4
95	PC-5p-204788_21	CAGCGGCGACCCCGGGAGGAGCU&AGUUCC-CGCGGGGUCG-AGCUG	TRINITY_DN27344_c0_g1	236	7	4
95	PC-5p-204788_21	CGGCCACGGCCACGCGGGAGCC&AGUUCCCGCGGGGUCG-AGCUG	TRINITY_DN27347_c0_g2	1637	7	4
95	PC-5p-204788_21	CAGC-CGAA-CCGCGGGGGCU&AGUUCCCGCGGGGUCGAGCUG	TRINITY_DN29094_c0_g1	602	6	4
95	PC-5p-204788_21	AAGCUCGACCUCCAGCGGUUCGAGCC&AGUUC---CCGC-GG-GGUCGAGCUG	TRINITY_DN29189_c0_g4	52	13	4
95	PC-5p-204788_21	GAGCUCGACCUCGUCGGCGACG&AGUUCCCG-CGGGGUCGAGCUG	TRINITY_DN29327_c0_g3	176	8	4
95	PC-5p-204788_21	GUGCUGGAGCUCCGCGGGAGCG&AGUUCCCGCGGGG-UCGAGCUG	TRINITY_DN29336_c2_g2	175	7	4
95	PC-5p-204788_21	GUGCUCGAUCCCGAGACCGGGGAGU&AGUUCCCG----CGGGGUCGAGCUG	TRINITY_DN8581_c0_g1	1154	13.5	4
96	PC-5p-207823_20	GCUUUGUUGUGUAGCAGCUUUCAG&CUGAGAGCU---ACACAAAAAAGA	TRINITY_DN20348_c0_g1	2022	9	4
96	PC-5p-207823_20	UGAAAUCAUUGUGGCUCUCAG&CUGAGAGCUACACAAAAAAGA	TRINITY_DN29906_c4_g1	700	10	4
98	PC-5p-218887_18	UCUUUA-UGCUGAGGGCUAUU&AGUAGCUCUCGGCAAAAAAGA	TRINITY_DN21996_c1_g1	1875	5	4
98	PC-5p-218887_18	UCGGUUUUGCUGCUAAGAGAGCUGCA&AGUAGCUCUC-----GGCAAAAAAGA	TRINITY_DN25174_c0_g2	1060	15	4
98	PC-5p-218887_18	ACGCGAAGGCCGGGAGCUACC&AGUAGCUCUCGGCAAAAAAGA	TRINITY_DN27017_c1_g3	743	10	4
98	PC-5p-218887_18	AAAUCUUUGCUGAGAGCUAUA&AGUAGCUCUCGGCAAAAAAGA	TRINITY_DN27060_c0_g6	2364	8	4
98	PC-5p-218887_18	CGUGCGACGCCGAGGGCUACA&AGUAGCUCUCGGCAAAAAAGA	TRINITY_DN27371_c1_g2	829	10	4
98	PC-5p-218887_18	CGAAAUUUGUCGAGAGCUACU&AGUAGCUCUCGGCAAAAAAGA	TRINITY_DN27772_c0_g2	935	6	4
98	PC-5p-218887_18	UGAAGUACGCUGAGAGCUGCA&AGUAGCUCUCGGCAAAAAAGA	TRINITY_DN28436_c1_g1	2207	11	4
98	PC-5p-220277_18	GGAGGA-AGAGCCGGCUGGCGCAUGUCGA&UCGAUAUGCGCU-------UCUAUCCUUG	TRINITY_DN14336_c0_g1	2125	18.5	4
98	PC-5p-220277_18	AGAGGAUAGAAGAGCUCGUCGG&UCGAUAUGCGCUUCUAUCCUUG	TRINITY_DN16229_c0_g2	1424	9	4
98	PC-5p-220277_18	UGAGGGCGGAGGCGCAUGCCGU&UCGAUAUGCGCUUCUAUCCUUG	TRINITY_DN18150_c1_g7	513	8.5	4
98	PC-5p-220277_18	CGAGGAUGGAAGGGCAAGAAAA&UCGAUAUGCGCUUCUAUCCUUG	TRINITY_DN21411_c0_g7	1348	14	4
98	PC-5p-220277_18	CGAGGAGGAGGAGCGCAGGGGCGG&UCG-AUAUGCGCUUCU-AUCCUUG	TRINITY_DN24298_c0_g1	789	11.5	4
98	PC-5p-220277_18	AGAGGAAAAUAGAAACGCAUGUCGA&UCGAUAUGCGCUUCUA---UCCUUG	TRINITY_DN27060_c0_g6	2582	7.5	4
98	PC-5p-220277_18	CAAGGAGAUGGAGGCACUGCAUGUUGG&UCGAUAUGC---GCUUCUA--UCCUUG	TRINITY_DN27442_c0_g1	304	12	4
98	PC-5p-220277_18	CAGGGACAUGCCGACAUGGGGGCGCAUGUCAA&UCGAUAUGCGCUUCUA----------UCCUUG	TRINITY_DN27921_c0_g1	146	16.5	4
99	PC-5p-223846_17	GCCAUUUCUUUCUCGUCUGUU&AGCAGACGGCAAAGAAGUGGC	TRINITY_DN15298_c0_g2	28	4.5	4
99	PC-5p-223846_17	GCCGC--CUUUGCCGUC-GCC&AGCAGACGGCAAAGAAGUGGC	TRINITY_DN16457_c0_g1	279	5.5	4
99	PC-5p-223846_17	GUAACUUCUUUGCCGGUCUGCA&AGCAGAC-GGCAAAGAAGUGGC	TRINITY_DN19976_c1_g6	1227	4.5	4
99	PC-5p-223846_17	GCCACUUC--UGCUGUCAUUGCA&AGCA--GACGGCAAAGAAGUGGC	TRINITY_DN20366_c0_g1	967	9	4
99	PC-5p-223846_17	GCCUCUUCUUCGGCC-UCUGCU&AGCAGACGGC-AAAGAAGUGGC	TRINITY_DN20383_c0_g1	701	7	4
99	PC-5p-223846_17	GCCGGCUUC---GUCGUCUGCU&AGCAGACGGCAAAGAAGU-GGC	TRINITY_DN23182_c0_g7	685	7.5	4
99	PC-5p-223846_17	GCCGC-UCUACCGCCGUCUGCC&AGCAGACGGC-AAAGAAGUGGC	TRINITY_DN24337_c0_g10	451	8.5	4
99	PC-5p-223846_17	GCCGCGC--UUGCCGUGCUGCU&AGCAG-ACGGCAAAGAAGUGGC	TRINITY_DN28518_c0_g1	259	6.5	4
99	PC-5p-223846_17	GCCGCCUUUUUGCC-UCUGCG&AGCAGACGGCAAAGAAGUGGC	TRINITY_DN28802_c0_g4	1307	5	4
100	PC-5p-229289_16	GUUCUUGUGUUUUGCUUUCUUCUACAGA&UCUGUA-AAGAA------AUACAAGAGC	TRINITY_DN15113_c0_g3	648	15	4
100	PC-5p-229289_16	GUUCA-GUAUUUCUUUACGGG&UCUGUAAAGAAAUACAAGAGC	TRINITY_DN16680_c0_g1	741	4	4
100	PC-5p-229289_16	GCUCGUAUAUUUCUUUACAGA&UCUGUAAAGAAAUACAAGAGC	TRINITY_DN17113_c0_g1	95	3	4
100	PC-5p-229289_16	GUUCUUGUGUUCCAAUCUUUACUGA&UCUGUAAAGA----AAUACAAGAGC	TRINITY_DN26821_c0_g1	1558	11	4
100	PC-5p-231861_16	AUUGAGGCAGUUGUUUUUGUUGGGU&UCCCAA----AAUAACUGUCUCAAC	TRINITY_DN12895_c0_g1	800	11.5	4
100	PC-5p-231861_16	GUUGGUGAUAGUAAUUUUGGGG&UCCCAAAAUAACUGUC-UCAAC	TRINITY_DN15306_c1_g9	746	5	4
100	PC-5p-231861_16	CUGGAGGCAGCUGGUUUUGGGG&UCCCAAAAU-AACUGUCUCAAC	TRINITY_DN23176_c0_g3	1272	11	4
100	PC-5p-231861_16	CUGGAGACAGUUGUGAGCAUUUGGGU&UCCCAAA-----AUAACUGUCUCAAC	TRINITY_DN23400_c0_g11	884	15	4
100	PC-5p-231861_16	GUUCAGACAUUUAUUUUGGGA&UCCCAAAAUAACUGUCUCAAC	TRINITY_DN25726_c0_g1	1054	3	4
100	PC-5p-234575_16	CAGUUAGUACAAAGUUGAGUCACU&AGUGUCUCAACUUUGUACUAACUU	TRINITY_DN14440_c0_g1	1366	3	4
100	PC-5p-234575_16	UUGUCGGUACU-GGUUGAGGCGCA&AGUGUCUCAACUUUGUACUAACUU	TRINITY_DN22839_c0_g1	1743	9.5	4
100	PC-5p-234575_16	GAGUCGGUACAAAGUUCCUAGACACU&AGUGUCU--CAACUUUGUACUAACUU	TRINITY_DN28379_c0_g1	2224	8	4
101	PC-5p-241034_15	ACAGGUAGUUAAGUCGACUGAUC&AAUUAGUUGACUUAG--AUUUGU	TRINITY_DN15880_c3_g3	2024	6.5	4
101	PC-5p-241034_15	GCAGAUCUGGG-CAACCCUAC&AAUUAGUUGACUUAGAUUUGU	TRINITY_DN24514_c0_g2	327	13.5	4
101	PC-5p-241034_15	GAUCAGCUGAGUCAGCUGAUG&AAUUAGUUGACUUAGAUUUGU	TRINITY_DN24845_c3_g4	581	9.5	4
101	PC-5p-241034_15	CCGAGUCUGAGUCCGAGUCUGAUU&AAUUAG---UUGACUUAGAUUUGU	TRINITY_DN25076_c3_g2	1074	13.5	4
101	PC-5p-241034_15	ACGAUUCUGAGUCAACCGGGG&AAUUAGUUGACUUAGAUUUGU	TRINITY_DN28471_c2_g6	2001	11	4
102	PC-5p-249481_13	UCGUCAGGU--UUUGGAAUGG&CCGUUCCAAAAUACUUGACUC	TRINITY_DN19558_c0_g11	858	7.5	4
102	PC-5p-249481_13	GAGUCGAGGAACG-GGAGCGG&CCGUUCCAAAAUACUUGACUC	TRINITY_DN21328_c0_g4	269	12.5	4
102	PC-5p-249481_13	GAGUGCGAGUCCUG-GGAGCGG&CCGUUCCAAAAUACUUG-ACUC	TRINITY_DN24975_c0_g3	177	12.5	4
102	PC-5p-256744_13	CCGGGGUGAGCGUCGACACCUU&AAUUAGUUGACGCUCA-AACGG	TRINITY_DN14442_c0_g1	454	13	4
102	PC-5p-256744_13	CCGUUGUUGUUUGUGAGCGUUGGCUAACA&AAUUAGUUGACGCUCA--------AACGG	TRINITY_DN16949_c0_g1	296	14	4
102	PC-5p-256744_13	GCUACAGAGCGUCAACUGACU&AAUUAGUUGACGCUCAAACGG	TRINITY_DN20323_c0_g2	980	10	4
102	PC-5p-256744_13	CCGUC-GGGCGUCGACGUCUC&AAUUAGUUGACGCUCAAACGG	TRINITY_DN22597_c0_g1	251	12.5	4
102	PC-5p-256744_13	CCGAG-GAGCGUCAGCUGAAG&AAUUAGUUGACGCUCAAACGG	TRINITY_DN23792_c1_g2	1850	8	4
102	PC-5p-257119_13	GCGCCACUGUGAGGACGUGAG&AUUACGAAAUCACAUUGGUGC	TRINITY_DN18440_c0_g1	1751	9.5	4
102	PC-5p-257119_13	GCACCAGCUCAAAAUAUGUGAUUUCGGCAG&AUUACGAAAUCACAU---------UGGUGC	TRINITY_DN19552_c0_g2	1720	16	4
102	PC-5p-257119_13	GCGCCUACGGUGACUUCGUAAA&AUUACGAAAUCAC-AUUGGUGC	TRINITY_DN23854_c0_g1	1688	7.5	4
102	PC-5p-257119_13	GCACCGACGUGGCGAGUCGUGGU&AUUACGA--AAUCACAUUGGUGC	TRINITY_DN23916_c0_g1	1146	12.5	4
102	PC-5p-257119_13	GCAUG-AUGUGGUUUCGUGCU&AUUACGAAAUCACAUUGGUGC	TRINITY_DN24266_c0_g1	3979	7.5	4
103	PC-5p-261809_12	CUGCAGG-GUUUCGGU-CAGG&UCUGUACCGAAAUAUUUGUAG	TRINITY_DN14250_c0_g1	352	6	4
103	PC-5p-261809_12	CGAGAAGUGUUUCGGUGGAGG&UCUGUACCGAAAUAUUUGUAG	TRINITY_DN17465_c0_g1	425	7.5	4
103	PC-5p-261809_12	AAACAAGUAGA-CGGUGCAGA&UCUGUACCGAAAUAUUUGUAG	TRINITY_DN17612_c0_g1	435	9.5	4
103	PC-5p-261809_12	CUGGGAAUAUAUUUGGUGCGGA&UCUGUACCGAA-AUAUUUGUAG	TRINITY_DN20347_c0_g9	1081	7	4
103	PC-5p-261809_12	CUGCAGUAAGUUGCUCGGUGCAGA&UCUGUACCGA---AAUAUUUGUAG	TRINITY_DN21744_c0_g9	1378	15	4
103	PC-5p-261809_12	GUACAGAUAC-UCGGUACAGG&UCUGUACCGAAAUAUUUGUAG	TRINITY_DN22251_c0_g1	395	6.5	4
103	PC-5p-261809_12	GGGCGAAUAUAUCGGUGCAUG&UCUGUACCGAAAUAUUUGUAG	TRINITY_DN23212_c0_g1	1785	9	4
103	PC-5p-267316_12	ACUCUUGUAUUUGAAGGAGUGGA&UCCG-UCCUUUAA-UAUAAGAGC	TRINITY_DN23719_c0_g2	488	7.5	4
103	PC-5p-267316_12	GCUGAGUGUGUUGAAUGGACGGA&UCCGUCC-UUUAAUAUA-AGAGC	TRINITY_DN25569_c0_g1	3200	7	4
103	PC-5p-267316_12	GCUCUUUCUUGUUGGAGGGCGAG&UCCGUCCUUUAAUA--UAAGAGC	TRINITY_DN28273_c1_g2	156	9.5	4
104	PC-5p-273853_11	GAUGGGUCCGG--GAGCGACG&UGUCGCUCAAAUGGAUGUAUC	TRINITY_DN20563_c0_g1	498	11	4
104	PC-5p-273853_11	GAAGCA-CCAUGCUGAGCGACA&UGUCGCUCA-AAUGGAUGUAUC	TRINITY_DN25385_c0_g2	2714	6.5	4
104	PC-5p-273853_11	ACGGCGUCCGGCUGGGCGGCG&UGUCGCUCAAAUGGAUGUAUC	TRINITY_DN27564_c1_g5	979	12	4
104	PC-5p-278374_11	UAAACGCUCUUAUAAAUUUUU&AAGGAAAUAUAAGAGCGUUUA	TRINITY_DN15206_c0_g5	337	6	4
104	PC-5p-278374_11	UAAACGCUCUUAUAUUAGUUU&AAGGAAAUAUAAGAGCGUUUA	TRINITY_DN17118_c0_g3	505	9	4
104	PC-5p-278374_11	GGGGCGCUCUUGC-UUUCCCU&AAGGAAAUAUAAGAGCGUUUA	TRINITY_DN25763_c0_g2	3126	10.5	4
104	PC-5p-278374_11	UGUUAGCUCUGAUGUUUCCUU&AAGGAAAUAUAAGAGCGUUUA	TRINITY_DN26173_c0_g3	1863	8	4
104	PC-5p-278374_11	GGAACGCUCUUGGAGG-CCUC&AAGGAAAUAUAAGAGCGUUUA	TRINITY_DN27568_c2_g5	679	13.5	4
104	PC-5p-278374_11	AAAACGCUCUUAUAUUAUGGG&AAGGAAAUAUAAGAGCGUUUA	TRINITY_DN27722_c2_g10	342	10	4
105	PC-5p-285839_10	AGUAAUCUAGAUGAAGUGAUUCUUGUGG&AUAUAAGA------UCGUUUAGAUUACU	TRINITY_DN15788_c1_g2	1726	16.5	4
105	PC-5p-285839_10	GGUGAUCUGAAUUUGUGGAUCUUAAAU&AUAUAAGAUC-----GUUUAGAUUACU	TRINITY_DN18106_c1_g1	666	17.5	4
105	PC-5p-285839_10	AGUAAUCGUUUUGAUCUUGUGU&AUAUAAGAUCGUUUAGAUUACU	TRINITY_DN27972_c0_g2	405	8	4
105	PC-5p-288303_10	CUUAUAUUAAGUUACGGAGGGAGU&ACUCUCUCUGUAAACUAAUAUAAG	TRINITY_DN14270_c3_g1	2732	4	4
105	PC-5p-288303_10	CUUAUAUUUCUUUACGGAGGGAGU&ACUCUCUCUGUAAACUAAUAUAAG	TRINITY_DN18422_c1_g3	17	4	4
105	PC-5p-288303_10	CUUAUAUUUAGGA-ACAGAGGGAGU&ACUCUCUCUGUAAACUAA-UAUAAG	TRINITY_DN18630_c0_g4	1807	6	4
105	PC-5p-288303_10	CUUACAUUAGUGUACAGUGGGAGU&ACUCUCUCUGUAAACUAAUAUAAG	TRINITY_DN19610_c1_g4	1513	5	4
105	PC-5p-288303_10	CUUAUAUUAGUUUACGGAGGGAGU&ACUCUCUCUGUAAACUAAUAUAAG	TRINITY_DN19893_c1_g2	720	2	4
105	PC-5p-288303_10	ACUAUAUUAGUUUACAGAGGGAGU&ACUCUCUCUGUAAACUAAUAUAAG	TRINITY_DN21893_c2_g15	79	3	4
105	PC-5p-288303_10	CUUAUAUUUAGA-ACGGAGGGAGU&ACUCUCUCUGUAAACUAAUAUAAG	TRINITY_DN22864_c2_g1	1886	8	4
105	PC-5p-288303_10	CUUAUAUUAGUUUACAGAUGGAGU&ACUCUCUCUGUAAACUAAUAUAAG	TRINITY_DN25232_c2_g4	1080	3	4
105	PC-5p-288303_10	CUUAUAUUUCUUUACAGAGGGAGU&ACUCUCUCUGUAAACUAAUAUAAG	TRINITY_DN26233_c1_g1	1986	3	4
105	PC-5p-288303_10	CUUAUAUUAUGGGACGGAGGGAGU&ACUCUCUCUGUAAACUAAUAUAAG	TRINITY_DN27772_c0_g2	1805	7	4
105	PC-5p-292353_10	UCCAUGCGACCCAUGCAUGGC&AUAAAAUAUGGGUUGUAUGUU	TRINITY_DN13988_c0_g3	584	15	4
105	PC-5p-292353_10	GGCGUGCAACCCGUUCGGGCC&AUAAAAUAUGGGUUGUAUGUU	TRINITY_DN18908_c0_g3	1781	16	4
105	PC-5p-292353_10	GACAUGCAACCUGUACCAUGG&AUAAAAUAUGGGUUGUAUGUU	TRINITY_DN19795_c0_g7	637	14	4
105	PC-5p-292353_10	UGCAUAUAGCUCAUAUAUACA&AUAAAAUAUGGGUUGUAUGUU	TRINITY_DN23914_c1_g2	745	12.5	4
105	PC-5p-292353_10	UGCGUGCAACCCGUAACAUGG&AUAAAAUAUGGGUUGUAUGUU	TRINITY_DN24162_c2_g2	330	14.5	4
105	PC-5p-292353_10	ACCGUGCAGCCCGUCCGCGAC&AUAAAAUAUGGGUUGUAUGUU	TRINITY_DN24218_c1_g1	797	17.5	4
105	PC-5p-292353_10	UGCAUACAACCUGUGGUAGCC&AUAAAAUAUGGGUUGUAUGUU	TRINITY_DN28694_c0_g1	724	15.5	4
105	PC-5p-292353_10	GGCGUACAACUCGUACGCGAU&AUAAAAUAUGGGUUGUAUGUU	TRINITY_DN29151_c0_g5	359	14.5	4
107	PC-5p-298267_9	AGACGCUUGUGAUGCG-UGGG&UCCGUCGCAAAAUAAGUGUCU	TRINITY_DN15217_c0_g2	2483	8.5	4
107	PC-5p-298267_9	GGACACCAGCGCAGCGACGGA&UCCGUCGCAAAAUAAGUGUCU	TRINITY_DN16595_c0_g2	547	11.5	4
107	PC-5p-298267_9	GGACGCCGCCGCUGCGGCGGA&UCCGUCGCAAAAUAAGUGUCU	TRINITY_DN17431_c0_g9	601	11	4
107	PC-5p-298267_9	CGACGCUCCAGGUGCGGCGGG&UCCGUCGCAAAAUAAGUGUCU	TRINITY_DN21959_c1_g1	2581	11.5	4
107	PC-5p-298267_9	AGGCGCUGGAGAUCCUGCGGCGGG&UCCGUCGCA---AAAUAAGUGUCU	TRINITY_DN26147_c0_g1	981	16.5	4
107	PC-5p-298267_9	AGGCGCGUGG--UGCGGCGGG&UCCGUCGCAAAAUAAGUGUCU	TRINITY_DN29079_c0_g5	422	11.5	4
107	PC-5p-298267_9	CGACGCUUGGCG-GCGGCGGU&UCCGUCGCAAAAUAAGUGUCU	TRINITY_DN29418_c1_g1	296	12	4
107	PC-5p-298267_9	AGACACUUAUUUUGGGACGGC&UCCGUCGCAAAAUAAGUGUCU	TRINITY_DN29872_c1_g2	34	3	4
108	PC-5p-308403_8	GCUACUCGGAUGGUCAGAUGG&UUGUUUGGACAUCUGAGUAGC	TRINITY_DN14484_c0_g1	2235	9.5	4
108	PC-5p-308403_8	GUAGCUCAGAUGUUUGAGCUU&UUGUUUGGACAUCUGAGUAGC	TRINITY_DN14921_c0_g1	3306	9	4
108	PC-5p-308403_8	GCUGGUCGGGUGGUCCGGACGG&UUGUUUGGAC-AUCUGAGUAGC	TRINITY_DN20461_c1_g1	265	8.5	4
108	PC-5p-308403_8	GCUACUUACUGGGAUGUUGGAACAA&UUGUUUGGACAUCU----GAGUAGC	TRINITY_DN20569_c1_g5	1410	9	4
108	PC-5p-308403_8	GGUACUCGGAUGU-CAGACUU&UUGUUUGGACAUCUGAGUAGC	TRINITY_DN22737_c0_g7	1908	7.5	4
108	PC-5p-308403_8	GCUACCAAAUCAGAUGUCCAUGAUAG&UUGUU-UGGACAUCUGA----GUAGC	TRINITY_DN25056_c2_g4	1775	8.5	4
108	PC-5p-308403_8	GCUGCUCGGAUGUUUAUGCAU&UUGUUUGGACAUCUGAGUAGC	TRINITY_DN25195_c0_g5	1168	7	4
108	PC-5p-308403_8	GCUGCUCUUGUGUCCCUGGCAC&UUGUU-UGGACAUCUGAGUAGC	TRINITY_DN27104_c0_g2	1717	10.5	4
108	PC-5p-308403_8	GCUCCAGGCUCAGAUGUCAUGGACGA&UUGUUU-GGACAUCUGAGU----AGC	TRINITY_DN27962_c1_g1	1209	11.5	4
108	PC-5p-308403_8	GCUGCUCAGCUGUUGGAGCAC&UUGUUUGGACAUCUGAGUAGC	TRINITY_DN28995_c0_g2	671	8.5	4
109	PC-5p-30866_567	GUUCGGGUCACUUGUUCCUGGGA&UCCCA-AAAUAAGUGACUC-AAC	TRINITY_DN29552_c0_g1	2532	6.5	4
111	PC-5p-324574_7	CUCUGCAGGGGCAGGGCAAGC&UAAAUAUAAGUCUUUGUAGAG	TRINITY_DN14442_c0_g5	862	19.5	4
111	PC-5p-324574_7	CUCUACGAAGGCGGGCUCAAG&UAAAUAUAAGUCUUUGUAGAG	TRINITY_DN16637_c1_g3	1008	18.5	4
111	PC-5p-324574_7	CUCUUCAGAGCCUUGUAUUUA&UAAAUAUAAGUCUUUGUAGAG	TRINITY_DN24634_c0_g1	3357	4.5	4
111	PC-5p-324574_7	CUCUGCUUGCGAGGACUUGUACAGA&UAAAUAUAAGUCUUU----GUAGAG	TRINITY_DN24840_c0_g1	914	13.5	4
111	PC-5p-324574_7	CUCUAAAAAGACUUGUAUUUA&UAAAUAUAAGUCUUUGUAGAG	TRINITY_DN25564_c0_g4	15	2	4
111	PC-5p-324574_7	CUCGAAUGUGCAGAGGCUUGUAAGAG&UAAAUAUAAGUCUUUGUA-----GAG	TRINITY_DN26208_c0_g2	1128	15	4
111	PC-5p-324574_7	UUCAUACAAGGACUUGUAUUUA&UAAAUAUAAGUCUUUGUA-GAG	TRINITY_DN29358_c0_g2	4383	3	4
112	PC-5p-365865_6	AGUUUUGAUAUUAUUAUUACAGA&UCUGUAA-AAUAAUAU-AAGACU	TRINITY_DN21887_c0_g2	5191	3.5	4
112	PC-5p-372938_6	CGUGGACUACGAGCACUUCGGGACCGA&UCGGUCCCGAA------UUAGUUGACU	TRINITY_DN14442_c0_g2	430	16.5	4
112	PC-5p-372938_6	GGUCAACUUGAUUCUGAGGGGCCAU&UCGGUCCC---GAAUUA-GUUGACU	TRINITY_DN15604_c1_g1	748	12	4
112	PC-5p-372938_6	CGUCGACCACCGCGGGGCCGU&UCGGUCCCGAAUUAGUUGACU	TRINITY_DN19992_c0_g5	327	11.5	4
112	PC-5p-372938_6	CCUCGACUACAACGGGACCGA&UCGGUCCCGAAUUAGUUGACU	TRINITY_DN20150_c1_g2	801	8.5	4
112	PC-5p-372938_6	GGUCAAUUGAUGGCAGUUAUUGGGGCCGU&UCGGUCCCGA--------AUUAGUUGACU	TRINITY_DN22518_c0_g3	269	20.5	4
112	PC-5p-372938_6	GGUCAGCGGCGGCGCGGGGCCGG&UCGGUCCCG--AAUUAGUUGACU	TRINITY_DN25669_c1_g1	295	14.5	4
112	PC-5p-372938_6	CGAUUGCUGAUUCGGGGCCGG&UCGGUCCCGAAUUAGUUGACU	TRINITY_DN25862_c0_g3	265	8	4
112	PC-5p-372938_6	UGUCGACUUCUUCGGGGACCAA&UCGGUCCC-GAAUUAGUUGACU	TRINITY_DN27470_c1_g1	182	9.5	4
112	PC-5p-374445_6	AUCAAUGGCGGUGGAUCAGAG&CUCUGAUCCAAAUUAAUUGAC	TRINITY_DN13858_c0_g1	1118	8	4
112	PC-5p-374445_6	AUCAGUGGAAUUUGGAUCAGAG&CUCUGAUCCAAAUU-AAUUGAC	TRINITY_DN23139_c0_g1	251	3.5	4
112	PC-5p-374445_6	GUUGAUUAGUUUGGGUGGGUG&CUCUGAUCCAAAUUAAUUGAC	TRINITY_DN26470_c3_g5	743	7.5	4
112	PC-5p-374445_6	GUCGAUCAAGAUGAUGAGGAUCGGGG&CUCUGAUCCAAAUUA-----AUUGAC	TRINITY_DN28818_c1_g6	796	12	4
113	PC-5p-394052_5	AGUGUGCGUGAGUUGAUUGUUGGA&UCCAA--AUUAAUUGGCGCACACU	TRINITY_DN19493_c0_g1	735	7.5	4
113	PC-5p-394052_5	CGUGUGUGUUGGUUCGUUUGGA&UCCAAAUUAAUUGGCGCACACU	TRINITY_DN25095_c1_g3	1926	7.5	4
113	PC-5p-394052_5	GUUGCGUGCCAAUAGAUUUGGA&UCCAAAUUAAUUGGCGCACACU	TRINITY_DN26101_c1_g2	541	6.5	4
114	PC-5p-40700_414	UGUGC-AAGUUGAGUCUUCUGUUG&AAAUAGAUGACUCAACUUUGUACU	TRINITY_DN18817_c1_g1	2198	6.5	4
115	PC-5p-41033_410	GAUGUCGUCGGAGGACGCCAAGGGGU&AUCCUUUGG-----AAAGACGAUGUC	TRINITY_DN17780_c0_g2	204	19	4
115	PC-5p-41033_410	GACGUCGUCUG-CCAGUGGAU&AUCCUUUGGAAAGACGAUGUC	TRINITY_DN19963_c0_g4	2554	7.5	4
115	PC-5p-41033_410	CAAUUCGUCUUUCC-AGGGAU&AUCCUUUGGAAAGACGAUGUC	TRINITY_DN22576_c0_g1	1478	7	4
115	PC-5p-41033_410	ACCAUCGUCCCUCCAAAGGCU&AUCCUUUGGAAAGACGAUGUC	TRINITY_DN28527_c1_g2	1894	9	4
115	PC-5p-41033_410	GACAUCGUCUUCUCCAACUGGCU&AUCC-UUUGGA-AAGACGAUGUC	TRINITY_DN28714_c0_g2	412	9	4
115	PC-5p-41033_410	GACGUCGAUCUCUUCAAGGGGA&AUCCUUUGGAAAGA-CGAUGUC	TRINITY_DN28930_c3_g2	648	8.5	4
115	PC-5p-41033_410	ACCGUCGUCUUUUCGGUAGGAG&AUCCU-UUGGAAAGACGAUGUC	TRINITY_DN29581_c0_g4	611	8.5	4
115	PC-5p-41033_410	GGCAUCAGGUCUUUGCCGGAGGGC&AUCCUUUGG-AAAGAC--GAUGUC	TRINITY_DN29800_c2_g1	984	8.5	4
118	PC-5p-431068_5	AUCCAUCCCCGCGGCGAGCCA&UUACUUGUCGCGGAAAUGGAU	TRINITY_DN14627_c1_g4	95	9	4
118	PC-5p-431068_5	CUCUGUUUCCGCGUCGGGCGC&UUACUUGUCGCGGAAAUGGAU	TRINITY_DN19305_c0_g4	410	11	4
118	PC-5p-431068_5	CACCAUCAUCCGCGACGGGCUC&UUACUUGUCGCGGA-AAUGGAU	TRINITY_DN20190_c0_g1	603	11	4
118	PC-5p-431068_5	CCCCACCUCCGCGACGAGGUC&UUACUUGUCGCGGAAAUGGAU	TRINITY_DN21126_c0_g1	152	10	4
118	PC-5p-431068_5	CGCCGUUCUUCGCGACGAGACU&UUACUUGUCGCGGA-AAUGGAU	TRINITY_DN22068_c1_g3	215	10	4
118	PC-5p-431068_5	CUUCGUCUCCGCCGACGAGUGC&UUACUUGUCG-CGGAAAUGGAU	TRINITY_DN22951_c0_g1	488	8	4
118	PC-5p-431068_5	AUCCGUUGACGCUGACGAGGAU&UUACUUGUC-GCGGAAAUGGAU	TRINITY_DN23190_c0_g2	712	10.5	4
118	PC-5p-431068_5	GUCCAGUUCCUCGGCGAGUUU&UUACUUGUCGCGGAAAUGGAU	TRINITY_DN23666_c1_g2	3098	8.5	4
118	PC-5p-431068_5	UUCC--UUCCGCGACCAGUAU&UUACUUGUCGCGGAAAUGGAU	TRINITY_DN26370_c0_g1	1510	6	4
118	PC-5p-431068_5	AUCCAUGGCCGUCGACGAGUUC&UUACUUGUCG-CGGAAAUGGAU	TRINITY_DN26516_c0_g1	1645	8	4
118	PC-5p-431068_5	GACCUCGUCCGCGACGAGCUC&UUACUUGUCGCGGAAAUGGAU	TRINITY_DN27840_c0_g2	378	11	4
118	PC-5p-431068_5	CGCCACAUCCGCGACAAGAAC&UUACUUGUCGCGGAAAUGGAU	TRINITY_DN28424_c4_g2	213	9	4
118	PC-5p-469785_5	AGUGAUCUAAACACUCUUAUAUU&AAUAUAAGAGCAUUUAGAUCACU	TRINITY_DN15879_c1_g11	163	4	4
118	PC-5p-469785_5	AGUGAUUCUAAUGCUUUUGUAUU&AAUAUAAGAGCAUUUAGAUCACU	TRINITY_DN19005_c1_g3	727	4.5	4
118	PC-5p-469785_5	UGUAAUCUAAACGCUCUUAUAUU&AAUAUAAGAGCAUUUAGAUCACU	TRINITY_DN19180_c1_g1	27	4	4
118	PC-5p-469785_5	GGUGAUCAAGCUGCUUUUAUAUU&AAUAUAAGAGCAUUUAGAUCACU	TRINITY_DN20134_c1_g1	1755	4	4
118	PC-5p-469785_5	AUUGAUCUGAGUGCUCUUGCCAA&AAUAUAAGAGCAUUUAGAUCACU	TRINITY_DN22434_c0_g5	68	11	4
118	PC-5p-469785_5	AGUGAUCUAAACGCUCUUAUAUU&AAUAUAAGAGCAUUUAGAUCACU	TRINITY_DN26234_c1_g1	2447	2	4
121	PC-5p-535_19328	GCCGAUUCGCCUCUUCGGAAGGA&AACUU--AUAGAGGCGAUUCGGU	TRINITY_DN16232_c0_g4	2246	12.5	4
121	PC-5p-535_19328	GCCGGGUUGCCUUAUCGGAGUU&AACUU-AUAGAGGCGAUUCGGU	TRINITY_DN17729_c0_g4	184	12	4
121	PC-5p-535_19328	GCCGAACCGCCUCUAUAAGUU&AACUUAUAGAGGCGAUUCGGU	TRINITY_DN22896_c0_g1	947	1.5	4
121	PC-5p-535_19328	GCCGAGAUCGACCUCUACAAGUU&AACUUAUAGAGG-CGAU-UCGGU	TRINITY_DN24308_c0_g2	246	5.5	4
122	PC-5p-55424_274	CCUCCCGUCGCCGCCCCACCCAUCCA&AGGAUGAGUAGGGC----ACGGGAGG	TRINITY_DN13520_c0_g1	208	9	4
122	PC-5p-55424_274	CCUCGCCG-GCCCUGCUGUCAUUCG&AGGAUGA--GUAGGGCACGG-GAGG	TRINITY_DN15749_c1_g1	174	9	4
122	PC-5p-55424_274	CCUCGCCGUGCCCCGCUCCAUCCG&AGGAUG-AGUAGGGCACGG-GAGG	TRINITY_DN19200_c0_g5	1134	7	4
122	PC-5p-55424_274	CCUCUCCUGCUCUGCUC-UCCU&AGGAUGAGUAGGGCACGGGAGG	TRINITY_DN21408_c0_g5	233	5.5	4
122	PC-5p-55424_274	CCGCCCGUGCCCUACCAAUCCA&AGGAUGAGUAGGGCACGGGAGG	TRINITY_DN22352_c1_g1	55	6	4
122	PC-5p-55424_274	CCUCCACCGCGUGCCC-ACUCUCUCCU&AGGA-UGAGUAGGGCACG----GGAGG	TRINITY_DN22654_c0_g4	124	10	4
122	PC-5p-55424_274	CCUCGCCGUGCUCAAGAGGAUGCUCGUCCA&AGGAUGAGUA-------GGGCACGG-GAGG	TRINITY_DN25355_c1_g4	329	19	4
122	PC-5p-55424_274	CUUCCUGGUGCUCUGCUC-UCCU&AGGAUGAGUAGGGCAC-GGGAGG	TRINITY_DN26288_c0_g5	1925	6	4
122	PC-5p-55424_274	GUUCCUG-GCCCUGCUCACCCU&AGGAUGAGUAGGGCACGGGAGG	TRINITY_DN27323_c1_g1	572	6	4
122	PC-5p-55424_274	CCUCCCGUGCCUGUUCUCAGGAG&AGGAUGAG-UAGGGCACGGGAGG	TRINITY_DN9313_c0_g1	180	14	4
123	PC-5p-56646_265	GGGCGGUGCUGGCGAGGGCCGGGCCCGGGCCG&ACGCCCGGGCU-------GACCGGCACC-CCC	TRINITY_DN15234_c1_g4	209	22.5	4
123	PC-5p-56646_265	GGGGGUGCUGCUGGUCGGCCCGCCGGGGACGG&ACG-CCC----GGGCUGACC---GGCACCCCC	TRINITY_DN24791_c0_g7	865	15.5	4
123	PC-5p-56646_265	GGGGGUUGCGGAGGGCGGUGAGCCGGGGUGG&ACGCCCGGGCUGACCG------GCA-CCCCC	TRINITY_DN25903_c0_g5	1252	13	4
123	PC-5p-56646_265	GGGGGUGCUGGGUGGGCUGGCGCUG&ACGC-CCGGGCUGACCGGCACCCCC	TRINITY_DN26825_c2_g2	640	12.5	4
123	PC-5p-56646_265	GGGGGUCCAAGCCGCCGGCCGGCCCCGGCGA&ACGCCCGGGCUGACCGGC-------ACCCCC	TRINITY_DN29189_c0_g2	396	12	4
124	PC-5p-57663_259	GAG-UUCACAGGUGAUGGUCCAAUG&AGAUGGACCAUUACUU-UGAAUCUU	TRINITY_DN25229_c0_g1	151	9	4
125	PC-5p-5881_2234	GUGCUGGCCAUUCCCAAAGA-UCA&UGAAUCUUUGGGAAAAGCC-GCAU	TRINITY_DN25739_c0_g2	2628	5.5	4
125	PC-5p-5881_2234	UUGCGGCUGCUGGUCUUGAGGAUUCU&UGAAUCUUUGGGA---AAAGCCGCAU	TRINITY_DN27060_c0_g6	3078	11	4
126	PC-5p-61776_232	GCUCUUAUAUUUCUUUACAGA&UCUGUAAAGAAUUAUAAGAGC	TRINITY_DN20404_c1_g3	666	2	4
127	PC-5p-65742_210	GGUGAUC-AAGCUGCUUUUAUAU&AUAUAAGAGC-GUUUAGAUCACU	TRINITY_DN20134_c1_g1	1754	5.5	4
127	PC-5p-65742_210	AGUG-UCAAAAACGCUCUUAUAU&AUAUAAGAGCGUUU-AGAUCACU	TRINITY_DN26280_c0_g5	48	3	4
127	PC-5p-65742_210	AGUGAUCUGGCCGCUCGAGCAG&AUAUAAGAGCGUUUAGAUCACU	TRINITY_DN28714_c0_g2	1520	14	4
128	PC-5p-71524_182	GCUCGUAUUCAAUGGAGGUCAAG&UUUGACCAACGU--AAUACGAGU	TRINITY_DN17779_c1_g5	335	10	4
128	PC-5p-71524_182	ACUCGU---GCGUUGGUCUGA&UUUGACCAACGUAAUACGAGU	TRINITY_DN18058_c0_g4	820	9	4
130	PC-5p-77163_159	AGAUGGUCUAAGCGUUCAUUCG&UAUAAGAGCGUUUAGAUCA-CU	TRINITY_DN13725_c0_g1	2930	12.5	4
130	PC-5p-77163_159	GGUGAUCAUGGAUGCUCCCAUC&UAUAAGAGCGUUUA-GAUCACU	TRINITY_DN14118_c1_g1	990	13	4
130	PC-5p-77163_159	GGCGAUCUAGGCGUUCGACAU&UAUAAGAGCGUUUAGAUCACU	TRINITY_DN16050_c0_g1	1510	13.5	4
130	PC-5p-77163_159	AGUGAUCUAAACGCUCUUAUA&UAUAAGAGCGUUUAGAUCACU	TRINITY_DN23176_c0_g9	1175	0	4
130	PC-5p-77163_159	AGCUGGUCUGAACGAGCUUGUG&UAUAAGAGCGUUUAGAUCA-CU	TRINITY_DN25950_c1_g2	2011	7.5	4
131	PC-5p-78312_155	CCACUUGGGUAACGAGUGGAA&AAUUACUUGUUGCUCAAAUGA	TRINITY_DN15829_c0_g2	173	10.5	4
131	PC-5p-78312_155	GCAUUUGGUGCUGCAGCGAGUAUGG&AAUUACUUGUUGC----UCAAAUGA	TRINITY_DN20413_c0_g4	1502	12.5	4
131	PC-5p-78312_155	AUGUUUGAGCAGCAGGAGCCA&AAUUACUUGUUGCUCAAAUGA	TRINITY_DN20657_c0_g1	1216	13.5	4
131	PC-5p-78312_155	UCAUUUGGACCAACAAGUGGUU&AAUUACUUGUUG-CUCAAAUGA	TRINITY_DN20794_c0_g1	1557	5.5	4
131	PC-5p-78312_155	GCAUUUGAGCAGCUUGCGGAA&AAUUACUUGUUGCUCAAAUGA	TRINITY_DN21055_c0_g2	1502	15	4
131	PC-5p-78312_155	UCUUUUGAUGCGGCAAGUGAAA&AAUUACUUGUUGC-UCAAAUGA	TRINITY_DN21206_c0_g2	899	8	4
131	PC-5p-78312_155	UUUUCAGAGCAACAAGUGGAA&AAUUACUUGUUGCUCAAAUGA	TRINITY_DN23589_c1_g1	1515	12	4
131	PC-5p-78312_155	CUAUUUGUGUGACGAGUGAUG&AAUUACUUGUUGCUCAAAUGA	TRINITY_DN24931_c1_g3	1469	7.5	4
131	PC-5p-78312_155	UAAUUUGAGCGACAGCGAUGGUGAUG&AAUUACU-----UGUUGCUCAAAUGA	TRINITY_DN24935_c3_g7	7488	16	4
131	PC-5p-78312_155	UC-UUUGAGUGACAAGUACUG&AAUUACUUGUUGCUCAAAUGA	TRINITY_DN27914_c0_g2	2162	8	4
131	PC-5p-78312_155	GCAUCUUGAGCGGCGAGGGCGG&AAUUACUUGUUGCUCAA-AUGA	TRINITY_DN28023_c0_g4	317	14	4
131	PC-5p-78312_155	GAACUUGAGCGACAGAGUGAUU&AAUUACU-UGUUGCUCAAAUGA	TRINITY_DN28240_c0_g1	2212	8	4
131	PC-5p-78312_155	CCAUUUGGGCGA-GAGUAGUA&AAUUACUUGUUGCUCAAAUGA	TRINITY_DN29735_c0_g1	702	7.5	4
132	PC-5p-79598_150	AGAAGCUGCAGAAGAUGUUCGAA&UUUGAACAUCU-GAGUAGCU-CU	TRINITY_DN15716_c0_g1	1168	7.5	4
132	PC-5p-79598_150	AGAGCUACAAAUGGAUGUUCAGC&UUUGAACAUCU--GAGUAGCUCU	TRINITY_DN18486_c0_g3	2423	10	4
132	PC-5p-79598_150	GGAGCUGCUGCAGAUGAAGAUG&UUUGAACAUCUG-AGUAGCUCU	TRINITY_DN19980_c0_g1	1761	14	4
132	PC-5p-79598_150	AGAGCUGCGAAGUGGUGUUCGGA&UUUGAACAUC--UGAGUAGCUCU	TRINITY_DN20711_c0_g2	854	12.5	4
132	PC-5p-79598_150	UGAGCUGCUCUAGGUGUGCAGU&UUUGAACAUCU-GAGUAGCUCU	TRINITY_DN20985_c0_g4	1431	8.5	4
132	PC-5p-79598_150	GGAGCUACUCCAGGUGCGGCUC&UUUGAACAUCUG-AGUAGCUCU	TRINITY_DN21521_c0_g5	176	14.5	4
132	PC-5p-79598_150	CGUGCUGCUCGGGAUGGUGUUCAAC&UUUGAACAU----CUGAGUAGCUCU	TRINITY_DN22153_c0_g2	2414	13.5	4
132	PC-5p-79598_150	CGACGUGCUCAGGUGUUCACG&UUUGAACAUCUGAGUAGCUCU	TRINITY_DN22773_c0_g5	96	7.5	4
132	PC-5p-79598_150	AGGGCUGCUUGGAUGUGUGGA&UUUGAACAUCUGAGUAGCUCU	TRINITY_DN23123_c2_g1	408	12	4
132	PC-5p-79598_150	AAAGCUGCUCAGAUUGUUGGAA&UUUGAACA-UCUGAGUAGCUCU	TRINITY_DN25203_c2_g1	4900	7.5	4
132	PC-5p-79598_150	CGAGCUGCUCCGGAUGUACUUC&UUUGAACAUCUG-AGUAGCUCU	TRINITY_DN27782_c1_g5	807	13.5	4
132	PC-5p-79598_150	UGAGCUGCUCAAAUG-UCGAA&UUUGAACAUCUGAGUAGCUCU	TRINITY_DN28278_c0_g1	6850	6.5	4
133	PC-5p-83029_139	GGUCAGUGCAAUUGUUGAGGCACAG&AAGUGUCUCAAC-UUUGUACUAACU	TRINITY_DN27743_c0_g2	739	9	4
133	PC-5p-83029_139	AAUGGGUGC--AGUUGAGACACUG&AAGUGUCUCAACUUUGUACUAACU	TRINITY_DN28175_c0_g3	720	8	4
134	PC-5p-86726_129	UGUCCGUGUCUGCGACGAGUG&UACUUGUCGAAGAAAUGGAUA	TRINITY_DN14357_c0_g3	453	5.5	4
134	PC-5p-86726_129	GAUCCUCUUCUUCGGCAAGAA&UACUUGUCGAAGAAAUGGAUA	TRINITY_DN17759_c0_g1	1306	7	4
134	PC-5p-86726_129	GAUCCAUCCGUUCUUCGACGAGCU&UACUUGUCGAAGAA---AUGGAUA	TRINITY_DN18310_c0_g5	1129	8	4
134	PC-5p-86726_129	CAUCC---UCUUCGACAAGUA&UACUUGUCGAAGAAAUGGAUA	TRINITY_DN19512_c0_g9	195	4	4
134	PC-5p-86726_129	UAGUCAUUUCUUUGACAGGUA&UACUUGUCGAAGAAAUGGAUA	TRINITY_DN20989_c0_g2	865	5.5	4
134	PC-5p-86726_129	CAUCC---UCUUCGACAGGGA&UACUUGUCGAAGAAAUGGAUA	TRINITY_DN25733_c0_g4	197	8	4
134	PC-5p-86726_129	CCUUCGUGCUCUUCGACAAGUC&UACUUGUCGAAGA-AAUGGAUA	TRINITY_DN27568_c2_g5	500	6	4
134	PC-5p-86726_129	CGUCCUGUUCUUCGGCGGGCC&UACUUGUCGAAGAAAUGGAUA	TRINITY_DN28407_c0_g1	856	9.5	4
135	PC-5p-87000_128	AGUGACCUAAACGCUCUUAUAUUU&AAAUAUAAGAGCGUUUAGAUCACU	TRINITY_DN18275_c4_g5	556	1	4
135	PC-5p-87000_128	AGUG-UCAAAAACGCUCUUAUAUUA&AAAUAUAAGAGCGUUU-AGAUCACU	TRINITY_DN19995_c0_g5	44	4	4
135	PC-5p-87000_128	GGUGAUC-AAGCUGCUUUUAUAUUG&AAAUAUAAGAGC-GUUUAGAUCACU	TRINITY_DN20134_c1_g1	1756	6	4
135	PC-5p-87000_128	GGUGGUCUAA--GCUCUUACUGUUU&AAAUA-UAAGAGCGUUUAGAUCACU	TRINITY_DN20891_c0_g1	2430	6	4
135	PC-5p-87000_128	AGUG-UCAAAAACGCUCUUAUAUUA&AAAUAUAAGAGCGUUU-AGAUCACU	TRINITY_DN22866_c0_g2	1431	4	4
135	PC-5p-87000_128	AGUGAGCUAAAUGCUCUUAUAUUA&AAAUAUAAGAGCGUUUAGAUCACU	TRINITY_DN29680_c1_g3	64	2.5	4
136	PC-5p-882_11429	CUAUGUCUACUGCAUCUGACUGCUGGG&CCCA-----UAGAUGCA-UAGAUGUAG	TRINITY_DN14971_c0_g1	1515	14	4
136	PC-5p-882_11429	CCAUACCUGUGCAUCUGUGGU&CCCAUAGAUGCAUAGAUGUAG	TRINITY_DN21772_c1_g1	3687	6	4
137	PC-5p-95085_108	GCGUCCGGUGGUCCGACGACGAGG&ACUUGUUGU-GGA--AAUGGAUGU	TRINITY_DN14189_c0_g3	2740	12.5	4
137	PC-5p-95085_108	UUGUCCGUGUCUGCGACGAGU&ACUUGUUGUGGAAAUGGAUGU	TRINITY_DN14357_c0_g3	452	8	4
137	PC-5p-95085_108	CCAUCCAUCCCCGCGGCGAGC&ACUUGUUGUGGAAAUGGAUGU	TRINITY_DN14627_c1_g4	93	9	4
137	PC-5p-95085_108	UCGUCCACUUCCACGGCUUCU&ACUUGUUGUGGAAAUGGAUGU	TRINITY_DN16357_c0_g2	920	11.5	4
137	PC-5p-95085_108	GCAUCCGGCGCCGCACGCCGCGAGU&ACUUGU----UGUGGAAAUGGAUGU	TRINITY_DN16411_c0_g1	236	16	4
137	PC-5p-95085_108	ACGUCCAUGGCUGGAACAAGA&ACUUGUUGUGGAAAUGGAUGU	TRINITY_DN16451_c1_g2	1477	8.5	4
137	PC-5p-95085_108	GCAUCCAGAUUCAGAAUAAGU&ACUUGUUGUGGAAAUGGAUGU	TRINITY_DN21046_c0_g1	782	6.5	4
137	PC-5p-95085_108	GCAUCACACUUUCUACAACGAGC&ACUUGUUGUGGAAA-UG-GAUGU	TRINITY_DN21083_c0_g2	137	5.5	4
137	PC-5p-95085_108	GCAUGCCGUUUCCGGGAGAGGG&ACUUGUUGUGGAAAUGG-AUGU	TRINITY_DN22068_c1_g5	321	10	4
137	PC-5p-95085_108	ACAUCGGUUUCCGCCGCAUCC&ACUUGUUGUGGAAAUGGAUGU	TRINITY_DN22461_c1_g5	2549	10.5	4
137	PC-5p-95085_108	GCGUCCAUGCCUACACCGAGG&ACUUGUUGUGGAAAUGGAUGU	TRINITY_DN23349_c0_g1	842	9	4
137	PC-5p-95085_108	ACAUCCAGA-UCACAACAGGA&ACUUGUUGUGGAAAUGGAUGU	TRINITY_DN23387_c0_g2	1413	7	4
137	PC-5p-95085_108	CCGUCCAUGUUCGGCGGCGAGC&ACUUGUUGUGGAA-AUGGAUGU	TRINITY_DN25605_c1_g2	528	9.5	4
137	PC-5p-95085_108	GCAACUAUUUCCGCAACGUAC&ACUUGUUGUGGAAAUGGAUGU	TRINITY_DN26456_c2_g1	1924	10	4
137	PC-5p-95085_108	CCGUUCAA-UCCACAGCGAGC&ACUUGUUGUGGAAAUGGAUGU	TRINITY_DN26592_c0_g1	712	7	4
137	PC-5p-95085_108	UCGUCCAUGGCCGCGGCCGGG&ACUUGUUGUGGAAAUGGAUGU	TRINITY_DN27782_c1_g3	215	11.5	4
137	PC-5p-95085_108	UCAUCCAGGUUCC-CAGCGGGG&ACUUGUUGUGGAA-AUGGAUGU	TRINITY_DN27918_c0_g4	2754	9	4
137	PC-5p-95085_108	CCAUCCGCGUCCACGACGACA&ACUUGUUGUGGAAAUGGAUGU	TRINITY_DN28436_c1_g3	1591	8.5	4

## Sheet: Supplementary Table 10
Supplementary Table 10 | Differentially expressed negatively regulated miRNAs and their target genes.
The number of miRNA families	The number of miRNAs	miRNA name	regulation	log2(fold_change)	pvalue(t_test)	The number of target genes	Accession	annotation	regulation	significant
1	1	ata-miR156a-5p	up	1.37346	0.0472462	1	TRINITY_DN13544_c0_g1	unnamed protein product [Triticum aestivum]	down	yes
1	1	ata-miR156a-5p	up	1.72959	2.04253e-05	2	TRINITY_DN13338_c0_g1	60S acidic ribosomal protein P0-like [Aegilops tauschii subsp. tauschii]	down	yes
1	1	ata-miR156a-5p	up	1.72959	2.04253e-05	3	TRINITY_DN13544_c0_g1	unnamed protein product [Triticum aestivum]	down	yes
1	1	ata-miR156a-5p	up	1.72959	2.04253e-05	4	TRINITY_DN18375_c0_g1	uncharacterized protein LOC109757715 isoform X2 [Aegilops tauschii subsp. tauschii]	down	yes
2	2	ata-miR164b-5p	down	-1.30928	0.0423169	5	TRINITY_DN24293_c1_g1	NAC transcription factor 6C [Triticum aestivum]	up	yes
2	2	ata-miR164b-5p	down	-1.30928	0.0423169	6	TRINITY_DN24315_c0_g3	uncharacterized protein LOC109741654 isoform X2 [Aegilops tauschii subsp. tauschii]	up	yes
2	3	ata-miR164c-3p	down	-1.00421	0.0396203	7	TRINITY_DN12743_c0_g2	hypothetical protein [Triticum aestivum]	up	yes
2	3	ata-miR164c-3p	down	-1.00421	0.0396203	8	TRINITY_DN12918_c0_g1	unnamed protein product [Triticum aestivum]	up	yes
2	3	ata-miR164c-3p	down	-1.00421	0.0396203	9	TRINITY_DN14584_c0_g1	uncharacterized protein LOC109749493 [Aegilops tauschii subsp. tauschii]	up	yes
2	3	ata-miR164c-3p	down	-1.00421	0.0396203	10	TRINITY_DN14760_c0_g11	unnamed protein product [Triticum aestivum]	up	yes
2	3	ata-miR164c-3p	down	-1.00421	0.0396203	11	TRINITY_DN15279_c0_g9	autophagy-related protein 11 [Aegilops tauschii subsp. tauschii]	up	yes
2	3	ata-miR164c-3p	down	-1.68632	0.0195843	12	TRINITY_DN10419_c0_g1	sex determination protein tasselseed-2-like [Aegilops tauschii subsp. tauschii]	up	yes
2	3	ata-miR164c-3p	down	-1.68632	0.0195843	13	TRINITY_DN12918_c0_g1	unnamed protein product [Triticum aestivum]	up	yes
2	3	ata-miR164c-3p	down	-1.68632	0.0195843	14	TRINITY_DN14202_c0_g3	histone H1-like isoform X1 [Aegilops tauschii subsp. tauschii]	up	yes
2	3	ata-miR164c-3p	down	-1.68632	0.0195843	15	TRINITY_DN14303_c0_g1	microfibrillar-associated protein 1-like [Aegilops tauschii subsp. tauschii]	up	yes
2	3	ata-miR164c-3p	down	-1.68632	0.0195843	16	TRINITY_DN14551_c0_g2	ubiquitin-activating enzyme E1 3 isoform X1 [Setaria italica]	up	yes
2	3	ata-miR164c-3p	down	-1.68632	0.0195843	17	TRINITY_DN14584_c0_g1	uncharacterized protein LOC109749493 [Aegilops tauschii subsp. tauschii]	up	yes
2	3	ata-miR164c-3p	down	-1.68632	0.0195843	18	TRINITY_DN14760_c0_g11	unnamed protein product [Triticum aestivum]	up	yes
2	3	ata-miR164c-3p	down	-2.00562	0.011728	19	TRINITY_DN11928_c0_g2	uncharacterized protein LOC109735512 [Aegilops tauschii subsp. tauschii]	up	yes
2	3	ata-miR164c-3p	down	-2.00562	0.011728	20	TRINITY_DN13503_c0_g1	unnamed protein product [Triticum aestivum]	up	yes
2	3	ata-miR164c-3p	down	-2.00562	0.011728	21	TRINITY_DN13513_c0_g2	heat shock protein 16.9C, partial [Triticum aestivum]	up	yes
2	3	ata-miR164c-3p	down	-2.00562	0.011728	22	TRINITY_DN13540_c0_g2	hypothetical protein TRIUR3_01989 [Triticum urartu]	up	yes
2	3	ata-miR164c-3p	down	-2.00562	0.011728	23	TRINITY_DN14303_c0_g1	microfibrillar-associated protein 1-like [Aegilops tauschii subsp. tauschii]	up	yes
2	3	ata-miR164c-3p	down	-2.00562	0.011728	24	TRINITY_DN14584_c0_g1	uncharacterized protein LOC109749493 [Aegilops tauschii subsp. tauschii]	up	yes
2	3	ata-miR164c-3p	down	-2.00562	0.011728	25	TRINITY_DN14760_c0_g11	unnamed protein product [Triticum aestivum]	up	yes
2	3	ata-miR164c-3p	down	-2.00562	0.011728	26	TRINITY_DN14929_c0_g3	glutathione S-transferase T3-like [Aegilops tauschii subsp. tauschii]	up	yes
2	3	ata-miR164c-3p	down	-2.00562	0.011728	27	TRINITY_DN15148_c0_g1	predicted protein [Hordeum vulgare subsp. vulgare]	up	yes
2	3	ata-miR164c-3p	down	-2.00562	0.011728	28	TRINITY_DN15323_c2_g5	uncharacterized protein LOC109751611 [Aegilops tauschii subsp. tauschii]	up	yes
2	3	ata-miR164c-3p	down	-2.00562	0.011728	29	TRINITY_DN15445_c0_g6	unnamed protein product [Triticum aestivum]	up	yes
2	3	ata-miR164c-3p	down	-2.00562	0.011728	30	TRINITY_DN15447_c2_g3	predicted protein [Hordeum vulgare subsp. vulgare]	up	yes
2	3	ata-miR164c-3p	down	-2.00562	0.011728	31	TRINITY_DN15669_c0_g1	MACPF domain-containing protein NSL1-like [Aegilops tauschii subsp. tauschii]	up	yes
2	3	ata-miR164c-3p	down	-2.00562	0.011728	32	TRINITY_DN15721_c0_g2	11 kDa late embryogenesis abundant protein-like [Aegilops tauschii subsp. tauschii]	up	yes
2	3	ata-miR164c-3p	down	-2.00562	0.011728	33	TRINITY_DN15739_c0_g1	permatin precursor [Avena sativa]	up	yes
2	3	ata-miR164c-3p	down	-2.00562	0.011728	34	TRINITY_DN15857_c0_g4	uncharacterized protein LOC109743307 isoform X1 [Aegilops tauschii subsp. tauschii]	up	yes
2	3	ata-miR164c-3p	down	-2.00562	0.011728	35	TRINITY_DN15900_c0_g2	-	up	yes
2	3	ata-miR164c-3p	down	-2.00562	0.011728	36	TRINITY_DN15903_c1_g3	sugar carrier protein C-like [Aegilops tauschii subsp. tauschii]	up	yes
2	3	ata-miR164c-3p	down	-2.00562	0.011728	37	TRINITY_DN16088_c2_g3	predicted protein [Hordeum vulgare subsp. vulgare]	up	yes
2	3	ata-miR164c-3p	down	-2.00562	0.011728	38	TRINITY_DN16194_c0_g5	-	up	yes
2	3	ata-miR164c-3p	down	-2.00562	0.011728	39	TRINITY_DN16306_c0_g6	predicted protein [Hordeum vulgare subsp. vulgare]	up	yes
2	3	ata-miR164c-3p	down	-2.00562	0.011728	40	TRINITY_DN16380_c1_g7	E3 ubiquitin-protein ligase RING1-like [Aegilops tauschii subsp. tauschii]	up	yes
2	3	ata-miR164c-3p	down	-2.00562	0.011728	41	TRINITY_DN16414_c0_g4	putative protein phosphatase 2C 6 [Triticum urartu]	up	yes
2	3	ata-miR164c-3p	down	-2.00562	0.011728	42	TRINITY_DN16640_c1_g1	flavin-containing monooxygenase FMO GS-OX-like 2 [Aegilops tauschii subsp. tauschii]	up	yes
2	3	ata-miR164c-3p	down	-2.00562	0.011728	43	TRINITY_DN16640_c1_g3	predicted protein [Hordeum vulgare subsp. vulgare]	up	yes
2	3	ata-miR164c-3p	down	-2.00562	0.011728	44	TRINITY_DN16648_c1_g3	predicted protein [Hordeum vulgare subsp. vulgare]	up	yes
2	3	ata-miR164c-3p	down	-2.00562	0.011728	45	TRINITY_DN16805_c0_g7	predicted protein [Hordeum vulgare subsp. vulgare]	up	yes
2	3	ata-miR164c-3p	down	-2.00562	0.011728	46	TRINITY_DN16892_c0_g1	PHD and RING finger domain-containing protein 1 [Triticum urartu]	up	yes
2	3	ata-miR164c-3p	down	-2.00562	0.011728	47	TRINITY_DN16895_c0_g1	hypothetical protein TRIUR3_35471 [Triticum urartu]	up	yes
2	3	ata-miR164c-3p	down	-2.00562	0.011728	48	TRINITY_DN16951_c1_g2	uncharacterized protein LOC109746741, partial [Aegilops tauschii subsp. tauschii]	up	yes
2	3	ata-miR164c-3p	down	-2.00562	0.011728	49	TRINITY_DN16952_c0_g3	predicted protein [Hordeum vulgare subsp. vulgare]	up	yes
2	3	ata-miR164c-3p	down	-2.00562	0.011728	50	TRINITY_DN16957_c0_g1	C2 domain-containing protein At1g53590-like [Aegilops tauschii subsp. tauschii]	up	yes
2	3	ata-miR164c-3p	down	-2.00562	0.011728	51	TRINITY_DN17073_c0_g5	heat shock factor protein 4 [Zea mays]	up	yes
2	3	ata-miR164c-3p	down	-2.00562	0.011728	52	TRINITY_DN17269_c1_g4	Os03g0247900 [Oryza sativa Japonica Group]	up	yes
2	3	ata-miR164c-3p	down	-2.00562	0.011728	53	TRINITY_DN17610_c3_g1	membrane-anchored ubiquitin-fold protein 4 [Aegilops tauschii subsp. tauschii]	up	yes
2	3	ata-miR164c-3p	down	-2.00562	0.011728	54	TRINITY_DN17631_c0_g5	probable inactive leucine-rich repeat receptor-like protein kinase At3g03770 [Aegilops tauschii subsp. tauschii]	up	yes
2	3	ata-miR164c-3p	down	-2.00562	0.011728	55	TRINITY_DN17677_c0_g5	remorin-like [Aegilops tauschii subsp. tauschii]	up	yes
2	3	ata-miR164c-3p	down	-2.00562	0.011728	56	TRINITY_DN17694_c1_g1	2-oxoglutarate-Fe(II) type oxidoreductase-like [Aegilops tauschii subsp. tauschii]	up	yes
2	3	ata-miR164c-3p	down	-2.00562	0.011728	57	TRINITY_DN17936_c0_g1	-	up	yes
2	3	ata-miR164c-3p	down	-2.00562	0.011728	58	TRINITY_DN18077_c0_g1	presequence protease 1, chloroplastic/mitochondrial-like [Aegilops tauschii subsp. tauschii]	up	yes
2	3	ata-miR164c-3p	down	-2.00562	0.011728	59	TRINITY_DN18142_c1_g1	predicted protein [Hordeum vulgare subsp. vulgare]	up	yes
2	3	ata-miR164c-3p	down	-2.00562	0.011728	60	TRINITY_DN18151_c0_g8	probable calcium-binding protein CML15 [Aegilops tauschii subsp. tauschii]	up	yes
2	3	ata-miR164c-3p	down	-2.00562	0.011728	61	TRINITY_DN18181_c0_g3	zinc finger CCCH domain-containing protein 11 [Aegilops tauschii subsp. tauschii]	up	yes
2	3	ata-miR164c-3p	down	-2.00562	0.011728	62	TRINITY_DN18207_c0_g1	-	up	yes
2	3	ata-miR164c-3p	down	-2.00562	0.011728	63	TRINITY_DN18480_c0_g6	uncharacterized protein LOC109766361 [Aegilops tauschii subsp. tauschii]	up	yes
2	3	ata-miR164c-3p	down	-2.00562	0.011728	64	TRINITY_DN18530_c0_g5	ethylene-responsive transcription factor4 [Agropyron mongolicum]	up	yes
2	3	ata-miR164c-3p	down	-2.00562	0.011728	65	TRINITY_DN18599_c1_g3	F-box only protein 7 [Triticum urartu]	up	yes
2	3	ata-miR164c-3p	down	-2.00562	0.011728	66	TRINITY_DN18761_c3_g6	uncharacterized protein LOC109787489 [Aegilops tauschii subsp. tauschii]	up	yes
2	3	ata-miR164c-3p	down	-2.00562	0.011728	67	TRINITY_DN18878_c2_g2	DNA damage-binding protein 1 [Aegilops tauschii subsp. tauschii]	up	yes
2	3	ata-miR164c-3p	down	-2.00562	0.011728	68	TRINITY_DN18948_c1_g4	cold shock protein CS66-like [Aegilops tauschii subsp. tauschii]	up	yes
2	3	ata-miR164c-3p	down	-2.00562	0.011728	69	TRINITY_DN18996_c0_g10	hypothetical protein TRIUR3_23393 [Triticum urartu]	up	yes
2	3	ata-miR164c-3p	down	-2.00562	0.011728	70	TRINITY_DN19050_c1_g1	unnamed protein product [Triticum aestivum]	up	yes
2	3	ata-miR164c-3p	down	-2.00562	0.011728	71	TRINITY_DN19100_c0_g1	putative glutathione S-transferase GSTU6 [Triticum urartu]	up	yes
2	3	ata-miR164c-3p	down	-2.00562	0.011728	72	TRINITY_DN19239_c0_g5	uncharacterized protein LOC109761290 isoform X2 [Aegilops tauschii subsp. tauschii]	up	yes
2	3	ata-miR164c-3p	down	-2.00562	0.011728	73	TRINITY_DN19347_c0_g1	calmodulin-2 [Capsicum annuum]	up	yes
2	3	ata-miR164c-3p	down	-2.00562	0.011728	74	TRINITY_DN19379_c1_g1	unnamed protein product [Triticum aestivum]	up	yes
2	3	ata-miR164c-3p	down	-2.00562	0.011728	75	TRINITY_DN19496_c0_g3	putative transcription elongation factor SPT5 homolog 1 [Aegilops tauschii subsp. tauschii]	up	yes
2	3	ata-miR164c-3p	down	-2.00562	0.011728	76	TRINITY_DN19513_c1_g11	probable 6-phosphogluconolactonase 4, chloroplastic [Aegilops tauschii subsp. tauschii]	up	yes
2	3	ata-miR164c-3p	down	-2.00562	0.011728	77	TRINITY_DN19594_c1_g5	serine-threonine kinase receptor-associated protein-like [Aegilops tauschii subsp. tauschii]	up	yes
2	3	ata-miR164c-3p	down	-2.00562	0.011728	78	TRINITY_DN19614_c2_g5	protein disulfide isomerase-like 5-1 [Aegilops tauschii subsp. tauschii]	up	yes
2	3	ata-miR164c-3p	down	-2.00562	0.011728	79	TRINITY_DN19709_c0_g1	protein BOBBER 1-like [Aegilops tauschii subsp. tauschii]	up	yes
2	3	ata-miR164c-3p	down	-2.00562	0.011728	80	TRINITY_DN19751_c0_g11	-	up	yes
2	3	ata-miR164c-3p	down	-2.00562	0.011728	81	TRINITY_DN19963_c0_g1	actin cytoskeleton-regulatory complex protein pan-1-like [Aegilops tauschii subsp. tauschii]	up	yes
2	3	ata-miR164c-3p	down	-2.00562	0.011728	82	TRINITY_DN20399_c0_g1	bZIP transcription factor 44-like [Aegilops tauschii subsp. tauschii]	up	yes
2	3	ata-miR164c-3p	down	-2.00562	0.011728	83	TRINITY_DN20421_c2_g4	probable glutathione S-transferase GSTU6 [Aegilops tauschii subsp. tauschii]	up	yes
2	3	ata-miR164c-3p	down	-2.00562	0.011728	84	TRINITY_DN20595_c1_g1	-	up	yes
2	3	ata-miR164c-3p	down	-2.00562	0.011728	85	TRINITY_DN20605_c2_g1	lipase-like PAD4 [Aegilops tauschii subsp. tauschii]	up	yes
2	3	ata-miR164c-3p	down	-2.00562	0.011728	86	TRINITY_DN20652_c0_g1	unnamed protein product [Triticum aestivum]	up	yes
2	3	ata-miR164c-3p	down	-2.00562	0.011728	87	TRINITY_DN20652_c0_g2	predicted protein [Hordeum vulgare subsp. vulgare]	up	yes
2	3	ata-miR164c-3p	down	-2.00562	0.011728	88	TRINITY_DN20711_c0_g2	casein kinase 1-like protein HD16 [Aegilops tauschii subsp. tauschii]	up	yes
2	3	ata-miR164c-3p	down	-2.00562	0.011728	89	TRINITY_DN20820_c0_g1	suppressor of disruption of TFIIS-like [Aegilops tauschii subsp. tauschii]	up	yes
2	3	ata-miR164c-3p	down	-2.00562	0.011728	90	TRINITY_DN20865_c0_g1	uncharacterized protein LOC109758430 isoform X1 [Aegilops tauschii subsp. tauschii]	up	yes
2	3	ata-miR164c-3p	down	-2.00562	0.011728	91	TRINITY_DN21023_c0_g6	-	up	yes
2	3	ata-miR164c-3p	down	-2.00562	0.011728	92	TRINITY_DN21036_c0_g1	5-oxoprolinase [Aegilops tauschii subsp. tauschii]	up	yes
2	3	ata-miR164c-3p	down	-2.00562	0.011728	93	TRINITY_DN21075_c0_g1	oryzain alpha chain-like [Aegilops tauschii subsp. tauschii]	up	yes
2	3	ata-miR164c-3p	down	-2.00562	0.011728	94	TRINITY_DN21370_c1_g1	predicted protein [Hordeum vulgare subsp. vulgare]	up	yes
2	3	ata-miR164c-3p	down	-2.00562	0.011728	95	TRINITY_DN21373_c2_g1	Embryonic protein DC-8 [Zea mays]	up	yes
2	3	ata-miR164c-3p	down	-2.00562	0.011728	96	TRINITY_DN21403_c1_g3	hypothetical protein TRIUR3_02070 [Triticum urartu]	up	yes
2	3	ata-miR164c-3p	down	-2.00562	0.011728	97	TRINITY_DN21456_c0_g5	uncharacterized protein LOC109769745 [Aegilops tauschii subsp. tauschii]	up	yes
2	3	ata-miR164c-3p	down	-2.00562	0.011728	98	TRINITY_DN21502_c0_g2	hyphally-regulated protein-like [Aegilops tauschii subsp. tauschii]	up	yes
2	3	ata-miR164c-3p	down	-2.00562	0.011728	99	TRINITY_DN21666_c0_g6	ABC transporter B family member 21-like [Aegilops tauschii subsp. tauschii]	up	yes
2	3	ata-miR164c-3p	down	-2.00562	0.011728	100	TRINITY_DN21813_c0_g1	probable GTP-binding protein OBGC1, chloroplastic [Aegilops tauschii subsp. tauschii]	up	yes
2	3	ata-miR164c-3p	down	-2.00562	0.011728	101	TRINITY_DN22154_c1_g2	uncharacterized protein LOC109744472 [Aegilops tauschii subsp. tauschii]	up	yes
2	3	ata-miR164c-3p	down	-2.00562	0.011728	102	TRINITY_DN22417_c1_g2	predicted protein [Hordeum vulgare subsp. vulgare]	up	yes
2	3	ata-miR164c-3p	down	-2.00562	0.011728	103	TRINITY_DN22566_c1_g2	E3 ubiquitin-protein ligase RDUF2-like [Aegilops tauschii subsp. tauschii]	up	yes
2	3	ata-miR164c-3p	down	-2.00562	0.011728	104	TRINITY_DN22627_c0_g1	hypothetical protein TRIUR3_00443 [Triticum urartu]	up	yes
2	3	ata-miR164c-3p	down	-2.00562	0.011728	105	TRINITY_DN22654_c0_g5	calcium-dependent protein kinase 4 [Aegilops tauschii subsp. tauschii]	up	yes
2	3	ata-miR164c-3p	down	-2.00562	0.011728	106	TRINITY_DN22729_c0_g1	unnamed protein product [Triticum aestivum]	up	yes
2	3	ata-miR164c-3p	down	-2.00562	0.011728	107	TRINITY_DN22840_c0_g1	bidirectional sugar transporter SWEET15-like [Aegilops tauschii subsp. tauschii]	up	yes
2	3	ata-miR164c-3p	down	-2.00562	0.011728	108	TRINITY_DN23361_c0_g3	dehydrin 1 [Triticum turgidum subsp. durum]	up	yes
2	3	ata-miR164c-3p	down	-2.00562	0.011728	109	TRINITY_DN23361_c0_g4	dehydrin 1 [Triticum turgidum subsp. durum]	up	yes
2	3	ata-miR164c-3p	down	-2.00562	0.011728	110	TRINITY_DN23408_c2_g1	glutathione S-transferase T3-like [Aegilops tauschii subsp. tauschii]	up	yes
2	3	ata-miR164c-3p	down	-2.00562	0.011728	111	TRINITY_DN23640_c0_g5	NAC transcription factor [Hordeum vulgare subsp. vulgare]	up	yes
2	3	ata-miR164c-3p	down	-2.00562	0.011728	112	TRINITY_DN23732_c1_g3	heat-responsive transcription factor [Triticum aestivum]	up	yes
2	3	ata-miR164c-3p	down	-2.00562	0.011728	113	TRINITY_DN24052_c1_g5	protein ecdysoneless homolog [Aegilops tauschii subsp. tauschii]	up	yes
2	3	ata-miR164c-3p	down	-2.00562	0.011728	114	TRINITY_DN24255_c0_g3	1-phosphatidylinositol-3-phosphate 5-kinase FAB1B-like isoform X1 [Aegilops tauschii subsp. tauschii]	up	yes
2	3	ata-miR164c-3p	down	-2.00562	0.011728	115	TRINITY_DN24315_c0_g3	uncharacterized protein LOC109741654 isoform X2 [Aegilops tauschii subsp. tauschii]	up	yes
2	3	ata-miR164c-3p	down	-2.00562	0.011728	116	TRINITY_DN24435_c1_g1	uncharacterized protein LOC109740349 [Aegilops tauschii subsp. tauschii]	up	yes
2	3	ata-miR164c-3p	down	-2.00562	0.011728	117	TRINITY_DN24572_c0_g6	small heat shock protein, chloroplastic-like [Aegilops tauschii subsp. tauschii]	up	yes
2	3	ata-miR164c-3p	down	-2.00562	0.011728	118	TRINITY_DN24610_c0_g2	ankyrin repeat-containing protein At5g02620-like [Aegilops tauschii subsp. tauschii]	up	yes
2	3	ata-miR164c-3p	down	-2.00562	0.011728	119	TRINITY_DN24697_c1_g2	exocyst complex component EXO70A1-like isoform X2 [Aegilops tauschii subsp. tauschii]	up	yes
2	3	ata-miR164c-3p	down	-2.00562	0.011728	120	TRINITY_DN24816_c0_g3	predicted protein [Hordeum vulgare subsp. vulgare]	up	yes
2	3	ata-miR164c-3p	down	-2.00562	0.011728	121	TRINITY_DN25019_c1_g2	hypothetical protein TRIUR3_32532 [Triticum urartu]	up	yes
2	3	ata-miR164c-3p	down	-2.00562	0.011728	122	TRINITY_DN25019_c1_g8	-	up	yes
2	3	ata-miR164c-3p	down	-2.00562	0.011728	123	TRINITY_DN25062_c1_g2	-	up	yes
2	3	ata-miR164c-3p	down	-2.00562	0.011728	124	TRINITY_DN25067_c1_g2	protein synthesis inhibitor II-like [Aegilops tauschii subsp. tauschii]	up	yes
2	3	ata-miR164c-3p	down	-2.00562	0.011728	125	TRINITY_DN25194_c0_g2	psbP domain-containing protein 7, chloroplastic [Aegilops tauschii subsp. tauschii]	up	yes
2	3	ata-miR164c-3p	down	-2.00562	0.011728	126	TRINITY_DN25277_c0_g2	uncharacterized protein LOC109759548 isoform X3 [Aegilops tauschii subsp. tauschii]	up	yes
2	3	ata-miR164c-3p	down	-2.00562	0.011728	127	TRINITY_DN25348_c1_g1	patellin-3-like isoform X2 [Aegilops tauschii subsp. tauschii]	up	yes
2	3	ata-miR164c-3p	down	-2.00562	0.011728	128	TRINITY_DN25355_c1_g4	predicted protein [Hordeum vulgare subsp. vulgare]	up	yes
2	3	ata-miR164c-3p	down	-2.00562	0.011728	129	TRINITY_DN25603_c1_g1	O-acyltransferase WSD1-like [Aegilops tauschii subsp. tauschii]	up	yes
2	3	ata-miR164c-3p	down	-2.00562	0.011728	130	TRINITY_DN25739_c0_g2	potassium transporter 1-like [Aegilops tauschii subsp. tauschii]	up	yes
2	3	ata-miR164c-3p	down	-2.00562	0.011728	131	TRINITY_DN25914_c0_g1	unnamed protein product [Triticum aestivum]	up	yes
2	3	ata-miR164c-3p	down	-2.00562	0.011728	132	TRINITY_DN26019_c1_g4	unnamed protein product [Triticum aestivum]	up	yes
2	3	ata-miR164c-3p	down	-2.00562	0.011728	133	TRINITY_DN26069_c0_g1	protein TIC 55, chloroplastic [Aegilops tauschii subsp. tauschii]	up	yes
2	3	ata-miR164c-3p	down	-2.00562	0.011728	134	TRINITY_DN26181_c0_g1	probable inositol oxygenase [Aegilops tauschii subsp. tauschii]	up	yes
2	3	ata-miR164c-3p	down	-2.00562	0.011728	135	TRINITY_DN26228_c0_g4	-	up	yes
2	3	ata-miR164c-3p	down	-2.00562	0.011728	136	TRINITY_DN26231_c1_g3	predicted protein [Hordeum vulgare subsp. vulgare]	up	yes
2	3	ata-miR164c-3p	down	-2.00562	0.011728	137	TRINITY_DN26253_c0_g3	mitochondrial import inner membrane translocase subunit TIM17-1-like [Aegilops tauschii subsp. tauschii]	up	yes
2	3	ata-miR164c-3p	down	-2.00562	0.011728	138	TRINITY_DN26312_c2_g1	endoglucanase 5-like [Aegilops tauschii subsp. tauschii]	up	yes
2	3	ata-miR164c-3p	down	-2.00562	0.011728	139	TRINITY_DN26396_c2_g3	WD and tetratricopeptide repeats protein 1 [Aegilops tauschii subsp. tauschii]	up	yes
2	3	ata-miR164c-3p	down	-2.00562	0.011728	140	TRINITY_DN26671_c0_g1	cytochrome P450 71A1-like [Aegilops tauschii subsp. tauschii]	up	yes
2	3	ata-miR164c-3p	down	-2.00562	0.011728	141	TRINITY_DN26688_c0_g2	branched-chain amino acid aminotransferase [Hordeum vulgare subsp. vulgare]	up	yes
2	3	ata-miR164c-3p	down	-2.00562	0.011728	142	TRINITY_DN26809_c0_g3	predicted protein [Hordeum vulgare subsp. vulgare]	up	yes
2	3	ata-miR164c-3p	down	-2.00562	0.011728	143	TRINITY_DN26825_c2_g1	uncharacterized protein LOC109785365 [Aegilops tauschii subsp. tauschii]	up	yes
2	3	ata-miR164c-3p	down	-2.00562	0.011728	144	TRINITY_DN26878_c0_g2	patatin-like protein 2 [Aegilops tauschii subsp. tauschii]	up	yes
2	3	ata-miR164c-3p	down	-2.00562	0.011728	145	TRINITY_DN26964_c1_g7	uncharacterized protein LOC109743270 [Aegilops tauschii subsp. tauschii]	up	yes
2	3	ata-miR164c-3p	down	-2.00562	0.011728	146	TRINITY_DN27017_c1_g4	exocyst complex component EXO70A1-like [Aegilops tauschii subsp. tauschii]	up	yes
2	3	ata-miR164c-3p	down	-2.00562	0.011728	147	TRINITY_DN27149_c0_g3	long chain acyl-CoA synthetase 8 [Aegilops tauschii subsp. tauschii]	up	yes
2	3	ata-miR164c-3p	down	-2.00562	0.011728	148	TRINITY_DN27233_c0_g2	hypothetical protein [Triticum aestivum]	up	yes
2	3	ata-miR164c-3p	down	-2.00562	0.011728	149	TRINITY_DN27457_c0_g4	predicted protein [Hordeum vulgare subsp. vulgare]	up	yes
2	3	ata-miR164c-3p	down	-2.00562	0.011728	150	TRINITY_DN27487_c0_g2	predicted protein, partial [Hordeum vulgare subsp. vulgare]	up	yes
2	3	ata-miR164c-3p	down	-2.00562	0.011728	151	TRINITY_DN27599_c1_g3	-	up	yes
2	3	ata-miR164c-3p	down	-2.00562	0.011728	152	TRINITY_DN27663_c1_g2	ferritin 1 [Hordeum vulgare]	up	yes
2	3	ata-miR164c-3p	down	-2.00562	0.011728	153	TRINITY_DN27672_c0_g1	uncharacterized protein LOC109769975 [Aegilops tauschii subsp. tauschii]	up	yes
2	3	ata-miR164c-3p	down	-2.00562	0.011728	154	TRINITY_DN27715_c0_g1	predicted protein, partial [Hordeum vulgare subsp. vulgare]	up	yes
2	3	ata-miR164c-3p	down	-2.00562	0.011728	155	TRINITY_DN27790_c0_g1	uncharacterized protein LOC109733809 isoform X2 [Aegilops tauschii subsp. tauschii]	up	yes
2	3	ata-miR164c-3p	down	-2.00562	0.011728	156	TRINITY_DN27808_c0_g3	pentatricopeptide repeat-containing protein At2g31400, chloroplastic [Aegilops tauschii subsp. tauschii]	up	yes
2	3	ata-miR164c-3p	down	-2.00562	0.011728	157	TRINITY_DN27856_c0_g2	unnamed protein product [Triticum aestivum]	up	yes
2	3	ata-miR164c-3p	down	-2.00562	0.011728	158	TRINITY_DN27893_c1_g1	plasma membrane ATPase 1-like isoform X1 [Aegilops tauschii subsp. tauschii]	up	yes
2	3	ata-miR164c-3p	down	-2.00562	0.011728	159	TRINITY_DN27896_c0_g3	serine/arginine repetitive matrix protein 2-like isoform X2 [Aegilops tauschii subsp. tauschii]	up	yes
2	3	ata-miR164c-3p	down	-2.00562	0.011728	160	TRINITY_DN28016_c1_g6	predicted protein [Hordeum vulgare subsp. vulgare]	up	yes
2	3	ata-miR164c-3p	down	-2.00562	0.011728	161	TRINITY_DN28464_c1_g5	nicotianamine synthase [Triticum aestivum]	up	yes
2	3	ata-miR164c-3p	down	-2.00562	0.011728	162	TRINITY_DN28492_c1_g1	peroxisomal adenine nucleotide carrier 1-like [Aegilops tauschii subsp. tauschii]	up	yes
2	3	ata-miR164c-3p	down	-2.00562	0.011728	163	TRINITY_DN28550_c1_g5	unnamed protein product [Triticum aestivum]	up	yes
2	3	ata-miR164c-3p	down	-2.00562	0.011728	164	TRINITY_DN28660_c0_g6	heat shock protein 90 [Triticum dicoccoides]	up	yes
2	3	ata-miR164c-3p	down	-2.00562	0.011728	165	TRINITY_DN28713_c0_g1	uncharacterized protein LOC109773534 [Aegilops tauschii subsp. tauschii]	up	yes
2	3	ata-miR164c-3p	down	-2.00562	0.011728	166	TRINITY_DN28783_c1_g1	NAC domain-containing protein 67-like [Aegilops tauschii subsp. tauschii]	up	yes
2	3	ata-miR164c-3p	down	-2.00562	0.011728	167	TRINITY_DN28842_c1_g1	unnamed protein product [Triticum aestivum]	up	yes
2	3	ata-miR164c-3p	down	-2.00562	0.011728	168	TRINITY_DN28879_c0_g1	phytepsin [Aegilops tauschii subsp. tauschii]	up	yes
2	3	ata-miR164c-3p	down	-2.00562	0.011728	169	TRINITY_DN29079_c0_g5	unnamed protein product [Triticum aestivum]	up	yes
2	3	ata-miR164c-3p	down	-2.00562	0.011728	170	TRINITY_DN29118_c1_g4	-	up	yes
2	3	ata-miR164c-3p	down	-2.00562	0.011728	171	TRINITY_DN29140_c3_g5	predicted protein [Hordeum vulgare subsp. vulgare]	up	yes
2	3	ata-miR164c-3p	down	-2.00562	0.011728	172	TRINITY_DN29184_c1_g2	potassium transporter 10-like [Aegilops tauschii subsp. tauschii]	up	yes
2	3	ata-miR164c-3p	down	-2.00562	0.011728	173	TRINITY_DN29219_c3_g3	atherin-like [Aegilops tauschii subsp. tauschii]	up	yes
2	3	ata-miR164c-3p	down	-2.00562	0.011728	174	TRINITY_DN29219_c3_g6	transcription factor MYB44-like [Aegilops tauschii subsp. tauschii]	up	yes
2	3	ata-miR164c-3p	down	-2.00562	0.011728	175	TRINITY_DN29240_c0_g3	putative SGNH plant lipase-like protein GDSL lipase [Triticum aestivum]	up	yes
2	3	ata-miR164c-3p	down	-2.00562	0.011728	176	TRINITY_DN29348_c1_g5	uncharacterized protein LOC109783270 [Aegilops tauschii subsp. tauschii]	up	yes
2	3	ata-miR164c-3p	down	-2.00562	0.011728	177	TRINITY_DN29373_c0_g1	predicted protein [Hordeum vulgare subsp. vulgare]	up	yes
2	3	ata-miR164c-3p	down	-2.00562	0.011728	178	TRINITY_DN29770_c0_g2	probable 3-hydroxyisobutyrate dehydrogenase-like 2, mitochondrial [Aegilops tauschii subsp. tauschii]	up	yes
2	3	ata-miR164c-3p	down	-2.00562	0.011728	179	TRINITY_DN2998_c0_g1	predicted protein [Hordeum vulgare subsp. vulgare]	up	yes
2	3	ata-miR164c-3p	down	-2.00562	0.011728	180	TRINITY_DN9400_c0_g2	nicotinamidase 2-like [Aegilops tauschii subsp. tauschii]	up	yes
3	4	ata-miR167f-3p_L-1R+1	down	-0.765143	0.0187674	181	TRINITY_DN17343_c0_g3	uncharacterized protein LOC109769107 [Aegilops tauschii subsp. tauschii]	up	yes
3	4	ata-miR167f-3p_L-1R+1	down	-0.765143	0.0187674	182	TRINITY_DN17375_c0_g3	gamma-TIP-like protein [Hordeum vulgare subsp. vulgare]	up	yes
3	4	ata-miR167f-3p_L-1R+1	down	-0.765143	0.0187674	183	TRINITY_DN20760_c0_g1	PREDICTED: iron-sulfur cluster assembly protein 1-like [Erythranthe guttata]	up	yes
3	4	ata-miR167f-3p_L-1R+1	down	-0.765143	0.0187674	184	TRINITY_DN22172_c0_g1	predicted protein [Hordeum vulgare subsp. vulgare]	up	yes
3	4	ata-miR167f-3p_L-1R+1	down	-0.800484	0.0222677	185	TRINITY_DN13783_c0_g1	-	up	yes
3	4	ata-miR167f-3p_L-1R+1	down	-0.800484	0.0222677	186	TRINITY_DN14648_c0_g2	predicted protein [Hordeum vulgare subsp. vulgare]	up	yes
3	4	ata-miR167f-3p_L-1R+1	down	-1.17468	0.0197685	187	TRINITY_DN17201_c0_g7	-	up	yes
3	4	ata-miR167f-3p_L-1R+1	down	-1.17468	0.0197685	188	TRINITY_DN17343_c0_g3	uncharacterized protein LOC109769107 [Aegilops tauschii subsp. tauschii]	up	yes
3	4	ata-miR167f-3p_L-1R+1	down	-1.17468	0.0197685	189	TRINITY_DN19790_c2_g9	Q-type C2H2 zinc finger protein [Triticum aestivum]	up	yes
3	4	ata-miR167f-3p_L-1R+1	down	-1.17468	0.0197685	190	TRINITY_DN20589_c0_g4	hypothetical protein [Triticum aestivum]	up	yes
3	4	ata-miR167f-3p_L-1R+1	down	-1.17468	0.0197685	191	TRINITY_DN20684_c1_g1	beta-glucosidase 31-like [Aegilops tauschii subsp. tauschii]	up	yes
3	4	ata-miR167f-3p_L-1R+1	down	-1.17468	0.0197685	192	TRINITY_DN20760_c0_g1	PREDICTED: iron-sulfur cluster assembly protein 1-like [Erythranthe guttata]	up	yes
3	4	ata-miR167f-3p_L-1R+1	down	-1.17468	0.0197685	193	TRINITY_DN22545_c0_g1	auxin-responsive protein IAA6-like isoform X1 [Aegilops tauschii subsp. tauschii]	up	yes
3	4	ata-miR167f-3p_L-1R+1	down	-1.17468	0.0197685	194	TRINITY_DN22798_c0_g2	hypothetical protein BRADI_2g39207v3 [Brachypodium distachyon]	up	yes
3	4	ata-miR167f-3p_L-1R+1	down	-1.17468	0.0197685	195	TRINITY_DN24812_c0_g1	hypothetical protein TRIUR3_27643 [Triticum urartu]	up	yes
3	4	ata-miR167f-3p_L-1R+1	down	-1.17468	0.0197685	196	TRINITY_DN27017_c1_g3	exocyst complex component EXO70A1-like [Aegilops tauschii subsp. tauschii]	up	yes
3	4	ata-miR167f-3p_L-1R+1	down	-1.17468	0.0197685	197	TRINITY_DN29094_c0_g1	predicted protein [Hordeum vulgare subsp. vulgare]	up	yes
3	4	ata-miR167f-3p_L-1R+1	down	-0.963121	0.0245675	198	TRINITY_DN14648_c0_g2	predicted protein [Hordeum vulgare subsp. vulgare]	up	yes
3	4	ata-miR167f-3p_L-1R+1	down	-0.963121	0.0245675	199	TRINITY_DN14684_c0_g5	predicted protein [Hordeum vulgare subsp. vulgare]	up	yes
4	5	ata-miR171a-5p_1ss5AG	down	-4.28547	0.0260526	200	TRINITY_DN14094_c1_g1	small EDRK-rich factor 2-like [Aegilops tauschii subsp. tauschii]	up	yes
4	5	ata-miR171a-5p_1ss5AG	down	-4.28547	0.0260526	201	TRINITY_DN16050_c0_g6	acetate/butyrate--CoA ligase AAE7, peroxisomal-like [Aegilops tauschii subsp. tauschii]	up	yes
4	5	ata-miR171a-5p_1ss5AG	down	-4.28547	0.0260526	202	TRINITY_DN16190_c0_g4	common plant regulatory factor 1-like [Aegilops tauschii subsp. tauschii]	up	yes
4	5	ata-miR171a-5p_1ss5AG	down	-4.28547	0.0260526	203	TRINITY_DN18055_c1_g1	late embryogenesis abundant protein, group 3-like [Aegilops tauschii subsp. tauschii]	up	yes
4	5	ata-miR171a-5p_1ss5AG	down	-4.28547	0.0260526	204	TRINITY_DN18982_c0_g1	ABA inducible protein [Triticum aestivum]	up	yes
4	5	ata-miR171a-5p_1ss5AG	down	-4.28547	0.0260526	205	TRINITY_DN19494_c2_g4	hydroxycinnamoyltransferase 2 [Aegilops tauschii subsp. tauschii]	up	yes
4	5	ata-miR171a-5p_1ss5AG	down	-4.28547	0.0260526	206	TRINITY_DN21475_c0_g5	unnamed protein product [Triticum aestivum]	up	yes
4	5	ata-miR171a-5p_1ss5AG	down	-4.28547	0.0260526	207	TRINITY_DN21478_c1_g5	predicted protein [Hordeum vulgare subsp. vulgare]	up	yes
4	5	ata-miR171a-5p_1ss5AG	down	-4.28547	0.0260526	208	TRINITY_DN21573_c1_g2	stress response protein [Triticum aestivum]	up	yes
4	5	ata-miR171a-5p_1ss5AG	down	-4.28547	0.0260526	209	TRINITY_DN21759_c0_g3	uncharacterized protein LOC109772703 [Aegilops tauschii subsp. tauschii]	up	yes
4	5	ata-miR171a-5p_1ss5AG	down	-4.28547	0.0260526	210	TRINITY_DN23273_c0_g1	hypothetical protein TRIUR3_05034 [Triticum urartu]	up	yes
4	5	ata-miR171a-5p_1ss5AG	down	-4.28547	0.0260526	211	TRINITY_DN23581_c0_g1	2-oxoisovalerate dehydrogenase subunit alpha 2, mitochondrial-like [Aegilops tauschii subsp. tauschii]	up	yes
4	5	ata-miR171a-5p_1ss5AG	down	-4.28547	0.0260526	212	TRINITY_DN23777_c0_g1	predicted protein [Hordeum vulgare subsp. vulgare]	up	yes
4	5	ata-miR171a-5p_1ss5AG	down	-4.28547	0.0260526	213	TRINITY_DN24468_c1_g1	dehydrin [Hordeum vulgare subsp. vulgare]	up	yes
4	5	ata-miR171a-5p_1ss5AG	down	-4.28547	0.0260526	214	TRINITY_DN25547_c0_g5	non-specific lipid-transfer protein-like [Aegilops tauschii subsp. tauschii]	up	yes
4	5	ata-miR171a-5p_1ss5AG	down	-4.28547	0.0260526	215	TRINITY_DN26809_c0_g3	predicted protein [Hordeum vulgare subsp. vulgare]	up	yes
4	5	ata-miR171a-5p_1ss5AG	down	-4.28547	0.0260526	216	TRINITY_DN27290_c1_g2	protein EARLY RESPONSIVE TO DEHYDRATION 15-like [Aegilops tauschii subsp. tauschii]	up	yes
4	5	ata-miR171a-5p_1ss5AG	down	-4.28547	0.0260526	217	TRINITY_DN27345_c1_g2	uncharacterized protein LOC109780244 [Aegilops tauschii subsp. tauschii]	up	yes
4	5	ata-miR171a-5p_1ss5AG	down	-4.28547	0.0260526	218	TRINITY_DN27468_c1_g1	-	up	yes
4	5	ata-miR171a-5p_1ss5AG	down	-4.28547	0.0260526	219	TRINITY_DN29448_c1_g1	uncharacterized acetyltransferase At3g50280-like [Aegilops tauschii subsp. tauschii]	up	yes
4	5	ata-miR171a-5p_1ss5AG	down	-2.98561	0.0282173	220	TRINITY_DN13131_c0_g1	uncharacterized protein LOC109778831 [Aegilops tauschii subsp. tauschii]	up	yes
4	5	ata-miR171a-5p_1ss5AG	down	-2.98561	0.0282173	221	TRINITY_DN14584_c0_g1	uncharacterized protein LOC109749493 [Aegilops tauschii subsp. tauschii]	up	yes
4	5	ata-miR171a-5p_1ss5AG	down	-2.98561	0.0282173	222	TRINITY_DN15206_c0_g5	malonyl-coenzyme A:anthocyanin 3-O-glucoside-6''-O-malonyltransferase-like [Aegilops tauschii subsp. tauschii]	up	yes
4	5	ata-miR171a-5p_1ss5AG	down	-2.98561	0.0282173	223	TRINITY_DN15307_c0_g4	unnamed protein product [Triticum aestivum]	up	yes
4	5	ata-miR171a-5p_1ss5AG	down	-2.98561	0.0282173	224	TRINITY_DN15578_c1_g4	predicted protein [Hordeum vulgare subsp. vulgare]	up	yes
4	5	ata-miR171a-5p_1ss5AG	down	-2.98561	0.0282173	225	TRINITY_DN15619_c0_g1	uncharacterized protein LOC109733380 isoform X1 [Aegilops tauschii subsp. tauschii]	up	yes
4	5	ata-miR171a-5p_1ss5AG	down	-2.98561	0.0282173	226	TRINITY_DN16050_c0_g6	acetate/butyrate--CoA ligase AAE7, peroxisomal-like [Aegilops tauschii subsp. tauschii]	up	yes
4	5	ata-miR171a-5p_1ss5AG	down	-2.98561	0.0282173	227	TRINITY_DN16415_c0_g4	serine-threonine protein kinase [Triticum aestivum]	up	yes
4	5	ata-miR171a-5p_1ss5AG	down	-2.98561	0.0282173	228	TRINITY_DN16897_c0_g4	S-type anion channel SLAH3 [Triticum urartu]	up	yes
4	5	ata-miR171a-5p_1ss5AG	down	-2.98561	0.0282173	229	TRINITY_DN17024_c0_g9	flavonol 3-sulfotransferase-like [Aegilops tauschii subsp. tauschii]	up	yes
4	5	ata-miR171a-5p_1ss5AG	down	-2.98561	0.0282173	230	TRINITY_DN17026_c0_g1	F-box protein SKP2A [Triticum urartu]	up	yes
4	5	ata-miR171a-5p_1ss5AG	down	-2.98561	0.0282173	231	TRINITY_DN17104_c0_g1	cytochrome P450 reductase [Triticum aestivum]	up	yes
4	5	ata-miR171a-5p_1ss5AG	down	-2.98561	0.0282173	232	TRINITY_DN17967_c0_g5	polyphenol oxidase [Triticum aestivum]	up	yes
4	5	ata-miR171a-5p_1ss5AG	down	-2.98561	0.0282173	233	TRINITY_DN18055_c1_g1	late embryogenesis abundant protein, group 3-like [Aegilops tauschii subsp. tauschii]	up	yes
4	5	ata-miR171a-5p_1ss5AG	down	-2.98561	0.0282173	234	TRINITY_DN18477_c2_g3	-	up	yes
4	5	ata-miR171a-5p_1ss5AG	down	-2.98561	0.0282173	235	TRINITY_DN18725_c0_g3	cytosolic sulfotransferase 13 [Brachypodium distachyon]	up	yes
4	5	ata-miR171a-5p_1ss5AG	down	-2.98561	0.0282173	236	TRINITY_DN18825_c0_g1	predicted protein [Hordeum vulgare subsp. vulgare]	up	yes
4	5	ata-miR171a-5p_1ss5AG	down	-2.98561	0.0282173	237	TRINITY_DN18982_c0_g1	ABA inducible protein [Triticum aestivum]	up	yes
4	5	ata-miR171a-5p_1ss5AG	down	-2.98561	0.0282173	238	TRINITY_DN19494_c2_g4	hydroxycinnamoyltransferase 2 [Aegilops tauschii subsp. tauschii]	up	yes
4	5	ata-miR171a-5p_1ss5AG	down	-2.98561	0.0282173	239	TRINITY_DN19797_c0_g5	glucan endo-1,3-beta-glucosidase 8-like [Aegilops tauschii subsp. tauschii]	up	yes
4	5	ata-miR171a-5p_1ss5AG	down	-2.98561	0.0282173	240	TRINITY_DN19955_c0_g1	ethylene-responsive transcription factor 4 [Setaria italica]	up	yes
4	5	ata-miR171a-5p_1ss5AG	down	-2.98561	0.0282173	241	TRINITY_DN20032_c0_g1	zinc finger CCCH domain-containing protein 44-like [Aegilops tauschii subsp. tauschii]	up	yes
4	5	ata-miR171a-5p_1ss5AG	down	-2.98561	0.0282173	242	TRINITY_DN21724_c2_g4	predicted protein [Hordeum vulgare subsp. vulgare]	up	yes
4	5	ata-miR171a-5p_1ss5AG	down	-2.98561	0.0282173	243	TRINITY_DN21759_c0_g3	uncharacterized protein LOC109772703 [Aegilops tauschii subsp. tauschii]	up	yes
4	5	ata-miR171a-5p_1ss5AG	down	-2.98561	0.0282173	244	TRINITY_DN22081_c0_g2	uncharacterized protein LOC109746752 [Aegilops tauschii subsp. tauschii]	up	yes
4	5	ata-miR171a-5p_1ss5AG	down	-2.98561	0.0282173	245	TRINITY_DN22453_c1_g1	amino acid permease 3-like [Aegilops tauschii subsp. tauschii]	up	yes
4	5	ata-miR171a-5p_1ss5AG	down	-2.98561	0.0282173	246	TRINITY_DN23581_c0_g1	2-oxoisovalerate dehydrogenase subunit alpha 2, mitochondrial-like [Aegilops tauschii subsp. tauschii]	up	yes
4	5	ata-miR171a-5p_1ss5AG	down	-2.98561	0.0282173	247	TRINITY_DN23645_c1_g2	probable glucuronosyltransferase Os04g0650300 [Aegilops tauschii subsp. tauschii]	up	yes
4	5	ata-miR171a-5p_1ss5AG	down	-2.98561	0.0282173	248	TRINITY_DN23777_c0_g1	predicted protein [Hordeum vulgare subsp. vulgare]	up	yes
4	5	ata-miR171a-5p_1ss5AG	down	-2.98561	0.0282173	249	TRINITY_DN24372_c0_g1	predicted protein [Hordeum vulgare subsp. vulgare]	up	yes
4	5	ata-miR171a-5p_1ss5AG	down	-2.98561	0.0282173	250	TRINITY_DN24468_c1_g1	dehydrin [Hordeum vulgare subsp. vulgare]	up	yes
4	5	ata-miR171a-5p_1ss5AG	down	-2.98561	0.0282173	251	TRINITY_DN24791_c0_g7	ATP-dependent zinc metalloprotease FTSH 6, chloroplastic-like [Aegilops tauschii subsp. tauschii]	up	yes
4	5	ata-miR171a-5p_1ss5AG	down	-2.98561	0.0282173	252	TRINITY_DN24929_c0_g2	uncharacterized protein LOC109758798 [Aegilops tauschii subsp. tauschii]	up	yes
4	5	ata-miR171a-5p_1ss5AG	down	-2.98561	0.0282173	253	TRINITY_DN25020_c0_g1	predicted protein [Hordeum vulgare subsp. vulgare]	up	yes
4	5	ata-miR171a-5p_1ss5AG	down	-2.98561	0.0282173	254	TRINITY_DN25279_c0_g1	putative cell wall invertase a [Secale cereale]	up	yes
4	5	ata-miR171a-5p_1ss5AG	down	-2.98561	0.0282173	255	TRINITY_DN25739_c0_g2	potassium transporter 1-like [Aegilops tauschii subsp. tauschii]	up	yes
4	5	ata-miR171a-5p_1ss5AG	down	-2.98561	0.0282173	256	TRINITY_DN26380_c0_g3	cyanate hydratase-like [Aegilops tauschii subsp. tauschii]	up	yes
4	5	ata-miR171a-5p_1ss5AG	down	-2.98561	0.0282173	257	TRINITY_DN26796_c0_g1	phenylalanine ammonia-lyase-like [Aegilops tauschii subsp. tauschii]	up	yes
4	5	ata-miR171a-5p_1ss5AG	down	-2.98561	0.0282173	258	TRINITY_DN26809_c0_g3	predicted protein [Hordeum vulgare subsp. vulgare]	up	yes
4	5	ata-miR171a-5p_1ss5AG	down	-2.98561	0.0282173	259	TRINITY_DN27345_c1_g2	uncharacterized protein LOC109780244 [Aegilops tauschii subsp. tauschii]	up	yes
4	5	ata-miR171a-5p_1ss5AG	down	-2.98561	0.0282173	260	TRINITY_DN27477_c0_g1	AAA-ATPase At3g50940-like [Aegilops tauschii subsp. tauschii]	up	yes
4	5	ata-miR171a-5p_1ss5AG	down	-2.98561	0.0282173	261	TRINITY_DN27564_c1_g5	predicted protein [Hordeum vulgare subsp. vulgare]	up	yes
4	5	ata-miR171a-5p_1ss5AG	down	-2.98561	0.0282173	262	TRINITY_DN27668_c0_g2	beta-D-glucan exohydrolase isoenzyme ExoI [Hordeum vulgare subsp. vulgare]	up	yes
4	5	ata-miR171a-5p_1ss5AG	down	-2.98561	0.0282173	263	TRINITY_DN27948_c0_g1	predicted protein [Hordeum vulgare subsp. vulgare]	up	yes
4	5	ata-miR171a-5p_1ss5AG	down	-2.98561	0.0282173	264	TRINITY_DN28026_c1_g1	predicted protein [Hordeum vulgare subsp. vulgare]	up	yes
4	5	ata-miR171a-5p_1ss5AG	down	-2.98561	0.0282173	265	TRINITY_DN28121_c0_g9	chitinase [Hordeum vulgare subsp. vulgare]	up	yes
4	5	ata-miR171a-5p_1ss5AG	down	-2.98561	0.0282173	266	TRINITY_DN28171_c1_g2	cytosolic glutamine synthetase [Triticum turgidum]	up	yes
4	5	ata-miR171a-5p_1ss5AG	down	-2.98561	0.0282173	267	TRINITY_DN28514_c0_g2	isoflavone 2'-hydroxylase-like [Aegilops tauschii subsp. tauschii]	up	yes
4	5	ata-miR171a-5p_1ss5AG	down	-2.98561	0.0282173	268	TRINITY_DN28961_c0_g1	predicted protein [Hordeum vulgare subsp. vulgare]	up	yes
4	5	ata-miR171a-5p_1ss5AG	down	-2.98561	0.0282173	269	TRINITY_DN29340_c0_g5	Oryzain alpha chain [Triticum urartu]	up	yes
4	5	ata-miR171a-5p_1ss5AG	down	-2.98561	0.0282173	270	TRINITY_DN29373_c0_g1	predicted protein [Hordeum vulgare subsp. vulgare]	up	yes
4	5	ata-miR171a-5p_1ss5AG	down	-2.98561	0.0282173	271	TRINITY_DN29448_c1_g1	uncharacterized acetyltransferase At3g50280-like [Aegilops tauschii subsp. tauschii]	up	yes
4	5	ata-miR171a-5p_1ss5AG	down	-2.98561	0.0282173	272	TRINITY_DN29790_c2_g2	pheophorbide a oxygenase, chloroplastic [Aegilops tauschii subsp. tauschii]	up	yes
4	5	ata-miR171a-5p_1ss5AG	down	-inf	0.0303049	273	TRINITY_DN13102_c0_g1	lipoxygenase-1 [Triticum turgidum subsp. durum]	up	yes
4	5	ata-miR171a-5p_1ss5AG	down	-inf	0.0303049	274	TRINITY_DN13131_c0_g1	uncharacterized protein LOC109778831 [Aegilops tauschii subsp. tauschii]	up	yes
4	5	ata-miR171a-5p_1ss5AG	down	-inf	0.0303049	275	TRINITY_DN14286_c0_g2	probable serine/threonine-protein kinase PBL3 [Aegilops tauschii subsp. tauschii]	up	yes
4	5	ata-miR171a-5p_1ss5AG	down	-inf	0.0303049	276	TRINITY_DN14504_c0_g1	predicted protein [Hordeum vulgare subsp. vulgare]	up	yes
4	5	ata-miR171a-5p_1ss5AG	down	-inf	0.0303049	277	TRINITY_DN14542_c0_g1	unnamed protein product [Triticum aestivum]	up	yes
4	5	ata-miR171a-5p_1ss5AG	down	-inf	0.0303049	278	TRINITY_DN14584_c0_g1	uncharacterized protein LOC109749493 [Aegilops tauschii subsp. tauschii]	up	yes
4	5	ata-miR171a-5p_1ss5AG	down	-inf	0.0303049	279	TRINITY_DN14661_c2_g2	BAG family molecular chaperone regulator 1-like [Aegilops tauschii subsp. tauschii]	up	yes
4	5	ata-miR171a-5p_1ss5AG	down	-inf	0.0303049	280	TRINITY_DN15206_c0_g5	malonyl-coenzyme A:anthocyanin 3-O-glucoside-6''-O-malonyltransferase-like [Aegilops tauschii subsp. tauschii]	up	yes
4	5	ata-miR171a-5p_1ss5AG	down	-inf	0.0303049	281	TRINITY_DN15619_c0_g1	uncharacterized protein LOC109733380 isoform X1 [Aegilops tauschii subsp. tauschii]	up	yes
4	5	ata-miR171a-5p_1ss5AG	down	-inf	0.0303049	282	TRINITY_DN15849_c0_g1	berberine bridge enzyme-like 27 [Aegilops tauschii subsp. tauschii]	up	yes
4	5	ata-miR171a-5p_1ss5AG	down	-inf	0.0303049	283	TRINITY_DN15884_c0_g1	uncharacterized protein LOC109783229 [Aegilops tauschii subsp. tauschii]	up	yes
4	5	ata-miR171a-5p_1ss5AG	down	-inf	0.0303049	284	TRINITY_DN16415_c0_g4	serine-threonine protein kinase [Triticum aestivum]	up	yes
4	5	ata-miR171a-5p_1ss5AG	down	-inf	0.0303049	285	TRINITY_DN17026_c0_g1	F-box protein SKP2A [Triticum urartu]	up	yes
4	5	ata-miR171a-5p_1ss5AG	down	-inf	0.0303049	286	TRINITY_DN17327_c0_g1	abscisic acid 8'-hydroxylase 1 [Aegilops tauschii subsp. tauschii]	up	yes
4	5	ata-miR171a-5p_1ss5AG	down	-inf	0.0303049	287	TRINITY_DN17629_c0_g9	cysteine proteinase inhibitor 3-like isoform X1 [Aegilops tauschii subsp. tauschii]	up	yes
4	5	ata-miR171a-5p_1ss5AG	down	-inf	0.0303049	288	TRINITY_DN17749_c0_g3	dof zinc finger protein MNB1A-like [Aegilops tauschii subsp. tauschii]	up	yes
4	5	ata-miR171a-5p_1ss5AG	down	-inf	0.0303049	289	TRINITY_DN17943_c0_g2	dof zinc finger protein 16, partial [Hordeum vulgare subsp. vulgare]	up	yes
4	5	ata-miR171a-5p_1ss5AG	down	-inf	0.0303049	290	TRINITY_DN17967_c0_g5	polyphenol oxidase [Triticum aestivum]	up	yes
4	5	ata-miR171a-5p_1ss5AG	down	-inf	0.0303049	291	TRINITY_DN18055_c1_g1	late embryogenesis abundant protein, group 3-like [Aegilops tauschii subsp. tauschii]	up	yes
4	5	ata-miR171a-5p_1ss5AG	down	-inf	0.0303049	292	TRINITY_DN18205_c0_g2	unnamed protein product [Triticum aestivum]	up	yes
4	5	ata-miR171a-5p_1ss5AG	down	-inf	0.0303049	293	TRINITY_DN18451_c1_g6	-	up	yes
4	5	ata-miR171a-5p_1ss5AG	down	-inf	0.0303049	294	TRINITY_DN18825_c0_g1	predicted protein [Hordeum vulgare subsp. vulgare]	up	yes
4	5	ata-miR171a-5p_1ss5AG	down	-inf	0.0303049	295	TRINITY_DN18982_c0_g1	ABA inducible protein [Triticum aestivum]	up	yes
4	5	ata-miR171a-5p_1ss5AG	down	-inf	0.0303049	296	TRINITY_DN19494_c2_g4	hydroxycinnamoyltransferase 2 [Aegilops tauschii subsp. tauschii]	up	yes
4	5	ata-miR171a-5p_1ss5AG	down	-inf	0.0303049	297	TRINITY_DN19955_c0_g1	ethylene-responsive transcription factor 4 [Setaria italica]	up	yes
4	5	ata-miR171a-5p_1ss5AG	down	-inf	0.0303049	298	TRINITY_DN20002_c1_g1	predicted protein, partial [Hordeum vulgare subsp. vulgare]	up	yes
4	5	ata-miR171a-5p_1ss5AG	down	-inf	0.0303049	299	TRINITY_DN20032_c0_g1	zinc finger CCCH domain-containing protein 44-like [Aegilops tauschii subsp. tauschii]	up	yes
4	5	ata-miR171a-5p_1ss5AG	down	-inf	0.0303049	300	TRINITY_DN20329_c0_g1	12-oxophytodienoate reductase 1-like [Aegilops tauschii subsp. tauschii]	up	yes
4	5	ata-miR171a-5p_1ss5AG	down	-inf	0.0303049	301	TRINITY_DN20360_c1_g3	probable carboxylesterase 12 [Aegilops tauschii subsp. tauschii]	up	yes
4	5	ata-miR171a-5p_1ss5AG	down	-inf	0.0303049	302	TRINITY_DN20525_c0_g1	predicted protein [Hordeum vulgare subsp. vulgare]	up	yes
4	5	ata-miR171a-5p_1ss5AG	down	-inf	0.0303049	303	TRINITY_DN20657_c0_g1	predicted protein [Hordeum vulgare subsp. vulgare]	up	yes
4	5	ata-miR171a-5p_1ss5AG	down	-inf	0.0303049	304	TRINITY_DN20744_c0_g3	disease resistance protein RPS2-like [Aegilops tauschii subsp. tauschii]	up	yes
4	5	ata-miR171a-5p_1ss5AG	down	-inf	0.0303049	305	TRINITY_DN21170_c1_g1	heat stress transcription factor C-1b-like [Aegilops tauschii subsp. tauschii]	up	yes
4	5	ata-miR171a-5p_1ss5AG	down	-inf	0.0303049	306	TRINITY_DN21354_c1_g2	predicted protein, partial [Hordeum vulgare subsp. vulgare]	up	yes
4	5	ata-miR171a-5p_1ss5AG	down	-inf	0.0303049	307	TRINITY_DN21475_c0_g5	unnamed protein product [Triticum aestivum]	up	yes
4	5	ata-miR171a-5p_1ss5AG	down	-inf	0.0303049	308	TRINITY_DN21478_c1_g5	predicted protein [Hordeum vulgare subsp. vulgare]	up	yes
4	5	ata-miR171a-5p_1ss5AG	down	-inf	0.0303049	309	TRINITY_DN21724_c2_g4	predicted protein [Hordeum vulgare subsp. vulgare]	up	yes
4	5	ata-miR171a-5p_1ss5AG	down	-inf	0.0303049	310	TRINITY_DN21759_c0_g3	uncharacterized protein LOC109772703 [Aegilops tauschii subsp. tauschii]	up	yes
4	5	ata-miR171a-5p_1ss5AG	down	-inf	0.0303049	311	TRINITY_DN22081_c0_g2	uncharacterized protein LOC109746752 [Aegilops tauschii subsp. tauschii]	up	yes
4	5	ata-miR171a-5p_1ss5AG	down	-inf	0.0303049	312	TRINITY_DN22092_c0_g4	hypothetical protein TRIUR3_27359 [Triticum urartu]	up	yes
4	5	ata-miR171a-5p_1ss5AG	down	-inf	0.0303049	313	TRINITY_DN22316_c2_g1	-	up	yes
4	5	ata-miR171a-5p_1ss5AG	down	-inf	0.0303049	314	TRINITY_DN22794_c0_g6	predicted protein [Hordeum vulgare subsp. vulgare]	up	yes
4	5	ata-miR171a-5p_1ss5AG	down	-inf	0.0303049	315	TRINITY_DN23017_c1_g5	Casein kinase I-like protein 2 [Triticum urartu]	up	yes
4	5	ata-miR171a-5p_1ss5AG	down	-inf	0.0303049	316	TRINITY_DN23581_c0_g1	2-oxoisovalerate dehydrogenase subunit alpha 2, mitochondrial-like [Aegilops tauschii subsp. tauschii]	up	yes
4	5	ata-miR171a-5p_1ss5AG	down	-inf	0.0303049	317	TRINITY_DN23777_c0_g1	predicted protein [Hordeum vulgare subsp. vulgare]	up	yes
4	5	ata-miR171a-5p_1ss5AG	down	-inf	0.0303049	318	TRINITY_DN23801_c1_g3	S-type anion channel SLAH2-like [Aegilops tauschii subsp. tauschii]	up	yes
4	5	ata-miR171a-5p_1ss5AG	down	-inf	0.0303049	319	TRINITY_DN24468_c1_g1	dehydrin [Hordeum vulgare subsp. vulgare]	up	yes
4	5	ata-miR171a-5p_1ss5AG	down	-inf	0.0303049	320	TRINITY_DN24791_c0_g7	ATP-dependent zinc metalloprotease FTSH 6, chloroplastic-like [Aegilops tauschii subsp. tauschii]	up	yes
4	5	ata-miR171a-5p_1ss5AG	down	-inf	0.0303049	321	TRINITY_DN25020_c0_g1	predicted protein [Hordeum vulgare subsp. vulgare]	up	yes
4	5	ata-miR171a-5p_1ss5AG	down	-inf	0.0303049	322	TRINITY_DN25490_c3_g2	predicted protein [Hordeum vulgare subsp. vulgare]	up	yes
4	5	ata-miR171a-5p_1ss5AG	down	-inf	0.0303049	323	TRINITY_DN25716_c0_g2	DnaJ homolog subfamily B member 8 [Triticum urartu]	up	yes
4	5	ata-miR171a-5p_1ss5AG	down	-inf	0.0303049	324	TRINITY_DN25739_c0_g2	potassium transporter 1-like [Aegilops tauschii subsp. tauschii]	up	yes
4	5	ata-miR171a-5p_1ss5AG	down	-inf	0.0303049	325	TRINITY_DN26380_c0_g3	cyanate hydratase-like [Aegilops tauschii subsp. tauschii]	up	yes
4	5	ata-miR171a-5p_1ss5AG	down	-inf	0.0303049	326	TRINITY_DN26809_c0_g3	predicted protein [Hordeum vulgare subsp. vulgare]	up	yes
4	5	ata-miR171a-5p_1ss5AG	down	-inf	0.0303049	327	TRINITY_DN26878_c0_g2	patatin-like protein 2 [Aegilops tauschii subsp. tauschii]	up	yes
4	5	ata-miR171a-5p_1ss5AG	down	-inf	0.0303049	328	TRINITY_DN26918_c0_g1	ubiquitin carboxyl-terminal hydrolase 8 [Aegilops tauschii subsp. tauschii]	up	yes
4	5	ata-miR171a-5p_1ss5AG	down	-inf	0.0303049	329	TRINITY_DN27185_c0_g2	cytochrome P450 94A2 [Setaria italica]	up	yes
4	5	ata-miR171a-5p_1ss5AG	down	-inf	0.0303049	330	TRINITY_DN27290_c1_g2	protein EARLY RESPONSIVE TO DEHYDRATION 15-like [Aegilops tauschii subsp. tauschii]	up	yes
4	5	ata-miR171a-5p_1ss5AG	down	-inf	0.0303049	331	TRINITY_DN27345_c1_g2	uncharacterized protein LOC109780244 [Aegilops tauschii subsp. tauschii]	up	yes
4	5	ata-miR171a-5p_1ss5AG	down	-inf	0.0303049	332	TRINITY_DN27668_c0_g2	beta-D-glucan exohydrolase isoenzyme ExoI [Hordeum vulgare subsp. vulgare]	up	yes
4	5	ata-miR171a-5p_1ss5AG	down	-inf	0.0303049	333	TRINITY_DN27782_c1_g2	-	up	yes
4	5	ata-miR171a-5p_1ss5AG	down	-inf	0.0303049	334	TRINITY_DN27948_c0_g1	predicted protein [Hordeum vulgare subsp. vulgare]	up	yes
4	5	ata-miR171a-5p_1ss5AG	down	-inf	0.0303049	335	TRINITY_DN28327_c0_g7	predicted protein [Hordeum vulgare subsp. vulgare]	up	yes
4	5	ata-miR171a-5p_1ss5AG	down	-inf	0.0303049	336	TRINITY_DN28514_c0_g2	isoflavone 2'-hydroxylase-like [Aegilops tauschii subsp. tauschii]	up	yes
4	5	ata-miR171a-5p_1ss5AG	down	-inf	0.0303049	337	TRINITY_DN28702_c0_g1	cytochrome P450 71D7-like [Aegilops tauschii subsp. tauschii]	up	yes
4	5	ata-miR171a-5p_1ss5AG	down	-inf	0.0303049	338	TRINITY_DN29340_c0_g5	Oryzain alpha chain [Triticum urartu]	up	yes
4	5	ata-miR171a-5p_1ss5AG	down	-inf	0.0303049	339	TRINITY_DN29448_c1_g1	uncharacterized acetyltransferase At3g50280-like [Aegilops tauschii subsp. tauschii]	up	yes
4	5	ata-miR171a-5p_1ss5AG	down	-inf	0.0303049	340	TRINITY_DN29790_c2_g2	pheophorbide a oxygenase, chloroplastic [Aegilops tauschii subsp. tauschii]	up	yes
4	5	ata-miR171a-5p_1ss5AG	down	-inf	0.0303049	341	TRINITY_DN3671_c0_g1	hypothetical protein C2845_PM04G22860 [Panicum miliaceum]	up	yes
4	5	ata-miR171a-5p_1ss5AG	down	-inf	0.0303049	342	TRINITY_DN4156_c0_g1	trihelix transcription factor GT-3b-like [Aegilops tauschii subsp. tauschii]	up	yes
4	5	ata-miR171a-5p_1ss5AG	down	-3.8213	0.0228297	343	TRINITY_DN13131_c0_g1	uncharacterized protein LOC109778831 [Aegilops tauschii subsp. tauschii]	up	yes
4	5	ata-miR171a-5p_1ss5AG	down	-3.8213	0.0228297	344	TRINITY_DN14129_c2_g1	predicted protein [Hordeum vulgare subsp. vulgare]	up	yes
4	5	ata-miR171a-5p_1ss5AG	down	-3.8213	0.0228297	345	TRINITY_DN14171_c0_g1	protein FAF-like, chloroplastic [Aegilops tauschii subsp. tauschii]	up	yes
4	5	ata-miR171a-5p_1ss5AG	down	-3.8213	0.0228297	346	TRINITY_DN14286_c0_g2	probable serine/threonine-protein kinase PBL3 [Aegilops tauschii subsp. tauschii]	up	yes
4	5	ata-miR171a-5p_1ss5AG	down	-3.8213	0.0228297	347	TRINITY_DN14465_c1_g7	uncharacterized protein LOC109777223 [Aegilops tauschii subsp. tauschii]	up	yes
4	5	ata-miR171a-5p_1ss5AG	down	-3.8213	0.0228297	348	TRINITY_DN14584_c0_g1	uncharacterized protein LOC109749493 [Aegilops tauschii subsp. tauschii]	up	yes
4	5	ata-miR171a-5p_1ss5AG	down	-3.8213	0.0228297	349	TRINITY_DN14599_c0_g6	unnamed protein product [Triticum aestivum]	up	yes
4	5	ata-miR171a-5p_1ss5AG	down	-4.24288	0.0312754	350	TRINITY_DN12960_c0_g2	glycine-rich RNA-binding protein GRP1A-like [Aegilops tauschii subsp. tauschii]	up	yes
4	5	ata-miR171a-5p_1ss5AG	down	-4.24288	0.0312754	351	TRINITY_DN13131_c0_g1	uncharacterized protein LOC109778831 [Aegilops tauschii subsp. tauschii]	up	yes
4	5	ata-miR171a-5p_1ss5AG	down	-4.24288	0.0312754	352	TRINITY_DN13503_c0_g1	unnamed protein product [Triticum aestivum]	up	yes
4	5	ata-miR171a-5p_1ss5AG	down	-4.24288	0.0312754	353	TRINITY_DN13858_c0_g1	shewanella-like protein phosphatase 2 [Aegilops tauschii subsp. tauschii]	up	yes
4	5	ata-miR171a-5p_1ss5AG	down	-4.24288	0.0312754	354	TRINITY_DN14129_c2_g1	predicted protein [Hordeum vulgare subsp. vulgare]	up	yes
4	5	ata-miR171a-5p_1ss5AG	down	-4.24288	0.0312754	355	TRINITY_DN14286_c0_g2	probable serine/threonine-protein kinase PBL3 [Aegilops tauschii subsp. tauschii]	up	yes
4	5	ata-miR171a-5p_1ss5AG	down	-4.24288	0.0312754	356	TRINITY_DN14465_c1_g7	uncharacterized protein LOC109777223 [Aegilops tauschii subsp. tauschii]	up	yes
4	5	ata-miR171a-5p_1ss5AG	down	-4.24288	0.0312754	357	TRINITY_DN14504_c0_g1	predicted protein [Hordeum vulgare subsp. vulgare]	up	yes
4	5	ata-miR171a-5p_1ss5AG	down	-4.24288	0.0312754	358	TRINITY_DN14584_c0_g1	uncharacterized protein LOC109749493 [Aegilops tauschii subsp. tauschii]	up	yes
4	5	ata-miR171a-5p_1ss5AG	down	-4.24288	0.0312754	359	TRINITY_DN14599_c0_g6	unnamed protein product [Triticum aestivum]	up	yes
4	5	ata-miR171a-5p_1ss5AG	down	-4.24288	0.0312754	360	TRINITY_DN14685_c0_g3	unnamed protein product [Triticum aestivum]	up	yes
4	5	ata-miR171a-5p_1ss5AG	down	-4.24288	0.0312754	361	TRINITY_DN14777_c0_g2	-	up	yes
4	5	ata-miR171a-5p_1ss5AG	down	-4.24288	0.0312754	362	TRINITY_DN15619_c0_g1	uncharacterized protein LOC109733380 isoform X1 [Aegilops tauschii subsp. tauschii]	up	yes
4	5	ata-miR171a-5p_1ss5AG	down	-4.24288	0.0312754	363	TRINITY_DN16897_c0_g4	S-type anion channel SLAH3 [Triticum urartu]	up	yes
4	5	ata-miR171a-5p_1ss5AG	down	-4.24288	0.0312754	364	TRINITY_DN17024_c0_g9	flavonol 3-sulfotransferase-like [Aegilops tauschii subsp. tauschii]	up	yes
4	5	ata-miR171a-5p_1ss5AG	down	-4.24288	0.0312754	365	TRINITY_DN17104_c0_g1	cytochrome P450 reductase [Triticum aestivum]	up	yes
4	5	ata-miR171a-5p_1ss5AG	down	-4.24288	0.0312754	366	TRINITY_DN17201_c0_g3	predicted protein [Hordeum vulgare subsp. vulgare]	up	yes
4	5	ata-miR171a-5p_1ss5AG	down	-4.24288	0.0312754	367	TRINITY_DN17404_c1_g5	zinc finger CCCH domain-containing protein 19-like isoform X2 [Aegilops tauschii subsp. tauschii]	up	yes
4	5	ata-miR171a-5p_1ss5AG	down	-4.24288	0.0312754	368	TRINITY_DN17967_c0_g5	polyphenol oxidase [Triticum aestivum]	up	yes
4	5	ata-miR171a-5p_1ss5AG	down	-4.24288	0.0312754	369	TRINITY_DN18055_c1_g1	late embryogenesis abundant protein, group 3-like [Aegilops tauschii subsp. tauschii]	up	yes
4	5	ata-miR171a-5p_1ss5AG	down	-4.24288	0.0312754	370	TRINITY_DN18205_c0_g2	unnamed protein product [Triticum aestivum]	up	yes
4	5	ata-miR171a-5p_1ss5AG	down	-4.24288	0.0312754	371	TRINITY_DN18310_c0_g1	GSK-like kinase 1A [Triticum aestivum]	up	yes
4	5	ata-miR171a-5p_1ss5AG	down	-4.24288	0.0312754	372	TRINITY_DN18332_c2_g5	hypothetical protein TRIUR3_05238 [Triticum urartu]	up	yes
4	5	ata-miR171a-5p_1ss5AG	down	-4.24288	0.0312754	373	TRINITY_DN18546_c0_g4	vesicle-associated membrane protein 727 [Aegilops tauschii subsp. tauschii]	up	yes
4	5	ata-miR171a-5p_1ss5AG	down	-4.24288	0.0312754	374	TRINITY_DN18574_c0_g4	U-box domain-containing protein 16-like [Aegilops tauschii subsp. tauschii]	up	yes
4	5	ata-miR171a-5p_1ss5AG	down	-4.24288	0.0312754	375	TRINITY_DN18622_c0_g1	predicted protein [Hordeum vulgare subsp. vulgare]	up	yes
4	5	ata-miR171a-5p_1ss5AG	down	-4.24288	0.0312754	376	TRINITY_DN18676_c0_g1	calcium/calmodulin-dependent serine/threonine-protein kinase 1 isoform X2 [Aegilops tauschii subsp. tauschii]	up	yes
4	5	ata-miR171a-5p_1ss5AG	down	-4.24288	0.0312754	377	TRINITY_DN18678_c0_g4	probable WRKY transcription factor 17 [Aegilops tauschii subsp. tauschii]	up	yes
4	5	ata-miR171a-5p_1ss5AG	down	-4.24288	0.0312754	378	TRINITY_DN18825_c0_g1	predicted protein [Hordeum vulgare subsp. vulgare]	up	yes
4	5	ata-miR171a-5p_1ss5AG	down	-4.24288	0.0312754	379	TRINITY_DN18982_c0_g1	ABA inducible protein [Triticum aestivum]	up	yes
4	5	ata-miR171a-5p_1ss5AG	down	-4.24288	0.0312754	380	TRINITY_DN19188_c0_g3	predicted protein, partial [Hordeum vulgare subsp. vulgare]	up	yes
4	5	ata-miR171a-5p_1ss5AG	down	-4.24288	0.0312754	381	TRINITY_DN19369_c1_g6	unnamed protein product [Triticum aestivum]	up	yes
4	5	ata-miR171a-5p_1ss5AG	down	-4.24288	0.0312754	382	TRINITY_DN19372_c0_g2	hypothetical protein TRIUR3_22446 [Triticum urartu]	up	yes
4	5	ata-miR171a-5p_1ss5AG	down	-4.24288	0.0312754	383	TRINITY_DN19421_c0_g4	-	up	yes
4	5	ata-miR171a-5p_1ss5AG	down	-4.24288	0.0312754	384	TRINITY_DN19479_c0_g6	vesicle-associated membrane protein 711 [Brachypodium distachyon]	up	yes
4	5	ata-miR171a-5p_1ss5AG	down	-4.24288	0.0312754	385	TRINITY_DN19494_c2_g4	hydroxycinnamoyltransferase 2 [Aegilops tauschii subsp. tauschii]	up	yes
4	5	ata-miR171a-5p_1ss5AG	down	-4.24288	0.0312754	386	TRINITY_DN19504_c0_g4	uncharacterized protein LOC109742840 [Aegilops tauschii subsp. tauschii]	up	yes
4	5	ata-miR171a-5p_1ss5AG	down	-4.24288	0.0312754	387	TRINITY_DN19762_c0_g1	probable ubiquitin-like-specific protease 2B [Aegilops tauschii subsp. tauschii]	up	yes
4	5	ata-miR171a-5p_1ss5AG	down	-4.24288	0.0312754	388	TRINITY_DN19797_c0_g5	glucan endo-1,3-beta-glucosidase 8-like [Aegilops tauschii subsp. tauschii]	up	yes
4	5	ata-miR171a-5p_1ss5AG	down	-4.24288	0.0312754	389	TRINITY_DN19955_c0_g1	ethylene-responsive transcription factor 4 [Setaria italica]	up	yes
4	5	ata-miR171a-5p_1ss5AG	down	-4.24288	0.0312754	390	TRINITY_DN20032_c0_g1	zinc finger CCCH domain-containing protein 44-like [Aegilops tauschii subsp. tauschii]	up	yes
4	5	ata-miR171a-5p_1ss5AG	down	-4.24288	0.0312754	391	TRINITY_DN20084_c1_g1	uncharacterized protein LOC109774798 [Aegilops tauschii subsp. tauschii]	up	yes
4	5	ata-miR171a-5p_1ss5AG	down	-4.24288	0.0312754	392	TRINITY_DN20525_c0_g1	predicted protein [Hordeum vulgare subsp. vulgare]	up	yes
4	5	ata-miR171a-5p_1ss5AG	down	-4.24288	0.0312754	393	TRINITY_DN20652_c0_g1	unnamed protein product [Triticum aestivum]	up	yes
4	5	ata-miR171a-5p_1ss5AG	down	-4.24288	0.0312754	394	TRINITY_DN20657_c0_g1	predicted protein [Hordeum vulgare subsp. vulgare]	up	yes
4	5	ata-miR171a-5p_1ss5AG	down	-4.24288	0.0312754	395	TRINITY_DN21132_c0_g2	thioredoxin H [Triticum aestivum]	up	yes
4	5	ata-miR171a-5p_1ss5AG	down	-4.24288	0.0312754	396	TRINITY_DN21170_c1_g1	heat stress transcription factor C-1b-like [Aegilops tauschii subsp. tauschii]	up	yes
4	5	ata-miR171a-5p_1ss5AG	down	-4.24288	0.0312754	397	TRINITY_DN21217_c0_g4	isopentenyl-diphosphate Delta-isomerase I-like [Aegilops tauschii subsp. tauschii]	up	yes
4	5	ata-miR171a-5p_1ss5AG	down	-4.24288	0.0312754	398	TRINITY_DN21354_c1_g2	predicted protein, partial [Hordeum vulgare subsp. vulgare]	up	yes
4	5	ata-miR171a-5p_1ss5AG	down	-4.24288	0.0312754	399	TRINITY_DN21380_c0_g1	uncharacterized protein LOC109768361 [Aegilops tauschii subsp. tauschii]	up	yes
4	5	ata-miR171a-5p_1ss5AG	down	-4.24288	0.0312754	400	TRINITY_DN21478_c1_g5	predicted protein [Hordeum vulgare subsp. vulgare]	up	yes
4	5	ata-miR171a-5p_1ss5AG	down	-4.24288	0.0312754	401	TRINITY_DN21511_c0_g1	MATH domain-containing protein At5g43560-like isoform X1 [Aegilops tauschii subsp. tauschii]	up	yes
4	5	ata-miR171a-5p_1ss5AG	down	-4.24288	0.0312754	402	TRINITY_DN21707_c1_g2	Phosphatidylinositol-4-phosphate 5-kinase 1 [Triticum urartu]	up	yes
4	5	ata-miR171a-5p_1ss5AG	down	-4.24288	0.0312754	403	TRINITY_DN21724_c2_g4	predicted protein [Hordeum vulgare subsp. vulgare]	up	yes
4	5	ata-miR171a-5p_1ss5AG	down	-4.24288	0.0312754	404	TRINITY_DN21759_c0_g3	uncharacterized protein LOC109772703 [Aegilops tauschii subsp. tauschii]	up	yes
4	5	ata-miR171a-5p_1ss5AG	down	-4.24288	0.0312754	405	TRINITY_DN21854_c0_g4	unnamed protein product [Triticum aestivum]	up	yes
4	5	ata-miR171a-5p_1ss5AG	down	-4.24288	0.0312754	406	TRINITY_DN21921_c0_g2	Heat stress transcription factor A-9 [Triticum urartu]	up	yes
4	5	ata-miR171a-5p_1ss5AG	down	-4.24288	0.0312754	407	TRINITY_DN22081_c0_g2	uncharacterized protein LOC109746752 [Aegilops tauschii subsp. tauschii]	up	yes
4	5	ata-miR171a-5p_1ss5AG	down	-4.24288	0.0312754	408	TRINITY_DN22092_c0_g4	hypothetical protein TRIUR3_27359 [Triticum urartu]	up	yes
4	5	ata-miR171a-5p_1ss5AG	down	-4.24288	0.0312754	409	TRINITY_DN22879_c1_g1	uncharacterized protein LOC109771249 [Aegilops tauschii subsp. tauschii]	up	yes
4	5	ata-miR171a-5p_1ss5AG	down	-4.24288	0.0312754	410	TRINITY_DN22995_c0_g8	predicted protein [Hordeum vulgare subsp. vulgare]	up	yes
4	5	ata-miR171a-5p_1ss5AG	down	-4.24288	0.0312754	411	TRINITY_DN23100_c2_g8	UPF0496 protein At3g19330-like [Aegilops tauschii subsp. tauschii]	up	yes
4	5	ata-miR171a-5p_1ss5AG	down	-4.24288	0.0312754	412	TRINITY_DN23176_c0_g9	predicted protein [Hordeum vulgare subsp. vulgare]	up	yes
4	5	ata-miR171a-5p_1ss5AG	down	-4.24288	0.0312754	413	TRINITY_DN23273_c0_g1	hypothetical protein TRIUR3_05034 [Triticum urartu]	up	yes
4	5	ata-miR171a-5p_1ss5AG	down	-4.24288	0.0312754	414	TRINITY_DN23581_c0_g1	2-oxoisovalerate dehydrogenase subunit alpha 2, mitochondrial-like [Aegilops tauschii subsp. tauschii]	up	yes
4	5	ata-miR171a-5p_1ss5AG	down	-4.24288	0.0312754	415	TRINITY_DN23687_c0_g1	predicted protein [Hordeum vulgare subsp. vulgare]	up	yes
4	5	ata-miR171a-5p_1ss5AG	down	-4.24288	0.0312754	416	TRINITY_DN23695_c0_g2	lysine histidine transporter 2-like [Aegilops tauschii subsp. tauschii]	up	yes
4	5	ata-miR171a-5p_1ss5AG	down	-4.24288	0.0312754	417	TRINITY_DN23777_c0_g1	predicted protein [Hordeum vulgare subsp. vulgare]	up	yes
4	5	ata-miR171a-5p_1ss5AG	down	-4.24288	0.0312754	418	TRINITY_DN23778_c0_g1	-	up	yes
4	5	ata-miR171a-5p_1ss5AG	down	-4.24288	0.0312754	419	TRINITY_DN23859_c0_g3	IAA-amino acid hydrolase ILR1-like 6 [Aegilops tauschii subsp. tauschii]	up	yes
4	5	ata-miR171a-5p_1ss5AG	down	-4.24288	0.0312754	420	TRINITY_DN24146_c1_g3	predicted protein, partial [Hordeum vulgare subsp. vulgare]	up	yes
4	5	ata-miR171a-5p_1ss5AG	down	-4.24288	0.0312754	421	TRINITY_DN24468_c1_g1	dehydrin [Hordeum vulgare subsp. vulgare]	up	yes
4	5	ata-miR171a-5p_1ss5AG	down	-4.24288	0.0312754	422	TRINITY_DN24791_c0_g7	ATP-dependent zinc metalloprotease FTSH 6, chloroplastic-like [Aegilops tauschii subsp. tauschii]	up	yes
4	5	ata-miR171a-5p_1ss5AG	down	-4.24288	0.0312754	423	TRINITY_DN24975_c0_g5	probable mediator of RNA polymerase II transcription subunit 26b [Aegilops tauschii subsp. tauschii]	up	yes
4	5	ata-miR171a-5p_1ss5AG	down	-4.24288	0.0312754	424	TRINITY_DN24992_c0_g1	unnamed protein product [Triticum aestivum]	up	yes
4	5	ata-miR171a-5p_1ss5AG	down	-4.24288	0.0312754	425	TRINITY_DN25020_c0_g1	predicted protein [Hordeum vulgare subsp. vulgare]	up	yes
4	5	ata-miR171a-5p_1ss5AG	down	-4.24288	0.0312754	426	TRINITY_DN25490_c3_g1	uncharacterized protein LOC109761475 [Aegilops tauschii subsp. tauschii]	up	yes
4	5	ata-miR171a-5p_1ss5AG	down	-4.24288	0.0312754	427	TRINITY_DN25490_c3_g2	predicted protein [Hordeum vulgare subsp. vulgare]	up	yes
4	5	ata-miR171a-5p_1ss5AG	down	-4.24288	0.0312754	428	TRINITY_DN25610_c0_g4	hypothetical protein [Hordeum vulgare subsp. vulgare]	up	yes
4	5	ata-miR171a-5p_1ss5AG	down	-4.24288	0.0312754	429	TRINITY_DN25716_c0_g2	DnaJ homolog subfamily B member 8 [Triticum urartu]	up	yes
4	5	ata-miR171a-5p_1ss5AG	down	-4.24288	0.0312754	430	TRINITY_DN25739_c0_g2	potassium transporter 1-like [Aegilops tauschii subsp. tauschii]	up	yes
4	5	ata-miR171a-5p_1ss5AG	down	-4.24288	0.0312754	431	TRINITY_DN25862_c0_g2	dnaJ protein homolog 2-like isoform X2 [Aegilops tauschii subsp. tauschii]	up	yes
4	5	ata-miR171a-5p_1ss5AG	down	-4.24288	0.0312754	432	TRINITY_DN25868_c0_g1	predicted protein [Hordeum vulgare subsp. vulgare]	up	yes
4	5	ata-miR171a-5p_1ss5AG	down	-4.24288	0.0312754	433	TRINITY_DN26802_c0_g2	threonine synthase, chloroplastic-like [Aegilops tauschii subsp. tauschii]	up	yes
4	5	ata-miR171a-5p_1ss5AG	down	-4.24288	0.0312754	434	TRINITY_DN26809_c0_g3	predicted protein [Hordeum vulgare subsp. vulgare]	up	yes
4	5	ata-miR171a-5p_1ss5AG	down	-4.24288	0.0312754	435	TRINITY_DN26878_c0_g2	patatin-like protein 2 [Aegilops tauschii subsp. tauschii]	up	yes
4	5	ata-miR171a-5p_1ss5AG	down	-4.24288	0.0312754	436	TRINITY_DN26918_c0_g1	ubiquitin carboxyl-terminal hydrolase 8 [Aegilops tauschii subsp. tauschii]	up	yes
4	5	ata-miR171a-5p_1ss5AG	down	-4.24288	0.0312754	437	TRINITY_DN27160_c0_g1	uncharacterized protein LOC109777429 [Aegilops tauschii subsp. tauschii]	up	yes
4	5	ata-miR171a-5p_1ss5AG	down	-4.24288	0.0312754	438	TRINITY_DN27345_c1_g2	uncharacterized protein LOC109780244 [Aegilops tauschii subsp. tauschii]	up	yes
4	5	ata-miR171a-5p_1ss5AG	down	-4.24288	0.0312754	439	TRINITY_DN27371_c1_g2	predicted protein [Hordeum vulgare subsp. vulgare]	up	yes
4	5	ata-miR171a-5p_1ss5AG	down	-4.24288	0.0312754	440	TRINITY_DN27564_c1_g5	predicted protein [Hordeum vulgare subsp. vulgare]	up	yes
4	5	ata-miR171a-5p_1ss5AG	down	-4.24288	0.0312754	441	TRINITY_DN27668_c0_g2	beta-D-glucan exohydrolase isoenzyme ExoI [Hordeum vulgare subsp. vulgare]	up	yes
4	5	ata-miR171a-5p_1ss5AG	down	-4.24288	0.0312754	442	TRINITY_DN27782_c1_g2	-	up	yes
[truncated: 996 more rows]

## Sheet: Supplementary Table 11
Supplementary Table 11 | Differentially expressed negatively regulated novel miRNAs and their target genes.
[truncated: 37 more rows]
