# Supplementary material for: Integrated analysis of small RNAs, transcriptome and degradome sequencing reveal the drought stress network in Agropyron mongolicum Keng
Source: Front Plant Sci. 2022 Aug 17;13:976684. doi: 10.3389/fpls.2022.976684 (PMC9433978; doi:10.3389/fpls.2022.976684)
Supplement: Supplementary file 7 [file Table_3.XLSX]

## Sheet: hub gene of violet module
Supplementary Table 12A | Co-expression network data of hub gene of violet module
fromNode	toNode	weight	direction	fromAltName	toAltName
TRINITY_DN16091_c0_g9	TRINITY_DN24628_c2_g1	0.192014	undirected	NA	NA
TRINITY_DN16091_c0_g9	TRINITY_DN26971_c0_g1	0.192542	undirected	NA	NA
TRINITY_DN16091_c0_g9	TRINITY_DN26410_c1_g5	0.188054	undirected	NA	NA
TRINITY_DN16091_c0_g9	TRINITY_DN29842_c1_g1	0.195939	undirected	NA	NA
TRINITY_DN16091_c0_g9	TRINITY_DN18640_c0_g10	0.161707	undirected	NA	NA
TRINITY_DN16091_c0_g9	TRINITY_DN11067_c0_g1	0.196847	undirected	NA	NA
TRINITY_DN16091_c0_g9	TRINITY_DN23226_c0_g2	0.190003	undirected	NA	NA
TRINITY_DN16091_c0_g9	TRINITY_DN18793_c1_g9	0.194023	undirected	NA	NA
TRINITY_DN16091_c0_g9	TRINITY_DN25050_c0_g1	0.223847	undirected	NA	NA
TRINITY_DN16091_c0_g9	TRINITY_DN28817_c0_g1	0.177882	undirected	NA	NA
TRINITY_DN16091_c0_g9	TRINITY_DN28166_c0_g1	0.209781	undirected	NA	NA
TRINITY_DN16091_c0_g9	TRINITY_DN14897_c0_g2	0.220857	undirected	NA	NA
TRINITY_DN16091_c0_g9	TRINITY_DN26093_c1_g5	0.185617	undirected	NA	NA
TRINITY_DN16091_c0_g9	TRINITY_DN22526_c0_g1	0.194427	undirected	NA	NA
TRINITY_DN16091_c0_g9	TRINITY_DN17461_c0_g3	0.155611	undirected	NA	NA
TRINITY_DN16091_c0_g9	TRINITY_DN4969_c0_g1	0.163024	undirected	NA	NA
TRINITY_DN16091_c0_g9	TRINITY_DN22666_c1_g2	0.182356	undirected	NA	NA
TRINITY_DN16091_c0_g9	TRINITY_DN19217_c0_g1	0.200567	undirected	NA	NA
TRINITY_DN16091_c0_g9	TRINITY_DN22868_c0_g2	0.185706	undirected	NA	NA
TRINITY_DN16091_c0_g9	TRINITY_DN22317_c0_g2	0.199046	undirected	NA	NA
TRINITY_DN16091_c0_g9	TRINITY_DN19803_c0_g1	0.192625	undirected	NA	NA
TRINITY_DN16091_c0_g9	TRINITY_DN15263_c1_g2	0.205964	undirected	NA	NA
TRINITY_DN16091_c0_g9	TRINITY_DN26567_c0_g2	0.163404	undirected	NA	NA
TRINITY_DN16091_c0_g9	TRINITY_DN26192_c0_g2	0.207745	undirected	NA	NA
TRINITY_DN16091_c0_g9	TRINITY_DN28713_c0_g4	0.198463	undirected	NA	NA
TRINITY_DN16091_c0_g9	TRINITY_DN21186_c0_g1	0.177596	undirected	NA	NA
TRINITY_DN16091_c0_g9	TRINITY_DN25541_c0_g3	0.184839	undirected	NA	NA
TRINITY_DN16091_c0_g9	TRINITY_DN18617_c0_g2	0.204557	undirected	NA	NA
TRINITY_DN16091_c0_g9	TRINITY_DN13709_c0_g8	0.184298	undirected	NA	NA
TRINITY_DN16091_c0_g9	TRINITY_DN19559_c1_g1	0.209816	undirected	NA	NA
TRINITY_DN16091_c0_g9	TRINITY_DN24845_c3_g2	0.182511	undirected	NA	NA
TRINITY_DN16091_c0_g9	TRINITY_DN16871_c0_g1	0.182138	undirected	NA	NA
TRINITY_DN16091_c0_g9	TRINITY_DN27476_c0_g1	0.211931	undirected	NA	NA
TRINITY_DN16091_c0_g9	TRINITY_DN18955_c0_g2	0.210312	undirected	NA	NA
TRINITY_DN16091_c0_g9	TRINITY_DN27345_c1_g2	0.203963	undirected	NA	NA
TRINITY_DN16091_c0_g9	TRINITY_DN24882_c1_g1	0.207076	undirected	NA	NA
TRINITY_DN16091_c0_g9	TRINITY_DN18336_c0_g5	0.193793	undirected	NA	NA
TRINITY_DN16091_c0_g9	TRINITY_DN27568_c2_g5	0.177568	undirected	NA	NA
TRINITY_DN16091_c0_g9	TRINITY_DN26674_c0_g2	0.175589	undirected	NA	NA
TRINITY_DN16091_c0_g9	TRINITY_DN27144_c0_g1	0.185866	undirected	NA	NA
TRINITY_DN16091_c0_g9	TRINITY_DN20988_c2_g2	0.182942	undirected	NA	NA
TRINITY_DN16091_c0_g9	TRINITY_DN27899_c0_g1	0.209508	undirected	NA	NA
TRINITY_DN16091_c0_g9	TRINITY_DN9561_c0_g1	0.178109	undirected	NA	NA
TRINITY_DN16091_c0_g9	TRINITY_DN19984_c0_g3	0.191843	undirected	NA	NA
TRINITY_DN16091_c0_g9	TRINITY_DN14897_c0_g3	0.195669	undirected	NA	NA
TRINITY_DN16091_c0_g9	TRINITY_DN18779_c1_g1	0.15951	undirected	NA	NA
TRINITY_DN16091_c0_g9	TRINITY_DN17470_c0_g5	0.204924	undirected	NA	NA
TRINITY_DN16091_c0_g9	TRINITY_DN19205_c0_g1	0.199954	undirected	NA	NA
TRINITY_DN16091_c0_g9	TRINITY_DN19989_c1_g4	0.199343	undirected	NA	NA
TRINITY_DN16091_c0_g9	TRINITY_DN13796_c1_g2	0.184732	undirected	NA	NA
TRINITY_DN16091_c0_g9	TRINITY_DN18841_c2_g2	0.201749	undirected	NA	NA
TRINITY_DN16091_c0_g9	TRINITY_DN28665_c0_g1	0.206804	undirected	NA	NA
TRINITY_DN16091_c0_g9	TRINITY_DN26741_c0_g3	0.235722	undirected	NA	NA
TRINITY_DN16091_c0_g9	TRINITY_DN15995_c1_g2	0.217227	undirected	NA	NA
TRINITY_DN16091_c0_g9	TRINITY_DN25654_c0_g1	0.166377	undirected	NA	NA
TRINITY_DN16091_c0_g9	TRINITY_DN18982_c0_g1	0.181504	undirected	NA	NA
TRINITY_DN16091_c0_g9	TRINITY_DN13617_c4_g2	0.190178	undirected	NA	NA
TRINITY_DN16091_c0_g9	TRINITY_DN27577_c0_g4	0.179946	undirected	NA	NA
TRINITY_DN16091_c0_g9	TRINITY_DN17952_c1_g3	0.184929	undirected	NA	NA
TRINITY_DN16091_c0_g9	TRINITY_DN25043_c0_g1	0.198196	undirected	NA	NA
TRINITY_DN16091_c0_g9	TRINITY_DN27564_c1_g5	0.190814	undirected	NA	NA
TRINITY_DN16091_c0_g9	TRINITY_DN23991_c1_g1	0.180857	undirected	NA	NA
TRINITY_DN16091_c0_g9	TRINITY_DN28211_c0_g10	0.20399	undirected	NA	NA
TRINITY_DN16091_c0_g9	TRINITY_DN16459_c1_g3	0.15698	undirected	NA	NA
TRINITY_DN16091_c0_g9	TRINITY_DN17046_c1_g2	0.133816	undirected	NA	NA
TRINITY_DN16091_c0_g9	TRINITY_DN27722_c2_g1	0.192391	undirected	NA	NA
TRINITY_DN16091_c0_g9	TRINITY_DN19228_c0_g3	0.251028	undirected	NA	NA
TRINITY_DN16091_c0_g9	TRINITY_DN23182_c0_g4	0.204063	undirected	NA	NA
TRINITY_DN16091_c0_g9	TRINITY_DN18254_c0_g6	0.191626	undirected	NA	NA
TRINITY_DN16091_c0_g9	TRINITY_DN18747_c0_g1	0.194634	undirected	NA	NA
TRINITY_DN16091_c0_g9	TRINITY_DN15625_c0_g8	0.190233	undirected	NA	NA
TRINITY_DN16091_c0_g9	TRINITY_DN25669_c1_g1	0.204557	undirected	NA	NA
TRINITY_DN16091_c0_g9	TRINITY_DN20181_c0_g1	0.234585	undirected	NA	NA
TRINITY_DN16091_c0_g9	TRINITY_DN28644_c1_g4	0.215579	undirected	NA	NA
TRINITY_DN16091_c0_g9	TRINITY_DN18813_c0_g1	0.212672	undirected	NA	NA
TRINITY_DN16091_c0_g9	TRINITY_DN18306_c0_g1	0.191679	undirected	NA	NA
TRINITY_DN16091_c0_g9	TRINITY_DN23454_c0_g5	0.205085	undirected	NA	NA
TRINITY_DN16091_c0_g9	TRINITY_DN20910_c0_g2	0.185626	undirected	NA	NA
TRINITY_DN16091_c0_g9	TRINITY_DN20220_c0_g5	0.185708	undirected	NA	NA
TRINITY_DN16091_c0_g9	TRINITY_DN21942_c0_g7	0.193361	undirected	NA	NA
TRINITY_DN16091_c0_g9	TRINITY_DN18955_c0_g3	0.200357	undirected	NA	NA
TRINITY_DN16091_c0_g9	TRINITY_DN16020_c1_g4	0.23601	undirected	NA	NA
TRINITY_DN16091_c0_g9	TRINITY_DN19767_c0_g4	0.201301	undirected	NA	NA
TRINITY_DN16091_c0_g9	TRINITY_DN26395_c0_g2	0.181987	undirected	NA	NA
TRINITY_DN16091_c0_g9	TRINITY_DN21046_c0_g1	0.190906	undirected	NA	NA
TRINITY_DN16091_c0_g9	TRINITY_DN20676_c0_g6	0.17311	undirected	NA	NA
TRINITY_DN16091_c0_g9	TRINITY_DN27470_c1_g1	0.189161	undirected	NA	NA
TRINITY_DN16091_c0_g9	TRINITY_DN24549_c0_g3	0.169384	undirected	NA	NA
TRINITY_DN16091_c0_g9	TRINITY_DN15300_c0_g6	0.203718	undirected	NA	NA
TRINITY_DN16091_c0_g9	TRINITY_DN22002_c3_g1	0.199162	undirected	NA	NA
TRINITY_DN16091_c0_g9	TRINITY_DN23420_c1_g2	0.195375	undirected	NA	NA
TRINITY_DN16091_c0_g9	TRINITY_DN21660_c0_g3	0.20146	undirected	NA	NA
TRINITY_DN16091_c0_g9	TRINITY_DN20760_c0_g2	0.173754	undirected	NA	NA
TRINITY_DN16091_c0_g9	TRINITY_DN16720_c0_g1	0.175203	undirected	NA	NA
TRINITY_DN16091_c0_g9	TRINITY_DN25759_c1_g9	0.186653	undirected	NA	NA
TRINITY_DN16091_c0_g9	TRINITY_DN17537_c0_g4	0.166281	undirected	NA	NA
TRINITY_DN16091_c0_g9	TRINITY_DN27117_c0_g3	0.204069	undirected	NA	NA
TRINITY_DN16091_c0_g9	TRINITY_DN15363_c0_g8	0.203425	undirected	NA	NA
TRINITY_DN16091_c0_g9	TRINITY_DN19197_c0_g5	0.196617	undirected	NA	NA
TRINITY_DN19559_c1_g1	TRINITY_DN24845_c3_g2	0.138241	undirected	NA	NA
TRINITY_DN19559_c1_g1	TRINITY_DN16871_c0_g1	0.136352	undirected	NA	NA
TRINITY_DN19559_c1_g1	TRINITY_DN27476_c0_g1	0.155999	undirected	NA	NA
TRINITY_DN19559_c1_g1	TRINITY_DN18955_c0_g2	0.164985	undirected	NA	NA
TRINITY_DN19559_c1_g1	TRINITY_DN27345_c1_g2	0.158822	undirected	NA	NA
TRINITY_DN19559_c1_g1	TRINITY_DN24882_c1_g1	0.17775	undirected	NA	NA
TRINITY_DN19559_c1_g1	TRINITY_DN18336_c0_g5	0.143144	undirected	NA	NA
TRINITY_DN19559_c1_g1	TRINITY_DN27568_c2_g5	0.135715	undirected	NA	NA
TRINITY_DN19559_c1_g1	TRINITY_DN26674_c0_g2	0.121449	undirected	NA	NA
TRINITY_DN19559_c1_g1	TRINITY_DN27144_c0_g1	0.193273	undirected	NA	NA
TRINITY_DN19559_c1_g1	TRINITY_DN20988_c2_g2	0.16941	undirected	NA	NA
TRINITY_DN19559_c1_g1	TRINITY_DN27899_c0_g1	0.151118	undirected	NA	NA
TRINITY_DN19559_c1_g1	TRINITY_DN9561_c0_g1	0.164849	undirected	NA	NA
TRINITY_DN19559_c1_g1	TRINITY_DN19984_c0_g3	0.170619	undirected	NA	NA
TRINITY_DN19559_c1_g1	TRINITY_DN14897_c0_g3	0.124137	undirected	NA	NA
TRINITY_DN19559_c1_g1	TRINITY_DN18779_c1_g1	0.152696	undirected	NA	NA
TRINITY_DN19559_c1_g1	TRINITY_DN17470_c0_g5	0.165658	undirected	NA	NA
TRINITY_DN19559_c1_g1	TRINITY_DN19205_c0_g1	0.142894	undirected	NA	NA
TRINITY_DN19559_c1_g1	TRINITY_DN19989_c1_g4	0.160484	undirected	NA	NA
TRINITY_DN19559_c1_g1	TRINITY_DN13796_c1_g2	0.164143	undirected	NA	NA
TRINITY_DN19559_c1_g1	TRINITY_DN18841_c2_g2	0.156327	undirected	NA	NA
TRINITY_DN19559_c1_g1	TRINITY_DN28665_c0_g1	0.132065	undirected	NA	NA
TRINITY_DN19559_c1_g1	TRINITY_DN26741_c0_g3	0.216386	undirected	NA	NA
TRINITY_DN19559_c1_g1	TRINITY_DN15995_c1_g2	0.215939	undirected	NA	NA
TRINITY_DN19559_c1_g1	TRINITY_DN25654_c0_g1	0.150888	undirected	NA	NA
TRINITY_DN19559_c1_g1	TRINITY_DN18982_c0_g1	0.165936	undirected	NA	NA
TRINITY_DN19559_c1_g1	TRINITY_DN13617_c4_g2	0.141745	undirected	NA	NA
TRINITY_DN19559_c1_g1	TRINITY_DN27577_c0_g4	0.16439	undirected	NA	NA
TRINITY_DN19559_c1_g1	TRINITY_DN17952_c1_g3	0.121509	undirected	NA	NA
TRINITY_DN19559_c1_g1	TRINITY_DN25043_c0_g1	0.183535	undirected	NA	NA
TRINITY_DN19559_c1_g1	TRINITY_DN27564_c1_g5	0.11879	undirected	NA	NA
TRINITY_DN19559_c1_g1	TRINITY_DN23991_c1_g1	0.120377	undirected	NA	NA
TRINITY_DN19559_c1_g1	TRINITY_DN28211_c0_g10	0.167426	undirected	NA	NA
TRINITY_DN19559_c1_g1	TRINITY_DN16459_c1_g3	0.118039	undirected	NA	NA
TRINITY_DN19559_c1_g1	TRINITY_DN17046_c1_g2	0.152917	undirected	NA	NA
TRINITY_DN19559_c1_g1	TRINITY_DN27722_c2_g1	0.132474	undirected	NA	NA
TRINITY_DN19559_c1_g1	TRINITY_DN19228_c0_g3	0.236746	undirected	NA	NA
TRINITY_DN19559_c1_g1	TRINITY_DN23182_c0_g4	0.187244	undirected	NA	NA
TRINITY_DN19559_c1_g1	TRINITY_DN18254_c0_g6	0.133836	undirected	NA	NA
TRINITY_DN19559_c1_g1	TRINITY_DN18747_c0_g1	0.182929	undirected	NA	NA
TRINITY_DN19559_c1_g1	TRINITY_DN15625_c0_g8	0.158549	undirected	NA	NA
TRINITY_DN19559_c1_g1	TRINITY_DN25669_c1_g1	0.165625	undirected	NA	NA
TRINITY_DN19559_c1_g1	TRINITY_DN20181_c0_g1	0.218266	undirected	NA	NA
TRINITY_DN19559_c1_g1	TRINITY_DN28644_c1_g4	0.21361	undirected	NA	NA
TRINITY_DN19559_c1_g1	TRINITY_DN18813_c0_g1	0.163308	undirected	NA	NA
TRINITY_DN19559_c1_g1	TRINITY_DN18306_c0_g1	0.15484	undirected	NA	NA
TRINITY_DN19559_c1_g1	TRINITY_DN23454_c0_g5	0.172162	undirected	NA	NA
TRINITY_DN19559_c1_g1	TRINITY_DN20910_c0_g2	0.157807	undirected	NA	NA
TRINITY_DN19559_c1_g1	TRINITY_DN20220_c0_g5	0.132303	undirected	NA	NA
TRINITY_DN19559_c1_g1	TRINITY_DN21942_c0_g7	0.125917	undirected	NA	NA
TRINITY_DN19559_c1_g1	TRINITY_DN18955_c0_g3	0.120256	undirected	NA	NA
TRINITY_DN19559_c1_g1	TRINITY_DN16020_c1_g4	0.188364	undirected	NA	NA
TRINITY_DN19559_c1_g1	TRINITY_DN19767_c0_g4	0.152053	undirected	NA	NA
TRINITY_DN19559_c1_g1	TRINITY_DN26395_c0_g2	0.136834	undirected	NA	NA
TRINITY_DN19559_c1_g1	TRINITY_DN21046_c0_g1	0.156373	undirected	NA	NA
TRINITY_DN19559_c1_g1	TRINITY_DN20676_c0_g6	0.152695	undirected	NA	NA
TRINITY_DN19559_c1_g1	TRINITY_DN27470_c1_g1	0.137393	undirected	NA	NA
TRINITY_DN19559_c1_g1	TRINITY_DN24549_c0_g3	0.153256	undirected	NA	NA
TRINITY_DN19559_c1_g1	TRINITY_DN15300_c0_g6	0.163797	undirected	NA	NA
TRINITY_DN19559_c1_g1	TRINITY_DN22002_c3_g1	0.153581	undirected	NA	NA
TRINITY_DN19559_c1_g1	TRINITY_DN23420_c1_g2	0.179383	undirected	NA	NA
TRINITY_DN19559_c1_g1	TRINITY_DN21660_c0_g3	0.163389	undirected	NA	NA
TRINITY_DN19559_c1_g1	TRINITY_DN20760_c0_g2	0.124971	undirected	NA	NA
TRINITY_DN19559_c1_g1	TRINITY_DN16720_c0_g1	0.157047	undirected	NA	NA
TRINITY_DN19559_c1_g1	TRINITY_DN25759_c1_g9	0.137627	undirected	NA	NA
TRINITY_DN19559_c1_g1	TRINITY_DN17537_c0_g4	0.156089	undirected	NA	NA
TRINITY_DN19559_c1_g1	TRINITY_DN27117_c0_g3	0.149783	undirected	NA	NA
TRINITY_DN19559_c1_g1	TRINITY_DN15363_c0_g8	0.154213	undirected	NA	NA
TRINITY_DN19559_c1_g1	TRINITY_DN19197_c0_g5	0.192815	undirected	NA	NA
TRINITY_DN22317_c0_g2	TRINITY_DN19803_c0_g1	0.182862	undirected	NA	NA
TRINITY_DN22317_c0_g2	TRINITY_DN15263_c1_g2	0.202914	undirected	NA	NA
TRINITY_DN22317_c0_g2	TRINITY_DN26567_c0_g2	0.177978	undirected	NA	NA
TRINITY_DN22317_c0_g2	TRINITY_DN26192_c0_g2	0.198427	undirected	NA	NA
TRINITY_DN22317_c0_g2	TRINITY_DN28713_c0_g4	0.203856	undirected	NA	NA
TRINITY_DN22317_c0_g2	TRINITY_DN21186_c0_g1	0.180938	undirected	NA	NA
TRINITY_DN22317_c0_g2	TRINITY_DN25541_c0_g3	0.191717	undirected	NA	NA
TRINITY_DN22317_c0_g2	TRINITY_DN18617_c0_g2	0.203055	undirected	NA	NA
TRINITY_DN22317_c0_g2	TRINITY_DN13709_c0_g8	0.172404	undirected	NA	NA
TRINITY_DN22317_c0_g2	TRINITY_DN19559_c1_g1	0.198489	undirected	NA	NA
TRINITY_DN22317_c0_g2	TRINITY_DN24845_c3_g2	0.173833	undirected	NA	NA
TRINITY_DN22317_c0_g2	TRINITY_DN16871_c0_g1	0.167432	undirected	NA	NA
TRINITY_DN22317_c0_g2	TRINITY_DN27476_c0_g1	0.197866	undirected	NA	NA
TRINITY_DN22317_c0_g2	TRINITY_DN18955_c0_g2	0.200852	undirected	NA	NA
TRINITY_DN22317_c0_g2	TRINITY_DN27345_c1_g2	0.195255	undirected	NA	NA
TRINITY_DN22317_c0_g2	TRINITY_DN24882_c1_g1	0.19912	undirected	NA	NA
TRINITY_DN22317_c0_g2	TRINITY_DN18336_c0_g5	0.186617	undirected	NA	NA
TRINITY_DN22317_c0_g2	TRINITY_DN27568_c2_g5	0.170202	undirected	NA	NA
TRINITY_DN22317_c0_g2	TRINITY_DN26674_c0_g2	0.175696	undirected	NA	NA
TRINITY_DN22317_c0_g2	TRINITY_DN27144_c0_g1	0.18203	undirected	NA	NA
TRINITY_DN22317_c0_g2	TRINITY_DN20988_c2_g2	0.176999	undirected	NA	NA
TRINITY_DN22317_c0_g2	TRINITY_DN27899_c0_g1	0.198229	undirected	NA	NA
TRINITY_DN22317_c0_g2	TRINITY_DN9561_c0_g1	0.16632	undirected	NA	NA
TRINITY_DN22317_c0_g2	TRINITY_DN19984_c0_g3	0.180794	undirected	NA	NA
TRINITY_DN22317_c0_g2	TRINITY_DN14897_c0_g3	0.187377	undirected	NA	NA
TRINITY_DN22317_c0_g2	TRINITY_DN18779_c1_g1	0.153918	undirected	NA	NA
TRINITY_DN22317_c0_g2	TRINITY_DN17470_c0_g5	0.194726	undirected	NA	NA
TRINITY_DN22317_c0_g2	TRINITY_DN19205_c0_g1	0.196333	undirected	NA	NA
TRINITY_DN22317_c0_g2	TRINITY_DN19989_c1_g4	0.205602	undirected	NA	NA
TRINITY_DN22317_c0_g2	TRINITY_DN13796_c1_g2	0.181646	undirected	NA	NA
TRINITY_DN22317_c0_g2	TRINITY_DN18841_c2_g2	0.195606	undirected	NA	NA
TRINITY_DN22317_c0_g2	TRINITY_DN28665_c0_g1	0.199651	undirected	NA	NA
TRINITY_DN22317_c0_g2	TRINITY_DN26741_c0_g3	0.232013	undirected	NA	NA
TRINITY_DN22317_c0_g2	TRINITY_DN15995_c1_g2	0.21813	undirected	NA	NA
TRINITY_DN22317_c0_g2	TRINITY_DN25654_c0_g1	0.157861	undirected	NA	NA
TRINITY_DN22317_c0_g2	TRINITY_DN18982_c0_g1	0.1738	undirected	NA	NA
TRINITY_DN22317_c0_g2	TRINITY_DN13617_c4_g2	0.187027	undirected	NA	NA
TRINITY_DN22317_c0_g2	TRINITY_DN27577_c0_g4	0.16578	undirected	NA	NA
TRINITY_DN22317_c0_g2	TRINITY_DN17952_c1_g3	0.188942	undirected	NA	NA
TRINITY_DN22317_c0_g2	TRINITY_DN25043_c0_g1	0.195461	undirected	NA	NA
TRINITY_DN22317_c0_g2	TRINITY_DN27564_c1_g5	0.180906	undirected	NA	NA
TRINITY_DN22317_c0_g2	TRINITY_DN23991_c1_g1	0.171898	undirected	NA	NA
TRINITY_DN22317_c0_g2	TRINITY_DN28211_c0_g10	0.200222	undirected	NA	NA
TRINITY_DN22317_c0_g2	TRINITY_DN16459_c1_g3	0.156622	undirected	NA	NA
TRINITY_DN22317_c0_g2	TRINITY_DN17046_c1_g2	0.139523	undirected	NA	NA
TRINITY_DN22317_c0_g2	TRINITY_DN27722_c2_g1	0.180678	undirected	NA	NA
TRINITY_DN22317_c0_g2	TRINITY_DN19228_c0_g3	0.249573	undirected	NA	NA
TRINITY_DN22317_c0_g2	TRINITY_DN23182_c0_g4	0.199668	undirected	NA	NA
TRINITY_DN22317_c0_g2	TRINITY_DN18254_c0_g6	0.188724	undirected	NA	NA
TRINITY_DN22317_c0_g2	TRINITY_DN18747_c0_g1	0.182507	undirected	NA	NA
TRINITY_DN22317_c0_g2	TRINITY_DN15625_c0_g8	0.182307	undirected	NA	NA
TRINITY_DN22317_c0_g2	TRINITY_DN25669_c1_g1	0.204896	undirected	NA	NA
TRINITY_DN22317_c0_g2	TRINITY_DN20181_c0_g1	0.230509	undirected	NA	NA
TRINITY_DN22317_c0_g2	TRINITY_DN28644_c1_g4	0.218672	undirected	NA	NA
TRINITY_DN22317_c0_g2	TRINITY_DN18813_c0_g1	0.201888	undirected	NA	NA
TRINITY_DN22317_c0_g2	TRINITY_DN18306_c0_g1	0.184607	undirected	NA	NA
TRINITY_DN22317_c0_g2	TRINITY_DN23454_c0_g5	0.199415	undirected	NA	NA
TRINITY_DN22317_c0_g2	TRINITY_DN20910_c0_g2	0.173451	undirected	NA	NA
TRINITY_DN22317_c0_g2	TRINITY_DN20220_c0_g5	0.180041	undirected	NA	NA
TRINITY_DN22317_c0_g2	TRINITY_DN21942_c0_g7	0.18904	undirected	NA	NA
TRINITY_DN22317_c0_g2	TRINITY_DN18955_c0_g3	0.187477	undirected	NA	NA
TRINITY_DN22317_c0_g2	TRINITY_DN16020_c1_g4	0.236455	undirected	NA	NA
TRINITY_DN22317_c0_g2	TRINITY_DN19767_c0_g4	0.185424	undirected	NA	NA
TRINITY_DN22317_c0_g2	TRINITY_DN26395_c0_g2	0.17815	undirected	NA	NA
TRINITY_DN22317_c0_g2	TRINITY_DN21046_c0_g1	0.174752	undirected	NA	NA
TRINITY_DN22317_c0_g2	TRINITY_DN20676_c0_g6	0.155486	undirected	NA	NA
TRINITY_DN22317_c0_g2	TRINITY_DN27470_c1_g1	0.179923	undirected	NA	NA
TRINITY_DN22317_c0_g2	TRINITY_DN24549_c0_g3	0.16286	undirected	NA	NA
TRINITY_DN22317_c0_g2	TRINITY_DN15300_c0_g6	0.187107	undirected	NA	NA
TRINITY_DN22317_c0_g2	TRINITY_DN22002_c3_g1	0.177635	undirected	NA	NA
TRINITY_DN22317_c0_g2	TRINITY_DN23420_c1_g2	0.192535	undirected	NA	NA
TRINITY_DN22317_c0_g2	TRINITY_DN21660_c0_g3	0.196498	undirected	NA	NA
TRINITY_DN22317_c0_g2	TRINITY_DN20760_c0_g2	0.178755	undirected	NA	NA
TRINITY_DN22317_c0_g2	TRINITY_DN16720_c0_g1	0.171707	undirected	NA	NA
TRINITY_DN22317_c0_g2	TRINITY_DN25759_c1_g9	0.17898	undirected	NA	NA
TRINITY_DN22317_c0_g2	TRINITY_DN17537_c0_g4	0.168945	undirected	NA	NA
TRINITY_DN22317_c0_g2	TRINITY_DN27117_c0_g3	0.191799	undirected	NA	NA
TRINITY_DN22317_c0_g2	TRINITY_DN15363_c0_g8	0.194974	undirected	NA	NA
TRINITY_DN22317_c0_g2	TRINITY_DN19197_c0_g5	0.201626	undirected	NA	NA
TRINITY_DN24628_c2_g1	TRINITY_DN26971_c0_g1	0.18319	undirected	NA	NA
TRINITY_DN24628_c2_g1	TRINITY_DN26410_c1_g5	0.178418	undirected	NA	NA
TRINITY_DN24628_c2_g1	TRINITY_DN29842_c1_g1	0.191818	undirected	NA	NA
TRINITY_DN24628_c2_g1	TRINITY_DN18640_c0_g10	0.174098	undirected	NA	NA
TRINITY_DN24628_c2_g1	TRINITY_DN11067_c0_g1	0.182263	undirected	NA	NA
TRINITY_DN24628_c2_g1	TRINITY_DN23226_c0_g2	0.17246	undirected	NA	NA
TRINITY_DN24628_c2_g1	TRINITY_DN18793_c1_g9	0.170001	undirected	NA	NA
TRINITY_DN24628_c2_g1	TRINITY_DN25050_c0_g1	0.215751	undirected	NA	NA
TRINITY_DN24628_c2_g1	TRINITY_DN28817_c0_g1	0.168968	undirected	NA	NA
TRINITY_DN24628_c2_g1	TRINITY_DN28166_c0_g1	0.218357	undirected	NA	NA
TRINITY_DN24628_c2_g1	TRINITY_DN14897_c0_g2	0.225371	undirected	NA	NA
TRINITY_DN24628_c2_g1	TRINITY_DN26093_c1_g5	0.179868	undirected	NA	NA
TRINITY_DN24628_c2_g1	TRINITY_DN22526_c0_g1	0.182359	undirected	NA	NA
TRINITY_DN24628_c2_g1	TRINITY_DN17461_c0_g3	0.137571	undirected	NA	NA
TRINITY_DN24628_c2_g1	TRINITY_DN4969_c0_g1	0.162048	undirected	NA	NA
TRINITY_DN24628_c2_g1	TRINITY_DN22666_c1_g2	0.163925	undirected	NA	NA
TRINITY_DN24628_c2_g1	TRINITY_DN19217_c0_g1	0.169584	undirected	NA	NA
TRINITY_DN24628_c2_g1	TRINITY_DN22868_c0_g2	0.188439	undirected	NA	NA
TRINITY_DN24628_c2_g1	TRINITY_DN22317_c0_g2	0.18199	undirected	NA	NA
TRINITY_DN24628_c2_g1	TRINITY_DN19803_c0_g1	0.183189	undirected	NA	NA
TRINITY_DN24628_c2_g1	TRINITY_DN15263_c1_g2	0.213251	undirected	NA	NA
TRINITY_DN24628_c2_g1	TRINITY_DN26567_c0_g2	0.138326	undirected	NA	NA
TRINITY_DN24628_c2_g1	TRINITY_DN26192_c0_g2	0.18232	undirected	NA	NA
TRINITY_DN24628_c2_g1	TRINITY_DN28713_c0_g4	0.202014	undirected	NA	NA
TRINITY_DN24628_c2_g1	TRINITY_DN21186_c0_g1	0.184155	undirected	NA	NA
TRINITY_DN24628_c2_g1	TRINITY_DN25541_c0_g3	0.167882	undirected	NA	NA
TRINITY_DN24628_c2_g1	TRINITY_DN18617_c0_g2	0.201174	undirected	NA	NA
TRINITY_DN24628_c2_g1	TRINITY_DN13709_c0_g8	0.163776	undirected	NA	NA
TRINITY_DN24628_c2_g1	TRINITY_DN19559_c1_g1	0.193354	undirected	NA	NA
TRINITY_DN24628_c2_g1	TRINITY_DN24845_c3_g2	0.179394	undirected	NA	NA
TRINITY_DN24628_c2_g1	TRINITY_DN16871_c0_g1	0.153501	undirected	NA	NA
TRINITY_DN24628_c2_g1	TRINITY_DN27476_c0_g1	0.196627	undirected	NA	NA
TRINITY_DN24628_c2_g1	TRINITY_DN18955_c0_g2	0.193608	undirected	NA	NA
TRINITY_DN24628_c2_g1	TRINITY_DN27345_c1_g2	0.187919	undirected	NA	NA
TRINITY_DN24628_c2_g1	TRINITY_DN24882_c1_g1	0.184429	undirected	NA	NA
TRINITY_DN24628_c2_g1	TRINITY_DN18336_c0_g5	0.178611	undirected	NA	NA
TRINITY_DN24628_c2_g1	TRINITY_DN27568_c2_g5	0.159419	undirected	NA	NA
TRINITY_DN24628_c2_g1	TRINITY_DN26674_c0_g2	0.176776	undirected	NA	NA
TRINITY_DN24628_c2_g1	TRINITY_DN27144_c0_g1	0.173094	undirected	NA	NA
TRINITY_DN24628_c2_g1	TRINITY_DN20988_c2_g2	0.173687	undirected	NA	NA
TRINITY_DN24628_c2_g1	TRINITY_DN27899_c0_g1	0.189673	undirected	NA	NA
TRINITY_DN24628_c2_g1	TRINITY_DN9561_c0_g1	0.169938	undirected	NA	NA
TRINITY_DN24628_c2_g1	TRINITY_DN19984_c0_g3	0.175171	undirected	NA	NA
TRINITY_DN24628_c2_g1	TRINITY_DN14897_c0_g3	0.177236	undirected	NA	NA
TRINITY_DN24628_c2_g1	TRINITY_DN18779_c1_g1	0.163504	undirected	NA	NA
TRINITY_DN24628_c2_g1	TRINITY_DN17470_c0_g5	0.191363	undirected	NA	NA
TRINITY_DN24628_c2_g1	TRINITY_DN19205_c0_g1	0.181921	undirected	NA	NA
TRINITY_DN24628_c2_g1	TRINITY_DN19989_c1_g4	0.184067	undirected	NA	NA
TRINITY_DN24628_c2_g1	TRINITY_DN13796_c1_g2	0.162317	undirected	NA	NA
TRINITY_DN24628_c2_g1	TRINITY_DN18841_c2_g2	0.178446	undirected	NA	NA
TRINITY_DN24628_c2_g1	TRINITY_DN28665_c0_g1	0.184838	undirected	NA	NA
TRINITY_DN24628_c2_g1	TRINITY_DN26741_c0_g3	0.236963	undirected	NA	NA
TRINITY_DN24628_c2_g1	TRINITY_DN15995_c1_g2	0.202881	undirected	NA	NA
TRINITY_DN24628_c2_g1	TRINITY_DN25654_c0_g1	0.160228	undirected	NA	NA
TRINITY_DN24628_c2_g1	TRINITY_DN18982_c0_g1	0.175494	undirected	NA	NA
TRINITY_DN24628_c2_g1	TRINITY_DN13617_c4_g2	0.174716	undirected	NA	NA
TRINITY_DN24628_c2_g1	TRINITY_DN27577_c0_g4	0.160312	undirected	NA	NA
TRINITY_DN24628_c2_g1	TRINITY_DN17952_c1_g3	0.159396	undirected	NA	NA
TRINITY_DN24628_c2_g1	TRINITY_DN25043_c0_g1	0.188057	undirected	NA	NA
TRINITY_DN24628_c2_g1	TRINITY_DN27564_c1_g5	0.181833	undirected	NA	NA
TRINITY_DN24628_c2_g1	TRINITY_DN23991_c1_g1	0.173615	undirected	NA	NA
TRINITY_DN24628_c2_g1	TRINITY_DN28211_c0_g10	0.177856	undirected	NA	NA
TRINITY_DN24628_c2_g1	TRINITY_DN16459_c1_g3	0.153966	undirected	NA	NA
TRINITY_DN24628_c2_g1	TRINITY_DN17046_c1_g2	0.139735	undirected	NA	NA
TRINITY_DN24628_c2_g1	TRINITY_DN27722_c2_g1	0.170833	undirected	NA	NA
TRINITY_DN24628_c2_g1	TRINITY_DN19228_c0_g3	0.251854	undirected	NA	NA
TRINITY_DN24628_c2_g1	TRINITY_DN23182_c0_g4	0.195903	undirected	NA	NA
TRINITY_DN24628_c2_g1	TRINITY_DN18254_c0_g6	0.181967	undirected	NA	NA
TRINITY_DN24628_c2_g1	TRINITY_DN18747_c0_g1	0.168121	undirected	NA	NA
TRINITY_DN24628_c2_g1	TRINITY_DN15625_c0_g8	0.180087	undirected	NA	NA
TRINITY_DN24628_c2_g1	TRINITY_DN25669_c1_g1	0.176866	undirected	NA	NA
TRINITY_DN24628_c2_g1	TRINITY_DN20181_c0_g1	0.234527	undirected	NA	NA
TRINITY_DN24628_c2_g1	TRINITY_DN28644_c1_g4	0.212117	undirected	NA	NA
TRINITY_DN24628_c2_g1	TRINITY_DN18813_c0_g1	0.186133	undirected	NA	NA
TRINITY_DN24628_c2_g1	TRINITY_DN18306_c0_g1	0.167471	undirected	NA	NA
TRINITY_DN24628_c2_g1	TRINITY_DN23454_c0_g5	0.185093	undirected	NA	NA
TRINITY_DN24628_c2_g1	TRINITY_DN20910_c0_g2	0.177049	undirected	NA	NA
TRINITY_DN24628_c2_g1	TRINITY_DN20220_c0_g5	0.181096	undirected	NA	NA
TRINITY_DN24628_c2_g1	TRINITY_DN21942_c0_g7	0.174816	undirected	NA	NA
TRINITY_DN24628_c2_g1	TRINITY_DN18955_c0_g3	0.178456	undirected	NA	NA
TRINITY_DN24628_c2_g1	TRINITY_DN16020_c1_g4	0.227311	undirected	NA	NA
TRINITY_DN24628_c2_g1	TRINITY_DN19767_c0_g4	0.169172	undirected	NA	NA
TRINITY_DN24628_c2_g1	TRINITY_DN26395_c0_g2	0.155644	undirected	NA	NA
TRINITY_DN24628_c2_g1	TRINITY_DN21046_c0_g1	0.165194	undirected	NA	NA
TRINITY_DN24628_c2_g1	TRINITY_DN20676_c0_g6	0.163145	undirected	NA	NA
TRINITY_DN24628_c2_g1	TRINITY_DN27470_c1_g1	0.173394	undirected	NA	NA
TRINITY_DN24628_c2_g1	TRINITY_DN24549_c0_g3	0.143019	undirected	NA	NA
TRINITY_DN24628_c2_g1	TRINITY_DN15300_c0_g6	0.176043	undirected	NA	NA
TRINITY_DN24628_c2_g1	TRINITY_DN22002_c3_g1	0.181464	undirected	NA	NA
TRINITY_DN24628_c2_g1	TRINITY_DN23420_c1_g2	0.178664	undirected	NA	NA
TRINITY_DN24628_c2_g1	TRINITY_DN21660_c0_g3	0.195295	undirected	NA	NA
TRINITY_DN24628_c2_g1	TRINITY_DN20760_c0_g2	0.155583	undirected	NA	NA
TRINITY_DN24628_c2_g1	TRINITY_DN16720_c0_g1	0.176128	undirected	NA	NA
TRINITY_DN24628_c2_g1	TRINITY_DN25759_c1_g9	0.183968	undirected	NA	NA
TRINITY_DN24628_c2_g1	TRINITY_DN17537_c0_g4	0.145504	undirected	NA	NA
TRINITY_DN24628_c2_g1	TRINITY_DN27117_c0_g3	0.188794	undirected	NA	NA
TRINITY_DN24628_c2_g1	TRINITY_DN15363_c0_g8	0.189575	undirected	NA	NA
TRINITY_DN24628_c2_g1	TRINITY_DN19197_c0_g5	0.187535	undirected	NA	NA
TRINITY_DN18813_c0_g1	TRINITY_DN18306_c0_g1	0.153518	undirected	NA	NA
TRINITY_DN18813_c0_g1	TRINITY_DN23454_c0_g5	0.176774	undirected	NA	NA
TRINITY_DN18813_c0_g1	TRINITY_DN20910_c0_g2	0.156711	undirected	NA	NA
TRINITY_DN18813_c0_g1	TRINITY_DN20220_c0_g5	0.132101	undirected	NA	NA
TRINITY_DN18813_c0_g1	TRINITY_DN21942_c0_g7	0.146717	undirected	NA	NA
TRINITY_DN18813_c0_g1	TRINITY_DN18955_c0_g3	0.143002	undirected	NA	NA
TRINITY_DN18813_c0_g1	TRINITY_DN16020_c1_g4	0.209261	undirected	NA	NA
TRINITY_DN18813_c0_g1	TRINITY_DN19767_c0_g4	0.158134	undirected	NA	NA
TRINITY_DN18813_c0_g1	TRINITY_DN26395_c0_g2	0.150975	undirected	NA	NA
TRINITY_DN18813_c0_g1	TRINITY_DN21046_c0_g1	0.16811	undirected	NA	NA
TRINITY_DN18813_c0_g1	TRINITY_DN20676_c0_g6	0.155343	undirected	NA	NA
TRINITY_DN18813_c0_g1	TRINITY_DN27470_c1_g1	0.147194	undirected	NA	NA
TRINITY_DN18813_c0_g1	TRINITY_DN24549_c0_g3	0.167645	undirected	NA	NA
TRINITY_DN18813_c0_g1	TRINITY_DN15300_c0_g6	0.171939	undirected	NA	NA
TRINITY_DN18813_c0_g1	TRINITY_DN22002_c3_g1	0.160548	undirected	NA	NA
TRINITY_DN18813_c0_g1	TRINITY_DN23420_c1_g2	0.180108	undirected	NA	NA
TRINITY_DN18813_c0_g1	TRINITY_DN21660_c0_g3	0.157072	undirected	NA	NA
TRINITY_DN18813_c0_g1	TRINITY_DN20760_c0_g2	0.13652	undirected	NA	NA
TRINITY_DN18813_c0_g1	TRINITY_DN16720_c0_g1	0.139916	undirected	NA	NA
TRINITY_DN18813_c0_g1	TRINITY_DN25759_c1_g9	0.136164	undirected	NA	NA
TRINITY_DN18813_c0_g1	TRINITY_DN17537_c0_g4	0.175809	undirected	NA	NA
TRINITY_DN18813_c0_g1	TRINITY_DN27117_c0_g3	0.159096	undirected	NA	NA
TRINITY_DN18813_c0_g1	TRINITY_DN15363_c0_g8	0.171039	undirected	NA	NA
TRINITY_DN18813_c0_g1	TRINITY_DN19197_c0_g5	0.198813	undirected	NA	NA
TRINITY_DN26971_c0_g1	TRINITY_DN26410_c1_g5	0.175379	undirected	NA	NA
TRINITY_DN26971_c0_g1	TRINITY_DN29842_c1_g1	0.188969	undirected	NA	NA
TRINITY_DN26971_c0_g1	TRINITY_DN18640_c0_g10	0.156664	undirected	NA	NA
TRINITY_DN26971_c0_g1	TRINITY_DN11067_c0_g1	0.173263	undirected	NA	NA
TRINITY_DN26971_c0_g1	TRINITY_DN23226_c0_g2	0.162451	undirected	NA	NA
TRINITY_DN26971_c0_g1	TRINITY_DN18793_c1_g9	0.164425	undirected	NA	NA
TRINITY_DN26971_c0_g1	TRINITY_DN25050_c0_g1	0.21323	undirected	NA	NA
TRINITY_DN26971_c0_g1	TRINITY_DN28817_c0_g1	0.178537	undirected	NA	NA
TRINITY_DN26971_c0_g1	TRINITY_DN28166_c0_g1	0.212929	undirected	NA	NA
TRINITY_DN26971_c0_g1	TRINITY_DN14897_c0_g2	0.226879	undirected	NA	NA
TRINITY_DN26971_c0_g1	TRINITY_DN26093_c1_g5	0.173472	undirected	NA	NA
TRINITY_DN26971_c0_g1	TRINITY_DN22526_c0_g1	0.179024	undirected	NA	NA
TRINITY_DN26971_c0_g1	TRINITY_DN17461_c0_g3	0.133415	undirected	NA	NA
TRINITY_DN26971_c0_g1	TRINITY_DN4969_c0_g1	0.153933	undirected	NA	NA
TRINITY_DN26971_c0_g1	TRINITY_DN22666_c1_g2	0.160425	undirected	NA	NA
TRINITY_DN26971_c0_g1	TRINITY_DN19217_c0_g1	0.165205	undirected	NA	NA
TRINITY_DN26971_c0_g1	TRINITY_DN22868_c0_g2	0.191926	undirected	NA	NA
TRINITY_DN26971_c0_g1	TRINITY_DN22317_c0_g2	0.185559	undirected	NA	NA
TRINITY_DN26971_c0_g1	TRINITY_DN19803_c0_g1	0.167929	undirected	NA	NA
TRINITY_DN26971_c0_g1	TRINITY_DN15263_c1_g2	0.210708	undirected	NA	NA
TRINITY_DN26971_c0_g1	TRINITY_DN26567_c0_g2	0.14978	undirected	NA	NA
TRINITY_DN26971_c0_g1	TRINITY_DN26192_c0_g2	0.170018	undirected	NA	NA
TRINITY_DN26971_c0_g1	TRINITY_DN28713_c0_g4	0.207568	undirected	NA	NA
TRINITY_DN26971_c0_g1	TRINITY_DN21186_c0_g1	0.179046	undirected	NA	NA
TRINITY_DN26971_c0_g1	TRINITY_DN25541_c0_g3	0.173941	undirected	NA	NA
TRINITY_DN26971_c0_g1	TRINITY_DN18617_c0_g2	0.200349	undirected	NA	NA
TRINITY_DN26971_c0_g1	TRINITY_DN13709_c0_g8	0.155658	undirected	NA	NA
TRINITY_DN26971_c0_g1	TRINITY_DN19559_c1_g1	0.18572	undirected	NA	NA
TRINITY_DN26971_c0_g1	TRINITY_DN24845_c3_g2	0.16786	undirected	NA	NA
TRINITY_DN26971_c0_g1	TRINITY_DN16871_c0_g1	0.161042	undirected	NA	NA
TRINITY_DN26971_c0_g1	TRINITY_DN27476_c0_g1	0.181297	undirected	NA	NA
TRINITY_DN26971_c0_g1	TRINITY_DN18955_c0_g2	0.18288	undirected	NA	NA
TRINITY_DN26971_c0_g1	TRINITY_DN27345_c1_g2	0.177618	undirected	NA	NA
TRINITY_DN26971_c0_g1	TRINITY_DN24882_c1_g1	0.18379	undirected	NA	NA
TRINITY_DN26971_c0_g1	TRINITY_DN18336_c0_g5	0.171924	undirected	NA	NA
TRINITY_DN26971_c0_g1	TRINITY_DN27568_c2_g5	0.154559	undirected	NA	NA
TRINITY_DN26971_c0_g1	TRINITY_DN26674_c0_g2	0.174314	undirected	NA	NA
TRINITY_DN26971_c0_g1	TRINITY_DN27144_c0_g1	0.177917	undirected	NA	NA
TRINITY_DN26971_c0_g1	TRINITY_DN20988_c2_g2	0.174684	undirected	NA	NA
TRINITY_DN26971_c0_g1	TRINITY_DN27899_c0_g1	0.179999	undirected	NA	NA
TRINITY_DN26971_c0_g1	TRINITY_DN9561_c0_g1	0.165723	undirected	NA	NA
TRINITY_DN26971_c0_g1	TRINITY_DN19984_c0_g3	0.158301	undirected	NA	NA
TRINITY_DN26971_c0_g1	TRINITY_DN14897_c0_g3	0.174349	undirected	NA	NA
TRINITY_DN26971_c0_g1	TRINITY_DN18779_c1_g1	0.168176	undirected	NA	NA
TRINITY_DN26971_c0_g1	TRINITY_DN17470_c0_g5	0.182303	undirected	NA	NA
TRINITY_DN26971_c0_g1	TRINITY_DN19205_c0_g1	0.177868	undirected	NA	NA
TRINITY_DN26971_c0_g1	TRINITY_DN19989_c1_g4	0.187854	undirected	NA	NA
TRINITY_DN26971_c0_g1	TRINITY_DN13796_c1_g2	0.161112	undirected	NA	NA
TRINITY_DN26971_c0_g1	TRINITY_DN18841_c2_g2	0.179996	undirected	NA	NA
TRINITY_DN26971_c0_g1	TRINITY_DN28665_c0_g1	0.178394	undirected	NA	NA
TRINITY_DN26971_c0_g1	TRINITY_DN26741_c0_g3	0.230915	undirected	NA	NA
TRINITY_DN26971_c0_g1	TRINITY_DN15995_c1_g2	0.21159	undirected	NA	NA
TRINITY_DN26971_c0_g1	TRINITY_DN25654_c0_g1	0.162201	undirected	NA	NA
TRINITY_DN26971_c0_g1	TRINITY_DN18982_c0_g1	0.166136	undirected	NA	NA
TRINITY_DN26971_c0_g1	TRINITY_DN13617_c4_g2	0.166078	undirected	NA	NA
TRINITY_DN26971_c0_g1	TRINITY_DN27577_c0_g4	0.159713	undirected	NA	NA
TRINITY_DN26971_c0_g1	TRINITY_DN17952_c1_g3	0.161212	undirected	NA	NA
TRINITY_DN26971_c0_g1	TRINITY_DN25043_c0_g1	0.187331	undirected	NA	NA
TRINITY_DN26971_c0_g1	TRINITY_DN27564_c1_g5	0.164726	undirected	NA	NA
TRINITY_DN26971_c0_g1	TRINITY_DN23991_c1_g1	0.154294	undirected	NA	NA
TRINITY_DN26971_c0_g1	TRINITY_DN28211_c0_g10	0.17685	undirected	NA	NA
TRINITY_DN26971_c0_g1	TRINITY_DN16459_c1_g3	0.153995	undirected	NA	NA
TRINITY_DN26971_c0_g1	TRINITY_DN17046_c1_g2	0.147798	undirected	NA	NA
TRINITY_DN26971_c0_g1	TRINITY_DN27722_c2_g1	0.160905	undirected	NA	NA
TRINITY_DN26971_c0_g1	TRINITY_DN19228_c0_g3	0.252825	undirected	NA	NA
TRINITY_DN26971_c0_g1	TRINITY_DN23182_c0_g4	0.202362	undirected	NA	NA
TRINITY_DN26971_c0_g1	TRINITY_DN18254_c0_g6	0.174991	undirected	NA	NA
TRINITY_DN26971_c0_g1	TRINITY_DN18747_c0_g1	0.162887	undirected	NA	NA
TRINITY_DN26971_c0_g1	TRINITY_DN15625_c0_g8	0.17508	undirected	NA	NA
TRINITY_DN26971_c0_g1	TRINITY_DN25669_c1_g1	0.179298	undirected	NA	NA
TRINITY_DN26971_c0_g1	TRINITY_DN20181_c0_g1	0.233425	undirected	NA	NA
TRINITY_DN26971_c0_g1	TRINITY_DN28644_c1_g4	0.211204	undirected	NA	NA
TRINITY_DN26971_c0_g1	TRINITY_DN18813_c0_g1	0.183074	undirected	NA	NA
TRINITY_DN26971_c0_g1	TRINITY_DN18306_c0_g1	0.165483	undirected	NA	NA
TRINITY_DN26971_c0_g1	TRINITY_DN23454_c0_g5	0.174504	undirected	NA	NA
TRINITY_DN26971_c0_g1	TRINITY_DN20910_c0_g2	0.156402	undirected	NA	NA
TRINITY_DN26971_c0_g1	TRINITY_DN20220_c0_g5	0.171574	undirected	NA	NA
TRINITY_DN26971_c0_g1	TRINITY_DN21942_c0_g7	0.167508	undirected	NA	NA
TRINITY_DN26971_c0_g1	TRINITY_DN18955_c0_g3	0.161315	undirected	NA	NA
TRINITY_DN26971_c0_g1	TRINITY_DN16020_c1_g4	0.221403	undirected	NA	NA
TRINITY_DN26971_c0_g1	TRINITY_DN19767_c0_g4	0.16197	undirected	NA	NA
TRINITY_DN26971_c0_g1	TRINITY_DN26395_c0_g2	0.156237	undirected	NA	NA
TRINITY_DN26971_c0_g1	TRINITY_DN21046_c0_g1	0.154914	undirected	NA	NA
TRINITY_DN26971_c0_g1	TRINITY_DN20676_c0_g6	0.153019	undirected	NA	NA
TRINITY_DN26971_c0_g1	TRINITY_DN27470_c1_g1	0.173821	undirected	NA	NA
TRINITY_DN26971_c0_g1	TRINITY_DN24549_c0_g3	0.147381	undirected	NA	NA
TRINITY_DN26971_c0_g1	TRINITY_DN15300_c0_g6	0.166227	undirected	NA	NA
TRINITY_DN26971_c0_g1	TRINITY_DN22002_c3_g1	0.165817	undirected	NA	NA
TRINITY_DN26971_c0_g1	TRINITY_DN23420_c1_g2	0.173652	undirected	NA	NA
TRINITY_DN26971_c0_g1	TRINITY_DN21660_c0_g3	0.188867	undirected	NA	NA
TRINITY_DN26971_c0_g1	TRINITY_DN20760_c0_g2	0.160278	undirected	NA	NA
TRINITY_DN26971_c0_g1	TRINITY_DN16720_c0_g1	0.171741	undirected	NA	NA
TRINITY_DN26971_c0_g1	TRINITY_DN25759_c1_g9	0.16385	undirected	NA	NA
TRINITY_DN26971_c0_g1	TRINITY_DN17537_c0_g4	0.152743	undirected	NA	NA
TRINITY_DN26971_c0_g1	TRINITY_DN27117_c0_g3	0.173699	undirected	NA	NA
TRINITY_DN26971_c0_g1	TRINITY_DN15363_c0_g8	0.182574	undirected	NA	NA
TRINITY_DN26971_c0_g1	TRINITY_DN19197_c0_g5	0.193406	undirected	NA	NA
TRINITY_DN24882_c1_g1	TRINITY_DN18336_c0_g5	0.172118	undirected	NA	NA
TRINITY_DN24882_c1_g1	TRINITY_DN27568_c2_g5	0.141721	undirected	NA	NA
TRINITY_DN24882_c1_g1	TRINITY_DN26674_c0_g2	0.147086	undirected	NA	NA
TRINITY_DN24882_c1_g1	TRINITY_DN27144_c0_g1	0.190956	undirected	NA	NA
TRINITY_DN24882_c1_g1	TRINITY_DN20988_c2_g2	0.18315	undirected	NA	NA
TRINITY_DN24882_c1_g1	TRINITY_DN27899_c0_g1	0.166926	undirected	NA	NA
TRINITY_DN24882_c1_g1	TRINITY_DN9561_c0_g1	0.159199	undirected	NA	NA
TRINITY_DN24882_c1_g1	TRINITY_DN19984_c0_g3	0.161457	undirected	NA	NA
TRINITY_DN24882_c1_g1	TRINITY_DN14897_c0_g3	0.158916	undirected	NA	NA
TRINITY_DN24882_c1_g1	TRINITY_DN18779_c1_g1	0.152483	undirected	NA	NA
TRINITY_DN24882_c1_g1	TRINITY_DN17470_c0_g5	0.167405	undirected	NA	NA
TRINITY_DN24882_c1_g1	TRINITY_DN19205_c0_g1	0.163283	undirected	NA	NA
TRINITY_DN24882_c1_g1	TRINITY_DN19989_c1_g4	0.184894	undirected	NA	NA
TRINITY_DN24882_c1_g1	TRINITY_DN13796_c1_g2	0.165268	undirected	NA	NA
TRINITY_DN24882_c1_g1	TRINITY_DN18841_c2_g2	0.181289	undirected	NA	NA
TRINITY_DN24882_c1_g1	TRINITY_DN28665_c0_g1	0.164499	undirected	NA	NA
TRINITY_DN24882_c1_g1	TRINITY_DN26741_c0_g3	0.217456	undirected	NA	NA
TRINITY_DN24882_c1_g1	TRINITY_DN15995_c1_g2	0.228211	undirected	NA	NA
TRINITY_DN24882_c1_g1	TRINITY_DN25654_c0_g1	0.153262	undirected	NA	NA
TRINITY_DN24882_c1_g1	TRINITY_DN18982_c0_g1	0.161324	undirected	NA	NA
TRINITY_DN24882_c1_g1	TRINITY_DN13617_c4_g2	0.158268	undirected	NA	NA
TRINITY_DN24882_c1_g1	TRINITY_DN27577_c0_g4	0.167353	undirected	NA	NA
TRINITY_DN24882_c1_g1	TRINITY_DN17952_c1_g3	0.158472	undirected	NA	NA
TRINITY_DN24882_c1_g1	TRINITY_DN25043_c0_g1	0.188796	undirected	NA	NA
TRINITY_DN24882_c1_g1	TRINITY_DN27564_c1_g5	0.13643	undirected	NA	NA
TRINITY_DN24882_c1_g1	TRINITY_DN23991_c1_g1	0.127111	undirected	NA	NA
TRINITY_DN24882_c1_g1	TRINITY_DN28211_c0_g10	0.174606	undirected	NA	NA
TRINITY_DN24882_c1_g1	TRINITY_DN16459_c1_g3	0.142994	undirected	NA	NA
TRINITY_DN24882_c1_g1	TRINITY_DN17046_c1_g2	0.147179	undirected	NA	NA
TRINITY_DN24882_c1_g1	TRINITY_DN27722_c2_g1	0.153795	undirected	NA	NA
TRINITY_DN24882_c1_g1	TRINITY_DN19228_c0_g3	0.237396	undirected	NA	NA
TRINITY_DN24882_c1_g1	TRINITY_DN23182_c0_g4	0.197723	undirected	NA	NA
TRINITY_DN24882_c1_g1	TRINITY_DN18254_c0_g6	0.153219	undirected	NA	NA
TRINITY_DN24882_c1_g1	TRINITY_DN18747_c0_g1	0.186082	undirected	NA	NA
TRINITY_DN24882_c1_g1	TRINITY_DN15625_c0_g8	0.156359	undirected	NA	NA
TRINITY_DN24882_c1_g1	TRINITY_DN25669_c1_g1	0.179945	undirected	NA	NA
TRINITY_DN24882_c1_g1	TRINITY_DN20181_c0_g1	0.220538	undirected	NA	NA
TRINITY_DN24882_c1_g1	TRINITY_DN28644_c1_g4	0.207878	undirected	NA	NA
TRINITY_DN24882_c1_g1	TRINITY_DN18813_c0_g1	0.177665	undirected	NA	NA
TRINITY_DN24882_c1_g1	TRINITY_DN18306_c0_g1	0.155773	undirected	NA	NA
TRINITY_DN24882_c1_g1	TRINITY_DN23454_c0_g5	0.173108	undirected	NA	NA
TRINITY_DN24882_c1_g1	TRINITY_DN20910_c0_g2	0.15082	undirected	NA	NA
TRINITY_DN24882_c1_g1	TRINITY_DN20220_c0_g5	0.148137	undirected	NA	NA
TRINITY_DN24882_c1_g1	TRINITY_DN21942_c0_g7	0.16002	undirected	NA	NA
TRINITY_DN24882_c1_g1	TRINITY_DN18955_c0_g3	0.14638	undirected	NA	NA
TRINITY_DN24882_c1_g1	TRINITY_DN16020_c1_g4	0.205294	undirected	NA	NA
TRINITY_DN24882_c1_g1	TRINITY_DN19767_c0_g4	0.166255	undirected	NA	NA
TRINITY_DN24882_c1_g1	TRINITY_DN26395_c0_g2	0.149561	undirected	NA	NA
TRINITY_DN24882_c1_g1	TRINITY_DN21046_c0_g1	0.165199	undirected	NA	NA
TRINITY_DN24882_c1_g1	TRINITY_DN20676_c0_g6	0.145001	undirected	NA	NA
TRINITY_DN24882_c1_g1	TRINITY_DN27470_c1_g1	0.16074	undirected	NA	NA
TRINITY_DN24882_c1_g1	TRINITY_DN24549_c0_g3	0.162106	undirected	NA	NA
TRINITY_DN24882_c1_g1	TRINITY_DN15300_c0_g6	0.164919	undirected	NA	NA
TRINITY_DN24882_c1_g1	TRINITY_DN22002_c3_g1	0.165202	undirected	NA	NA
TRINITY_DN24882_c1_g1	TRINITY_DN23420_c1_g2	0.178641	undirected	NA	NA
TRINITY_DN24882_c1_g1	TRINITY_DN21660_c0_g3	0.169669	undirected	NA	NA
TRINITY_DN24882_c1_g1	TRINITY_DN20760_c0_g2	0.157676	undirected	NA	NA
TRINITY_DN24882_c1_g1	TRINITY_DN16720_c0_g1	0.163166	undirected	NA	NA
TRINITY_DN24882_c1_g1	TRINITY_DN25759_c1_g9	0.143389	undirected	NA	NA
TRINITY_DN24882_c1_g1	TRINITY_DN17537_c0_g4	0.167555	undirected	NA	NA
TRINITY_DN24882_c1_g1	TRINITY_DN27117_c0_g3	0.166499	undirected	NA	NA
TRINITY_DN24882_c1_g1	TRINITY_DN15363_c0_g8	0.171922	undirected	NA	NA
TRINITY_DN24882_c1_g1	TRINITY_DN19197_c0_g5	0.197405	undirected	NA	NA
TRINITY_DN25669_c1_g1	TRINITY_DN20181_c0_g1	0.208486	undirected	NA	NA
TRINITY_DN25669_c1_g1	TRINITY_DN28644_c1_g4	0.207377	undirected	NA	NA
TRINITY_DN25669_c1_g1	TRINITY_DN18813_c0_g1	0.167173	undirected	NA	NA
TRINITY_DN25669_c1_g1	TRINITY_DN18306_c0_g1	0.156943	undirected	NA	NA
TRINITY_DN25669_c1_g1	TRINITY_DN23454_c0_g5	0.184034	undirected	NA	NA
TRINITY_DN25669_c1_g1	TRINITY_DN20910_c0_g2	0.14868	undirected	NA	NA
TRINITY_DN25669_c1_g1	TRINITY_DN20220_c0_g5	0.1332	undirected	NA	NA
TRINITY_DN25669_c1_g1	TRINITY_DN21942_c0_g7	0.151981	undirected	NA	NA
TRINITY_DN25669_c1_g1	TRINITY_DN18955_c0_g3	0.138789	undirected	NA	NA
TRINITY_DN25669_c1_g1	TRINITY_DN16020_c1_g4	0.198954	undirected	NA	NA
TRINITY_DN25669_c1_g1	TRINITY_DN19767_c0_g4	0.156454	undirected	NA	NA
TRINITY_DN25669_c1_g1	TRINITY_DN26395_c0_g2	0.157563	undirected	NA	NA
TRINITY_DN25669_c1_g1	TRINITY_DN21046_c0_g1	0.16452	undirected	NA	NA
TRINITY_DN25669_c1_g1	TRINITY_DN20676_c0_g6	0.140803	undirected	NA	NA
TRINITY_DN25669_c1_g1	TRINITY_DN27470_c1_g1	0.149463	undirected	NA	NA
TRINITY_DN25669_c1_g1	TRINITY_DN24549_c0_g3	0.174724	undirected	NA	NA
TRINITY_DN25669_c1_g1	TRINITY_DN15300_c0_g6	0.167327	undirected	NA	NA
TRINITY_DN25669_c1_g1	TRINITY_DN22002_c3_g1	0.15257	undirected	NA	NA
TRINITY_DN25669_c1_g1	TRINITY_DN23420_c1_g2	0.186053	undirected	NA	NA
TRINITY_DN25669_c1_g1	TRINITY_DN21660_c0_g3	0.161629	undirected	NA	NA
TRINITY_DN25669_c1_g1	TRINITY_DN20760_c0_g2	0.149011	undirected	NA	NA
TRINITY_DN25669_c1_g1	TRINITY_DN16720_c0_g1	0.145114	undirected	NA	NA
TRINITY_DN25669_c1_g1	TRINITY_DN25759_c1_g9	0.137548	undirected	NA	NA
TRINITY_DN25669_c1_g1	TRINITY_DN17537_c0_g4	0.180914	undirected	NA	NA
TRINITY_DN25669_c1_g1	TRINITY_DN27117_c0_g3	0.15864	undirected	NA	NA
TRINITY_DN25669_c1_g1	TRINITY_DN15363_c0_g8	0.166925	undirected	NA	NA
TRINITY_DN25669_c1_g1	TRINITY_DN19197_c0_g5	0.201795	undirected	NA	NA
TRINITY_DN17470_c0_g5	TRINITY_DN19205_c0_g1	0.152689	undirected	NA	NA
TRINITY_DN17470_c0_g5	TRINITY_DN19989_c1_g4	0.166506	undirected	NA	NA
TRINITY_DN17470_c0_g5	TRINITY_DN13796_c1_g2	0.159902	undirected	NA	NA
TRINITY_DN17470_c0_g5	TRINITY_DN18841_c2_g2	0.167697	undirected	NA	NA
TRINITY_DN17470_c0_g5	TRINITY_DN28665_c0_g1	0.151092	undirected	NA	NA
TRINITY_DN17470_c0_g5	TRINITY_DN26741_c0_g3	0.224195	undirected	NA	NA
TRINITY_DN17470_c0_g5	TRINITY_DN15995_c1_g2	0.212728	undirected	NA	NA
TRINITY_DN17470_c0_g5	TRINITY_DN25654_c0_g1	0.164035	undirected	NA	NA
TRINITY_DN17470_c0_g5	TRINITY_DN18982_c0_g1	0.170609	undirected	NA	NA
TRINITY_DN17470_c0_g5	TRINITY_DN13617_c4_g2	0.136713	undirected	NA	NA
TRINITY_DN17470_c0_g5	TRINITY_DN27577_c0_g4	0.169114	undirected	NA	NA
TRINITY_DN17470_c0_g5	TRINITY_DN17952_c1_g3	0.127806	undirected	NA	NA
TRINITY_DN17470_c0_g5	TRINITY_DN25043_c0_g1	0.183477	undirected	NA	NA
TRINITY_DN17470_c0_g5	TRINITY_DN27564_c1_g5	0.134419	undirected	NA	NA
TRINITY_DN17470_c0_g5	TRINITY_DN23991_c1_g1	0.130791	undirected	NA	NA
TRINITY_DN17470_c0_g5	TRINITY_DN28211_c0_g10	0.159919	undirected	NA	NA
TRINITY_DN17470_c0_g5	TRINITY_DN16459_c1_g3	0.149342	undirected	NA	NA
TRINITY_DN17470_c0_g5	TRINITY_DN17046_c1_g2	0.150423	undirected	NA	NA
TRINITY_DN17470_c0_g5	TRINITY_DN27722_c2_g1	0.140067	undirected	NA	NA
TRINITY_DN17470_c0_g5	TRINITY_DN19228_c0_g3	0.243894	undirected	NA	NA
TRINITY_DN17470_c0_g5	TRINITY_DN23182_c0_g4	0.187737	undirected	NA	NA
TRINITY_DN17470_c0_g5	TRINITY_DN18254_c0_g6	0.149515	undirected	NA	NA
TRINITY_DN17470_c0_g5	TRINITY_DN18747_c0_g1	0.176636	undirected	NA	NA
TRINITY_DN17470_c0_g5	TRINITY_DN15625_c0_g8	0.149924	undirected	NA	NA
TRINITY_DN17470_c0_g5	TRINITY_DN25669_c1_g1	0.153786	undirected	NA	NA
TRINITY_DN17470_c0_g5	TRINITY_DN20181_c0_g1	0.226954	undirected	NA	NA
TRINITY_DN17470_c0_g5	TRINITY_DN28644_c1_g4	0.209178	undirected	NA	NA
TRINITY_DN17470_c0_g5	TRINITY_DN18813_c0_g1	0.154048	undirected	NA	NA
TRINITY_DN17470_c0_g5	TRINITY_DN18306_c0_g1	0.150407	undirected	NA	NA
TRINITY_DN17470_c0_g5	TRINITY_DN23454_c0_g5	0.179278	undirected	NA	NA
TRINITY_DN17470_c0_g5	TRINITY_DN20910_c0_g2	0.158301	undirected	NA	NA
TRINITY_DN17470_c0_g5	TRINITY_DN20220_c0_g5	0.145502	undirected	NA	NA
TRINITY_DN17470_c0_g5	TRINITY_DN21942_c0_g7	0.147564	undirected	NA	NA
TRINITY_DN17470_c0_g5	TRINITY_DN18955_c0_g3	0.135739	undirected	NA	NA
TRINITY_DN17470_c0_g5	TRINITY_DN16020_c1_g4	0.205223	undirected	NA	NA
TRINITY_DN17470_c0_g5	TRINITY_DN19767_c0_g4	0.136804	undirected	NA	NA
TRINITY_DN17470_c0_g5	TRINITY_DN26395_c0_g2	0.126658	undirected	NA	NA
TRINITY_DN17470_c0_g5	TRINITY_DN21046_c0_g1	0.156603	undirected	NA	NA
TRINITY_DN17470_c0_g5	TRINITY_DN20676_c0_g6	0.151215	undirected	NA	NA
TRINITY_DN17470_c0_g5	TRINITY_DN27470_c1_g1	0.139114	undirected	NA	NA
TRINITY_DN17470_c0_g5	TRINITY_DN24549_c0_g3	0.140135	undirected	NA	NA
TRINITY_DN17470_c0_g5	TRINITY_DN15300_c0_g6	0.153085	undirected	NA	NA
TRINITY_DN17470_c0_g5	TRINITY_DN22002_c3_g1	0.173424	undirected	NA	NA
TRINITY_DN17470_c0_g5	TRINITY_DN23420_c1_g2	0.172012	undirected	NA	NA
TRINITY_DN17470_c0_g5	TRINITY_DN21660_c0_g3	0.172559	undirected	NA	NA
TRINITY_DN17470_c0_g5	TRINITY_DN20760_c0_g2	0.132864	undirected	NA	NA
TRINITY_DN17470_c0_g5	TRINITY_DN16720_c0_g1	0.171817	undirected	NA	NA
TRINITY_DN17470_c0_g5	TRINITY_DN25759_c1_g9	0.158657	undirected	NA	NA
TRINITY_DN17470_c0_g5	TRINITY_DN17537_c0_g4	0.143766	undirected	NA	NA
TRINITY_DN17470_c0_g5	TRINITY_DN27117_c0_g3	0.168944	undirected	NA	NA
TRINITY_DN17470_c0_g5	TRINITY_DN15363_c0_g8	0.166855	undirected	NA	NA
TRINITY_DN17470_c0_g5	TRINITY_DN19197_c0_g5	0.192973	undirected	NA	NA
TRINITY_DN14897_c0_g2	TRINITY_DN26093_c1_g5	0.197573	undirected	NA	NA
TRINITY_DN14897_c0_g2	TRINITY_DN22526_c0_g1	0.214528	undirected	NA	NA
TRINITY_DN14897_c0_g2	TRINITY_DN17461_c0_g3	0.136612	undirected	NA	NA
TRINITY_DN14897_c0_g2	TRINITY_DN4969_c0_g1	0.210643	undirected	NA	NA
TRINITY_DN14897_c0_g2	TRINITY_DN22666_c1_g2	0.195334	undirected	NA	NA
TRINITY_DN14897_c0_g2	TRINITY_DN19217_c0_g1	0.197498	undirected	NA	NA
TRINITY_DN14897_c0_g2	TRINITY_DN22868_c0_g2	0.210042	undirected	NA	NA
TRINITY_DN14897_c0_g2	TRINITY_DN22317_c0_g2	0.219135	undirected	NA	NA
TRINITY_DN14897_c0_g2	TRINITY_DN19803_c0_g1	0.220943	undirected	NA	NA
TRINITY_DN14897_c0_g2	TRINITY_DN15263_c1_g2	0.211452	undirected	NA	NA
TRINITY_DN14897_c0_g2	TRINITY_DN26567_c0_g2	0.143152	undirected	NA	NA
TRINITY_DN14897_c0_g2	TRINITY_DN26192_c0_g2	0.190487	undirected	NA	NA
TRINITY_DN14897_c0_g2	TRINITY_DN28713_c0_g4	0.217321	undirected	NA	NA
TRINITY_DN14897_c0_g2	TRINITY_DN21186_c0_g1	0.200979	undirected	NA	NA
TRINITY_DN14897_c0_g2	TRINITY_DN25541_c0_g3	0.184953	undirected	NA	NA
TRINITY_DN14897_c0_g2	TRINITY_DN18617_c0_g2	0.198731	undirected	NA	NA
TRINITY_DN14897_c0_g2	TRINITY_DN13709_c0_g8	0.196195	undirected	NA	NA
TRINITY_DN14897_c0_g2	TRINITY_DN19559_c1_g1	0.219486	undirected	NA	NA
TRINITY_DN14897_c0_g2	TRINITY_DN24845_c3_g2	0.22396	undirected	NA	NA
TRINITY_DN14897_c0_g2	TRINITY_DN16871_c0_g1	0.171097	undirected	NA	NA
TRINITY_DN14897_c0_g2	TRINITY_DN27476_c0_g1	0.212268	undirected	NA	NA
TRINITY_DN14897_c0_g2	TRINITY_DN18955_c0_g2	0.212988	undirected	NA	NA
TRINITY_DN14897_c0_g2	TRINITY_DN27345_c1_g2	0.225965	undirected	NA	NA
TRINITY_DN14897_c0_g2	TRINITY_DN24882_c1_g1	0.215767	undirected	NA	NA
TRINITY_DN14897_c0_g2	TRINITY_DN18336_c0_g5	0.197168	undirected	NA	NA
TRINITY_DN14897_c0_g2	TRINITY_DN27568_c2_g5	0.193098	undirected	NA	NA
TRINITY_DN14897_c0_g2	TRINITY_DN26674_c0_g2	0.220988	undirected	NA	NA
TRINITY_DN14897_c0_g2	TRINITY_DN27144_c0_g1	0.216844	undirected	NA	NA
TRINITY_DN14897_c0_g2	TRINITY_DN20988_c2_g2	0.192798	undirected	NA	NA
TRINITY_DN14897_c0_g2	TRINITY_DN27899_c0_g1	0.219006	undirected	NA	NA
TRINITY_DN14897_c0_g2	TRINITY_DN9561_c0_g1	0.216836	undirected	NA	NA
TRINITY_DN14897_c0_g2	TRINITY_DN19984_c0_g3	0.206165	undirected	NA	NA
TRINITY_DN14897_c0_g2	TRINITY_DN14897_c0_g3	0.214271	undirected	NA	NA
TRINITY_DN14897_c0_g2	TRINITY_DN18779_c1_g1	0.202758	undirected	NA	NA
TRINITY_DN14897_c0_g2	TRINITY_DN17470_c0_g5	0.222396	undirected	NA	NA
TRINITY_DN14897_c0_g2	TRINITY_DN19205_c0_g1	0.213175	undirected	NA	NA
TRINITY_DN14897_c0_g2	TRINITY_DN19989_c1_g4	0.201209	undirected	NA	NA
TRINITY_DN14897_c0_g2	TRINITY_DN13796_c1_g2	0.203988	undirected	NA	NA
TRINITY_DN14897_c0_g2	TRINITY_DN18841_c2_g2	0.19221	undirected	NA	NA
TRINITY_DN14897_c0_g2	TRINITY_DN28665_c0_g1	0.215285	undirected	NA	NA
TRINITY_DN14897_c0_g2	TRINITY_DN26741_c0_g3	0.237927	undirected	NA	NA
TRINITY_DN14897_c0_g2	TRINITY_DN15995_c1_g2	0.210216	undirected	NA	NA
TRINITY_DN14897_c0_g2	TRINITY_DN25654_c0_g1	0.207911	undirected	NA	NA
TRINITY_DN14897_c0_g2	TRINITY_DN18982_c0_g1	0.218897	undirected	NA	NA
TRINITY_DN14897_c0_g2	TRINITY_DN13617_c4_g2	0.203282	undirected	NA	NA
TRINITY_DN14897_c0_g2	TRINITY_DN27577_c0_g4	0.155694	undirected	NA	NA
TRINITY_DN14897_c0_g2	TRINITY_DN17952_c1_g3	0.182587	undirected	NA	NA
TRINITY_DN14897_c0_g2	TRINITY_DN25043_c0_g1	0.206434	undirected	NA	NA
TRINITY_DN14897_c0_g2	TRINITY_DN27564_c1_g5	0.212813	undirected	NA	NA
TRINITY_DN14897_c0_g2	TRINITY_DN23991_c1_g1	0.212804	undirected	NA	NA
TRINITY_DN14897_c0_g2	TRINITY_DN28211_c0_g10	0.204616	undirected	NA	NA
TRINITY_DN14897_c0_g2	TRINITY_DN16459_c1_g3	0.176476	undirected	NA	NA
TRINITY_DN14897_c0_g2	TRINITY_DN17046_c1_g2	0.151472	undirected	NA	NA
TRINITY_DN14897_c0_g2	TRINITY_DN27722_c2_g1	0.1968	undirected	NA	NA
TRINITY_DN14897_c0_g2	TRINITY_DN19228_c0_g3	0.249837	undirected	NA	NA
TRINITY_DN14897_c0_g2	TRINITY_DN23182_c0_g4	0.204821	undirected	NA	NA
TRINITY_DN14897_c0_g2	TRINITY_DN18254_c0_g6	0.214837	undirected	NA	NA
TRINITY_DN14897_c0_g2	TRINITY_DN18747_c0_g1	0.202122	undirected	NA	NA
TRINITY_DN14897_c0_g2	TRINITY_DN15625_c0_g8	0.225735	undirected	NA	NA
TRINITY_DN14897_c0_g2	TRINITY_DN25669_c1_g1	0.201379	undirected	NA	NA
TRINITY_DN14897_c0_g2	TRINITY_DN20181_c0_g1	0.229538	undirected	NA	NA
TRINITY_DN14897_c0_g2	TRINITY_DN28644_c1_g4	0.207244	undirected	NA	NA
TRINITY_DN14897_c0_g2	TRINITY_DN18813_c0_g1	0.214192	undirected	NA	NA
TRINITY_DN14897_c0_g2	TRINITY_DN18306_c0_g1	0.203143	undirected	NA	NA
TRINITY_DN14897_c0_g2	TRINITY_DN23454_c0_g5	0.18745	undirected	NA	NA
TRINITY_DN14897_c0_g2	TRINITY_DN20910_c0_g2	0.218404	undirected	NA	NA
TRINITY_DN14897_c0_g2	TRINITY_DN20220_c0_g5	0.219377	undirected	NA	NA
TRINITY_DN14897_c0_g2	TRINITY_DN21942_c0_g7	0.203075	undirected	NA	NA
TRINITY_DN14897_c0_g2	TRINITY_DN18955_c0_g3	0.212592	undirected	NA	NA
TRINITY_DN14897_c0_g2	TRINITY_DN16020_c1_g4	0.232549	undirected	NA	NA
TRINITY_DN14897_c0_g2	TRINITY_DN19767_c0_g4	0.195796	undirected	NA	NA
TRINITY_DN14897_c0_g2	TRINITY_DN26395_c0_g2	0.183814	undirected	NA	NA
TRINITY_DN14897_c0_g2	TRINITY_DN21046_c0_g1	0.199759	undirected	NA	NA
TRINITY_DN14897_c0_g2	TRINITY_DN20676_c0_g6	0.204327	undirected	NA	NA
TRINITY_DN14897_c0_g2	TRINITY_DN27470_c1_g1	0.205332	undirected	NA	NA
TRINITY_DN14897_c0_g2	TRINITY_DN24549_c0_g3	0.179775	undirected	NA	NA
TRINITY_DN14897_c0_g2	TRINITY_DN15300_c0_g6	0.210678	undirected	NA	NA
TRINITY_DN14897_c0_g2	TRINITY_DN22002_c3_g1	0.193793	undirected	NA	NA
TRINITY_DN14897_c0_g2	TRINITY_DN23420_c1_g2	0.21294	undirected	NA	NA
TRINITY_DN14897_c0_g2	TRINITY_DN21660_c0_g3	0.222811	undirected	NA	NA
TRINITY_DN14897_c0_g2	TRINITY_DN20760_c0_g2	0.18828	undirected	NA	NA
TRINITY_DN14897_c0_g2	TRINITY_DN16720_c0_g1	0.198873	undirected	NA	NA
TRINITY_DN14897_c0_g2	TRINITY_DN25759_c1_g9	0.204118	undirected	NA	NA
TRINITY_DN14897_c0_g2	TRINITY_DN17537_c0_g4	0.167805	undirected	NA	NA
TRINITY_DN14897_c0_g2	TRINITY_DN27117_c0_g3	0.204804	undirected	NA	NA
TRINITY_DN14897_c0_g2	TRINITY_DN15363_c0_g8	0.20049	undirected	NA	NA
TRINITY_DN14897_c0_g2	TRINITY_DN19197_c0_g5	0.202533	undirected	NA	NA
TRINITY_DN27345_c1_g2	TRINITY_DN24882_c1_g1	0.157427	undirected	NA	NA
TRINITY_DN27345_c1_g2	TRINITY_DN18336_c0_g5	0.155999	undirected	NA	NA
TRINITY_DN27345_c1_g2	TRINITY_DN27568_c2_g5	0.129232	undirected	NA	NA
TRINITY_DN27345_c1_g2	TRINITY_DN26674_c0_g2	0.139393	undirected	NA	NA
TRINITY_DN27345_c1_g2	TRINITY_DN27144_c0_g1	0.178566	undirected	NA	NA
TRINITY_DN27345_c1_g2	TRINITY_DN20988_c2_g2	0.176776	undirected	NA	NA
TRINITY_DN27345_c1_g2	TRINITY_DN27899_c0_g1	0.154452	undirected	NA	NA
TRINITY_DN27345_c1_g2	TRINITY_DN9561_c0_g1	0.172751	undirected	NA	NA
TRINITY_DN27345_c1_g2	TRINITY_DN19984_c0_g3	0.157659	undirected	NA	NA
TRINITY_DN27345_c1_g2	TRINITY_DN14897_c0_g3	0.154664	undirected	NA	NA
TRINITY_DN27345_c1_g2	TRINITY_DN18779_c1_g1	0.15654	undirected	NA	NA
TRINITY_DN27345_c1_g2	TRINITY_DN17470_c0_g5	0.155877	undirected	NA	NA
TRINITY_DN27345_c1_g2	TRINITY_DN19205_c0_g1	0.156743	undirected	NA	NA
TRINITY_DN27345_c1_g2	TRINITY_DN19989_c1_g4	0.161091	undirected	NA	NA
TRINITY_DN27345_c1_g2	TRINITY_DN13796_c1_g2	0.156267	undirected	NA	NA
TRINITY_DN27345_c1_g2	TRINITY_DN18841_c2_g2	0.158054	undirected	NA	NA
TRINITY_DN27345_c1_g2	TRINITY_DN28665_c0_g1	0.162067	undirected	NA	NA
TRINITY_DN27345_c1_g2	TRINITY_DN26741_c0_g3	0.231576	undirected	NA	NA
TRINITY_DN27345_c1_g2	TRINITY_DN15995_c1_g2	0.216708	undirected	NA	NA
TRINITY_DN27345_c1_g2	TRINITY_DN25654_c0_g1	0.161564	undirected	NA	NA
TRINITY_DN27345_c1_g2	TRINITY_DN18982_c0_g1	0.170734	undirected	NA	NA
TRINITY_DN27345_c1_g2	TRINITY_DN13617_c4_g2	0.141043	undirected	NA	NA
TRINITY_DN27345_c1_g2	TRINITY_DN27577_c0_g4	0.149232	undirected	NA	NA
TRINITY_DN27345_c1_g2	TRINITY_DN17952_c1_g3	0.136744	undirected	NA	NA
TRINITY_DN27345_c1_g2	TRINITY_DN25043_c0_g1	0.199888	undirected	NA	NA
TRINITY_DN27345_c1_g2	TRINITY_DN27564_c1_g5	0.142558	undirected	NA	NA
TRINITY_DN27345_c1_g2	TRINITY_DN23991_c1_g1	0.139931	undirected	NA	NA
TRINITY_DN27345_c1_g2	TRINITY_DN28211_c0_g10	0.155418	undirected	NA	NA
TRINITY_DN27345_c1_g2	TRINITY_DN16459_c1_g3	0.131027	undirected	NA	NA
TRINITY_DN27345_c1_g2	TRINITY_DN17046_c1_g2	0.122276	undirected	NA	NA
TRINITY_DN27345_c1_g2	TRINITY_DN27722_c2_g1	0.136911	undirected	NA	NA
TRINITY_DN27345_c1_g2	TRINITY_DN19228_c0_g3	0.248592	undirected	NA	NA
TRINITY_DN27345_c1_g2	TRINITY_DN23182_c0_g4	0.202626	undirected	NA	NA
TRINITY_DN27345_c1_g2	TRINITY_DN18254_c0_g6	0.156498	undirected	NA	NA
TRINITY_DN27345_c1_g2	TRINITY_DN18747_c0_g1	0.173425	undirected	NA	NA
TRINITY_DN27345_c1_g2	TRINITY_DN15625_c0_g8	0.152473	undirected	NA	NA
TRINITY_DN27345_c1_g2	TRINITY_DN25669_c1_g1	0.157374	undirected	NA	NA
TRINITY_DN27345_c1_g2	TRINITY_DN20181_c0_g1	0.238438	undirected	NA	NA
TRINITY_DN27345_c1_g2	TRINITY_DN28644_c1_g4	0.209984	undirected	NA	NA
TRINITY_DN27345_c1_g2	TRINITY_DN18813_c0_g1	0.161191	undirected	NA	NA
TRINITY_DN27345_c1_g2	TRINITY_DN18306_c0_g1	0.142101	undirected	NA	NA
TRINITY_DN27345_c1_g2	TRINITY_DN23454_c0_g5	0.1701	undirected	NA	NA
TRINITY_DN27345_c1_g2	TRINITY_DN20910_c0_g2	0.165185	undirected	NA	NA
TRINITY_DN27345_c1_g2	TRINITY_DN20220_c0_g5	0.13816	undirected	NA	NA
TRINITY_DN27345_c1_g2	TRINITY_DN21942_c0_g7	0.148868	undirected	NA	NA
TRINITY_DN27345_c1_g2	TRINITY_DN18955_c0_g3	0.151268	undirected	NA	NA
TRINITY_DN27345_c1_g2	TRINITY_DN16020_c1_g4	0.22675	undirected	NA	NA
TRINITY_DN27345_c1_g2	TRINITY_DN19767_c0_g4	0.146757	undirected	NA	NA
TRINITY_DN27345_c1_g2	TRINITY_DN26395_c0_g2	0.13324	undirected	NA	NA
TRINITY_DN27345_c1_g2	TRINITY_DN21046_c0_g1	0.159086	undirected	NA	NA
TRINITY_DN27345_c1_g2	TRINITY_DN20676_c0_g6	0.15976	undirected	NA	NA
TRINITY_DN27345_c1_g2	TRINITY_DN27470_c1_g1	0.141954	undirected	NA	NA
TRINITY_DN27345_c1_g2	TRINITY_DN24549_c0_g3	0.153375	undirected	NA	NA
TRINITY_DN27345_c1_g2	TRINITY_DN15300_c0_g6	0.157113	undirected	NA	NA
TRINITY_DN27345_c1_g2	TRINITY_DN22002_c3_g1	0.160724	undirected	NA	NA
TRINITY_DN27345_c1_g2	TRINITY_DN23420_c1_g2	0.169444	undirected	NA	NA
TRINITY_DN27345_c1_g2	TRINITY_DN21660_c0_g3	0.159511	undirected	NA	NA
TRINITY_DN27345_c1_g2	TRINITY_DN20760_c0_g2	0.132526	undirected	NA	NA
TRINITY_DN27345_c1_g2	TRINITY_DN16720_c0_g1	0.142774	undirected	NA	NA
TRINITY_DN27345_c1_g2	TRINITY_DN25759_c1_g9	0.152925	undirected	NA	NA
TRINITY_DN27345_c1_g2	TRINITY_DN17537_c0_g4	0.157685	undirected	NA	NA
TRINITY_DN27345_c1_g2	TRINITY_DN27117_c0_g3	0.16659	undirected	NA	NA
TRINITY_DN27345_c1_g2	TRINITY_DN15363_c0_g8	0.161235	undirected	NA	NA
TRINITY_DN27345_c1_g2	TRINITY_DN19197_c0_g5	0.197314	undirected	NA	NA
TRINITY_DN24251_c1_g4	TRINITY_DN20556_c0_g1	0.163948	undirected	NA	NA
TRINITY_DN24251_c1_g4	TRINITY_DN25802_c0_g2	0.163189	undirected	NA	NA
TRINITY_DN24251_c1_g4	TRINITY_DN25664_c0_g1	0.170683	undirected	NA	NA
TRINITY_DN24251_c1_g4	TRINITY_DN25189_c0_g1	0.158375	undirected	NA	NA
TRINITY_DN24251_c1_g4	TRINITY_DN20641_c0_g3	0.154509	undirected	NA	NA
TRINITY_DN24251_c1_g4	TRINITY_DN23454_c0_g1	0.147686	undirected	NA	NA
TRINITY_DN24251_c1_g4	TRINITY_DN28090_c0_g2	0.17685	undirected	NA	NA
TRINITY_DN24251_c1_g4	TRINITY_DN16091_c0_g9	0.200184	undirected	NA	NA
TRINITY_DN24251_c1_g4	TRINITY_DN24628_c2_g1	0.180417	undirected	NA	NA
TRINITY_DN24251_c1_g4	TRINITY_DN26971_c0_g1	0.181205	undirected	NA	NA
TRINITY_DN24251_c1_g4	TRINITY_DN26410_c1_g5	0.170266	undirected	NA	NA
TRINITY_DN24251_c1_g4	TRINITY_DN29842_c1_g1	0.168378	undirected	NA	NA
TRINITY_DN24251_c1_g4	TRINITY_DN18640_c0_g10	0.121851	undirected	NA	NA
TRINITY_DN24251_c1_g4	TRINITY_DN11067_c0_g1	0.158458	undirected	NA	NA
TRINITY_DN24251_c1_g4	TRINITY_DN23226_c0_g2	0.156787	undirected	NA	NA
TRINITY_DN24251_c1_g4	TRINITY_DN18793_c1_g9	0.158102	undirected	NA	NA
TRINITY_DN24251_c1_g4	TRINITY_DN25050_c0_g1	0.217752	undirected	NA	NA
TRINITY_DN24251_c1_g4	TRINITY_DN28817_c0_g1	0.181005	undirected	NA	NA
TRINITY_DN24251_c1_g4	TRINITY_DN28166_c0_g1	0.193944	undirected	NA	NA
TRINITY_DN24251_c1_g4	TRINITY_DN14897_c0_g2	0.212757	undirected	NA	NA
TRINITY_DN24251_c1_g4	TRINITY_DN26093_c1_g5	0.154288	undirected	NA	NA
TRINITY_DN24251_c1_g4	TRINITY_DN22526_c0_g1	0.167753	undirected	NA	NA
TRINITY_DN24251_c1_g4	TRINITY_DN17461_c0_g3	0.13668	undirected	NA	NA
TRINITY_DN24251_c1_g4	TRINITY_DN4969_c0_g1	0.130927	undirected	NA	NA
TRINITY_DN24251_c1_g4	TRINITY_DN22666_c1_g2	0.155849	undirected	NA	NA
TRINITY_DN24251_c1_g4	TRINITY_DN19217_c0_g1	0.16423	undirected	NA	NA
TRINITY_DN24251_c1_g4	TRINITY_DN22868_c0_g2	0.185949	undirected	NA	NA
TRINITY_DN24251_c1_g4	TRINITY_DN22317_c0_g2	0.200508	undirected	NA	NA
TRINITY_DN24251_c1_g4	TRINITY_DN19803_c0_g1	0.145513	undirected	NA	NA
TRINITY_DN24251_c1_g4	TRINITY_DN15263_c1_g2	0.190736	undirected	NA	NA
TRINITY_DN24251_c1_g4	TRINITY_DN26567_c0_g2	0.176497	undirected	NA	NA
TRINITY_DN24251_c1_g4	TRINITY_DN26192_c0_g2	0.1781	undirected	NA	NA
TRINITY_DN24251_c1_g4	TRINITY_DN28713_c0_g4	0.201376	undirected	NA	NA
TRINITY_DN24251_c1_g4	TRINITY_DN21186_c0_g1	0.168704	undirected	NA	NA
TRINITY_DN24251_c1_g4	TRINITY_DN25541_c0_g3	0.182146	undirected	NA	NA
TRINITY_DN24251_c1_g4	TRINITY_DN18617_c0_g2	0.189846	undirected	NA	NA
TRINITY_DN24251_c1_g4	TRINITY_DN13709_c0_g8	0.145568	undirected	NA	NA
TRINITY_DN24251_c1_g4	TRINITY_DN19559_c1_g1	0.177351	undirected	NA	NA
TRINITY_DN24251_c1_g4	TRINITY_DN24845_c3_g2	0.140018	undirected	NA	NA
TRINITY_DN24251_c1_g4	TRINITY_DN16871_c0_g1	0.1606	undirected	NA	NA
TRINITY_DN24251_c1_g4	TRINITY_DN27476_c0_g1	0.165886	undirected	NA	NA
TRINITY_DN24251_c1_g4	TRINITY_DN18955_c0_g2	0.177075	undirected	NA	NA
TRINITY_DN24251_c1_g4	TRINITY_DN27345_c1_g2	0.161272	undirected	NA	NA
TRINITY_DN24251_c1_g4	TRINITY_DN24882_c1_g1	0.179317	undirected	NA	NA
TRINITY_DN24251_c1_g4	TRINITY_DN18336_c0_g5	0.169356	undirected	NA	NA
TRINITY_DN24251_c1_g4	TRINITY_DN27568_c2_g5	0.150429	undirected	NA	NA
TRINITY_DN24251_c1_g4	TRINITY_DN26674_c0_g2	0.152681	undirected	NA	NA
TRINITY_DN24251_c1_g4	TRINITY_DN27144_c0_g1	0.18827	undirected	NA	NA
TRINITY_DN24251_c1_g4	TRINITY_DN20988_c2_g2	0.175822	undirected	NA	NA
TRINITY_DN24251_c1_g4	TRINITY_DN27899_c0_g1	0.171885	undirected	NA	NA
TRINITY_DN24251_c1_g4	TRINITY_DN9561_c0_g1	0.155766	undirected	NA	NA
TRINITY_DN24251_c1_g4	TRINITY_DN19984_c0_g3	0.160253	undirected	NA	NA
TRINITY_DN24251_c1_g4	TRINITY_DN14897_c0_g3	0.163499	undirected	NA	NA
TRINITY_DN24251_c1_g4	TRINITY_DN18779_c1_g1	0.150567	undirected	NA	NA
TRINITY_DN24251_c1_g4	TRINITY_DN17470_c0_g5	0.168959	undirected	NA	NA
TRINITY_DN24251_c1_g4	TRINITY_DN19205_c0_g1	0.170266	undirected	NA	NA
TRINITY_DN24251_c1_g4	TRINITY_DN19989_c1_g4	0.193565	undirected	NA	NA
TRINITY_DN24251_c1_g4	TRINITY_DN13796_c1_g2	0.165895	undirected	NA	NA
TRINITY_DN24251_c1_g4	TRINITY_DN18841_c2_g2	0.182594	undirected	NA	NA
TRINITY_DN24251_c1_g4	TRINITY_DN28665_c0_g1	0.169	undirected	NA	NA
TRINITY_DN24251_c1_g4	TRINITY_DN26741_c0_g3	0.218398	undirected	NA	NA
TRINITY_DN24251_c1_g4	TRINITY_DN15995_c1_g2	0.22378	undirected	NA	NA
TRINITY_DN24251_c1_g4	TRINITY_DN25654_c0_g1	0.154675	undirected	NA	NA
TRINITY_DN24251_c1_g4	TRINITY_DN18982_c0_g1	0.163386	undirected	NA	NA
TRINITY_DN24251_c1_g4	TRINITY_DN13617_c4_g2	0.163385	undirected	NA	NA
TRINITY_DN24251_c1_g4	TRINITY_DN27577_c0_g4	0.158823	undirected	NA	NA
TRINITY_DN24251_c1_g4	TRINITY_DN17952_c1_g3	0.170266	undirected	NA	NA
TRINITY_DN24251_c1_g4	TRINITY_DN25043_c0_g1	0.187353	undirected	NA	NA
TRINITY_DN24251_c1_g4	TRINITY_DN27564_c1_g5	0.144711	undirected	NA	NA
TRINITY_DN24251_c1_g4	TRINITY_DN23991_c1_g1	0.134546	undirected	NA	NA
TRINITY_DN24251_c1_g4	TRINITY_DN28211_c0_g10	0.179303	undirected	NA	NA
TRINITY_DN24251_c1_g4	TRINITY_DN16459_c1_g3	0.145658	undirected	NA	NA
TRINITY_DN24251_c1_g4	TRINITY_DN17046_c1_g2	0.141607	undirected	NA	NA
TRINITY_DN24251_c1_g4	TRINITY_DN27722_c2_g1	0.156579	undirected	NA	NA
TRINITY_DN24251_c1_g4	TRINITY_DN19228_c0_g3	0.238904	undirected	NA	NA
TRINITY_DN24251_c1_g4	TRINITY_DN23182_c0_g4	0.195637	undirected	NA	NA
TRINITY_DN24251_c1_g4	TRINITY_DN18254_c0_g6	0.162228	undirected	NA	NA
TRINITY_DN24251_c1_g4	TRINITY_DN18747_c0_g1	0.18055	undirected	NA	NA
TRINITY_DN24251_c1_g4	TRINITY_DN15625_c0_g8	0.154013	undirected	NA	NA
TRINITY_DN24251_c1_g4	TRINITY_DN25669_c1_g1	0.186662	undirected	NA	NA
TRINITY_DN24251_c1_g4	TRINITY_DN20181_c0_g1	0.220613	undirected	NA	NA
TRINITY_DN24251_c1_g4	TRINITY_DN28644_c1_g4	0.214514	undirected	NA	NA
TRINITY_DN24251_c1_g4	TRINITY_DN18813_c0_g1	0.17887	undirected	NA	NA
TRINITY_DN24251_c1_g4	TRINITY_DN18306_c0_g1	0.162127	undirected	NA	NA
TRINITY_DN24251_c1_g4	TRINITY_DN23454_c0_g5	0.173395	undirected	NA	NA
TRINITY_DN24251_c1_g4	TRINITY_DN20910_c0_g2	0.150134	undirected	NA	NA
TRINITY_DN24251_c1_g4	TRINITY_DN20220_c0_g5	0.153354	undirected	NA	NA
TRINITY_DN24251_c1_g4	TRINITY_DN21942_c0_g7	0.166431	undirected	NA	NA
TRINITY_DN24251_c1_g4	TRINITY_DN18955_c0_g3	0.150194	undirected	NA	NA
TRINITY_DN24251_c1_g4	TRINITY_DN16020_c1_g4	0.213731	undirected	NA	NA
TRINITY_DN24251_c1_g4	TRINITY_DN19767_c0_g4	0.163202	undirected	NA	NA
TRINITY_DN24251_c1_g4	TRINITY_DN26395_c0_g2	0.156045	undirected	NA	NA
TRINITY_DN24251_c1_g4	TRINITY_DN21046_c0_g1	0.157654	undirected	NA	NA
TRINITY_DN24251_c1_g4	TRINITY_DN20676_c0_g6	0.145274	undirected	NA	NA
TRINITY_DN24251_c1_g4	TRINITY_DN27470_c1_g1	0.162876	undirected	NA	NA
TRINITY_DN24251_c1_g4	TRINITY_DN24549_c0_g3	0.164219	undirected	NA	NA
TRINITY_DN24251_c1_g4	TRINITY_DN15300_c0_g6	0.157317	undirected	NA	NA
TRINITY_DN24251_c1_g4	TRINITY_DN22002_c3_g1	0.155106	undirected	NA	NA
TRINITY_DN24251_c1_g4	TRINITY_DN23420_c1_g2	0.180184	undirected	NA	NA
TRINITY_DN24251_c1_g4	TRINITY_DN21660_c0_g3	0.173878	undirected	NA	NA
TRINITY_DN24251_c1_g4	TRINITY_DN20760_c0_g2	0.163678	undirected	NA	NA
TRINITY_DN24251_c1_g4	TRINITY_DN16720_c0_g1	0.15816	undirected	NA	NA
TRINITY_DN24251_c1_g4	TRINITY_DN25759_c1_g9	0.146932	undirected	NA	NA
TRINITY_DN24251_c1_g4	TRINITY_DN17537_c0_g4	0.17315	undirected	NA	NA
TRINITY_DN24251_c1_g4	TRINITY_DN27117_c0_g3	0.165256	undirected	NA	NA
TRINITY_DN24251_c1_g4	TRINITY_DN15363_c0_g8	0.174318	undirected	NA	NA
TRINITY_DN24251_c1_g4	TRINITY_DN19197_c0_g5	0.202985	undirected	NA	NA
TRINITY_DN19803_c0_g1	TRINITY_DN15263_c1_g2	0.214318	undirected	NA	NA
TRINITY_DN19803_c0_g1	TRINITY_DN26567_c0_g2	0.123394	undirected	NA	NA
TRINITY_DN19803_c0_g1	TRINITY_DN26192_c0_g2	0.157246	undirected	NA	NA
TRINITY_DN19803_c0_g1	TRINITY_DN28713_c0_g4	0.2039	undirected	NA	NA
TRINITY_DN19803_c0_g1	TRINITY_DN21186_c0_g1	0.187726	undirected	NA	NA
TRINITY_DN19803_c0_g1	TRINITY_DN25541_c0_g3	0.130055	undirected	NA	NA
TRINITY_DN19803_c0_g1	TRINITY_DN18617_c0_g2	0.209255	undirected	NA	NA
TRINITY_DN19803_c0_g1	TRINITY_DN13709_c0_g8	0.129317	undirected	NA	NA
TRINITY_DN19803_c0_g1	TRINITY_DN19559_c1_g1	0.150127	undirected	NA	NA
TRINITY_DN19803_c0_g1	TRINITY_DN24845_c3_g2	0.146361	undirected	NA	NA
TRINITY_DN19803_c0_g1	TRINITY_DN16871_c0_g1	0.123792	undirected	NA	NA
TRINITY_DN19803_c0_g1	TRINITY_DN27476_c0_g1	0.176841	undirected	NA	NA
TRINITY_DN19803_c0_g1	TRINITY_DN18955_c0_g2	0.167266	undirected	NA	NA
TRINITY_DN19803_c0_g1	TRINITY_DN27345_c1_g2	0.151891	undirected	NA	NA
TRINITY_DN19803_c0_g1	TRINITY_DN24882_c1_g1	0.142328	undirected	NA	NA
TRINITY_DN19803_c0_g1	TRINITY_DN18336_c0_g5	0.143627	undirected	NA	NA
TRINITY_DN19803_c0_g1	TRINITY_DN27568_c2_g5	0.116869	undirected	NA	NA
TRINITY_DN19803_c0_g1	TRINITY_DN26674_c0_g2	0.128562	undirected	NA	NA
TRINITY_DN19803_c0_g1	TRINITY_DN27144_c0_g1	0.160105	undirected	NA	NA
TRINITY_DN19803_c0_g1	TRINITY_DN20988_c2_g2	0.169587	undirected	NA	NA
TRINITY_DN19803_c0_g1	TRINITY_DN27899_c0_g1	0.146271	undirected	NA	NA
TRINITY_DN19803_c0_g1	TRINITY_DN9561_c0_g1	0.171608	undirected	NA	NA
TRINITY_DN19803_c0_g1	TRINITY_DN19984_c0_g3	0.155247	undirected	NA	NA
TRINITY_DN19803_c0_g1	TRINITY_DN14897_c0_g3	0.143059	undirected	NA	NA
TRINITY_DN19803_c0_g1	TRINITY_DN18779_c1_g1	0.157265	undirected	NA	NA
TRINITY_DN19803_c0_g1	TRINITY_DN17470_c0_g5	0.147096	undirected	NA	NA
TRINITY_DN19803_c0_g1	TRINITY_DN19205_c0_g1	0.148842	undirected	NA	NA
TRINITY_DN19803_c0_g1	TRINITY_DN19989_c1_g4	0.151028	undirected	NA	NA
TRINITY_DN19803_c0_g1	TRINITY_DN13796_c1_g2	0.13659	undirected	NA	NA
TRINITY_DN19803_c0_g1	TRINITY_DN18841_c2_g2	0.148216	undirected	NA	NA
TRINITY_DN19803_c0_g1	TRINITY_DN28665_c0_g1	0.157748	undirected	NA	NA
TRINITY_DN19803_c0_g1	TRINITY_DN26741_c0_g3	0.232545	undirected	NA	NA
TRINITY_DN19803_c0_g1	TRINITY_DN15995_c1_g2	0.199858	undirected	NA	NA
TRINITY_DN19803_c0_g1	TRINITY_DN25654_c0_g1	0.158551	undirected	NA	NA
TRINITY_DN19803_c0_g1	TRINITY_DN18982_c0_g1	0.169841	undirected	NA	NA
TRINITY_DN19803_c0_g1	TRINITY_DN13617_c4_g2	0.131483	undirected	NA	NA
TRINITY_DN19803_c0_g1	TRINITY_DN27577_c0_g4	0.144729	undirected	NA	NA
TRINITY_DN19803_c0_g1	TRINITY_DN17952_c1_g3	0.129027	undirected	NA	NA
TRINITY_DN19803_c0_g1	TRINITY_DN25043_c0_g1	0.192155	undirected	NA	NA
TRINITY_DN19803_c0_g1	TRINITY_DN27564_c1_g5	0.156687	undirected	NA	NA
TRINITY_DN19803_c0_g1	TRINITY_DN23991_c1_g1	0.143666	undirected	NA	NA
TRINITY_DN19803_c0_g1	TRINITY_DN28211_c0_g10	0.140245	undirected	NA	NA
TRINITY_DN19803_c0_g1	TRINITY_DN16459_c1_g3	0.112237	undirected	NA	NA
TRINITY_DN19803_c0_g1	TRINITY_DN17046_c1_g2	0.108615	undirected	NA	NA
TRINITY_DN19803_c0_g1	TRINITY_DN27722_c2_g1	0.131516	undirected	NA	NA
TRINITY_DN19803_c0_g1	TRINITY_DN19228_c0_g3	0.24424	undirected	NA	NA
TRINITY_DN19803_c0_g1	TRINITY_DN23182_c0_g4	0.192231	undirected	NA	NA
TRINITY_DN19803_c0_g1	TRINITY_DN18254_c0_g6	0.149112	undirected	NA	NA
TRINITY_DN19803_c0_g1	TRINITY_DN18747_c0_g1	0.148947	undirected	NA	NA
TRINITY_DN19803_c0_g1	TRINITY_DN15625_c0_g8	0.137824	undirected	NA	NA
TRINITY_DN19803_c0_g1	TRINITY_DN25669_c1_g1	0.14251	undirected	NA	NA
TRINITY_DN19803_c0_g1	TRINITY_DN20181_c0_g1	0.231843	undirected	NA	NA
TRINITY_DN19803_c0_g1	TRINITY_DN28644_c1_g4	0.209925	undirected	NA	NA
TRINITY_DN19803_c0_g1	TRINITY_DN18813_c0_g1	0.149432	undirected	NA	NA
TRINITY_DN19803_c0_g1	TRINITY_DN18306_c0_g1	0.124552	undirected	NA	NA
TRINITY_DN19803_c0_g1	TRINITY_DN23454_c0_g5	0.180389	undirected	NA	NA
TRINITY_DN19803_c0_g1	TRINITY_DN20910_c0_g2	0.165029	undirected	NA	NA
TRINITY_DN19803_c0_g1	TRINITY_DN20220_c0_g5	0.135856	undirected	NA	NA
TRINITY_DN19803_c0_g1	TRINITY_DN21942_c0_g7	0.141256	undirected	NA	NA
TRINITY_DN19803_c0_g1	TRINITY_DN18955_c0_g3	0.151338	undirected	NA	NA
TRINITY_DN19803_c0_g1	TRINITY_DN16020_c1_g4	0.234435	undirected	NA	NA
TRINITY_DN19803_c0_g1	TRINITY_DN19767_c0_g4	0.132329	undirected	NA	NA
TRINITY_DN19803_c0_g1	TRINITY_DN26395_c0_g2	0.124823	undirected	NA	NA
TRINITY_DN19803_c0_g1	TRINITY_DN21046_c0_g1	0.146209	undirected	NA	NA
TRINITY_DN19803_c0_g1	TRINITY_DN20676_c0_g6	0.16658	undirected	NA	NA
TRINITY_DN19803_c0_g1	TRINITY_DN27470_c1_g1	0.128956	undirected	NA	NA
TRINITY_DN19803_c0_g1	TRINITY_DN24549_c0_g3	0.146844	undirected	NA	NA
TRINITY_DN19803_c0_g1	TRINITY_DN15300_c0_g6	0.143171	undirected	NA	NA
TRINITY_DN19803_c0_g1	TRINITY_DN22002_c3_g1	0.15317	undirected	NA	NA
TRINITY_DN19803_c0_g1	TRINITY_DN23420_c1_g2	0.156016	undirected	NA	NA
TRINITY_DN19803_c0_g1	TRINITY_DN21660_c0_g3	0.158842	undirected	NA	NA
TRINITY_DN19803_c0_g1	TRINITY_DN20760_c0_g2	0.110333	undirected	NA	NA
TRINITY_DN19803_c0_g1	TRINITY_DN16720_c0_g1	0.129009	undirected	NA	NA
TRINITY_DN19803_c0_g1	TRINITY_DN25759_c1_g9	0.159083	undirected	NA	NA
TRINITY_DN19803_c0_g1	TRINITY_DN17537_c0_g4	0.151099	undirected	NA	NA
TRINITY_DN19803_c0_g1	TRINITY_DN27117_c0_g3	0.155245	undirected	NA	NA
TRINITY_DN19803_c0_g1	TRINITY_DN15363_c0_g8	0.166085	undirected	NA	NA
TRINITY_DN19803_c0_g1	TRINITY_DN19197_c0_g5	0.191234	undirected	NA	NA
TRINITY_DN28713_c0_g4	TRINITY_DN21186_c0_g1	0.182493	undirected	NA	NA
TRINITY_DN28713_c0_g4	TRINITY_DN25541_c0_g3	0.185094	undirected	NA	NA
TRINITY_DN28713_c0_g4	TRINITY_DN18617_c0_g2	0.205763	undirected	NA	NA
TRINITY_DN28713_c0_g4	TRINITY_DN13709_c0_g8	0.178614	undirected	NA	NA
TRINITY_DN28713_c0_g4	TRINITY_DN19559_c1_g1	0.19873	undirected	NA	NA
TRINITY_DN28713_c0_g4	TRINITY_DN24845_c3_g2	0.205288	undirected	NA	NA
TRINITY_DN28713_c0_g4	TRINITY_DN16871_c0_g1	0.156032	undirected	NA	NA
TRINITY_DN28713_c0_g4	TRINITY_DN27476_c0_g1	0.20011	undirected	NA	NA
TRINITY_DN28713_c0_g4	TRINITY_DN18955_c0_g2	0.194381	undirected	NA	NA
TRINITY_DN28713_c0_g4	TRINITY_DN27345_c1_g2	0.202076	undirected	NA	NA
TRINITY_DN28713_c0_g4	TRINITY_DN24882_c1_g1	0.196031	undirected	NA	NA
TRINITY_DN28713_c0_g4	TRINITY_DN18336_c0_g5	0.180852	undirected	NA	NA
TRINITY_DN28713_c0_g4	TRINITY_DN27568_c2_g5	0.175511	undirected	NA	NA
TRINITY_DN28713_c0_g4	TRINITY_DN26674_c0_g2	0.193864	undirected	NA	NA
TRINITY_DN28713_c0_g4	TRINITY_DN27144_c0_g1	0.193122	undirected	NA	NA
TRINITY_DN28713_c0_g4	TRINITY_DN20988_c2_g2	0.170294	undirected	NA	NA
TRINITY_DN28713_c0_g4	TRINITY_DN27899_c0_g1	0.204574	undirected	NA	NA
TRINITY_DN28713_c0_g4	TRINITY_DN9561_c0_g1	0.190954	undirected	NA	NA
TRINITY_DN28713_c0_g4	TRINITY_DN19984_c0_g3	0.192197	undirected	NA	NA
TRINITY_DN28713_c0_g4	TRINITY_DN14897_c0_g3	0.192212	undirected	NA	NA
TRINITY_DN28713_c0_g4	TRINITY_DN18779_c1_g1	0.175717	undirected	NA	NA
TRINITY_DN28713_c0_g4	TRINITY_DN17470_c0_g5	0.199044	undirected	NA	NA
TRINITY_DN28713_c0_g4	TRINITY_DN19205_c0_g1	0.197478	undirected	NA	NA
TRINITY_DN28713_c0_g4	TRINITY_DN19989_c1_g4	0.196579	undirected	NA	NA
TRINITY_DN28713_c0_g4	TRINITY_DN13796_c1_g2	0.18457	undirected	NA	NA
TRINITY_DN28713_c0_g4	TRINITY_DN18841_c2_g2	0.182915	undirected	NA	NA
TRINITY_DN28713_c0_g4	TRINITY_DN28665_c0_g1	0.200672	undirected	NA	NA
TRINITY_DN28713_c0_g4	TRINITY_DN26741_c0_g3	0.232497	undirected	NA	NA
TRINITY_DN28713_c0_g4	TRINITY_DN15995_c1_g2	0.193415	undirected	NA	NA
TRINITY_DN28713_c0_g4	TRINITY_DN25654_c0_g1	0.184324	undirected	NA	NA
TRINITY_DN28713_c0_g4	TRINITY_DN18982_c0_g1	0.198838	undirected	NA	NA
TRINITY_DN28713_c0_g4	TRINITY_DN13617_c4_g2	0.189619	undirected	NA	NA
TRINITY_DN28713_c0_g4	TRINITY_DN27577_c0_g4	0.150947	undirected	NA	NA
TRINITY_DN28713_c0_g4	TRINITY_DN17952_c1_g3	0.183816	undirected	NA	NA
TRINITY_DN28713_c0_g4	TRINITY_DN25043_c0_g1	0.185532	undirected	NA	NA
TRINITY_DN28713_c0_g4	TRINITY_DN27564_c1_g5	0.202118	undirected	NA	NA
TRINITY_DN28713_c0_g4	TRINITY_DN23991_c1_g1	0.187963	undirected	NA	NA
TRINITY_DN28713_c0_g4	TRINITY_DN28211_c0_g10	0.191129	undirected	NA	NA
TRINITY_DN28713_c0_g4	TRINITY_DN16459_c1_g3	0.152191	undirected	NA	NA
TRINITY_DN28713_c0_g4	TRINITY_DN17046_c1_g2	0.132146	undirected	NA	NA
TRINITY_DN28713_c0_g4	TRINITY_DN27722_c2_g1	0.180772	undirected	NA	NA
TRINITY_DN28713_c0_g4	TRINITY_DN19228_c0_g3	0.249501	undirected	NA	NA
TRINITY_DN28713_c0_g4	TRINITY_DN23182_c0_g4	0.195035	undirected	NA	NA
TRINITY_DN28713_c0_g4	TRINITY_DN18254_c0_g6	0.197372	undirected	NA	NA
TRINITY_DN28713_c0_g4	TRINITY_DN18747_c0_g1	0.180317	undirected	NA	NA
TRINITY_DN28713_c0_g4	TRINITY_DN15625_c0_g8	0.198069	undirected	NA	NA
TRINITY_DN28713_c0_g4	TRINITY_DN25669_c1_g1	0.19132	undirected	NA	NA
TRINITY_DN28713_c0_g4	TRINITY_DN20181_c0_g1	0.22784	undirected	NA	NA
TRINITY_DN28713_c0_g4	TRINITY_DN28644_c1_g4	0.209424	undirected	NA	NA
TRINITY_DN28713_c0_g4	TRINITY_DN18813_c0_g1	0.198396	undirected	NA	NA
TRINITY_DN28713_c0_g4	TRINITY_DN18306_c0_g1	0.183319	undirected	NA	NA
TRINITY_DN28713_c0_g4	TRINITY_DN23454_c0_g5	0.184911	undirected	NA	NA
TRINITY_DN28713_c0_g4	TRINITY_DN20910_c0_g2	0.195226	undirected	NA	NA
TRINITY_DN28713_c0_g4	TRINITY_DN20220_c0_g5	0.196974	undirected	NA	NA
TRINITY_DN28713_c0_g4	TRINITY_DN21942_c0_g7	0.187618	undirected	NA	NA
TRINITY_DN28713_c0_g4	TRINITY_DN18955_c0_g3	0.19017	undirected	NA	NA
TRINITY_DN28713_c0_g4	TRINITY_DN16020_c1_g4	0.234599	undirected	NA	NA
TRINITY_DN28713_c0_g4	TRINITY_DN19767_c0_g4	0.174983	undirected	NA	NA
TRINITY_DN28713_c0_g4	TRINITY_DN26395_c0_g2	0.178967	undirected	NA	NA
TRINITY_DN28713_c0_g4	TRINITY_DN21046_c0_g1	0.176116	undirected	NA	NA
TRINITY_DN28713_c0_g4	TRINITY_DN20676_c0_g6	0.184572	undirected	NA	NA
TRINITY_DN28713_c0_g4	TRINITY_DN27470_c1_g1	0.189338	undirected	NA	NA
TRINITY_DN28713_c0_g4	TRINITY_DN24549_c0_g3	0.169316	undirected	NA	NA
TRINITY_DN28713_c0_g4	TRINITY_DN15300_c0_g6	0.189413	undirected	NA	NA
TRINITY_DN28713_c0_g4	TRINITY_DN22002_c3_g1	0.169186	undirected	NA	NA
TRINITY_DN28713_c0_g4	TRINITY_DN23420_c1_g2	0.200679	undirected	NA	NA
TRINITY_DN28713_c0_g4	TRINITY_DN21660_c0_g3	0.206965	undirected	NA	NA
TRINITY_DN28713_c0_g4	TRINITY_DN20760_c0_g2	0.169293	undirected	NA	NA
TRINITY_DN28713_c0_g4	TRINITY_DN16720_c0_g1	0.169518	undirected	NA	NA
TRINITY_DN28713_c0_g4	TRINITY_DN25759_c1_g9	0.184776	undirected	NA	NA
TRINITY_DN28713_c0_g4	TRINITY_DN17537_c0_g4	0.160384	undirected	NA	NA
TRINITY_DN28713_c0_g4	TRINITY_DN27117_c0_g3	0.183172	undirected	NA	NA
TRINITY_DN28713_c0_g4	TRINITY_DN15363_c0_g8	0.197561	undirected	NA	NA
TRINITY_DN28713_c0_g4	TRINITY_DN19197_c0_g5	0.186412	undirected	NA	NA
TRINITY_DN28090_c0_g2	TRINITY_DN16091_c0_g9	0.204303	undirected	NA	NA
TRINITY_DN28090_c0_g2	TRINITY_DN24628_c2_g1	0.181913	undirected	NA	NA
TRINITY_DN28090_c0_g2	TRINITY_DN26971_c0_g1	0.171838	undirected	NA	NA
TRINITY_DN28090_c0_g2	TRINITY_DN26410_c1_g5	0.172807	undirected	NA	NA
TRINITY_DN28090_c0_g2	TRINITY_DN29842_c1_g1	0.165948	undirected	NA	NA
TRINITY_DN28090_c0_g2	TRINITY_DN18640_c0_g10	0.124654	undirected	NA	NA
TRINITY_DN28090_c0_g2	TRINITY_DN11067_c0_g1	0.166176	undirected	NA	NA
TRINITY_DN28090_c0_g2	TRINITY_DN23226_c0_g2	0.165498	undirected	NA	NA
TRINITY_DN28090_c0_g2	TRINITY_DN18793_c1_g9	0.164807	undirected	NA	NA
TRINITY_DN28090_c0_g2	TRINITY_DN25050_c0_g1	0.221831	undirected	NA	NA
TRINITY_DN28090_c0_g2	TRINITY_DN28817_c0_g1	0.173566	undirected	NA	NA
TRINITY_DN28090_c0_g2	TRINITY_DN28166_c0_g1	0.198803	undirected	NA	NA
TRINITY_DN28090_c0_g2	TRINITY_DN14897_c0_g2	0.212115	undirected	NA	NA
TRINITY_DN28090_c0_g2	TRINITY_DN26093_c1_g5	0.157764	undirected	NA	NA
TRINITY_DN28090_c0_g2	TRINITY_DN22526_c0_g1	0.167436	undirected	NA	NA
TRINITY_DN28090_c0_g2	TRINITY_DN17461_c0_g3	0.137693	undirected	NA	NA
TRINITY_DN28090_c0_g2	TRINITY_DN4969_c0_g1	0.130166	undirected	NA	NA
TRINITY_DN28090_c0_g2	TRINITY_DN22666_c1_g2	0.160808	undirected	NA	NA
TRINITY_DN28090_c0_g2	TRINITY_DN19217_c0_g1	0.170488	undirected	NA	NA
TRINITY_DN28090_c0_g2	TRINITY_DN22868_c0_g2	0.184079	undirected	NA	NA
TRINITY_DN28090_c0_g2	TRINITY_DN22317_c0_g2	0.193762	undirected	NA	NA
TRINITY_DN28090_c0_g2	TRINITY_DN19803_c0_g1	0.155676	undirected	NA	NA
TRINITY_DN28090_c0_g2	TRINITY_DN15263_c1_g2	0.19538	undirected	NA	NA
TRINITY_DN28090_c0_g2	TRINITY_DN26567_c0_g2	0.158821	undirected	NA	NA
TRINITY_DN28090_c0_g2	TRINITY_DN26192_c0_g2	0.182816	undirected	NA	NA
TRINITY_DN28090_c0_g2	TRINITY_DN28713_c0_g4	0.197381	undirected	NA	NA
TRINITY_DN28090_c0_g2	TRINITY_DN21186_c0_g1	0.170969	undirected	NA	NA
TRINITY_DN28090_c0_g2	TRINITY_DN25541_c0_g3	0.173441	undirected	NA	NA
TRINITY_DN28090_c0_g2	TRINITY_DN18617_c0_g2	0.198548	undirected	NA	NA
TRINITY_DN28090_c0_g2	TRINITY_DN13709_c0_g8	0.15611	undirected	NA	NA
TRINITY_DN28090_c0_g2	TRINITY_DN19559_c1_g1	0.181041	undirected	NA	NA
TRINITY_DN28090_c0_g2	TRINITY_DN24845_c3_g2	0.145377	undirected	NA	NA
TRINITY_DN28090_c0_g2	TRINITY_DN16871_c0_g1	0.160478	undirected	NA	NA
TRINITY_DN28090_c0_g2	TRINITY_DN27476_c0_g1	0.175702	undirected	NA	NA
TRINITY_DN28090_c0_g2	TRINITY_DN18955_c0_g2	0.178155	undirected	NA	NA
TRINITY_DN28090_c0_g2	TRINITY_DN27345_c1_g2	0.169298	undirected	NA	NA
TRINITY_DN28090_c0_g2	TRINITY_DN24882_c1_g1	0.179361	undirected	NA	NA
TRINITY_DN28090_c0_g2	TRINITY_DN18336_c0_g5	0.168624	undirected	NA	NA
TRINITY_DN28090_c0_g2	TRINITY_DN27568_c2_g5	0.152062	undirected	NA	NA
TRINITY_DN28090_c0_g2	TRINITY_DN26674_c0_g2	0.146746	undirected	NA	NA
TRINITY_DN28090_c0_g2	TRINITY_DN27144_c0_g1	0.180165	undirected	NA	NA
TRINITY_DN28090_c0_g2	TRINITY_DN20988_c2_g2	0.181689	undirected	NA	NA
TRINITY_DN28090_c0_g2	TRINITY_DN27899_c0_g1	0.179735	undirected	NA	NA
TRINITY_DN28090_c0_g2	TRINITY_DN9561_c0_g1	0.160655	undirected	NA	NA
TRINITY_DN28090_c0_g2	TRINITY_DN19984_c0_g3	0.165429	undirected	NA	NA
TRINITY_DN28090_c0_g2	TRINITY_DN14897_c0_g3	0.165788	undirected	NA	NA
TRINITY_DN28090_c0_g2	TRINITY_DN18779_c1_g1	0.15311	undirected	NA	NA
TRINITY_DN28090_c0_g2	TRINITY_DN17470_c0_g5	0.174573	undirected	NA	NA
TRINITY_DN28090_c0_g2	TRINITY_DN19205_c0_g1	0.171922	undirected	NA	NA
TRINITY_DN28090_c0_g2	TRINITY_DN19989_c1_g4	0.183341	undirected	NA	NA
TRINITY_DN28090_c0_g2	TRINITY_DN13796_c1_g2	0.161804	undirected	NA	NA
TRINITY_DN28090_c0_g2	TRINITY_DN18841_c2_g2	0.184326	undirected	NA	NA
TRINITY_DN28090_c0_g2	TRINITY_DN28665_c0_g1	0.17326	undirected	NA	NA
TRINITY_DN28090_c0_g2	TRINITY_DN26741_c0_g3	0.223524	undirected	NA	NA
TRINITY_DN28090_c0_g2	TRINITY_DN15995_c1_g2	0.222155	undirected	NA	NA
TRINITY_DN28090_c0_g2	TRINITY_DN25654_c0_g1	0.153307	undirected	NA	NA
TRINITY_DN28090_c0_g2	TRINITY_DN18982_c0_g1	0.161344	undirected	NA	NA
TRINITY_DN28090_c0_g2	TRINITY_DN13617_c4_g2	0.165149	undirected	NA	NA
TRINITY_DN28090_c0_g2	TRINITY_DN27577_c0_g4	0.1618	undirected	NA	NA
TRINITY_DN28090_c0_g2	TRINITY_DN17952_c1_g3	0.170163	undirected	NA	NA
TRINITY_DN28090_c0_g2	TRINITY_DN25043_c0_g1	0.194749	undirected	NA	NA
TRINITY_DN28090_c0_g2	TRINITY_DN27564_c1_g5	0.155746	undirected	NA	NA
TRINITY_DN28090_c0_g2	TRINITY_DN23991_c1_g1	0.143583	undirected	NA	NA
TRINITY_DN28090_c0_g2	TRINITY_DN28211_c0_g10	0.181768	undirected	NA	NA
TRINITY_DN28090_c0_g2	TRINITY_DN16459_c1_g3	0.1385	undirected	NA	NA
TRINITY_DN28090_c0_g2	TRINITY_DN17046_c1_g2	0.120914	undirected	NA	NA
TRINITY_DN28090_c0_g2	TRINITY_DN27722_c2_g1	0.166568	undirected	NA	NA
TRINITY_DN28090_c0_g2	TRINITY_DN19228_c0_g3	0.242591	undirected	NA	NA
TRINITY_DN28090_c0_g2	TRINITY_DN23182_c0_g4	0.201084	undirected	NA	NA
TRINITY_DN28090_c0_g2	TRINITY_DN18254_c0_g6	0.159696	undirected	NA	NA
TRINITY_DN28090_c0_g2	TRINITY_DN18747_c0_g1	0.179369	undirected	NA	NA
TRINITY_DN28090_c0_g2	TRINITY_DN15625_c0_g8	0.155001	undirected	NA	NA
TRINITY_DN28090_c0_g2	TRINITY_DN25669_c1_g1	0.183682	undirected	NA	NA
TRINITY_DN28090_c0_g2	TRINITY_DN20181_c0_g1	0.22637	undirected	NA	NA
TRINITY_DN28090_c0_g2	TRINITY_DN28644_c1_g4	0.216377	undirected	NA	NA
TRINITY_DN28090_c0_g2	TRINITY_DN18813_c0_g1	0.183912	undirected	NA	NA
TRINITY_DN28090_c0_g2	TRINITY_DN18306_c0_g1	0.167523	undirected	NA	NA
TRINITY_DN28090_c0_g2	TRINITY_DN23454_c0_g5	0.174757	undirected	NA	NA
TRINITY_DN28090_c0_g2	TRINITY_DN20910_c0_g2	0.154154	undirected	NA	NA
TRINITY_DN28090_c0_g2	TRINITY_DN20220_c0_g5	0.153813	undirected	NA	NA
TRINITY_DN28090_c0_g2	TRINITY_DN21942_c0_g7	0.163893	undirected	NA	NA
TRINITY_DN28090_c0_g2	TRINITY_DN18955_c0_g3	0.162848	undirected	NA	NA
TRINITY_DN28090_c0_g2	TRINITY_DN16020_c1_g4	0.227162	undirected	NA	NA
TRINITY_DN28090_c0_g2	TRINITY_DN19767_c0_g4	0.173159	undirected	NA	NA
TRINITY_DN28090_c0_g2	TRINITY_DN26395_c0_g2	0.16187	undirected	NA	NA
TRINITY_DN28090_c0_g2	TRINITY_DN21046_c0_g1	0.159648	undirected	NA	NA
TRINITY_DN28090_c0_g2	TRINITY_DN20676_c0_g6	0.155873	undirected	NA	NA
TRINITY_DN28090_c0_g2	TRINITY_DN27470_c1_g1	0.162672	undirected	NA	NA
TRINITY_DN28090_c0_g2	TRINITY_DN24549_c0_g3	0.162808	undirected	NA	NA
TRINITY_DN28090_c0_g2	TRINITY_DN15300_c0_g6	0.169044	undirected	NA	NA
TRINITY_DN28090_c0_g2	TRINITY_DN22002_c3_g1	0.164572	undirected	NA	NA
TRINITY_DN28090_c0_g2	TRINITY_DN23420_c1_g2	0.173072	undirected	NA	NA
TRINITY_DN28090_c0_g2	TRINITY_DN21660_c0_g3	0.173097	undirected	NA	NA
TRINITY_DN28090_c0_g2	TRINITY_DN20760_c0_g2	0.156063	undirected	NA	NA
TRINITY_DN28090_c0_g2	TRINITY_DN16720_c0_g1	0.15058	undirected	NA	NA
TRINITY_DN28090_c0_g2	TRINITY_DN25759_c1_g9	0.152165	undirected	NA	NA
TRINITY_DN28090_c0_g2	TRINITY_DN17537_c0_g4	0.17447	undirected	NA	NA
TRINITY_DN28090_c0_g2	TRINITY_DN27117_c0_g3	0.173671	undirected	NA	NA
TRINITY_DN28090_c0_g2	TRINITY_DN15363_c0_g8	0.175995	undirected	NA	NA
TRINITY_DN28090_c0_g2	TRINITY_DN19197_c0_g5	0.199981	undirected	NA	NA
TRINITY_DN28211_c0_g10	TRINITY_DN16459_c1_g3	0.13849	undirected	NA	NA
TRINITY_DN28211_c0_g10	TRINITY_DN17046_c1_g2	0.127141	undirected	NA	NA
TRINITY_DN28211_c0_g10	TRINITY_DN27722_c2_g1	0.15092	undirected	NA	NA
TRINITY_DN28211_c0_g10	TRINITY_DN19228_c0_g3	0.229865	undirected	NA	NA
TRINITY_DN28211_c0_g10	TRINITY_DN23182_c0_g4	0.194551	undirected	NA	NA
TRINITY_DN28211_c0_g10	TRINITY_DN18254_c0_g6	0.144585	undirected	NA	NA
TRINITY_DN28211_c0_g10	TRINITY_DN18747_c0_g1	0.185644	undirected	NA	NA
TRINITY_DN28211_c0_g10	TRINITY_DN15625_c0_g8	0.147319	undirected	NA	NA
TRINITY_DN28211_c0_g10	TRINITY_DN25669_c1_g1	0.181033	undirected	NA	NA
TRINITY_DN28211_c0_g10	TRINITY_DN20181_c0_g1	0.215301	undirected	NA	NA
TRINITY_DN28211_c0_g10	TRINITY_DN28644_c1_g4	0.206827	undirected	NA	NA
TRINITY_DN28211_c0_g10	TRINITY_DN18813_c0_g1	0.175849	undirected	NA	NA
TRINITY_DN28211_c0_g10	TRINITY_DN18306_c0_g1	0.152607	undirected	NA	NA
TRINITY_DN28211_c0_g10	TRINITY_DN23454_c0_g5	0.168684	undirected	NA	NA
TRINITY_DN28211_c0_g10	TRINITY_DN20910_c0_g2	0.146835	undirected	NA	NA
TRINITY_DN28211_c0_g10	TRINITY_DN20220_c0_g5	0.138779	undirected	NA	NA
TRINITY_DN28211_c0_g10	TRINITY_DN21942_c0_g7	0.155519	undirected	NA	NA
TRINITY_DN28211_c0_g10	TRINITY_DN18955_c0_g3	0.144787	undirected	NA	NA
TRINITY_DN28211_c0_g10	TRINITY_DN16020_c1_g4	0.211122	undirected	NA	NA
TRINITY_DN28211_c0_g10	TRINITY_DN19767_c0_g4	0.164327	undirected	NA	NA
TRINITY_DN28211_c0_g10	TRINITY_DN26395_c0_g2	0.15403	undirected	NA	NA
TRINITY_DN28211_c0_g10	TRINITY_DN21046_c0_g1	0.165445	undirected	NA	NA
TRINITY_DN28211_c0_g10	TRINITY_DN20676_c0_g6	0.142827	undirected	NA	NA
TRINITY_DN28211_c0_g10	TRINITY_DN27470_c1_g1	0.151654	undirected	NA	NA
TRINITY_DN28211_c0_g10	TRINITY_DN24549_c0_g3	0.165256	undirected	NA	NA
TRINITY_DN28211_c0_g10	TRINITY_DN15300_c0_g6	0.165114	undirected	NA	NA
TRINITY_DN28211_c0_g10	TRINITY_DN22002_c3_g1	0.156198	undirected	NA	NA
TRINITY_DN28211_c0_g10	TRINITY_DN23420_c1_g2	0.180655	undirected	NA	NA
TRINITY_DN28211_c0_g10	TRINITY_DN21660_c0_g3	0.159479	undirected	NA	NA
TRINITY_DN28211_c0_g10	TRINITY_DN20760_c0_g2	0.156191	undirected	NA	NA
TRINITY_DN28211_c0_g10	TRINITY_DN16720_c0_g1	0.14532	undirected	NA	NA
TRINITY_DN28211_c0_g10	TRINITY_DN25759_c1_g9	0.13569	undirected	NA	NA
TRINITY_DN28211_c0_g10	TRINITY_DN17537_c0_g4	0.175575	undirected	NA	NA
TRINITY_DN28211_c0_g10	TRINITY_DN27117_c0_g3	0.160042	undirected	NA	NA
TRINITY_DN28211_c0_g10	TRINITY_DN15363_c0_g8	0.168773	undirected	NA	NA
TRINITY_DN28211_c0_g10	TRINITY_DN19197_c0_g5	0.197174	undirected	NA	NA
TRINITY_DN25189_c0_g1	TRINITY_DN20641_c0_g3	0.152572	undirected	NA	NA
TRINITY_DN25189_c0_g1	TRINITY_DN23454_c0_g1	0.145232	undirected	NA	NA
TRINITY_DN25189_c0_g1	TRINITY_DN28090_c0_g2	0.159112	undirected	NA	NA
TRINITY_DN25189_c0_g1	TRINITY_DN16091_c0_g9	0.192371	undirected	NA	NA
TRINITY_DN25189_c0_g1	TRINITY_DN24628_c2_g1	0.180583	undirected	NA	NA
TRINITY_DN25189_c0_g1	TRINITY_DN26971_c0_g1	0.164446	undirected	NA	NA
TRINITY_DN25189_c0_g1	TRINITY_DN26410_c1_g5	0.169314	undirected	NA	NA
TRINITY_DN25189_c0_g1	TRINITY_DN29842_c1_g1	0.165898	undirected	NA	NA
TRINITY_DN25189_c0_g1	TRINITY_DN18640_c0_g10	0.150056	undirected	NA	NA
TRINITY_DN25189_c0_g1	TRINITY_DN11067_c0_g1	0.16479	undirected	NA	NA
TRINITY_DN25189_c0_g1	TRINITY_DN23226_c0_g2	0.151692	undirected	NA	NA
TRINITY_DN25189_c0_g1	TRINITY_DN18793_c1_g9	0.159603	undirected	NA	NA
TRINITY_DN25189_c0_g1	TRINITY_DN25050_c0_g1	0.216113	undirected	NA	NA
TRINITY_DN25189_c0_g1	TRINITY_DN28817_c0_g1	0.166758	undirected	NA	NA
TRINITY_DN25189_c0_g1	TRINITY_DN28166_c0_g1	0.213968	undirected	NA	NA
TRINITY_DN25189_c0_g1	TRINITY_DN14897_c0_g2	0.221057	undirected	NA	NA
TRINITY_DN25189_c0_g1	TRINITY_DN26093_c1_g5	0.155606	undirected	NA	NA
TRINITY_DN25189_c0_g1	TRINITY_DN22526_c0_g1	0.150722	undirected	NA	NA
TRINITY_DN25189_c0_g1	TRINITY_DN17461_c0_g3	0.132253	undirected	NA	NA
TRINITY_DN25189_c0_g1	TRINITY_DN4969_c0_g1	0.134491	undirected	NA	NA
TRINITY_DN25189_c0_g1	TRINITY_DN22666_c1_g2	0.143327	undirected	NA	NA
TRINITY_DN25189_c0_g1	TRINITY_DN19217_c0_g1	0.153147	undirected	NA	NA
TRINITY_DN25189_c0_g1	TRINITY_DN22868_c0_g2	0.174996	undirected	NA	NA
TRINITY_DN25189_c0_g1	TRINITY_DN22317_c0_g2	0.181254	undirected	NA	NA
TRINITY_DN25189_c0_g1	TRINITY_DN19803_c0_g1	0.166047	undirected	NA	NA
TRINITY_DN25189_c0_g1	TRINITY_DN15263_c1_g2	0.211267	undirected	NA	NA
TRINITY_DN25189_c0_g1	TRINITY_DN26567_c0_g2	0.131933	undirected	NA	NA
TRINITY_DN25189_c0_g1	TRINITY_DN26192_c0_g2	0.170801	undirected	NA	NA
TRINITY_DN25189_c0_g1	TRINITY_DN28713_c0_g4	0.19833	undirected	NA	NA
TRINITY_DN25189_c0_g1	TRINITY_DN21186_c0_g1	0.185057	undirected	NA	NA
TRINITY_DN25189_c0_g1	TRINITY_DN25541_c0_g3	0.145626	undirected	NA	NA
TRINITY_DN25189_c0_g1	TRINITY_DN18617_c0_g2	0.204769	undirected	NA	NA
TRINITY_DN25189_c0_g1	TRINITY_DN13709_c0_g8	0.145424	undirected	NA	NA
TRINITY_DN25189_c0_g1	TRINITY_DN19559_c1_g1	0.170159	undirected	NA	NA
TRINITY_DN25189_c0_g1	TRINITY_DN24845_c3_g2	0.159601	undirected	NA	NA
TRINITY_DN25189_c0_g1	TRINITY_DN16871_c0_g1	0.138717	undirected	NA	NA
TRINITY_DN25189_c0_g1	TRINITY_DN27476_c0_g1	0.185321	undirected	NA	NA
TRINITY_DN25189_c0_g1	TRINITY_DN18955_c0_g2	0.181157	undirected	NA	NA
TRINITY_DN25189_c0_g1	TRINITY_DN27345_c1_g2	0.168916	undirected	NA	NA
TRINITY_DN25189_c0_g1	TRINITY_DN24882_c1_g1	0.162274	undirected	NA	NA
TRINITY_DN25189_c0_g1	TRINITY_DN18336_c0_g5	0.159685	undirected	NA	NA
TRINITY_DN25189_c0_g1	TRINITY_DN27568_c2_g5	0.14152	undirected	NA	NA
TRINITY_DN25189_c0_g1	TRINITY_DN26674_c0_g2	0.147238	undirected	NA	NA
TRINITY_DN25189_c0_g1	TRINITY_DN27144_c0_g1	0.166949	undirected	NA	NA
TRINITY_DN25189_c0_g1	TRINITY_DN20988_c2_g2	0.170004	undirected	NA	NA
TRINITY_DN25189_c0_g1	TRINITY_DN27899_c0_g1	0.166367	undirected	NA	NA
TRINITY_DN25189_c0_g1	TRINITY_DN9561_c0_g1	0.173022	undirected	NA	NA
TRINITY_DN25189_c0_g1	TRINITY_DN19984_c0_g3	0.156169	undirected	NA	NA
TRINITY_DN25189_c0_g1	TRINITY_DN14897_c0_g3	0.157539	undirected	NA	NA
TRINITY_DN25189_c0_g1	TRINITY_DN18779_c1_g1	0.156862	undirected	NA	NA
TRINITY_DN25189_c0_g1	TRINITY_DN17470_c0_g5	0.167714	undirected	NA	NA
TRINITY_DN25189_c0_g1	TRINITY_DN19205_c0_g1	0.165195	undirected	NA	NA
TRINITY_DN25189_c0_g1	TRINITY_DN19989_c1_g4	0.164947	undirected	NA	NA
TRINITY_DN25189_c0_g1	TRINITY_DN13796_c1_g2	0.147941	undirected	NA	NA
TRINITY_DN25189_c0_g1	TRINITY_DN18841_c2_g2	0.157703	undirected	NA	NA
TRINITY_DN25189_c0_g1	TRINITY_DN28665_c0_g1	0.172482	undirected	NA	NA
TRINITY_DN25189_c0_g1	TRINITY_DN26741_c0_g3	0.236117	undirected	NA	NA
TRINITY_DN25189_c0_g1	TRINITY_DN15995_c1_g2	0.199404	undirected	NA	NA
TRINITY_DN25189_c0_g1	TRINITY_DN25654_c0_g1	0.159131	undirected	NA	NA
TRINITY_DN25189_c0_g1	TRINITY_DN18982_c0_g1	0.168337	undirected	NA	NA
TRINITY_DN25189_c0_g1	TRINITY_DN13617_c4_g2	0.151558	undirected	NA	NA
TRINITY_DN25189_c0_g1	TRINITY_DN27577_c0_g4	0.147714	undirected	NA	NA
TRINITY_DN25189_c0_g1	TRINITY_DN17952_c1_g3	0.144195	undirected	NA	NA
TRINITY_DN25189_c0_g1	TRINITY_DN25043_c0_g1	0.192494	undirected	NA	NA
TRINITY_DN25189_c0_g1	TRINITY_DN27564_c1_g5	0.165275	undirected	NA	NA
TRINITY_DN25189_c0_g1	TRINITY_DN23991_c1_g1	0.158861	undirected	NA	NA
TRINITY_DN25189_c0_g1	TRINITY_DN28211_c0_g10	0.158091	undirected	NA	NA
TRINITY_DN25189_c0_g1	TRINITY_DN16459_c1_g3	0.126703	undirected	NA	NA
TRINITY_DN25189_c0_g1	TRINITY_DN17046_c1_g2	0.119169	undirected	NA	NA
TRINITY_DN25189_c0_g1	TRINITY_DN27722_c2_g1	0.151439	undirected	NA	NA
TRINITY_DN25189_c0_g1	TRINITY_DN19228_c0_g3	0.249028	undirected	NA	NA
TRINITY_DN25189_c0_g1	TRINITY_DN23182_c0_g4	0.191442	undirected	NA	NA
TRINITY_DN25189_c0_g1	TRINITY_DN18254_c0_g6	0.163157	undirected	NA	NA
TRINITY_DN25189_c0_g1	TRINITY_DN18747_c0_g1	0.153884	undirected	NA	NA
TRINITY_DN25189_c0_g1	TRINITY_DN15625_c0_g8	0.15699	undirected	NA	NA
TRINITY_DN25189_c0_g1	TRINITY_DN25669_c1_g1	0.161338	undirected	NA	NA
TRINITY_DN25189_c0_g1	TRINITY_DN20181_c0_g1	0.230761	undirected	NA	NA
TRINITY_DN25189_c0_g1	TRINITY_DN28644_c1_g4	0.211774	undirected	NA	NA
TRINITY_DN25189_c0_g1	TRINITY_DN18813_c0_g1	0.165539	undirected	NA	NA
TRINITY_DN25189_c0_g1	TRINITY_DN18306_c0_g1	0.147452	undirected	NA	NA
TRINITY_DN25189_c0_g1	TRINITY_DN23454_c0_g5	0.186281	undirected	NA	NA
TRINITY_DN25189_c0_g1	TRINITY_DN20910_c0_g2	0.161076	undirected	NA	NA
TRINITY_DN25189_c0_g1	TRINITY_DN20220_c0_g5	0.160385	undirected	NA	NA
TRINITY_DN25189_c0_g1	TRINITY_DN21942_c0_g7	0.157772	undirected	NA	NA
TRINITY_DN25189_c0_g1	TRINITY_DN18955_c0_g3	0.164973	undirected	NA	NA
TRINITY_DN25189_c0_g1	TRINITY_DN16020_c1_g4	0.235147	undirected	NA	NA
TRINITY_DN25189_c0_g1	TRINITY_DN19767_c0_g4	0.152352	undirected	NA	NA
TRINITY_DN25189_c0_g1	TRINITY_DN26395_c0_g2	0.140334	undirected	NA	NA
TRINITY_DN25189_c0_g1	TRINITY_DN21046_c0_g1	0.150772	undirected	NA	NA
TRINITY_DN25189_c0_g1	TRINITY_DN20676_c0_g6	0.159319	undirected	NA	NA
TRINITY_DN25189_c0_g1	TRINITY_DN27470_c1_g1	0.149221	undirected	NA	NA
TRINITY_DN25189_c0_g1	TRINITY_DN24549_c0_g3	0.146904	undirected	NA	NA
TRINITY_DN25189_c0_g1	TRINITY_DN15300_c0_g6	0.160212	undirected	NA	NA
TRINITY_DN25189_c0_g1	TRINITY_DN22002_c3_g1	0.166586	undirected	NA	NA
TRINITY_DN25189_c0_g1	TRINITY_DN23420_c1_g2	0.158704	undirected	NA	NA
TRINITY_DN25189_c0_g1	TRINITY_DN21660_c0_g3	0.176097	undirected	NA	NA
TRINITY_DN25189_c0_g1	TRINITY_DN20760_c0_g2	0.134974	undirected	NA	NA
TRINITY_DN25189_c0_g1	TRINITY_DN16720_c0_g1	0.150967	undirected	NA	NA
TRINITY_DN25189_c0_g1	TRINITY_DN25759_c1_g9	0.170548	undirected	NA	NA
TRINITY_DN25189_c0_g1	TRINITY_DN17537_c0_g4	0.151278	undirected	NA	NA
TRINITY_DN25189_c0_g1	TRINITY_DN27117_c0_g3	0.17045	undirected	NA	NA
TRINITY_DN25189_c0_g1	TRINITY_DN15363_c0_g8	0.16882	undirected	NA	NA
TRINITY_DN25189_c0_g1	TRINITY_DN19197_c0_g5	0.19027	undirected	NA	NA
TRINITY_DN26410_c1_g5	TRINITY_DN29842_c1_g1	0.181471	undirected	NA	NA
TRINITY_DN26410_c1_g5	TRINITY_DN18640_c0_g10	0.161335	undirected	NA	NA
TRINITY_DN26410_c1_g5	TRINITY_DN11067_c0_g1	0.179303	undirected	NA	NA
TRINITY_DN26410_c1_g5	TRINITY_DN23226_c0_g2	0.161998	undirected	NA	NA
TRINITY_DN26410_c1_g5	TRINITY_DN18793_c1_g9	0.162434	undirected	NA	NA
TRINITY_DN26410_c1_g5	TRINITY_DN25050_c0_g1	0.207097	undirected	NA	NA
TRINITY_DN26410_c1_g5	TRINITY_DN28817_c0_g1	0.1687	undirected	NA	NA
TRINITY_DN26410_c1_g5	TRINITY_DN28166_c0_g1	0.216251	undirected	NA	NA
TRINITY_DN26410_c1_g5	TRINITY_DN14897_c0_g2	0.222142	undirected	NA	NA
TRINITY_DN26410_c1_g5	TRINITY_DN26093_c1_g5	0.167218	undirected	NA	NA
TRINITY_DN26410_c1_g5	TRINITY_DN22526_c0_g1	0.170226	undirected	NA	NA
TRINITY_DN26410_c1_g5	TRINITY_DN17461_c0_g3	0.12753	undirected	NA	NA
TRINITY_DN26410_c1_g5	TRINITY_DN4969_c0_g1	0.148431	undirected	NA	NA
TRINITY_DN26410_c1_g5	TRINITY_DN22666_c1_g2	0.154112	undirected	NA	NA
TRINITY_DN26410_c1_g5	TRINITY_DN19217_c0_g1	0.160651	undirected	NA	NA
TRINITY_DN26410_c1_g5	TRINITY_DN22868_c0_g2	0.181289	undirected	NA	NA
TRINITY_DN26410_c1_g5	TRINITY_DN22317_c0_g2	0.174258	undirected	NA	NA
TRINITY_DN26410_c1_g5	TRINITY_DN19803_c0_g1	0.171644	undirected	NA	NA
TRINITY_DN26410_c1_g5	TRINITY_DN15263_c1_g2	0.216125	undirected	NA	NA
TRINITY_DN26410_c1_g5	TRINITY_DN26567_c0_g2	0.133464	undirected	NA	NA
TRINITY_DN26410_c1_g5	TRINITY_DN26192_c0_g2	0.167253	undirected	NA	NA
TRINITY_DN26410_c1_g5	TRINITY_DN28713_c0_g4	0.201662	undirected	NA	NA
TRINITY_DN26410_c1_g5	TRINITY_DN21186_c0_g1	0.175646	undirected	NA	NA
TRINITY_DN26410_c1_g5	TRINITY_DN25541_c0_g3	0.161929	undirected	NA	NA
TRINITY_DN26410_c1_g5	TRINITY_DN18617_c0_g2	0.207758	undirected	NA	NA
TRINITY_DN26410_c1_g5	TRINITY_DN13709_c0_g8	0.157052	undirected	NA	NA
TRINITY_DN26410_c1_g5	TRINITY_DN19559_c1_g1	0.181552	undirected	NA	NA
TRINITY_DN26410_c1_g5	TRINITY_DN24845_c3_g2	0.17343	undirected	NA	NA
TRINITY_DN26410_c1_g5	TRINITY_DN16871_c0_g1	0.14891	undirected	NA	NA
TRINITY_DN26410_c1_g5	TRINITY_DN27476_c0_g1	0.187696	undirected	NA	NA
TRINITY_DN26410_c1_g5	TRINITY_DN18955_c0_g2	0.180488	undirected	NA	NA
TRINITY_DN26410_c1_g5	TRINITY_DN27345_c1_g2	0.17407	undirected	NA	NA
TRINITY_DN26410_c1_g5	TRINITY_DN24882_c1_g1	0.172892	undirected	NA	NA
TRINITY_DN26410_c1_g5	TRINITY_DN18336_c0_g5	0.162654	undirected	NA	NA
TRINITY_DN26410_c1_g5	TRINITY_DN27568_c2_g5	0.152179	undirected	NA	NA
TRINITY_DN26410_c1_g5	TRINITY_DN26674_c0_g2	0.159827	undirected	NA	NA
TRINITY_DN26410_c1_g5	TRINITY_DN27144_c0_g1	0.165341	undirected	NA	NA
TRINITY_DN26410_c1_g5	TRINITY_DN20988_c2_g2	0.169731	undirected	NA	NA
TRINITY_DN26410_c1_g5	TRINITY_DN27899_c0_g1	0.181194	undirected	NA	NA
TRINITY_DN26410_c1_g5	TRINITY_DN9561_c0_g1	0.168544	undirected	NA	NA
TRINITY_DN26410_c1_g5	TRINITY_DN19984_c0_g3	0.16631	undirected	NA	NA
TRINITY_DN26410_c1_g5	TRINITY_DN14897_c0_g3	0.165803	undirected	NA	NA
TRINITY_DN26410_c1_g5	TRINITY_DN18779_c1_g1	0.165093	undirected	NA	NA
TRINITY_DN26410_c1_g5	TRINITY_DN17470_c0_g5	0.177891	undirected	NA	NA
TRINITY_DN26410_c1_g5	TRINITY_DN19205_c0_g1	0.169318	undirected	NA	NA
TRINITY_DN26410_c1_g5	TRINITY_DN19989_c1_g4	0.173992	undirected	NA	NA
TRINITY_DN26410_c1_g5	TRINITY_DN13796_c1_g2	0.15955	undirected	NA	NA
TRINITY_DN26410_c1_g5	TRINITY_DN18841_c2_g2	0.173929	undirected	NA	NA
TRINITY_DN26410_c1_g5	TRINITY_DN28665_c0_g1	0.174312	undirected	NA	NA
TRINITY_DN26410_c1_g5	TRINITY_DN26741_c0_g3	0.230987	undirected	NA	NA
TRINITY_DN26410_c1_g5	TRINITY_DN15995_c1_g2	0.198688	undirected	NA	NA
TRINITY_DN26410_c1_g5	TRINITY_DN25654_c0_g1	0.155572	undirected	NA	NA
TRINITY_DN26410_c1_g5	TRINITY_DN18982_c0_g1	0.164543	undirected	NA	NA
TRINITY_DN26410_c1_g5	TRINITY_DN13617_c4_g2	0.158991	undirected	NA	NA
TRINITY_DN26410_c1_g5	TRINITY_DN27577_c0_g4	0.158462	undirected	NA	NA
TRINITY_DN26410_c1_g5	TRINITY_DN17952_c1_g3	0.154665	undirected	NA	NA
TRINITY_DN26410_c1_g5	TRINITY_DN25043_c0_g1	0.187903	undirected	NA	NA
TRINITY_DN26410_c1_g5	TRINITY_DN27564_c1_g5	0.171627	undirected	NA	NA
TRINITY_DN26410_c1_g5	TRINITY_DN23991_c1_g1	0.155945	undirected	NA	NA
TRINITY_DN26410_c1_g5	TRINITY_DN28211_c0_g10	0.166432	undirected	NA	NA
TRINITY_DN26410_c1_g5	TRINITY_DN16459_c1_g3	0.134345	undirected	NA	NA
TRINITY_DN26410_c1_g5	TRINITY_DN17046_c1_g2	0.125478	undirected	NA	NA
TRINITY_DN26410_c1_g5	TRINITY_DN27722_c2_g1	0.164804	undirected	NA	NA
TRINITY_DN26410_c1_g5	TRINITY_DN19228_c0_g3	0.252557	undirected	NA	NA
TRINITY_DN26410_c1_g5	TRINITY_DN23182_c0_g4	0.202782	undirected	NA	NA
TRINITY_DN26410_c1_g5	TRINITY_DN18254_c0_g6	0.168224	undirected	NA	NA
TRINITY_DN26410_c1_g5	TRINITY_DN18747_c0_g1	0.157973	undirected	NA	NA
TRINITY_DN26410_c1_g5	TRINITY_DN15625_c0_g8	0.167431	undirected	NA	NA
TRINITY_DN26410_c1_g5	TRINITY_DN25669_c1_g1	0.167998	undirected	NA	NA
TRINITY_DN26410_c1_g5	TRINITY_DN20181_c0_g1	0.230067	undirected	NA	NA
TRINITY_DN26410_c1_g5	TRINITY_DN28644_c1_g4	0.212549	undirected	NA	NA
TRINITY_DN26410_c1_g5	TRINITY_DN18813_c0_g1	0.176137	undirected	NA	NA
TRINITY_DN26410_c1_g5	TRINITY_DN18306_c0_g1	0.159528	undirected	NA	NA
TRINITY_DN26410_c1_g5	TRINITY_DN23454_c0_g5	0.1781	undirected	NA	NA
TRINITY_DN26410_c1_g5	TRINITY_DN20910_c0_g2	0.163592	undirected	NA	NA
TRINITY_DN26410_c1_g5	TRINITY_DN20220_c0_g5	0.170078	undirected	NA	NA
TRINITY_DN26410_c1_g5	TRINITY_DN21942_c0_g7	0.157045	undirected	NA	NA
TRINITY_DN26410_c1_g5	TRINITY_DN18955_c0_g3	0.167222	undirected	NA	NA
TRINITY_DN26410_c1_g5	TRINITY_DN16020_c1_g4	0.228189	undirected	NA	NA
TRINITY_DN26410_c1_g5	TRINITY_DN19767_c0_g4	0.158114	undirected	NA	NA
TRINITY_DN26410_c1_g5	TRINITY_DN26395_c0_g2	0.151795	undirected	NA	NA
TRINITY_DN26410_c1_g5	TRINITY_DN21046_c0_g1	0.152326	undirected	NA	NA
TRINITY_DN26410_c1_g5	TRINITY_DN20676_c0_g6	0.160389	undirected	NA	NA
TRINITY_DN26410_c1_g5	TRINITY_DN27470_c1_g1	0.166681	undirected	NA	NA
TRINITY_DN26410_c1_g5	TRINITY_DN24549_c0_g3	0.142812	undirected	NA	NA
TRINITY_DN26410_c1_g5	TRINITY_DN15300_c0_g6	0.168737	undirected	NA	NA
TRINITY_DN26410_c1_g5	TRINITY_DN22002_c3_g1	0.165494	undirected	NA	NA
TRINITY_DN26410_c1_g5	TRINITY_DN23420_c1_g2	0.1709	undirected	NA	NA
TRINITY_DN26410_c1_g5	TRINITY_DN21660_c0_g3	0.187889	undirected	NA	NA
TRINITY_DN26410_c1_g5	TRINITY_DN20760_c0_g2	0.144806	undirected	NA	NA
TRINITY_DN26410_c1_g5	TRINITY_DN16720_c0_g1	0.157897	undirected	NA	NA
TRINITY_DN26410_c1_g5	TRINITY_DN25759_c1_g9	0.16133	undirected	NA	NA
TRINITY_DN26410_c1_g5	TRINITY_DN17537_c0_g4	0.150578	undirected	NA	NA
TRINITY_DN26410_c1_g5	TRINITY_DN27117_c0_g3	0.168364	undirected	NA	NA
TRINITY_DN26410_c1_g5	TRINITY_DN15363_c0_g8	0.182502	undirected	NA	NA
TRINITY_DN26410_c1_g5	TRINITY_DN19197_c0_g5	0.183741	undirected	NA	NA
TRINITY_DN28665_c0_g1	TRINITY_DN26741_c0_g3	0.220716	undirected	NA	NA
TRINITY_DN28665_c0_g1	TRINITY_DN15995_c1_g2	0.214667	undirected	NA	NA
TRINITY_DN28665_c0_g1	TRINITY_DN25654_c0_g1	0.161403	undirected	NA	NA
TRINITY_DN28665_c0_g1	TRINITY_DN18982_c0_g1	0.173105	undirected	NA	NA
TRINITY_DN28665_c0_g1	TRINITY_DN13617_c4_g2	0.128989	undirected	NA	NA
TRINITY_DN28665_c0_g1	TRINITY_DN27577_c0_g4	0.146511	undirected	NA	NA
TRINITY_DN28665_c0_g1	TRINITY_DN17952_c1_g3	0.119391	undirected	NA	NA
TRINITY_DN28665_c0_g1	TRINITY_DN25043_c0_g1	0.199237	undirected	NA	NA
TRINITY_DN28665_c0_g1	TRINITY_DN27564_c1_g5	0.125438	undirected	NA	NA
TRINITY_DN28665_c0_g1	TRINITY_DN23991_c1_g1	0.129343	undirected	NA	NA
TRINITY_DN28665_c0_g1	TRINITY_DN28211_c0_g10	0.16311	undirected	NA	NA
TRINITY_DN28665_c0_g1	TRINITY_DN16459_c1_g3	0.101544	undirected	NA	NA
TRINITY_DN28665_c0_g1	TRINITY_DN17046_c1_g2	0.100785	undirected	NA	NA
TRINITY_DN28665_c0_g1	TRINITY_DN27722_c2_g1	0.115403	undirected	NA	NA
TRINITY_DN28665_c0_g1	TRINITY_DN19228_c0_g3	0.235978	undirected	NA	NA
TRINITY_DN28665_c0_g1	TRINITY_DN23182_c0_g4	0.19146	undirected	NA	NA
TRINITY_DN28665_c0_g1	TRINITY_DN18254_c0_g6	0.132671	undirected	NA	NA
TRINITY_DN28665_c0_g1	TRINITY_DN18747_c0_g1	0.168594	undirected	NA	NA
TRINITY_DN28665_c0_g1	TRINITY_DN15625_c0_g8	0.146582	undirected	NA	NA
TRINITY_DN28665_c0_g1	TRINITY_DN25669_c1_g1	0.158411	undirected	NA	NA
TRINITY_DN28665_c0_g1	TRINITY_DN20181_c0_g1	0.227058	undirected	NA	NA
TRINITY_DN28665_c0_g1	TRINITY_DN28644_c1_g4	0.207107	undirected	NA	NA
TRINITY_DN28665_c0_g1	TRINITY_DN18813_c0_g1	0.158063	undirected	NA	NA
TRINITY_DN28665_c0_g1	TRINITY_DN18306_c0_g1	0.141187	undirected	NA	NA
TRINITY_DN28665_c0_g1	TRINITY_DN23454_c0_g5	0.17294	undirected	NA	NA
TRINITY_DN28665_c0_g1	TRINITY_DN20910_c0_g2	0.166236	undirected	NA	NA
TRINITY_DN28665_c0_g1	TRINITY_DN20220_c0_g5	0.107301	undirected	NA	NA
TRINITY_DN28665_c0_g1	TRINITY_DN21942_c0_g7	0.129641	undirected	NA	NA
TRINITY_DN28665_c0_g1	TRINITY_DN18955_c0_g3	0.126365	undirected	NA	NA
TRINITY_DN28665_c0_g1	TRINITY_DN16020_c1_g4	0.217722	undirected	NA	NA
TRINITY_DN28665_c0_g1	TRINITY_DN19767_c0_g4	0.141644	undirected	NA	NA
TRINITY_DN28665_c0_g1	TRINITY_DN26395_c0_g2	0.139526	undirected	NA	NA
TRINITY_DN28665_c0_g1	TRINITY_DN21046_c0_g1	0.16552	undirected	NA	NA
TRINITY_DN28665_c0_g1	TRINITY_DN20676_c0_g6	0.159543	undirected	NA	NA
TRINITY_DN28665_c0_g1	TRINITY_DN27470_c1_g1	0.109447	undirected	NA	NA
TRINITY_DN28665_c0_g1	TRINITY_DN24549_c0_g3	0.160296	undirected	NA	NA
TRINITY_DN28665_c0_g1	TRINITY_DN15300_c0_g6	0.162253	undirected	NA	NA
TRINITY_DN28665_c0_g1	TRINITY_DN22002_c3_g1	0.143396	undirected	NA	NA
TRINITY_DN28665_c0_g1	TRINITY_DN23420_c1_g2	0.171631	undirected	NA	NA
TRINITY_DN28665_c0_g1	TRINITY_DN21660_c0_g3	0.133525	undirected	NA	NA
TRINITY_DN28665_c0_g1	TRINITY_DN16720_c0_g1	0.113026	undirected	NA	NA
TRINITY_DN28665_c0_g1	TRINITY_DN25759_c1_g9	0.133709	undirected	NA	NA
TRINITY_DN28665_c0_g1	TRINITY_DN17537_c0_g4	0.164216	undirected	NA	NA
TRINITY_DN28665_c0_g1	TRINITY_DN27117_c0_g3	0.140766	undirected	NA	NA
TRINITY_DN28665_c0_g1	TRINITY_DN15363_c0_g8	0.149324	undirected	NA	NA
TRINITY_DN28665_c0_g1	TRINITY_DN19197_c0_g5	0.199411	undirected	NA	NA
TRINITY_DN23420_c1_g2	TRINITY_DN21660_c0_g3	0.177362	undirected	NA	NA
TRINITY_DN23420_c1_g2	TRINITY_DN20760_c0_g2	0.165657	undirected	NA	NA
TRINITY_DN23420_c1_g2	TRINITY_DN16720_c0_g1	0.152415	undirected	NA	NA
TRINITY_DN23420_c1_g2	TRINITY_DN25759_c1_g9	0.148313	undirected	NA	NA
TRINITY_DN23420_c1_g2	TRINITY_DN17537_c0_g4	0.172416	undirected	NA	NA
TRINITY_DN23420_c1_g2	TRINITY_DN27117_c0_g3	0.166374	undirected	NA	NA
TRINITY_DN23420_c1_g2	TRINITY_DN15363_c0_g8	0.174359	undirected	NA	NA
TRINITY_DN23420_c1_g2	TRINITY_DN19197_c0_g5	0.198237	undirected	NA	NA

## Sheet: hub gene of steelblue module
Supplementary Table 12B | Co-expression network data of hub gene of steelblue module
fromNode	toNode	weight	direction	fromAltName	toAltName
TRINITY_DN23230_c0_g1	TRINITY_DN13798_c0_g2	0.161562	undirected	NA	NA
TRINITY_DN23230_c0_g1	TRINITY_DN29181_c3_g3	0.104864	undirected	NA	NA
TRINITY_DN23230_c0_g1	TRINITY_DN18888_c0_g1	0.125828	undirected	NA	NA
TRINITY_DN23230_c0_g1	TRINITY_DN22628_c0_g2	0.149347	undirected	NA	NA
TRINITY_DN23230_c0_g1	TRINITY_DN19796_c0_g3	0.126886	undirected	NA	NA
TRINITY_DN29181_c3_g3	TRINITY_DN18888_c0_g1	0.110234	undirected	NA	NA
TRINITY_DN29181_c3_g3	TRINITY_DN22628_c0_g2	0.127338	undirected	NA	NA
TRINITY_DN29181_c3_g3	TRINITY_DN19796_c0_g3	0.115866	undirected	NA	NA
TRINITY_DN27754_c0_g3	TRINITY_DN16276_c0_g1	0.104349	undirected	NA	NA
TRINITY_DN27754_c0_g3	TRINITY_DN29181_c3_g3	0.101406	undirected	NA	NA
TRINITY_DN14623_c1_g9	TRINITY_DN18888_c0_g1	0.109197	undirected	NA	NA
TRINITY_DN14623_c1_g9	TRINITY_DN22628_c0_g2	0.133335	undirected	NA	NA
TRINITY_DN14623_c1_g9	TRINITY_DN19796_c0_g3	0.110024	undirected	NA	NA
TRINITY_DN14596_c1_g6	TRINITY_DN19787_c0_g2	0.108681	undirected	NA	NA
TRINITY_DN14596_c1_g6	TRINITY_DN13798_c0_g2	0.136714	undirected	NA	NA
TRINITY_DN14596_c1_g6	TRINITY_DN22071_c0_g2	0.105493	undirected	NA	NA
TRINITY_DN14596_c1_g6	TRINITY_DN18888_c0_g1	0.109314	undirected	NA	NA
TRINITY_DN14596_c1_g6	TRINITY_DN22628_c0_g2	0.111587	undirected	NA	NA
TRINITY_DN14596_c1_g6	TRINITY_DN19796_c0_g3	0.113792	undirected	NA	NA
TRINITY_DN22833_c0_g2	TRINITY_DN18888_c0_g1	0.123499	undirected	NA	NA
TRINITY_DN22833_c0_g2	TRINITY_DN22628_c0_g2	0.136566	undirected	NA	NA
TRINITY_DN22833_c0_g2	TRINITY_DN19796_c0_g3	0.115944	undirected	NA	NA
TRINITY_DN22071_c0_g2	TRINITY_DN14418_c5_g9	0.102184	undirected	NA	NA
TRINITY_DN22071_c0_g2	TRINITY_DN29181_c3_g3	0.100995	undirected	NA	NA
TRINITY_DN22071_c0_g2	TRINITY_DN18888_c0_g1	0.12465	undirected	NA	NA
TRINITY_DN22071_c0_g2	TRINITY_DN22628_c0_g2	0.127607	undirected	NA	NA
TRINITY_DN22071_c0_g2	TRINITY_DN19796_c0_g3	0.127995	undirected	NA	NA
TRINITY_DN17023_c1_g2	TRINITY_DN18888_c0_g1	0.107994	undirected	NA	NA
TRINITY_DN17023_c1_g2	TRINITY_DN22628_c0_g2	0.119217	undirected	NA	NA
TRINITY_DN28296_c0_g1	TRINITY_DN18888_c0_g1	0.114012	undirected	NA	NA
TRINITY_DN28296_c0_g1	TRINITY_DN22628_c0_g2	0.137379	undirected	NA	NA
TRINITY_DN28296_c0_g1	TRINITY_DN19796_c0_g3	0.12257	undirected	NA	NA
TRINITY_DN27622_c1_g3	TRINITY_DN18888_c0_g1	0.124321	undirected	NA	NA
TRINITY_DN27622_c1_g3	TRINITY_DN22628_c0_g2	0.14308	undirected	NA	NA
TRINITY_DN27622_c1_g3	TRINITY_DN19796_c0_g3	0.121356	undirected	NA	NA
TRINITY_DN14795_c0_g2	TRINITY_DN18888_c0_g1	0.109105	undirected	NA	NA
TRINITY_DN14795_c0_g2	TRINITY_DN22628_c0_g2	0.122565	undirected	NA	NA
TRINITY_DN14795_c0_g2	TRINITY_DN19796_c0_g3	0.105935	undirected	NA	NA
TRINITY_DN16276_c0_g1	TRINITY_DN20839_c0_g1	0.102176	undirected	NA	NA
TRINITY_DN13798_c0_g2	TRINITY_DN14418_c5_g9	0.122106	undirected	NA	NA
TRINITY_DN19787_c0_g2	TRINITY_DN21861_c1_g1	0.10237	undirected	NA	NA
TRINITY_DN19787_c0_g2	TRINITY_DN14918_c0_g1	0.105928	undirected	NA	NA
TRINITY_DN19787_c0_g2	TRINITY_DN28211_c0_g4	0.10344	undirected	NA	NA
TRINITY_DN19787_c0_g2	TRINITY_DN23230_c0_g1	0.119755	undirected	NA	NA
TRINITY_DN19787_c0_g2	TRINITY_DN13798_c0_g2	0.159835	undirected	NA	NA
TRINITY_DN19787_c0_g2	TRINITY_DN27622_c1_g3	0.121901	undirected	NA	NA
TRINITY_DN19787_c0_g2	TRINITY_DN25932_c0_g3	0.105599	undirected	NA	NA
TRINITY_DN19787_c0_g2	TRINITY_DN28296_c0_g1	0.115817	undirected	NA	NA
TRINITY_DN19787_c0_g2	TRINITY_DN28847_c0_g2	0.10517	undirected	NA	NA
TRINITY_DN19787_c0_g2	TRINITY_DN23765_c0_g1	0.111081	undirected	NA	NA
TRINITY_DN19787_c0_g2	TRINITY_DN21677_c0_g2	0.109565	undirected	NA	NA
TRINITY_DN19787_c0_g2	TRINITY_DN17023_c1_g2	0.10147	undirected	NA	NA
TRINITY_DN19787_c0_g2	TRINITY_DN14678_c1_g1	0.107389	undirected	NA	NA
TRINITY_DN19787_c0_g2	TRINITY_DN25027_c1_g3	0.113495	undirected	NA	NA
TRINITY_DN19787_c0_g2	TRINITY_DN8787_c0_g1	0.119811	undirected	NA	NA
TRINITY_DN19787_c0_g2	TRINITY_DN22071_c0_g2	0.118177	undirected	NA	NA
TRINITY_DN19787_c0_g2	TRINITY_DN22833_c0_g2	0.113284	undirected	NA	NA
TRINITY_DN19787_c0_g2	TRINITY_DN14795_c0_g2	0.119466	undirected	NA	NA
TRINITY_DN19787_c0_g2	TRINITY_DN23157_c0_g3	0.104392	undirected	NA	NA
TRINITY_DN19787_c0_g2	TRINITY_DN14623_c1_g9	0.118677	undirected	NA	NA
TRINITY_DN19787_c0_g2	TRINITY_DN29181_c3_g3	0.118261	undirected	NA	NA
TRINITY_DN19787_c0_g2	TRINITY_DN15688_c0_g7	0.106813	undirected	NA	NA
TRINITY_DN19787_c0_g2	TRINITY_DN22443_c1_g3	0.103358	undirected	NA	NA
TRINITY_DN19787_c0_g2	TRINITY_DN16725_c0_g3	0.101064	undirected	NA	NA
TRINITY_DN19787_c0_g2	TRINITY_DN18888_c0_g1	0.121329	undirected	NA	NA
TRINITY_DN19787_c0_g2	TRINITY_DN22628_c0_g2	0.142568	undirected	NA	NA
TRINITY_DN19787_c0_g2	TRINITY_DN19796_c0_g3	0.120131	undirected	NA	NA
TRINITY_DN19787_c0_g2	TRINITY_DN17525_c0_g2	0.104961	undirected	NA	NA
TRINITY_DN19787_c0_g2	TRINITY_DN25139_c0_g2	0.116474	undirected	NA	NA
TRINITY_DN13798_c0_g2	TRINITY_DN12691_c0_g2	0.111067	undirected	NA	NA
TRINITY_DN18028_c2_g4	TRINITY_DN27754_c0_g3	0.102052	undirected	NA	NA
TRINITY_DN18028_c2_g4	TRINITY_DN16276_c0_g1	0.101401	undirected	NA	NA
TRINITY_DN22628_c0_g2	TRINITY_DN19796_c0_g3	0.137507	undirected	NA	NA
TRINITY_DN22628_c0_g2	TRINITY_DN22765_c0_g1	0.125136	undirected	NA	NA
TRINITY_DN22628_c0_g2	TRINITY_DN29560_c1_g1	0.142931	undirected	NA	NA
TRINITY_DN22628_c0_g2	TRINITY_DN17525_c0_g2	0.102647	undirected	NA	NA
TRINITY_DN22628_c0_g2	TRINITY_DN15004_c0_g4	0.116117	undirected	NA	NA
TRINITY_DN22628_c0_g2	TRINITY_DN17798_c1_g3	0.101527	undirected	NA	NA
TRINITY_DN22628_c0_g2	TRINITY_DN20934_c0_g5	0.141628	undirected	NA	NA
TRINITY_DN22628_c0_g2	TRINITY_DN22959_c0_g1	0.135335	undirected	NA	NA
TRINITY_DN22628_c0_g2	TRINITY_DN26938_c2_g5	0.118085	undirected	NA	NA
TRINITY_DN22628_c0_g2	TRINITY_DN15809_c0_g1	0.155036	undirected	NA	NA
TRINITY_DN22628_c0_g2	TRINITY_DN29214_c1_g1	0.135836	undirected	NA	NA
TRINITY_DN22628_c0_g2	TRINITY_DN25139_c0_g2	0.139469	undirected	NA	NA
TRINITY_DN19796_c0_g3	TRINITY_DN20934_c0_g5	0.109426	undirected	NA	NA
TRINITY_DN19796_c0_g3	TRINITY_DN22959_c0_g1	0.100328	undirected	NA	NA
TRINITY_DN19796_c0_g3	TRINITY_DN15809_c0_g1	0.103149	undirected	NA	NA
TRINITY_DN19796_c0_g3	TRINITY_DN25139_c0_g2	0.110272	undirected	NA	NA
TRINITY_DN24750_c2_g2	TRINITY_DN30251_c0_g1	0.101503	undirected	NA	NA
TRINITY_DN24750_c2_g2	TRINITY_DN18888_c0_g1	0.117855	undirected	NA	NA
TRINITY_DN24750_c2_g2	TRINITY_DN22628_c0_g2	0.148192	undirected	NA	NA
TRINITY_DN24750_c2_g2	TRINITY_DN19796_c0_g3	0.102964	undirected	NA	NA
TRINITY_DN24750_c2_g2	TRINITY_DN29560_c1_g1	0.103198	undirected	NA	NA

## Sheet: hub gene of blue module
Supplementary Table 12C | Co-expression network data of hub gene of blue module
fromNode	toNode	weight	direction	fromAltName	toAltName
TRINITY_DN18346_c1_g2	TRINITY_DN19980_c0_g1	0.364225	undirected	NA	NA
TRINITY_DN18346_c1_g2	TRINITY_DN14990_c0_g1	0.375839	undirected	NA	NA
TRINITY_DN18346_c1_g2	TRINITY_DN20569_c1_g2	0.375269	undirected	NA	NA
TRINITY_DN18346_c1_g2	TRINITY_DN18330_c1_g1	0.379764	undirected	NA	NA
TRINITY_DN18346_c1_g2	TRINITY_DN24494_c1_g2	0.371062	undirected	NA	NA
TRINITY_DN18346_c1_g2	TRINITY_DN4471_c0_g1	0.382571	undirected	NA	NA
TRINITY_DN18346_c1_g2	TRINITY_DN12877_c0_g1	0.374648	undirected	NA	NA
TRINITY_DN18346_c1_g2	TRINITY_DN15316_c2_g6	0.362689	undirected	NA	NA
TRINITY_DN18346_c1_g2	TRINITY_DN22588_c0_g1	0.382617	undirected	NA	NA
TRINITY_DN18346_c1_g2	TRINITY_DN13742_c0_g1	0.391302	undirected	NA	NA
TRINITY_DN18346_c1_g2	TRINITY_DN21232_c0_g1	0.372175	undirected	NA	NA
TRINITY_DN18346_c1_g2	TRINITY_DN17122_c0_g1	0.36958	undirected	NA	NA
TRINITY_DN18346_c1_g2	TRINITY_DN21583_c1_g1	0.370054	undirected	NA	NA
TRINITY_DN18346_c1_g2	TRINITY_DN20607_c2_g1	0.396101	undirected	NA	NA
TRINITY_DN18346_c1_g2	TRINITY_DN28552_c0_g1	0.376461	undirected	NA	NA
TRINITY_DN18346_c1_g2	TRINITY_DN17529_c0_g6	0.364829	undirected	NA	NA
TRINITY_DN18346_c1_g2	TRINITY_DN13443_c0_g1	0.393658	undirected	NA	NA
TRINITY_DN18346_c1_g2	TRINITY_DN16154_c1_g5	0.373451	undirected	NA	NA
TRINITY_DN18346_c1_g2	TRINITY_DN16677_c0_g1	0.36699	undirected	NA	NA
TRINITY_DN18346_c1_g2	TRINITY_DN22372_c0_g2	0.388185	undirected	NA	NA
TRINITY_DN18346_c1_g2	TRINITY_DN12912_c0_g1	0.390658	undirected	NA	NA
TRINITY_DN18346_c1_g2	TRINITY_DN114_c0_g1	0.405442	undirected	NA	NA
TRINITY_DN18346_c1_g2	TRINITY_DN18966_c1_g7	0.372115	undirected	NA	NA
TRINITY_DN18346_c1_g2	TRINITY_DN11503_c0_g1	0.390511	undirected	NA	NA
TRINITY_DN18346_c1_g2	TRINITY_DN17064_c1_g3	0.37575	undirected	NA	NA
TRINITY_DN18346_c1_g2	TRINITY_DN26645_c0_g2	0.376936	undirected	NA	NA
TRINITY_DN18346_c1_g2	TRINITY_DN15011_c1_g8	0.386071	undirected	NA	NA
TRINITY_DN18346_c1_g2	TRINITY_DN29292_c0_g3	0.367036	undirected	NA	NA
TRINITY_DN18346_c1_g2	TRINITY_DN21938_c0_g2	0.381813	undirected	NA	NA
TRINITY_DN18346_c1_g2	TRINITY_DN20985_c0_g1	0.418596	undirected	NA	NA
TRINITY_DN18346_c1_g2	TRINITY_DN24473_c0_g3	0.369867	undirected	NA	NA
TRINITY_DN18346_c1_g2	TRINITY_DN19871_c0_g3	0.372281	undirected	NA	NA
TRINITY_DN18346_c1_g2	TRINITY_DN22022_c0_g3	0.418261	undirected	NA	NA
TRINITY_DN18346_c1_g2	TRINITY_DN13012_c0_g1	0.380479	undirected	NA	NA
TRINITY_DN18346_c1_g2	TRINITY_DN13579_c0_g1	0.379395	undirected	NA	NA
TRINITY_DN18346_c1_g2	TRINITY_DN18463_c0_g3	0.373874	undirected	NA	NA
TRINITY_DN18346_c1_g2	TRINITY_DN13399_c0_g1	0.375225	undirected	NA	NA
TRINITY_DN18346_c1_g2	TRINITY_DN12896_c0_g1	0.379333	undirected	NA	NA
TRINITY_DN18346_c1_g2	TRINITY_DN18572_c0_g1	0.370931	undirected	NA	NA
TRINITY_DN18346_c1_g2	TRINITY_DN29752_c0_g4	0.374771	undirected	NA	NA
TRINITY_DN18346_c1_g2	TRINITY_DN14280_c0_g1	0.37333	undirected	NA	NA
TRINITY_DN18346_c1_g2	TRINITY_DN18203_c0_g6	0.378727	undirected	NA	NA
TRINITY_DN18346_c1_g2	TRINITY_DN19269_c0_g5	0.378031	undirected	NA	NA
TRINITY_DN18346_c1_g2	TRINITY_DN18697_c6_g2	0.366204	undirected	NA	NA
TRINITY_DN18346_c1_g2	TRINITY_DN21873_c1_g1	0.373334	undirected	NA	NA
TRINITY_DN14990_c0_g1	TRINITY_DN20569_c1_g2	0.376704	undirected	NA	NA
TRINITY_DN14990_c0_g1	TRINITY_DN18330_c1_g1	0.380339	undirected	NA	NA
TRINITY_DN14990_c0_g1	TRINITY_DN24494_c1_g2	0.374419	undirected	NA	NA
TRINITY_DN14990_c0_g1	TRINITY_DN4471_c0_g1	0.380221	undirected	NA	NA
TRINITY_DN14990_c0_g1	TRINITY_DN12877_c0_g1	0.372269	undirected	NA	NA
TRINITY_DN14990_c0_g1	TRINITY_DN15316_c2_g6	0.36445	undirected	NA	NA
TRINITY_DN14990_c0_g1	TRINITY_DN22588_c0_g1	0.381281	undirected	NA	NA
TRINITY_DN14990_c0_g1	TRINITY_DN13742_c0_g1	0.388134	undirected	NA	NA
TRINITY_DN14990_c0_g1	TRINITY_DN21232_c0_g1	0.370517	undirected	NA	NA
TRINITY_DN14990_c0_g1	TRINITY_DN17122_c0_g1	0.372183	undirected	NA	NA
TRINITY_DN14990_c0_g1	TRINITY_DN21583_c1_g1	0.37037	undirected	NA	NA
TRINITY_DN14990_c0_g1	TRINITY_DN20607_c2_g1	0.392679	undirected	NA	NA
TRINITY_DN14990_c0_g1	TRINITY_DN28552_c0_g1	0.375666	undirected	NA	NA
TRINITY_DN14990_c0_g1	TRINITY_DN17529_c0_g6	0.369293	undirected	NA	NA
TRINITY_DN14990_c0_g1	TRINITY_DN13443_c0_g1	0.392021	undirected	NA	NA
TRINITY_DN14990_c0_g1	TRINITY_DN16154_c1_g5	0.373524	undirected	NA	NA
TRINITY_DN14990_c0_g1	TRINITY_DN16677_c0_g1	0.371588	undirected	NA	NA
TRINITY_DN14990_c0_g1	TRINITY_DN22372_c0_g2	0.386898	undirected	NA	NA
TRINITY_DN14990_c0_g1	TRINITY_DN12912_c0_g1	0.386404	undirected	NA	NA
TRINITY_DN14990_c0_g1	TRINITY_DN114_c0_g1	0.405151	undirected	NA	NA
TRINITY_DN14990_c0_g1	TRINITY_DN18966_c1_g7	0.372242	undirected	NA	NA
TRINITY_DN14990_c0_g1	TRINITY_DN11503_c0_g1	0.388449	undirected	NA	NA
TRINITY_DN14990_c0_g1	TRINITY_DN17064_c1_g3	0.376227	undirected	NA	NA
TRINITY_DN14990_c0_g1	TRINITY_DN26645_c0_g2	0.375498	undirected	NA	NA
TRINITY_DN14990_c0_g1	TRINITY_DN15011_c1_g8	0.384679	undirected	NA	NA
TRINITY_DN14990_c0_g1	TRINITY_DN29292_c0_g3	0.37299	undirected	NA	NA
TRINITY_DN14990_c0_g1	TRINITY_DN21938_c0_g2	0.381513	undirected	NA	NA
TRINITY_DN14990_c0_g1	TRINITY_DN20985_c0_g1	0.418864	undirected	NA	NA
TRINITY_DN14990_c0_g1	TRINITY_DN24473_c0_g3	0.371978	undirected	NA	NA
TRINITY_DN14990_c0_g1	TRINITY_DN19871_c0_g3	0.37424	undirected	NA	NA
TRINITY_DN14990_c0_g1	TRINITY_DN22022_c0_g3	0.417879	undirected	NA	NA
TRINITY_DN14990_c0_g1	TRINITY_DN13012_c0_g1	0.380293	undirected	NA	NA
TRINITY_DN14990_c0_g1	TRINITY_DN13579_c0_g1	0.380261	undirected	NA	NA
TRINITY_DN14990_c0_g1	TRINITY_DN18463_c0_g3	0.376646	undirected	NA	NA
TRINITY_DN14990_c0_g1	TRINITY_DN13399_c0_g1	0.375271	undirected	NA	NA
TRINITY_DN14990_c0_g1	TRINITY_DN12896_c0_g1	0.381591	undirected	NA	NA
TRINITY_DN14990_c0_g1	TRINITY_DN18572_c0_g1	0.370837	undirected	NA	NA
TRINITY_DN14990_c0_g1	TRINITY_DN29752_c0_g4	0.376881	undirected	NA	NA
TRINITY_DN14990_c0_g1	TRINITY_DN14280_c0_g1	0.370827	undirected	NA	NA
TRINITY_DN14990_c0_g1	TRINITY_DN18203_c0_g6	0.380114	undirected	NA	NA
TRINITY_DN14990_c0_g1	TRINITY_DN19269_c0_g5	0.378142	undirected	NA	NA
TRINITY_DN14990_c0_g1	TRINITY_DN18697_c6_g2	0.366808	undirected	NA	NA
TRINITY_DN14990_c0_g1	TRINITY_DN21873_c1_g1	0.37411	undirected	NA	NA
TRINITY_DN18330_c1_g1	TRINITY_DN24494_c1_g2	0.347611	undirected	NA	NA
TRINITY_DN18330_c1_g1	TRINITY_DN4471_c0_g1	0.386838	undirected	NA	NA
TRINITY_DN18330_c1_g1	TRINITY_DN12877_c0_g1	0.350864	undirected	NA	NA
TRINITY_DN18330_c1_g1	TRINITY_DN15316_c2_g6	0.361717	undirected	NA	NA
TRINITY_DN18330_c1_g1	TRINITY_DN22588_c0_g1	0.358168	undirected	NA	NA
TRINITY_DN18330_c1_g1	TRINITY_DN13742_c0_g1	0.395216	undirected	NA	NA
TRINITY_DN18330_c1_g1	TRINITY_DN21232_c0_g1	0.375865	undirected	NA	NA
TRINITY_DN18330_c1_g1	TRINITY_DN17122_c0_g1	0.374365	undirected	NA	NA
TRINITY_DN18330_c1_g1	TRINITY_DN21583_c1_g1	0.375023	undirected	NA	NA
TRINITY_DN18330_c1_g1	TRINITY_DN20607_c2_g1	0.397716	undirected	NA	NA
TRINITY_DN18330_c1_g1	TRINITY_DN28552_c0_g1	0.379742	undirected	NA	NA
TRINITY_DN18330_c1_g1	TRINITY_DN17529_c0_g6	0.347977	undirected	NA	NA
TRINITY_DN18330_c1_g1	TRINITY_DN13443_c0_g1	0.396323	undirected	NA	NA
TRINITY_DN18330_c1_g1	TRINITY_DN16154_c1_g5	0.362511	undirected	NA	NA
TRINITY_DN18330_c1_g1	TRINITY_DN16677_c0_g1	0.364482	undirected	NA	NA
TRINITY_DN18330_c1_g1	TRINITY_DN22372_c0_g2	0.388525	undirected	NA	NA
TRINITY_DN18330_c1_g1	TRINITY_DN12912_c0_g1	0.392749	undirected	NA	NA
TRINITY_DN18330_c1_g1	TRINITY_DN114_c0_g1	0.403117	undirected	NA	NA
TRINITY_DN18330_c1_g1	TRINITY_DN18966_c1_g7	0.374617	undirected	NA	NA
TRINITY_DN18330_c1_g1	TRINITY_DN11503_c0_g1	0.39558	undirected	NA	NA
TRINITY_DN18330_c1_g1	TRINITY_DN17064_c1_g3	0.363882	undirected	NA	NA
TRINITY_DN18330_c1_g1	TRINITY_DN26645_c0_g2	0.381864	undirected	NA	NA
TRINITY_DN18330_c1_g1	TRINITY_DN15011_c1_g8	0.382931	undirected	NA	NA
TRINITY_DN18330_c1_g1	TRINITY_DN29292_c0_g3	0.363048	undirected	NA	NA
TRINITY_DN18330_c1_g1	TRINITY_DN21938_c0_g2	0.356855	undirected	NA	NA
TRINITY_DN18330_c1_g1	TRINITY_DN20985_c0_g1	0.415756	undirected	NA	NA
TRINITY_DN18330_c1_g1	TRINITY_DN24473_c0_g3	0.348433	undirected	NA	NA
TRINITY_DN18330_c1_g1	TRINITY_DN19871_c0_g3	0.366284	undirected	NA	NA
TRINITY_DN18330_c1_g1	TRINITY_DN22022_c0_g3	0.416844	undirected	NA	NA
TRINITY_DN18330_c1_g1	TRINITY_DN13012_c0_g1	0.353588	undirected	NA	NA
TRINITY_DN18330_c1_g1	TRINITY_DN13579_c0_g1	0.36732	undirected	NA	NA
TRINITY_DN18330_c1_g1	TRINITY_DN18463_c0_g3	0.347667	undirected	NA	NA
TRINITY_DN18330_c1_g1	TRINITY_DN13399_c0_g1	0.360534	undirected	NA	NA
TRINITY_DN18330_c1_g1	TRINITY_DN12896_c0_g1	0.356691	undirected	NA	NA
TRINITY_DN18330_c1_g1	TRINITY_DN18572_c0_g1	0.376822	undirected	NA	NA
TRINITY_DN18330_c1_g1	TRINITY_DN29752_c0_g4	0.361812	undirected	NA	NA
TRINITY_DN18330_c1_g1	TRINITY_DN14280_c0_g1	0.37528	undirected	NA	NA
TRINITY_DN18330_c1_g1	TRINITY_DN18203_c0_g6	0.356457	undirected	NA	NA
TRINITY_DN18330_c1_g1	TRINITY_DN19269_c0_g5	0.356299	undirected	NA	NA
TRINITY_DN18330_c1_g1	TRINITY_DN18697_c6_g2	0.338795	undirected	NA	NA
TRINITY_DN18330_c1_g1	TRINITY_DN21873_c1_g1	0.345947	undirected	NA	NA
TRINITY_DN4471_c0_g1	TRINITY_DN12877_c0_g1	0.378983	undirected	NA	NA
TRINITY_DN4471_c0_g1	TRINITY_DN15316_c2_g6	0.371017	undirected	NA	NA
TRINITY_DN4471_c0_g1	TRINITY_DN22588_c0_g1	0.386629	undirected	NA	NA
TRINITY_DN4471_c0_g1	TRINITY_DN13742_c0_g1	0.390666	undirected	NA	NA
TRINITY_DN4471_c0_g1	TRINITY_DN21232_c0_g1	0.375901	undirected	NA	NA
TRINITY_DN4471_c0_g1	TRINITY_DN17122_c0_g1	0.380827	undirected	NA	NA
TRINITY_DN4471_c0_g1	TRINITY_DN21583_c1_g1	0.378318	undirected	NA	NA
TRINITY_DN4471_c0_g1	TRINITY_DN20607_c2_g1	0.393411	undirected	NA	NA
TRINITY_DN4471_c0_g1	TRINITY_DN28552_c0_g1	0.376473	undirected	NA	NA
TRINITY_DN4471_c0_g1	TRINITY_DN17529_c0_g6	0.372358	undirected	NA	NA
TRINITY_DN4471_c0_g1	TRINITY_DN13443_c0_g1	0.394541	undirected	NA	NA
TRINITY_DN4471_c0_g1	TRINITY_DN16154_c1_g5	0.379575	undirected	NA	NA
TRINITY_DN4471_c0_g1	TRINITY_DN16677_c0_g1	0.373575	undirected	NA	NA
TRINITY_DN4471_c0_g1	TRINITY_DN22372_c0_g2	0.386534	undirected	NA	NA
TRINITY_DN4471_c0_g1	TRINITY_DN12912_c0_g1	0.391719	undirected	NA	NA
TRINITY_DN4471_c0_g1	TRINITY_DN114_c0_g1	0.407045	undirected	NA	NA
TRINITY_DN4471_c0_g1	TRINITY_DN18966_c1_g7	0.369218	undirected	NA	NA
TRINITY_DN4471_c0_g1	TRINITY_DN11503_c0_g1	0.38919	undirected	NA	NA
TRINITY_DN4471_c0_g1	TRINITY_DN17064_c1_g3	0.385567	undirected	NA	NA
TRINITY_DN4471_c0_g1	TRINITY_DN26645_c0_g2	0.382772	undirected	NA	NA
TRINITY_DN4471_c0_g1	TRINITY_DN15011_c1_g8	0.385553	undirected	NA	NA
TRINITY_DN4471_c0_g1	TRINITY_DN29292_c0_g3	0.375502	undirected	NA	NA
TRINITY_DN4471_c0_g1	TRINITY_DN21938_c0_g2	0.385726	undirected	NA	NA
TRINITY_DN4471_c0_g1	TRINITY_DN20985_c0_g1	0.421757	undirected	NA	NA
TRINITY_DN4471_c0_g1	TRINITY_DN24473_c0_g3	0.374999	undirected	NA	NA
TRINITY_DN4471_c0_g1	TRINITY_DN19871_c0_g3	0.383515	undirected	NA	NA
TRINITY_DN4471_c0_g1	TRINITY_DN22022_c0_g3	0.421014	undirected	NA	NA
TRINITY_DN4471_c0_g1	TRINITY_DN13012_c0_g1	0.387064	undirected	NA	NA
TRINITY_DN4471_c0_g1	TRINITY_DN13579_c0_g1	0.386139	undirected	NA	NA
TRINITY_DN4471_c0_g1	TRINITY_DN18463_c0_g3	0.378022	undirected	NA	NA
TRINITY_DN4471_c0_g1	TRINITY_DN13399_c0_g1	0.384928	undirected	NA	NA
TRINITY_DN4471_c0_g1	TRINITY_DN12896_c0_g1	0.385692	undirected	NA	NA
TRINITY_DN4471_c0_g1	TRINITY_DN18572_c0_g1	0.371967	undirected	NA	NA
TRINITY_DN4471_c0_g1	TRINITY_DN29752_c0_g4	0.381806	undirected	NA	NA
TRINITY_DN4471_c0_g1	TRINITY_DN14280_c0_g1	0.379193	undirected	NA	NA
TRINITY_DN4471_c0_g1	TRINITY_DN18203_c0_g6	0.385272	undirected	NA	NA
TRINITY_DN4471_c0_g1	TRINITY_DN19269_c0_g5	0.386425	undirected	NA	NA
TRINITY_DN4471_c0_g1	TRINITY_DN18697_c6_g2	0.369558	undirected	NA	NA
TRINITY_DN4471_c0_g1	TRINITY_DN21873_c1_g1	0.376788	undirected	NA	NA
TRINITY_DN12877_c0_g1	TRINITY_DN15316_c2_g6	0.362869	undirected	NA	NA
TRINITY_DN12877_c0_g1	TRINITY_DN22588_c0_g1	0.348827	undirected	NA	NA
TRINITY_DN12877_c0_g1	TRINITY_DN13742_c0_g1	0.387232	undirected	NA	NA
TRINITY_DN12877_c0_g1	TRINITY_DN21232_c0_g1	0.369549	undirected	NA	NA
TRINITY_DN12877_c0_g1	TRINITY_DN17122_c0_g1	0.36915	undirected	NA	NA
TRINITY_DN12877_c0_g1	TRINITY_DN21583_c1_g1	0.372851	undirected	NA	NA
TRINITY_DN12877_c0_g1	TRINITY_DN20607_c2_g1	0.392984	undirected	NA	NA
TRINITY_DN12877_c0_g1	TRINITY_DN28552_c0_g1	0.375358	undirected	NA	NA
TRINITY_DN12877_c0_g1	TRINITY_DN17529_c0_g6	0.347471	undirected	NA	NA
TRINITY_DN12877_c0_g1	TRINITY_DN13443_c0_g1	0.389949	undirected	NA	NA
TRINITY_DN12877_c0_g1	TRINITY_DN16154_c1_g5	0.358756	undirected	NA	NA
TRINITY_DN12877_c0_g1	TRINITY_DN16677_c0_g1	0.362566	undirected	NA	NA
TRINITY_DN12877_c0_g1	TRINITY_DN22372_c0_g2	0.383128	undirected	NA	NA
TRINITY_DN12877_c0_g1	TRINITY_DN12912_c0_g1	0.385483	undirected	NA	NA
TRINITY_DN12877_c0_g1	TRINITY_DN114_c0_g1	0.399711	undirected	NA	NA
TRINITY_DN12877_c0_g1	TRINITY_DN18966_c1_g7	0.371622	undirected	NA	NA
TRINITY_DN12877_c0_g1	TRINITY_DN11503_c0_g1	0.388848	undirected	NA	NA
TRINITY_DN12877_c0_g1	TRINITY_DN17064_c1_g3	0.357668	undirected	NA	NA
TRINITY_DN12877_c0_g1	TRINITY_DN26645_c0_g2	0.3782	undirected	NA	NA
TRINITY_DN12877_c0_g1	TRINITY_DN15011_c1_g8	0.382834	undirected	NA	NA
TRINITY_DN12877_c0_g1	TRINITY_DN29292_c0_g3	0.35739	undirected	NA	NA
TRINITY_DN12877_c0_g1	TRINITY_DN21938_c0_g2	0.348424	undirected	NA	NA
TRINITY_DN12877_c0_g1	TRINITY_DN20985_c0_g1	0.409646	undirected	NA	NA
TRINITY_DN12877_c0_g1	TRINITY_DN24473_c0_g3	0.341892	undirected	NA	NA
TRINITY_DN12877_c0_g1	TRINITY_DN19871_c0_g3	0.360115	undirected	NA	NA
TRINITY_DN12877_c0_g1	TRINITY_DN22022_c0_g3	0.407926	undirected	NA	NA
TRINITY_DN12877_c0_g1	TRINITY_DN13012_c0_g1	0.345426	undirected	NA	NA
TRINITY_DN12877_c0_g1	TRINITY_DN13579_c0_g1	0.362175	undirected	NA	NA
TRINITY_DN12877_c0_g1	TRINITY_DN18463_c0_g3	0.344925	undirected	NA	NA
TRINITY_DN12877_c0_g1	TRINITY_DN13399_c0_g1	0.356359	undirected	NA	NA
TRINITY_DN12877_c0_g1	TRINITY_DN12896_c0_g1	0.34487	undirected	NA	NA
TRINITY_DN12877_c0_g1	TRINITY_DN18572_c0_g1	0.370003	undirected	NA	NA
TRINITY_DN12877_c0_g1	TRINITY_DN29752_c0_g4	0.355304	undirected	NA	NA
TRINITY_DN12877_c0_g1	TRINITY_DN14280_c0_g1	0.368984	undirected	NA	NA
TRINITY_DN12877_c0_g1	TRINITY_DN18203_c0_g6	0.349157	undirected	NA	NA
TRINITY_DN12877_c0_g1	TRINITY_DN19269_c0_g5	0.348892	undirected	NA	NA
TRINITY_DN12877_c0_g1	TRINITY_DN18697_c6_g2	0.337775	undirected	NA	NA
TRINITY_DN12877_c0_g1	TRINITY_DN21873_c1_g1	0.341239	undirected	NA	NA
TRINITY_DN15316_c2_g6	TRINITY_DN22588_c0_g1	0.364421	undirected	NA	NA
TRINITY_DN15316_c2_g6	TRINITY_DN13742_c0_g1	0.378708	undirected	NA	NA
TRINITY_DN15316_c2_g6	TRINITY_DN21232_c0_g1	0.361453	undirected	NA	NA
TRINITY_DN15316_c2_g6	TRINITY_DN17122_c0_g1	0.360236	undirected	NA	NA
TRINITY_DN15316_c2_g6	TRINITY_DN21583_c1_g1	0.363472	undirected	NA	NA
TRINITY_DN15316_c2_g6	TRINITY_DN20607_c2_g1	0.384984	undirected	NA	NA
TRINITY_DN15316_c2_g6	TRINITY_DN28552_c0_g1	0.369677	undirected	NA	NA
TRINITY_DN15316_c2_g6	TRINITY_DN17529_c0_g6	0.35372	undirected	NA	NA
TRINITY_DN15316_c2_g6	TRINITY_DN13443_c0_g1	0.383726	undirected	NA	NA
TRINITY_DN15316_c2_g6	TRINITY_DN16154_c1_g5	0.359865	undirected	NA	NA
TRINITY_DN15316_c2_g6	TRINITY_DN16677_c0_g1	0.354846	undirected	NA	NA
TRINITY_DN15316_c2_g6	TRINITY_DN22372_c0_g2	0.377333	undirected	NA	NA
TRINITY_DN15316_c2_g6	TRINITY_DN12912_c0_g1	0.378803	undirected	NA	NA
TRINITY_DN15316_c2_g6	TRINITY_DN114_c0_g1	0.401488	undirected	NA	NA
TRINITY_DN15316_c2_g6	TRINITY_DN18966_c1_g7	0.364421	undirected	NA	NA
TRINITY_DN15316_c2_g6	TRINITY_DN11503_c0_g1	0.38013	undirected	NA	NA
TRINITY_DN15316_c2_g6	TRINITY_DN17064_c1_g3	0.360417	undirected	NA	NA
TRINITY_DN15316_c2_g6	TRINITY_DN26645_c0_g2	0.367695	undirected	NA	NA
TRINITY_DN15316_c2_g6	TRINITY_DN15011_c1_g8	0.379674	undirected	NA	NA
TRINITY_DN15316_c2_g6	TRINITY_DN29292_c0_g3	0.353965	undirected	NA	NA
TRINITY_DN15316_c2_g6	TRINITY_DN21938_c0_g2	0.364977	undirected	NA	NA
TRINITY_DN15316_c2_g6	TRINITY_DN20985_c0_g1	0.412271	undirected	NA	NA
TRINITY_DN15316_c2_g6	TRINITY_DN24473_c0_g3	0.359716	undirected	NA	NA
TRINITY_DN15316_c2_g6	TRINITY_DN19871_c0_g3	0.357028	undirected	NA	NA
TRINITY_DN15316_c2_g6	TRINITY_DN22022_c0_g3	0.407862	undirected	NA	NA
TRINITY_DN15316_c2_g6	TRINITY_DN13012_c0_g1	0.360742	undirected	NA	NA
TRINITY_DN15316_c2_g6	TRINITY_DN13579_c0_g1	0.362674	undirected	NA	NA
TRINITY_DN15316_c2_g6	TRINITY_DN18463_c0_g3	0.361586	undirected	NA	NA
TRINITY_DN15316_c2_g6	TRINITY_DN13399_c0_g1	0.358576	undirected	NA	NA
TRINITY_DN15316_c2_g6	TRINITY_DN12896_c0_g1	0.363469	undirected	NA	NA
TRINITY_DN15316_c2_g6	TRINITY_DN18572_c0_g1	0.362431	undirected	NA	NA
TRINITY_DN15316_c2_g6	TRINITY_DN29752_c0_g4	0.355091	undirected	NA	NA
TRINITY_DN15316_c2_g6	TRINITY_DN14280_c0_g1	0.363864	undirected	NA	NA
TRINITY_DN15316_c2_g6	TRINITY_DN18203_c0_g6	0.363996	undirected	NA	NA
TRINITY_DN15316_c2_g6	TRINITY_DN19269_c0_g5	0.360629	undirected	NA	NA
TRINITY_DN15316_c2_g6	TRINITY_DN18697_c6_g2	0.359141	undirected	NA	NA
TRINITY_DN15316_c2_g6	TRINITY_DN21873_c1_g1	0.36172	undirected	NA	NA
TRINITY_DN21583_c1_g1	TRINITY_DN20607_c2_g1	0.392292	undirected	NA	NA
TRINITY_DN21583_c1_g1	TRINITY_DN28552_c0_g1	0.373616	undirected	NA	NA
TRINITY_DN21583_c1_g1	TRINITY_DN17529_c0_g6	0.36162	undirected	NA	NA
TRINITY_DN21583_c1_g1	TRINITY_DN13443_c0_g1	0.390577	undirected	NA	NA
TRINITY_DN21583_c1_g1	TRINITY_DN16154_c1_g5	0.370468	undirected	NA	NA
TRINITY_DN21583_c1_g1	TRINITY_DN16677_c0_g1	0.361888	undirected	NA	NA
TRINITY_DN21583_c1_g1	TRINITY_DN22372_c0_g2	0.383544	undirected	NA	NA
TRINITY_DN21583_c1_g1	TRINITY_DN12912_c0_g1	0.386389	undirected	NA	NA
TRINITY_DN21583_c1_g1	TRINITY_DN114_c0_g1	0.403378	undirected	NA	NA
TRINITY_DN21583_c1_g1	TRINITY_DN18966_c1_g7	0.368732	undirected	NA	NA
TRINITY_DN21583_c1_g1	TRINITY_DN11503_c0_g1	0.387419	undirected	NA	NA
TRINITY_DN21583_c1_g1	TRINITY_DN17064_c1_g3	0.372408	undirected	NA	NA
TRINITY_DN21583_c1_g1	TRINITY_DN26645_c0_g2	0.373728	undirected	NA	NA
TRINITY_DN21583_c1_g1	TRINITY_DN15011_c1_g8	0.383314	undirected	NA	NA
TRINITY_DN21583_c1_g1	TRINITY_DN29292_c0_g3	0.363358	undirected	NA	NA
TRINITY_DN21583_c1_g1	TRINITY_DN21938_c0_g2	0.375573	undirected	NA	NA
TRINITY_DN21583_c1_g1	TRINITY_DN20985_c0_g1	0.415335	undirected	NA	NA
TRINITY_DN21583_c1_g1	TRINITY_DN24473_c0_g3	0.369207	undirected	NA	NA
TRINITY_DN21583_c1_g1	TRINITY_DN19871_c0_g3	0.367704	undirected	NA	NA
TRINITY_DN21583_c1_g1	TRINITY_DN22022_c0_g3	0.414133	undirected	NA	NA
TRINITY_DN21583_c1_g1	TRINITY_DN13012_c0_g1	0.372715	undirected	NA	NA
TRINITY_DN21583_c1_g1	TRINITY_DN13579_c0_g1	0.374102	undirected	NA	NA
TRINITY_DN21583_c1_g1	TRINITY_DN18463_c0_g3	0.369223	undirected	NA	NA
TRINITY_DN21583_c1_g1	TRINITY_DN13399_c0_g1	0.369724	undirected	NA	NA
TRINITY_DN21583_c1_g1	TRINITY_DN12896_c0_g1	0.374227	undirected	NA	NA
TRINITY_DN21583_c1_g1	TRINITY_DN18572_c0_g1	0.367973	undirected	NA	NA
TRINITY_DN21583_c1_g1	TRINITY_DN29752_c0_g4	0.367166	undirected	NA	NA
TRINITY_DN21583_c1_g1	TRINITY_DN14280_c0_g1	0.368793	undirected	NA	NA
TRINITY_DN21583_c1_g1	TRINITY_DN18203_c0_g6	0.374742	undirected	NA	NA
TRINITY_DN21583_c1_g1	TRINITY_DN19269_c0_g5	0.373249	undirected	NA	NA
TRINITY_DN21583_c1_g1	TRINITY_DN18697_c6_g2	0.364074	undirected	NA	NA
TRINITY_DN21583_c1_g1	TRINITY_DN21873_c1_g1	0.368325	undirected	NA	NA
TRINITY_DN20607_c2_g1	TRINITY_DN28552_c0_g1	0.390735	undirected	NA	NA
TRINITY_DN20607_c2_g1	TRINITY_DN17529_c0_g6	0.384747	undirected	NA	NA
TRINITY_DN20607_c2_g1	TRINITY_DN13443_c0_g1	0.389003	undirected	NA	NA
TRINITY_DN20607_c2_g1	TRINITY_DN16154_c1_g5	0.393598	undirected	NA	NA
TRINITY_DN20607_c2_g1	TRINITY_DN16677_c0_g1	0.386649	undirected	NA	NA
TRINITY_DN20607_c2_g1	TRINITY_DN22372_c0_g2	0.389978	undirected	NA	NA
TRINITY_DN20607_c2_g1	TRINITY_DN12912_c0_g1	0.390488	undirected	NA	NA
TRINITY_DN20607_c2_g1	TRINITY_DN114_c0_g1	0.402265	undirected	NA	NA
TRINITY_DN20607_c2_g1	TRINITY_DN18966_c1_g7	0.38626	undirected	NA	NA
TRINITY_DN20607_c2_g1	TRINITY_DN11503_c0_g1	0.392	undirected	NA	NA
TRINITY_DN20607_c2_g1	TRINITY_DN17064_c1_g3	0.39586	undirected	NA	NA
TRINITY_DN20607_c2_g1	TRINITY_DN26645_c0_g2	0.394666	undirected	NA	NA
TRINITY_DN20607_c2_g1	TRINITY_DN15011_c1_g8	0.380867	undirected	NA	NA
TRINITY_DN20607_c2_g1	TRINITY_DN29292_c0_g3	0.390007	undirected	NA	NA
TRINITY_DN20607_c2_g1	TRINITY_DN21938_c0_g2	0.395509	undirected	NA	NA
TRINITY_DN20607_c2_g1	TRINITY_DN20985_c0_g1	0.415388	undirected	NA	NA
TRINITY_DN20607_c2_g1	TRINITY_DN24473_c0_g3	0.388611	undirected	NA	NA
TRINITY_DN20607_c2_g1	TRINITY_DN19871_c0_g3	0.394027	undirected	NA	NA
TRINITY_DN20607_c2_g1	TRINITY_DN22022_c0_g3	0.414599	undirected	NA	NA
TRINITY_DN20607_c2_g1	TRINITY_DN13012_c0_g1	0.397969	undirected	NA	NA
TRINITY_DN20607_c2_g1	TRINITY_DN13579_c0_g1	0.397998	undirected	NA	NA
TRINITY_DN20607_c2_g1	TRINITY_DN18463_c0_g3	0.390996	undirected	NA	NA
TRINITY_DN20607_c2_g1	TRINITY_DN13399_c0_g1	0.395622	undirected	NA	NA
TRINITY_DN20607_c2_g1	TRINITY_DN12896_c0_g1	0.396365	undirected	NA	NA
TRINITY_DN20607_c2_g1	TRINITY_DN18572_c0_g1	0.38814	undirected	NA	NA
TRINITY_DN20607_c2_g1	TRINITY_DN29752_c0_g4	0.395914	undirected	NA	NA
TRINITY_DN20607_c2_g1	TRINITY_DN14280_c0_g1	0.390014	undirected	NA	NA
TRINITY_DN20607_c2_g1	TRINITY_DN18203_c0_g6	0.395166	undirected	NA	NA
TRINITY_DN20607_c2_g1	TRINITY_DN19269_c0_g5	0.396664	undirected	NA	NA
TRINITY_DN20607_c2_g1	TRINITY_DN18697_c6_g2	0.381447	undirected	NA	NA
TRINITY_DN20607_c2_g1	TRINITY_DN21873_c1_g1	0.38924	undirected	NA	NA
TRINITY_DN28552_c0_g1	TRINITY_DN17529_c0_g6	0.370015	undirected	NA	NA
TRINITY_DN28552_c0_g1	TRINITY_DN13443_c0_g1	0.389632	undirected	NA	NA
TRINITY_DN28552_c0_g1	TRINITY_DN16154_c1_g5	0.375101	undirected	NA	NA
TRINITY_DN28552_c0_g1	TRINITY_DN16677_c0_g1	0.372034	undirected	NA	NA
TRINITY_DN28552_c0_g1	TRINITY_DN22372_c0_g2	0.383445	undirected	NA	NA
TRINITY_DN28552_c0_g1	TRINITY_DN12912_c0_g1	0.384425	undirected	NA	NA
TRINITY_DN28552_c0_g1	TRINITY_DN114_c0_g1	0.404659	undirected	NA	NA
TRINITY_DN28552_c0_g1	TRINITY_DN18966_c1_g7	0.367698	undirected	NA	NA
TRINITY_DN28552_c0_g1	TRINITY_DN11503_c0_g1	0.383872	undirected	NA	NA
TRINITY_DN28552_c0_g1	TRINITY_DN17064_c1_g3	0.378093	undirected	NA	NA
TRINITY_DN28552_c0_g1	TRINITY_DN26645_c0_g2	0.376687	undirected	NA	NA
TRINITY_DN28552_c0_g1	TRINITY_DN15011_c1_g8	0.383899	undirected	NA	NA
TRINITY_DN28552_c0_g1	TRINITY_DN29292_c0_g3	0.37353	undirected	NA	NA
TRINITY_DN28552_c0_g1	TRINITY_DN21938_c0_g2	0.381693	undirected	NA	NA
TRINITY_DN28552_c0_g1	TRINITY_DN20985_c0_g1	0.417681	undirected	NA	NA
TRINITY_DN28552_c0_g1	TRINITY_DN24473_c0_g3	0.373268	undirected	NA	NA
TRINITY_DN28552_c0_g1	TRINITY_DN19871_c0_g3	0.37513	undirected	NA	NA
TRINITY_DN28552_c0_g1	TRINITY_DN22022_c0_g3	0.414948	undirected	NA	NA
TRINITY_DN28552_c0_g1	TRINITY_DN13012_c0_g1	0.38072	undirected	NA	NA
TRINITY_DN28552_c0_g1	TRINITY_DN13579_c0_g1	0.380878	undirected	NA	NA
TRINITY_DN28552_c0_g1	TRINITY_DN18463_c0_g3	0.377319	undirected	NA	NA
TRINITY_DN28552_c0_g1	TRINITY_DN13399_c0_g1	0.378126	undirected	NA	NA
TRINITY_DN28552_c0_g1	TRINITY_DN12896_c0_g1	0.381073	undirected	NA	NA
TRINITY_DN28552_c0_g1	TRINITY_DN18572_c0_g1	0.367922	undirected	NA	NA
TRINITY_DN28552_c0_g1	TRINITY_DN29752_c0_g4	0.376831	undirected	NA	NA
TRINITY_DN28552_c0_g1	TRINITY_DN14280_c0_g1	0.373048	undirected	NA	NA
TRINITY_DN28552_c0_g1	TRINITY_DN18203_c0_g6	0.38072	undirected	NA	NA
TRINITY_DN28552_c0_g1	TRINITY_DN19269_c0_g5	0.378685	undirected	NA	NA
TRINITY_DN28552_c0_g1	TRINITY_DN18697_c6_g2	0.368963	undirected	NA	NA
TRINITY_DN28552_c0_g1	TRINITY_DN21873_c1_g1	0.37582	undirected	NA	NA
TRINITY_DN16154_c1_g5	TRINITY_DN16677_c0_g1	0.358429	undirected	NA	NA
TRINITY_DN16154_c1_g5	TRINITY_DN22372_c0_g2	0.381928	undirected	NA	NA
TRINITY_DN16154_c1_g5	TRINITY_DN12912_c0_g1	0.386978	undirected	NA	NA
TRINITY_DN16154_c1_g5	TRINITY_DN114_c0_g1	0.400422	undirected	NA	NA
TRINITY_DN16154_c1_g5	TRINITY_DN18966_c1_g7	0.371025	undirected	NA	NA
TRINITY_DN16154_c1_g5	TRINITY_DN11503_c0_g1	0.389415	undirected	NA	NA
TRINITY_DN16154_c1_g5	TRINITY_DN17064_c1_g3	0.357935	undirected	NA	NA
TRINITY_DN16154_c1_g5	TRINITY_DN26645_c0_g2	0.374798	undirected	NA	NA
TRINITY_DN16154_c1_g5	TRINITY_DN15011_c1_g8	0.37975	undirected	NA	NA
TRINITY_DN16154_c1_g5	TRINITY_DN29292_c0_g3	0.357033	undirected	NA	NA
TRINITY_DN16154_c1_g5	TRINITY_DN21938_c0_g2	0.361182	undirected	NA	NA
TRINITY_DN16154_c1_g5	TRINITY_DN20985_c0_g1	0.411807	undirected	NA	NA
TRINITY_DN16154_c1_g5	TRINITY_DN24473_c0_g3	0.355934	undirected	NA	NA
TRINITY_DN16154_c1_g5	TRINITY_DN19871_c0_g3	0.359877	undirected	NA	NA
TRINITY_DN16154_c1_g5	TRINITY_DN22022_c0_g3	0.412355	undirected	NA	NA
TRINITY_DN16154_c1_g5	TRINITY_DN13012_c0_g1	0.358634	undirected	NA	NA
TRINITY_DN16154_c1_g5	TRINITY_DN13579_c0_g1	0.360306	undirected	NA	NA
TRINITY_DN16154_c1_g5	TRINITY_DN18463_c0_g3	0.354696	undirected	NA	NA
TRINITY_DN16154_c1_g5	TRINITY_DN13399_c0_g1	0.353789	undirected	NA	NA
TRINITY_DN16154_c1_g5	TRINITY_DN12896_c0_g1	0.362805	undirected	NA	NA
TRINITY_DN16154_c1_g5	TRINITY_DN18572_c0_g1	0.373253	undirected	NA	NA
TRINITY_DN16154_c1_g5	TRINITY_DN29752_c0_g4	0.354984	undirected	NA	NA
TRINITY_DN16154_c1_g5	TRINITY_DN14280_c0_g1	0.370009	undirected	NA	NA
TRINITY_DN16154_c1_g5	TRINITY_DN18203_c0_g6	0.362248	undirected	NA	NA
TRINITY_DN16154_c1_g5	TRINITY_DN19269_c0_g5	0.3599	undirected	NA	NA
TRINITY_DN16154_c1_g5	TRINITY_DN18697_c6_g2	0.346927	undirected	NA	NA
TRINITY_DN16154_c1_g5	TRINITY_DN21873_c1_g1	0.352662	undirected	NA	NA
TRINITY_DN16677_c0_g1	TRINITY_DN22372_c0_g2	0.383224	undirected	NA	NA
TRINITY_DN16677_c0_g1	TRINITY_DN12912_c0_g1	0.377332	undirected	NA	NA
TRINITY_DN16677_c0_g1	TRINITY_DN114_c0_g1	0.40202	undirected	NA	NA
TRINITY_DN16677_c0_g1	TRINITY_DN18966_c1_g7	0.371323	undirected	NA	NA
TRINITY_DN16677_c0_g1	TRINITY_DN11503_c0_g1	0.383227	undirected	NA	NA
TRINITY_DN16677_c0_g1	TRINITY_DN17064_c1_g3	0.358924	undirected	NA	NA
TRINITY_DN16677_c0_g1	TRINITY_DN26645_c0_g2	0.371347	undirected	NA	NA
TRINITY_DN16677_c0_g1	TRINITY_DN15011_c1_g8	0.384844	undirected	NA	NA
TRINITY_DN16677_c0_g1	TRINITY_DN29292_c0_g3	0.361239	undirected	NA	NA
TRINITY_DN16677_c0_g1	TRINITY_DN21938_c0_g2	0.3726	undirected	NA	NA
TRINITY_DN16677_c0_g1	TRINITY_DN20985_c0_g1	0.413304	undirected	NA	NA
TRINITY_DN16677_c0_g1	TRINITY_DN24473_c0_g3	0.363299	undirected	NA	NA
TRINITY_DN16677_c0_g1	TRINITY_DN19871_c0_g3	0.358474	undirected	NA	NA
TRINITY_DN16677_c0_g1	TRINITY_DN22022_c0_g3	0.407742	undirected	NA	NA
TRINITY_DN16677_c0_g1	TRINITY_DN13012_c0_g1	0.365974	undirected	NA	NA
TRINITY_DN16677_c0_g1	TRINITY_DN13579_c0_g1	0.366788	undirected	NA	NA
TRINITY_DN16677_c0_g1	TRINITY_DN18463_c0_g3	0.368281	undirected	NA	NA
TRINITY_DN16677_c0_g1	TRINITY_DN13399_c0_g1	0.36084	undirected	NA	NA
TRINITY_DN16677_c0_g1	TRINITY_DN12896_c0_g1	0.36668	undirected	NA	NA
TRINITY_DN16677_c0_g1	TRINITY_DN18572_c0_g1	0.364121	undirected	NA	NA
TRINITY_DN16677_c0_g1	TRINITY_DN29752_c0_g4	0.362372	undirected	NA	NA
TRINITY_DN16677_c0_g1	TRINITY_DN14280_c0_g1	0.364776	undirected	NA	NA
TRINITY_DN16677_c0_g1	TRINITY_DN18203_c0_g6	0.367705	undirected	NA	NA
TRINITY_DN16677_c0_g1	TRINITY_DN19269_c0_g5	0.359759	undirected	NA	NA
TRINITY_DN16677_c0_g1	TRINITY_DN18697_c6_g2	0.366091	undirected	NA	NA
TRINITY_DN16677_c0_g1	TRINITY_DN21873_c1_g1	0.369886	undirected	NA	NA
TRINITY_DN22372_c0_g2	TRINITY_DN12912_c0_g1	0.38312	undirected	NA	NA
TRINITY_DN22372_c0_g2	TRINITY_DN114_c0_g1	0.404701	undirected	NA	NA
TRINITY_DN22372_c0_g2	TRINITY_DN18966_c1_g7	0.379829	undirected	NA	NA
TRINITY_DN22372_c0_g2	TRINITY_DN11503_c0_g1	0.38449	undirected	NA	NA
TRINITY_DN22372_c0_g2	TRINITY_DN17064_c1_g3	0.38612	undirected	NA	NA
TRINITY_DN22372_c0_g2	TRINITY_DN26645_c0_g2	0.388574	undirected	NA	NA
TRINITY_DN22372_c0_g2	TRINITY_DN15011_c1_g8	0.383584	undirected	NA	NA
TRINITY_DN22372_c0_g2	TRINITY_DN29292_c0_g3	0.385047	undirected	NA	NA
TRINITY_DN22372_c0_g2	TRINITY_DN21938_c0_g2	0.389802	undirected	NA	NA
TRINITY_DN22372_c0_g2	TRINITY_DN20985_c0_g1	0.418067	undirected	NA	NA
TRINITY_DN22372_c0_g2	TRINITY_DN24473_c0_g3	0.380892	undirected	NA	NA
TRINITY_DN22372_c0_g2	TRINITY_DN19871_c0_g3	0.386996	undirected	NA	NA
TRINITY_DN22372_c0_g2	TRINITY_DN22022_c0_g3	0.415865	undirected	NA	NA
TRINITY_DN22372_c0_g2	TRINITY_DN13012_c0_g1	0.390178	undirected	NA	NA
TRINITY_DN22372_c0_g2	TRINITY_DN13579_c0_g1	0.390605	undirected	NA	NA
TRINITY_DN22372_c0_g2	TRINITY_DN18463_c0_g3	0.38552	undirected	NA	NA
TRINITY_DN22372_c0_g2	TRINITY_DN13399_c0_g1	0.388544	undirected	NA	NA
TRINITY_DN22372_c0_g2	TRINITY_DN12896_c0_g1	0.388173	undirected	NA	NA
TRINITY_DN22372_c0_g2	TRINITY_DN18572_c0_g1	0.378863	undirected	NA	NA
TRINITY_DN22372_c0_g2	TRINITY_DN29752_c0_g4	0.38894	undirected	NA	NA
TRINITY_DN22372_c0_g2	TRINITY_DN14280_c0_g1	0.382772	undirected	NA	NA
TRINITY_DN22372_c0_g2	TRINITY_DN18203_c0_g6	0.386991	undirected	NA	NA
TRINITY_DN22372_c0_g2	TRINITY_DN19269_c0_g5	0.386752	undirected	NA	NA
TRINITY_DN22372_c0_g2	TRINITY_DN18697_c6_g2	0.376888	undirected	NA	NA
TRINITY_DN22372_c0_g2	TRINITY_DN21873_c1_g1	0.384035	undirected	NA	NA
TRINITY_DN18966_c1_g7	TRINITY_DN11503_c0_g1	0.380983	undirected	NA	NA
TRINITY_DN18966_c1_g7	TRINITY_DN17064_c1_g3	0.369427	undirected	NA	NA
TRINITY_DN18966_c1_g7	TRINITY_DN26645_c0_g2	0.37224	undirected	NA	NA
TRINITY_DN18966_c1_g7	TRINITY_DN15011_c1_g8	0.382103	undirected	NA	NA
TRINITY_DN18966_c1_g7	TRINITY_DN29292_c0_g3	0.371352	undirected	NA	NA
TRINITY_DN18966_c1_g7	TRINITY_DN21938_c0_g2	0.3755	undirected	NA	NA
TRINITY_DN18966_c1_g7	TRINITY_DN20985_c0_g1	0.410203	undirected	NA	NA
TRINITY_DN18966_c1_g7	TRINITY_DN24473_c0_g3	0.372596	undirected	NA	NA
TRINITY_DN18966_c1_g7	TRINITY_DN19871_c0_g3	0.369734	undirected	NA	NA
TRINITY_DN18966_c1_g7	TRINITY_DN22022_c0_g3	0.409283	undirected	NA	NA
TRINITY_DN18966_c1_g7	TRINITY_DN13012_c0_g1	0.372418	undirected	NA	NA
TRINITY_DN18966_c1_g7	TRINITY_DN13579_c0_g1	0.374787	undirected	NA	NA
TRINITY_DN18966_c1_g7	TRINITY_DN18463_c0_g3	0.375065	undirected	NA	NA
TRINITY_DN18966_c1_g7	TRINITY_DN13399_c0_g1	0.369286	undirected	NA	NA
TRINITY_DN18966_c1_g7	TRINITY_DN12896_c0_g1	0.37614	undirected	NA	NA
TRINITY_DN18966_c1_g7	TRINITY_DN18572_c0_g1	0.368413	undirected	NA	NA
TRINITY_DN18966_c1_g7	TRINITY_DN29752_c0_g4	0.372048	undirected	NA	NA
TRINITY_DN18966_c1_g7	TRINITY_DN14280_c0_g1	0.364533	undirected	NA	NA
TRINITY_DN18966_c1_g7	TRINITY_DN18203_c0_g6	0.374187	undirected	NA	NA
TRINITY_DN18966_c1_g7	TRINITY_DN19269_c0_g5	0.370044	undirected	NA	NA
TRINITY_DN18966_c1_g7	TRINITY_DN18697_c6_g2	0.370536	undirected	NA	NA
TRINITY_DN18966_c1_g7	TRINITY_DN21873_c1_g1	0.372066	undirected	NA	NA
TRINITY_DN11503_c0_g1	TRINITY_DN17064_c1_g3	0.392271	undirected	NA	NA
TRINITY_DN11503_c0_g1	TRINITY_DN26645_c0_g2	0.39059	undirected	NA	NA
TRINITY_DN11503_c0_g1	TRINITY_DN15011_c1_g8	0.382923	undirected	NA	NA
TRINITY_DN11503_c0_g1	TRINITY_DN29292_c0_g3	0.386006	undirected	NA	NA
TRINITY_DN11503_c0_g1	TRINITY_DN21938_c0_g2	0.393123	undirected	NA	NA
TRINITY_DN11503_c0_g1	TRINITY_DN20985_c0_g1	0.417864	undirected	NA	NA
TRINITY_DN11503_c0_g1	TRINITY_DN24473_c0_g3	0.386414	undirected	NA	NA
TRINITY_DN11503_c0_g1	TRINITY_DN19871_c0_g3	0.390504	undirected	NA	NA
TRINITY_DN11503_c0_g1	TRINITY_DN22022_c0_g3	0.417524	undirected	NA	NA
TRINITY_DN11503_c0_g1	TRINITY_DN13012_c0_g1	0.39324	undirected	NA	NA
TRINITY_DN11503_c0_g1	TRINITY_DN13579_c0_g1	0.394518	undirected	NA	NA
TRINITY_DN11503_c0_g1	TRINITY_DN18463_c0_g3	0.387718	undirected	NA	NA
TRINITY_DN11503_c0_g1	TRINITY_DN13399_c0_g1	0.389695	undirected	NA	NA
TRINITY_DN11503_c0_g1	TRINITY_DN12896_c0_g1	0.394656	undirected	NA	NA
TRINITY_DN11503_c0_g1	TRINITY_DN18572_c0_g1	0.383929	undirected	NA	NA
TRINITY_DN11503_c0_g1	TRINITY_DN29752_c0_g4	0.390277	undirected	NA	NA
TRINITY_DN11503_c0_g1	TRINITY_DN14280_c0_g1	0.384133	undirected	NA	NA
TRINITY_DN11503_c0_g1	TRINITY_DN18203_c0_g6	0.393719	undirected	NA	NA
TRINITY_DN11503_c0_g1	TRINITY_DN19269_c0_g5	0.393354	undirected	NA	NA
TRINITY_DN11503_c0_g1	TRINITY_DN18697_c6_g2	0.38017	undirected	NA	NA
TRINITY_DN11503_c0_g1	TRINITY_DN21873_c1_g1	0.385656	undirected	NA	NA
TRINITY_DN26645_c0_g2	TRINITY_DN15011_c1_g8	0.387267	undirected	NA	NA
TRINITY_DN26645_c0_g2	TRINITY_DN29292_c0_g3	0.370719	undirected	NA	NA
TRINITY_DN26645_c0_g2	TRINITY_DN21938_c0_g2	0.384992	undirected	NA	NA
TRINITY_DN26645_c0_g2	TRINITY_DN20985_c0_g1	0.419411	undirected	NA	NA
TRINITY_DN26645_c0_g2	TRINITY_DN24473_c0_g3	0.374296	undirected	NA	NA
TRINITY_DN26645_c0_g2	TRINITY_DN19871_c0_g3	0.375873	undirected	NA	NA
TRINITY_DN26645_c0_g2	TRINITY_DN22022_c0_g3	0.417564	undirected	NA	NA
TRINITY_DN26645_c0_g2	TRINITY_DN13012_c0_g1	0.38161	undirected	NA	NA
TRINITY_DN26645_c0_g2	TRINITY_DN13579_c0_g1	0.38183	undirected	NA	NA
TRINITY_DN26645_c0_g2	TRINITY_DN18463_c0_g3	0.377252	undirected	NA	NA
TRINITY_DN26645_c0_g2	TRINITY_DN13399_c0_g1	0.378192	undirected	NA	NA
TRINITY_DN26645_c0_g2	TRINITY_DN12896_c0_g1	0.381406	undirected	NA	NA
TRINITY_DN26645_c0_g2	TRINITY_DN18572_c0_g1	0.369845	undirected	NA	NA
TRINITY_DN26645_c0_g2	TRINITY_DN29752_c0_g4	0.375858	undirected	NA	NA
TRINITY_DN26645_c0_g2	TRINITY_DN14280_c0_g1	0.372693	undirected	NA	NA
TRINITY_DN26645_c0_g2	TRINITY_DN18203_c0_g6	0.381595	undirected	NA	NA
TRINITY_DN26645_c0_g2	TRINITY_DN19269_c0_g5	0.379409	undirected	NA	NA
TRINITY_DN26645_c0_g2	TRINITY_DN18697_c6_g2	0.372054	undirected	NA	NA
TRINITY_DN26645_c0_g2	TRINITY_DN21873_c1_g1	0.377568	undirected	NA	NA
TRINITY_DN21938_c0_g2	TRINITY_DN20985_c0_g1	0.413344	undirected	NA	NA
TRINITY_DN21938_c0_g2	TRINITY_DN24473_c0_g3	0.333383	undirected	NA	NA
TRINITY_DN21938_c0_g2	TRINITY_DN19871_c0_g3	0.365508	undirected	NA	NA
TRINITY_DN21938_c0_g2	TRINITY_DN22022_c0_g3	0.410796	undirected	NA	NA
TRINITY_DN21938_c0_g2	TRINITY_DN13012_c0_g1	0.356075	undirected	NA	NA
TRINITY_DN21938_c0_g2	TRINITY_DN13579_c0_g1	0.370478	undirected	NA	NA
TRINITY_DN21938_c0_g2	TRINITY_DN18463_c0_g3	0.354944	undirected	NA	NA
TRINITY_DN21938_c0_g2	TRINITY_DN13399_c0_g1	0.363629	undirected	NA	NA
TRINITY_DN21938_c0_g2	TRINITY_DN12896_c0_g1	0.353251	undirected	NA	NA
TRINITY_DN21938_c0_g2	TRINITY_DN18572_c0_g1	0.372127	undirected	NA	NA
TRINITY_DN21938_c0_g2	TRINITY_DN29752_c0_g4	0.363996	undirected	NA	NA
TRINITY_DN21938_c0_g2	TRINITY_DN14280_c0_g1	0.377252	undirected	NA	NA
TRINITY_DN21938_c0_g2	TRINITY_DN18203_c0_g6	0.357247	undirected	NA	NA
TRINITY_DN21938_c0_g2	TRINITY_DN19269_c0_g5	0.355504	undirected	NA	NA
TRINITY_DN21938_c0_g2	TRINITY_DN18697_c6_g2	0.333872	undirected	NA	NA
TRINITY_DN21938_c0_g2	TRINITY_DN21873_c1_g1	0.340733	undirected	NA	NA
TRINITY_DN13579_c0_g1	TRINITY_DN18463_c0_g3	0.361886	undirected	NA	NA
TRINITY_DN13579_c0_g1	TRINITY_DN13399_c0_g1	0.360653	undirected	NA	NA
TRINITY_DN13579_c0_g1	TRINITY_DN12896_c0_g1	0.368208	undirected	NA	NA
TRINITY_DN13579_c0_g1	TRINITY_DN18572_c0_g1	0.37483	undirected	NA	NA
TRINITY_DN13579_c0_g1	TRINITY_DN29752_c0_g4	0.362567	undirected	NA	NA
TRINITY_DN13579_c0_g1	TRINITY_DN14280_c0_g1	0.375777	undirected	NA	NA
TRINITY_DN13579_c0_g1	TRINITY_DN18203_c0_g6	0.367931	undirected	NA	NA
TRINITY_DN13579_c0_g1	TRINITY_DN19269_c0_g5	0.364802	undirected	NA	NA
TRINITY_DN13579_c0_g1	TRINITY_DN18697_c6_g2	0.353183	undirected	NA	NA
TRINITY_DN13579_c0_g1	TRINITY_DN21873_c1_g1	0.362041	undirected	NA	NA
TRINITY_DN18463_c0_g3	TRINITY_DN13399_c0_g1	0.354741	undirected	NA	NA
TRINITY_DN18463_c0_g3	TRINITY_DN12896_c0_g1	0.350723	undirected	NA	NA
TRINITY_DN18463_c0_g3	TRINITY_DN18572_c0_g1	0.371114	undirected	NA	NA
TRINITY_DN18463_c0_g3	TRINITY_DN29752_c0_g4	0.356924	undirected	NA	NA
TRINITY_DN18463_c0_g3	TRINITY_DN14280_c0_g1	0.370948	undirected	NA	NA
TRINITY_DN18463_c0_g3	TRINITY_DN18203_c0_g6	0.349886	undirected	NA	NA
TRINITY_DN18463_c0_g3	TRINITY_DN19269_c0_g5	0.346566	undirected	NA	NA
TRINITY_DN18463_c0_g3	TRINITY_DN18697_c6_g2	0.344523	undirected	NA	NA
TRINITY_DN18463_c0_g3	TRINITY_DN21873_c1_g1	0.349514	undirected	NA	NA
TRINITY_DN12896_c0_g1	TRINITY_DN18572_c0_g1	0.378124	undirected	NA	NA
TRINITY_DN12896_c0_g1	TRINITY_DN29752_c0_g4	0.362439	undirected	NA	NA
TRINITY_DN12896_c0_g1	TRINITY_DN14280_c0_g1	0.375799	undirected	NA	NA
TRINITY_DN12896_c0_g1	TRINITY_DN18203_c0_g6	0.355143	undirected	NA	NA
TRINITY_DN12896_c0_g1	TRINITY_DN19269_c0_g5	0.356375	undirected	NA	NA
TRINITY_DN12896_c0_g1	TRINITY_DN18697_c6_g2	0.336511	undirected	NA	NA
TRINITY_DN12896_c0_g1	TRINITY_DN21873_c1_g1	0.34397	undirected	NA	NA
TRINITY_DN18203_c0_g6	TRINITY_DN19269_c0_g5	0.355223	undirected	NA	NA
TRINITY_DN18203_c0_g6	TRINITY_DN18697_c6_g2	0.340922	undirected	NA	NA
TRINITY_DN18203_c0_g6	TRINITY_DN21873_c1_g1	0.34805	undirected	NA	NA

## Sheet: hub gene of turquoise module
Supplementary Table 12D | Co-expression network data of hub gene of turquoise module
fromNode	toNode	weight	direction	fromAltName	toAltName
TRINITY_DN22555_c0_g8	TRINITY_DN12165_c0_g2	0.322077	undirected	NA	NA
TRINITY_DN22555_c0_g8	TRINITY_DN25754_c2_g5	0.261231	undirected	NA	NA
TRINITY_DN22555_c0_g8	TRINITY_DN28821_c0_g1	0.369377	undirected	NA	NA
TRINITY_DN22555_c0_g8	TRINITY_DN19880_c1_g9	0.361101	undirected	NA	NA
TRINITY_DN22555_c0_g8	TRINITY_DN28925_c1_g4	0.39426	undirected	NA	NA
TRINITY_DN22555_c0_g8	TRINITY_DN23512_c0_g3	0.397844	undirected	NA	NA
TRINITY_DN22555_c0_g8	TRINITY_DN20397_c1_g1	0.38266	undirected	NA	NA
TRINITY_DN22555_c0_g8	TRINITY_DN29688_c0_g1	0.413416	undirected	NA	NA
TRINITY_DN22555_c0_g8	TRINITY_DN20826_c0_g2	0.279356	undirected	NA	NA
TRINITY_DN22555_c0_g8	TRINITY_DN19215_c0_g2	0.360536	undirected	NA	NA
TRINITY_DN22555_c0_g8	TRINITY_DN23602_c0_g1	0.379754	undirected	NA	NA
TRINITY_DN22555_c0_g8	TRINITY_DN27701_c1_g1	0.278973	undirected	NA	NA
TRINITY_DN22555_c0_g8	TRINITY_DN15871_c0_g2	0.366456	undirected	NA	NA
TRINITY_DN22555_c0_g8	TRINITY_DN21929_c1_g2	0.386203	undirected	NA	NA
TRINITY_DN22555_c0_g8	TRINITY_DN19504_c0_g4	0.404226	undirected	NA	NA
TRINITY_DN22555_c0_g8	TRINITY_DN13538_c1_g3	0.403887	undirected	NA	NA
TRINITY_DN22555_c0_g8	TRINITY_DN10586_c0_g1	0.283796	undirected	NA	NA
TRINITY_DN22555_c0_g8	TRINITY_DN25008_c1_g1	0.418489	undirected	NA	NA
TRINITY_DN22555_c0_g8	TRINITY_DN15606_c0_g2	0.275258	undirected	NA	NA
TRINITY_DN22555_c0_g8	TRINITY_DN25716_c0_g2	0.43467	undirected	NA	NA
TRINITY_DN22555_c0_g8	TRINITY_DN17379_c0_g2	0.295231	undirected	NA	NA
TRINITY_DN22555_c0_g8	TRINITY_DN27563_c0_g1	0.424051	undirected	NA	NA
TRINITY_DN22555_c0_g8	TRINITY_DN19382_c0_g1	0.412155	undirected	NA	NA
TRINITY_DN22555_c0_g8	TRINITY_DN27607_c0_g1	0.402208	undirected	NA	NA
TRINITY_DN22555_c0_g8	TRINITY_DN23706_c1_g2	0.362365	undirected	NA	NA
TRINITY_DN22555_c0_g8	TRINITY_DN17271_c0_g6	0.401569	undirected	NA	NA
TRINITY_DN22555_c0_g8	TRINITY_DN24195_c0_g1	0.391102	undirected	NA	NA
TRINITY_DN22555_c0_g8	TRINITY_DN22523_c0_g1	0.412295	undirected	NA	NA
TRINITY_DN22555_c0_g8	TRINITY_DN21733_c0_g4	0.318589	undirected	NA	NA
TRINITY_DN22555_c0_g8	TRINITY_DN17836_c0_g1	0.411537	undirected	NA	NA
TRINITY_DN22555_c0_g8	TRINITY_DN16705_c0_g2	0.304594	undirected	NA	NA
TRINITY_DN22555_c0_g8	TRINITY_DN16080_c0_g2	0.420998	undirected	NA	NA
TRINITY_DN22555_c0_g8	TRINITY_DN15401_c1_g1	0.409663	undirected	NA	NA
TRINITY_DN22555_c0_g8	TRINITY_DN25471_c0_g4	0.422451	undirected	NA	NA
TRINITY_DN22555_c0_g8	TRINITY_DN20526_c1_g1	0.388456	undirected	NA	NA
TRINITY_DN22555_c0_g8	TRINITY_DN17006_c0_g8	0.380657	undirected	NA	NA
TRINITY_DN22555_c0_g8	TRINITY_DN23874_c1_g1	0.39033	undirected	NA	NA
TRINITY_DN22555_c0_g8	TRINITY_DN13011_c0_g1	0.39299	undirected	NA	NA
TRINITY_DN22555_c0_g8	TRINITY_DN21643_c0_g3	0.402852	undirected	NA	NA
TRINITY_DN22555_c0_g8	TRINITY_DN23848_c1_g4	0.380323	undirected	NA	NA
TRINITY_DN22555_c0_g8	TRINITY_DN25963_c1_g1	0.383417	undirected	NA	NA
TRINITY_DN22555_c0_g8	TRINITY_DN16750_c0_g1	0.406227	undirected	NA	NA
TRINITY_DN22555_c0_g8	TRINITY_DN15096_c1_g4	0.308727	undirected	NA	NA
TRINITY_DN22555_c0_g8	TRINITY_DN29955_c1_g5	0.421435	undirected	NA	NA
TRINITY_DN22555_c0_g8	TRINITY_DN20384_c0_g1	0.423107	undirected	NA	NA
TRINITY_DN22555_c0_g8	TRINITY_DN12410_c0_g1	0.252558	undirected	NA	NA
TRINITY_DN22555_c0_g8	TRINITY_DN13293_c1_g1	0.366459	undirected	NA	NA
TRINITY_DN22555_c0_g8	TRINITY_DN24695_c1_g1	0.405592	undirected	NA	NA
TRINITY_DN22555_c0_g8	TRINITY_DN15451_c0_g5	0.355976	undirected	NA	NA
TRINITY_DN22555_c0_g8	TRINITY_DN26413_c0_g3	0.315914	undirected	NA	NA
TRINITY_DN22555_c0_g8	TRINITY_DN22108_c2_g1	0.386791	undirected	NA	NA
TRINITY_DN22555_c0_g8	TRINITY_DN16057_c0_g1	0.397938	undirected	NA	NA
TRINITY_DN22555_c0_g8	TRINITY_DN24900_c0_g2	0.424885	undirected	NA	NA
TRINITY_DN22555_c0_g8	TRINITY_DN34_c0_g1	0.363822	undirected	NA	NA
TRINITY_DN22555_c0_g8	TRINITY_DN18558_c3_g7	0.335166	undirected	NA	NA
TRINITY_DN22555_c0_g8	TRINITY_DN24298_c0_g6	0.403522	undirected	NA	NA
TRINITY_DN22555_c0_g8	TRINITY_DN17934_c0_g6	0.419187	undirected	NA	NA
TRINITY_DN22555_c0_g8	TRINITY_DN21831_c2_g2	0.330028	undirected	NA	NA
TRINITY_DN22555_c0_g8	TRINITY_DN28628_c1_g4	0.323457	undirected	NA	NA
TRINITY_DN22555_c0_g8	TRINITY_DN24689_c0_g1	0.388679	undirected	NA	NA
TRINITY_DN22555_c0_g8	TRINITY_DN24971_c1_g5	0.428414	undirected	NA	NA
TRINITY_DN22555_c0_g8	TRINITY_DN28569_c0_g3	0.415213	undirected	NA	NA
TRINITY_DN22555_c0_g8	TRINITY_DN19584_c1_g2	0.424828	undirected	NA	NA
TRINITY_DN22555_c0_g8	TRINITY_DN19682_c0_g4	0.422979	undirected	NA	NA
TRINITY_DN22555_c0_g8	TRINITY_DN20791_c1_g2	0.2038	undirected	NA	NA
TRINITY_DN22555_c0_g8	TRINITY_DN27802_c0_g1	0.323034	undirected	NA	NA
TRINITY_DN22555_c0_g8	TRINITY_DN29159_c0_g1	0.430892	undirected	NA	NA
TRINITY_DN22555_c0_g8	TRINITY_DN28212_c0_g1	0.404559	undirected	NA	NA
TRINITY_DN22555_c0_g8	TRINITY_DN20523_c0_g7	0.266405	undirected	NA	NA
TRINITY_DN22555_c0_g8	TRINITY_DN17342_c1_g3	0.42875	undirected	NA	NA
TRINITY_DN22555_c0_g8	TRINITY_DN28710_c1_g1	0.240852	undirected	NA	NA
TRINITY_DN22555_c0_g8	TRINITY_DN21455_c0_g4	0.395809	undirected	NA	NA
TRINITY_DN22555_c0_g8	TRINITY_DN24765_c0_g6	0.357594	undirected	NA	NA
TRINITY_DN22555_c0_g8	TRINITY_DN29916_c1_g5	0.364981	undirected	NA	NA
TRINITY_DN22555_c0_g8	TRINITY_DN1375_c0_g1	0.398891	undirected	NA	NA
TRINITY_DN22555_c0_g8	TRINITY_DN15788_c1_g7	0.256368	undirected	NA	NA
TRINITY_DN22555_c0_g8	TRINITY_DN17415_c1_g4	0.334394	undirected	NA	NA
TRINITY_DN22555_c0_g8	TRINITY_DN20898_c0_g1	0.400802	undirected	NA	NA
TRINITY_DN22555_c0_g8	TRINITY_DN17224_c0_g1	0.223448	undirected	NA	NA
TRINITY_DN22555_c0_g8	TRINITY_DN18493_c0_g4	0.351442	undirected	NA	NA
TRINITY_DN22555_c0_g8	TRINITY_DN27140_c1_g4	0.281265	undirected	NA	NA
TRINITY_DN22555_c0_g8	TRINITY_DN25960_c0_g1	0.419	undirected	NA	NA
TRINITY_DN22555_c0_g8	TRINITY_DN28415_c1_g4	0.364913	undirected	NA	NA
TRINITY_DN22555_c0_g8	TRINITY_DN15123_c1_g2	0.420543	undirected	NA	NA
TRINITY_DN22555_c0_g8	TRINITY_DN14440_c0_g2	0.325377	undirected	NA	NA
TRINITY_DN22555_c0_g8	TRINITY_DN17187_c0_g2	0.367137	undirected	NA	NA
TRINITY_DN22555_c0_g8	TRINITY_DN18724_c0_g2	0.354297	undirected	NA	NA
TRINITY_DN22555_c0_g8	TRINITY_DN16646_c0_g1	0.275883	undirected	NA	NA
TRINITY_DN22555_c0_g8	TRINITY_DN24204_c0_g1	0.326551	undirected	NA	NA
TRINITY_DN22555_c0_g8	TRINITY_DN21408_c0_g5	0.394783	undirected	NA	NA
TRINITY_DN22555_c0_g8	TRINITY_DN23614_c0_g1	0.391841	undirected	NA	NA
TRINITY_DN22555_c0_g8	TRINITY_DN21316_c0_g2	0.384106	undirected	NA	NA
TRINITY_DN22555_c0_g8	TRINITY_DN23803_c0_g4	0.413111	undirected	NA	NA
TRINITY_DN22555_c0_g8	TRINITY_DN23809_c1_g4	0.40273	undirected	NA	NA
TRINITY_DN22555_c0_g8	TRINITY_DN18422_c1_g3	0.430789	undirected	NA	NA
TRINITY_DN22555_c0_g8	TRINITY_DN14814_c0_g4	0.376323	undirected	NA	NA
TRINITY_DN22555_c0_g8	TRINITY_DN14591_c0_g1	0.402046	undirected	NA	NA
TRINITY_DN22555_c0_g8	TRINITY_DN22198_c0_g5	0.41124	undirected	NA	NA
TRINITY_DN22555_c0_g8	TRINITY_DN17026_c0_g1	0.370437	undirected	NA	NA
TRINITY_DN22555_c0_g8	TRINITY_DN22209_c1_g2	0.430481	undirected	NA	NA
TRINITY_DN22555_c0_g8	TRINITY_DN20323_c0_g3	0.365165	undirected	NA	NA
TRINITY_DN22555_c0_g8	TRINITY_DN19789_c0_g1	0.415141	undirected	NA	NA
TRINITY_DN22555_c0_g8	TRINITY_DN14986_c0_g1	0.380214	undirected	NA	NA
TRINITY_DN22555_c0_g8	TRINITY_DN22692_c0_g3	0.320086	undirected	NA	NA
TRINITY_DN22555_c0_g8	TRINITY_DN23107_c1_g6	0.399058	undirected	NA	NA
TRINITY_DN22555_c0_g8	TRINITY_DN25916_c0_g1	0.408901	undirected	NA	NA
TRINITY_DN22555_c0_g8	TRINITY_DN15595_c0_g1	0.398704	undirected	NA	NA
TRINITY_DN22555_c0_g8	TRINITY_DN29567_c1_g1	0.439816	undirected	NA	NA
TRINITY_DN22555_c0_g8	TRINITY_DN16303_c1_g8	0.414767	undirected	NA	NA
TRINITY_DN22555_c0_g8	TRINITY_DN26218_c0_g14	0.389348	undirected	NA	NA
TRINITY_DN22555_c0_g8	TRINITY_DN24872_c0_g1	0.409878	undirected	NA	NA
TRINITY_DN22555_c0_g8	TRINITY_DN13665_c1_g4	0.399162	undirected	NA	NA
TRINITY_DN22555_c0_g8	TRINITY_DN11841_c0_g3	0.373737	undirected	NA	NA
TRINITY_DN22555_c0_g8	TRINITY_DN29271_c2_g1	0.398849	undirected	NA	NA
TRINITY_DN22555_c0_g8	TRINITY_DN23033_c0_g4	0.406026	undirected	NA	NA
TRINITY_DN22555_c0_g8	TRINITY_DN27473_c0_g1	0.327998	undirected	NA	NA
TRINITY_DN22555_c0_g8	TRINITY_DN13833_c0_g2	0.431791	undirected	NA	NA
TRINITY_DN22555_c0_g8	TRINITY_DN21425_c1_g5	0.345221	undirected	NA	NA
TRINITY_DN22555_c0_g8	TRINITY_DN19972_c0_g1	0.378273	undirected	NA	NA
TRINITY_DN22555_c0_g8	TRINITY_DN27878_c0_g2	0.423622	undirected	NA	NA
TRINITY_DN22555_c0_g8	TRINITY_DN24435_c1_g5	0.394879	undirected	NA	NA
TRINITY_DN22555_c0_g8	TRINITY_DN25324_c0_g1	0.383572	undirected	NA	NA
TRINITY_DN22555_c0_g8	TRINITY_DN23060_c0_g10	0.424885	undirected	NA	NA
TRINITY_DN22555_c0_g8	TRINITY_DN24815_c0_g1	0.20728	undirected	NA	NA
TRINITY_DN22555_c0_g8	TRINITY_DN22205_c0_g6	0.337884	undirected	NA	NA
TRINITY_DN22555_c0_g8	TRINITY_DN18756_c0_g1	0.312364	undirected	NA	NA
TRINITY_DN22555_c0_g8	TRINITY_DN19957_c0_g3	0.336777	undirected	NA	NA
TRINITY_DN22555_c0_g8	TRINITY_DN18490_c0_g1	0.386024	undirected	NA	NA
TRINITY_DN22555_c0_g8	TRINITY_DN24043_c0_g7	0.413596	undirected	NA	NA
TRINITY_DN22555_c0_g8	TRINITY_DN26889_c1_g2	0.398576	undirected	NA	NA
TRINITY_DN22555_c0_g8	TRINITY_DN20663_c0_g1	0.408288	undirected	NA	NA
TRINITY_DN22555_c0_g8	TRINITY_DN28850_c0_g1	0.282176	undirected	NA	NA
TRINITY_DN22555_c0_g8	TRINITY_DN19711_c0_g2	0.392437	undirected	NA	NA
TRINITY_DN22555_c0_g8	TRINITY_DN20496_c0_g1	0.417014	undirected	NA	NA
TRINITY_DN22555_c0_g8	TRINITY_DN22865_c0_g1	0.37023	undirected	NA	NA
TRINITY_DN22555_c0_g8	TRINITY_DN25931_c0_g4	0.422784	undirected	NA	NA
TRINITY_DN22555_c0_g8	TRINITY_DN26448_c0_g1	0.372043	undirected	NA	NA
TRINITY_DN22555_c0_g8	TRINITY_DN16163_c0_g7	0.404258	undirected	NA	NA
TRINITY_DN22555_c0_g8	TRINITY_DN17740_c1_g3	0.387659	undirected	NA	NA
TRINITY_DN22555_c0_g8	TRINITY_DN25754_c2_g6	0.315213	undirected	NA	NA
TRINITY_DN22555_c0_g8	TRINITY_DN21407_c0_g1	0.373787	undirected	NA	NA
TRINITY_DN22555_c0_g8	TRINITY_DN16564_c1_g6	0.424846	undirected	NA	NA
TRINITY_DN22555_c0_g8	TRINITY_DN27440_c0_g2	0.430615	undirected	NA	NA
TRINITY_DN22555_c0_g8	TRINITY_DN20301_c0_g1	0.284278	undirected	NA	NA
TRINITY_DN22555_c0_g8	TRINITY_DN17489_c0_g2	0.204557	undirected	NA	NA
TRINITY_DN22555_c0_g8	TRINITY_DN17422_c0_g2	0.409898	undirected	NA	NA
TRINITY_DN22555_c0_g8	TRINITY_DN13423_c1_g2	0.381038	undirected	NA	NA
TRINITY_DN22555_c0_g8	TRINITY_DN18861_c1_g1	0.16819	undirected	NA	NA
TRINITY_DN22555_c0_g8	TRINITY_DN22570_c0_g3	0.36806	undirected	NA	NA
TRINITY_DN22555_c0_g8	TRINITY_DN27331_c0_g1	0.225764	undirected	NA	NA
TRINITY_DN22555_c0_g8	TRINITY_DN29811_c0_g8	0.410382	undirected	NA	NA
TRINITY_DN22555_c0_g8	TRINITY_DN11507_c0_g1	0.343017	undirected	NA	NA
TRINITY_DN22555_c0_g8	TRINITY_DN26295_c0_g1	0.436472	undirected	NA	NA
TRINITY_DN22555_c0_g8	TRINITY_DN20985_c0_g4	0.382121	undirected	NA	NA
TRINITY_DN22555_c0_g8	TRINITY_DN18332_c2_g3	0.312116	undirected	NA	NA
TRINITY_DN22555_c0_g8	TRINITY_DN14085_c1_g1	0.325073	undirected	NA	NA
TRINITY_DN22555_c0_g8	TRINITY_DN20940_c0_g5	0.419379	undirected	NA	NA
TRINITY_DN22555_c0_g8	TRINITY_DN24028_c0_g2	0.399077	undirected	NA	NA
TRINITY_DN22555_c0_g8	TRINITY_DN14033_c0_g3	0.427326	undirected	NA	NA
TRINITY_DN22555_c0_g8	TRINITY_DN13672_c1_g1	0.398458	undirected	NA	NA
TRINITY_DN22555_c0_g8	TRINITY_DN9079_c0_g1	0.270238	undirected	NA	NA
TRINITY_DN22555_c0_g8	TRINITY_DN27834_c0_g1	0.408769	undirected	NA	NA
TRINITY_DN22555_c0_g8	TRINITY_DN20704_c0_g16	0.429184	undirected	NA	NA
TRINITY_DN22555_c0_g8	TRINITY_DN27589_c1_g1	0.366466	undirected	NA	NA
TRINITY_DN22555_c0_g8	TRINITY_DN29268_c0_g2	0.4226	undirected	NA	NA
TRINITY_DN22555_c0_g8	TRINITY_DN14000_c0_g3	0.372125	undirected	NA	NA
TRINITY_DN22555_c0_g8	TRINITY_DN28047_c0_g2	0.402273	undirected	NA	NA
TRINITY_DN22555_c0_g8	TRINITY_DN17438_c0_g7	0.418519	undirected	NA	NA
TRINITY_DN22555_c0_g8	TRINITY_DN27479_c0_g2	0.382882	undirected	NA	NA
TRINITY_DN22555_c0_g8	TRINITY_DN25380_c1_g2	0.261013	undirected	NA	NA
TRINITY_DN22555_c0_g8	TRINITY_DN27152_c0_g2	0.319912	undirected	NA	NA
TRINITY_DN22555_c0_g8	TRINITY_DN5430_c0_g1	0.395621	undirected	NA	NA
TRINITY_DN22555_c0_g8	TRINITY_DN26271_c0_g4	0.399069	undirected	NA	NA
TRINITY_DN22555_c0_g8	TRINITY_DN23177_c2_g1	0.413533	undirected	NA	NA
TRINITY_DN22555_c0_g8	TRINITY_DN13440_c0_g7	0.39711	undirected	NA	NA
TRINITY_DN22555_c0_g8	TRINITY_DN19576_c0_g1	0.297437	undirected	NA	NA
TRINITY_DN22555_c0_g8	TRINITY_DN29704_c2_g2	0.411531	undirected	NA	NA
TRINITY_DN22555_c0_g8	TRINITY_DN23453_c0_g5	0.357534	undirected	NA	NA
TRINITY_DN22555_c0_g8	TRINITY_DN20671_c2_g2	0.390382	undirected	NA	NA
TRINITY_DN22555_c0_g8	TRINITY_DN17222_c0_g9	0.351841	undirected	NA	NA
TRINITY_DN22555_c0_g8	TRINITY_DN25874_c1_g1	0.396502	undirected	NA	NA
TRINITY_DN22555_c0_g8	TRINITY_DN22690_c0_g3	0.37015	undirected	NA	NA
TRINITY_DN22555_c0_g8	TRINITY_DN28476_c0_g1	0.226355	undirected	NA	NA
TRINITY_DN22555_c0_g8	TRINITY_DN24240_c0_g1	0.381435	undirected	NA	NA
TRINITY_DN22555_c0_g8	TRINITY_DN27734_c0_g5	0.412457	undirected	NA	NA
TRINITY_DN22555_c0_g8	TRINITY_DN24027_c2_g7	0.396088	undirected	NA	NA
TRINITY_DN22555_c0_g8	TRINITY_DN24298_c0_g1	0.393683	undirected	NA	NA
TRINITY_DN22555_c0_g8	TRINITY_DN19282_c0_g1	0.391031	undirected	NA	NA
TRINITY_DN22555_c0_g8	TRINITY_DN24146_c1_g2	0.423426	undirected	NA	NA
TRINITY_DN22555_c0_g8	TRINITY_DN13785_c1_g1	0.418894	undirected	NA	NA
TRINITY_DN22555_c0_g8	TRINITY_DN18365_c1_g2	0.359189	undirected	NA	NA
TRINITY_DN22555_c0_g8	TRINITY_DN22109_c0_g8	0.36512	undirected	NA	NA
TRINITY_DN22555_c0_g8	TRINITY_DN13966_c0_g2	0.401245	undirected	NA	NA
TRINITY_DN22555_c0_g8	TRINITY_DN29683_c1_g1	0.4209	undirected	NA	NA
TRINITY_DN22555_c0_g8	TRINITY_DN19114_c0_g7	0.396596	undirected	NA	NA
TRINITY_DN22555_c0_g8	TRINITY_DN29480_c1_g5	0.389205	undirected	NA	NA
TRINITY_DN22555_c0_g8	TRINITY_DN28384_c0_g5	0.425969	undirected	NA	NA
TRINITY_DN22555_c0_g8	TRINITY_DN24430_c1_g2	0.410009	undirected	NA	NA
TRINITY_DN22555_c0_g8	TRINITY_DN25935_c0_g7	0.28214	undirected	NA	NA
TRINITY_DN22555_c0_g8	TRINITY_DN13364_c0_g2	0.417036	undirected	NA	NA
TRINITY_DN22555_c0_g8	TRINITY_DN28664_c0_g2	0.406215	undirected	NA	NA
TRINITY_DN22555_c0_g8	TRINITY_DN23282_c0_g2	0.228008	undirected	NA	NA
TRINITY_DN22555_c0_g8	TRINITY_DN27599_c1_g4	0.358863	undirected	NA	NA
TRINITY_DN22555_c0_g8	TRINITY_DN28084_c1_g2	0.411962	undirected	NA	NA
TRINITY_DN22555_c0_g8	TRINITY_DN20634_c1_g1	0.242462	undirected	NA	NA
TRINITY_DN22555_c0_g8	TRINITY_DN23318_c0_g6	0.414422	undirected	NA	NA
TRINITY_DN22555_c0_g8	TRINITY_DN21329_c0_g1	0.416513	undirected	NA	NA
TRINITY_DN22555_c0_g8	TRINITY_DN15931_c0_g1	0.364923	undirected	NA	NA
TRINITY_DN22555_c0_g8	TRINITY_DN25036_c1_g1	0.398407	undirected	NA	NA
TRINITY_DN22555_c0_g8	TRINITY_DN21281_c0_g1	0.397172	undirected	NA	NA
TRINITY_DN22555_c0_g8	TRINITY_DN28696_c2_g1	0.38246	undirected	NA	NA
TRINITY_DN22555_c0_g8	TRINITY_DN20546_c0_g1	0.383727	undirected	NA	NA
TRINITY_DN22555_c0_g8	TRINITY_DN28618_c0_g1	0.417159	undirected	NA	NA
TRINITY_DN22555_c0_g8	TRINITY_DN23774_c2_g1	0.339301	undirected	NA	NA
TRINITY_DN22555_c0_g8	TRINITY_DN12881_c0_g1	0.214212	undirected	NA	NA
TRINITY_DN22555_c0_g8	TRINITY_DN12841_c0_g3	0.404195	undirected	NA	NA
TRINITY_DN22555_c0_g8	TRINITY_DN16216_c0_g2	0.405924	undirected	NA	NA
TRINITY_DN22555_c0_g8	TRINITY_DN22633_c0_g1	0.418718	undirected	NA	NA
TRINITY_DN22555_c0_g8	TRINITY_DN30269_c0_g1	0.192556	undirected	NA	NA
TRINITY_DN22555_c0_g8	TRINITY_DN23785_c0_g2	0.250202	undirected	NA	NA
TRINITY_DN22555_c0_g8	TRINITY_DN19180_c1_g1	0.40463	undirected	NA	NA
TRINITY_DN22555_c0_g8	TRINITY_DN23556_c1_g3	0.340778	undirected	NA	NA
TRINITY_DN22555_c0_g8	TRINITY_DN16437_c1_g4	0.389402	undirected	NA	NA
TRINITY_DN22555_c0_g8	TRINITY_DN22461_c1_g4	0.36198	undirected	NA	NA
TRINITY_DN22555_c0_g8	TRINITY_DN16532_c0_g4	0.392961	undirected	NA	NA
TRINITY_DN22555_c0_g8	TRINITY_DN15452_c2_g3	0.296726	undirected	NA	NA
TRINITY_DN22555_c0_g8	TRINITY_DN26577_c0_g1	0.396707	undirected	NA	NA
TRINITY_DN22555_c0_g8	TRINITY_DN28121_c0_g7	0.370261	undirected	NA	NA
TRINITY_DN22555_c0_g8	TRINITY_DN15836_c0_g2	0.430467	undirected	NA	NA
TRINITY_DN22555_c0_g8	TRINITY_DN28007_c3_g3	0.394318	undirected	NA	NA
TRINITY_DN22555_c0_g8	TRINITY_DN23801_c1_g2	0.284058	undirected	NA	NA
TRINITY_DN22555_c0_g8	TRINITY_DN8607_c0_g1	0.400947	undirected	NA	NA
TRINITY_DN22555_c0_g8	TRINITY_DN14213_c0_g1	0.405465	undirected	NA	NA
TRINITY_DN22555_c0_g8	TRINITY_DN19832_c0_g2	0.331099	undirected	NA	NA
TRINITY_DN22555_c0_g8	TRINITY_DN13763_c0_g1	0.423475	undirected	NA	NA
TRINITY_DN22555_c0_g8	TRINITY_DN14378_c0_g1	0.235951	undirected	NA	NA
TRINITY_DN22555_c0_g8	TRINITY_DN29824_c0_g1	0.349943	undirected	NA	NA
TRINITY_DN22555_c0_g8	TRINITY_DN25383_c0_g1	0.425007	undirected	NA	NA
TRINITY_DN22555_c0_g8	TRINITY_DN17365_c1_g2	0.39287	undirected	NA	NA
TRINITY_DN22555_c0_g8	TRINITY_DN24569_c1_g1	0.390854	undirected	NA	NA
TRINITY_DN22555_c0_g8	TRINITY_DN15806_c1_g1	0.404403	undirected	NA	NA
TRINITY_DN22555_c0_g8	TRINITY_DN14551_c0_g2	0.426729	undirected	NA	NA
TRINITY_DN22555_c0_g8	TRINITY_DN28182_c0_g1	0.429184	undirected	NA	NA
TRINITY_DN22555_c0_g8	TRINITY_DN22169_c2_g2	0.427129	undirected	NA	NA
TRINITY_DN22555_c0_g8	TRINITY_DN22304_c0_g1	0.350497	undirected	NA	NA
TRINITY_DN22555_c0_g8	TRINITY_DN17060_c0_g2	0.424706	undirected	NA	NA
TRINITY_DN22555_c0_g8	TRINITY_DN19470_c0_g2	0.397006	undirected	NA	NA
TRINITY_DN22555_c0_g8	TRINITY_DN27413_c0_g2	0.318233	undirected	NA	NA
TRINITY_DN22555_c0_g8	TRINITY_DN25211_c0_g11	0.399782	undirected	NA	NA
TRINITY_DN22555_c0_g8	TRINITY_DN28875_c0_g4	0.338166	undirected	NA	NA
TRINITY_DN22555_c0_g8	TRINITY_DN18687_c0_g1	0.220635	undirected	NA	NA
TRINITY_DN22555_c0_g8	TRINITY_DN21440_c1_g3	0.315589	undirected	NA	NA
TRINITY_DN22555_c0_g8	TRINITY_DN29157_c0_g2	0.322547	undirected	NA	NA
TRINITY_DN22555_c0_g8	TRINITY_DN18142_c1_g1	0.392366	undirected	NA	NA
TRINITY_DN22555_c0_g8	TRINITY_DN20934_c0_g11	0.396929	undirected	NA	NA
TRINITY_DN22555_c0_g8	TRINITY_DN18669_c1_g4	0.237765	undirected	NA	NA
TRINITY_DN22555_c0_g8	TRINITY_DN18767_c0_g4	0.415562	undirected	NA	NA
TRINITY_DN22555_c0_g8	TRINITY_DN23919_c1_g2	0.195559	undirected	NA	NA
TRINITY_DN22555_c0_g8	TRINITY_DN24896_c0_g1	0.300892	undirected	NA	NA
TRINITY_DN22555_c0_g8	TRINITY_DN19597_c0_g2	0.374198	undirected	NA	NA
TRINITY_DN22555_c0_g8	TRINITY_DN23361_c0_g1	0.412746	undirected	NA	NA
TRINITY_DN22555_c0_g8	TRINITY_DN23475_c2_g5	0.421529	undirected	NA	NA
TRINITY_DN22555_c0_g8	TRINITY_DN11931_c0_g1	0.343443	undirected	NA	NA
TRINITY_DN22555_c0_g8	TRINITY_DN27423_c0_g1	0.33588	undirected	NA	NA
TRINITY_DN22555_c0_g8	TRINITY_DN26923_c1_g2	0.323586	undirected	NA	NA
TRINITY_DN22555_c0_g8	TRINITY_DN21874_c1_g1	0.407306	undirected	NA	NA
TRINITY_DN22555_c0_g8	TRINITY_DN21455_c0_g1	0.432911	undirected	NA	NA
TRINITY_DN22555_c0_g8	TRINITY_DN29042_c0_g1	0.420726	undirected	NA	NA
TRINITY_DN22555_c0_g8	TRINITY_DN17907_c0_g1	0.318295	undirected	NA	NA
TRINITY_DN22555_c0_g8	TRINITY_DN28868_c0_g2	0.34946	undirected	NA	NA
TRINITY_DN22555_c0_g8	TRINITY_DN19638_c0_g1	0.296709	undirected	NA	NA
TRINITY_DN22555_c0_g8	TRINITY_DN12235_c0_g1	0.349785	undirected	NA	NA
TRINITY_DN22555_c0_g8	TRINITY_DN19669_c0_g1	0.433681	undirected	NA	NA
TRINITY_DN22555_c0_g8	TRINITY_DN19474_c0_g5	0.327409	undirected	NA	NA
TRINITY_DN22555_c0_g8	TRINITY_DN29290_c1_g1	0.410483	undirected	NA	NA
TRINITY_DN22555_c0_g8	TRINITY_DN26633_c1_g6	0.372967	undirected	NA	NA
TRINITY_DN22555_c0_g8	TRINITY_DN14760_c0_g7	0.401043	undirected	NA	NA
TRINITY_DN22555_c0_g8	TRINITY_DN29943_c2_g3	0.415212	undirected	NA	NA
TRINITY_DN22555_c0_g8	TRINITY_DN25352_c1_g2	0.406759	undirected	NA	NA
TRINITY_DN22555_c0_g8	TRINITY_DN14759_c2_g1	0.210497	undirected	NA	NA
TRINITY_DN22555_c0_g8	TRINITY_DN27000_c1_g2	0.392699	undirected	NA	NA
TRINITY_DN22555_c0_g8	TRINITY_DN14967_c2_g3	0.356879	undirected	NA	NA
TRINITY_DN22555_c0_g8	TRINITY_DN28153_c0_g1	0.282054	undirected	NA	NA
TRINITY_DN22555_c0_g8	TRINITY_DN21535_c0_g1	0.404615	undirected	NA	NA
TRINITY_DN22555_c0_g8	TRINITY_DN22713_c0_g4	0.389766	undirected	NA	NA
TRINITY_DN22555_c0_g8	TRINITY_DN21752_c0_g4	0.253443	undirected	NA	NA
TRINITY_DN22555_c0_g8	TRINITY_DN28135_c3_g2	0.374403	undirected	NA	NA
TRINITY_DN22555_c0_g8	TRINITY_DN24467_c1_g7	0.41966	undirected	NA	NA
TRINITY_DN22555_c0_g8	TRINITY_DN23453_c0_g3	0.364312	undirected	NA	NA
TRINITY_DN22555_c0_g8	TRINITY_DN23908_c0_g1	0.413871	undirected	NA	NA
TRINITY_DN22555_c0_g8	TRINITY_DN16718_c0_g9	0.388852	undirected	NA	NA
TRINITY_DN22555_c0_g8	TRINITY_DN20708_c0_g4	0.273469	undirected	NA	NA
TRINITY_DN22555_c0_g8	TRINITY_DN18589_c1_g7	0.404641	undirected	NA	NA
TRINITY_DN22555_c0_g8	TRINITY_DN25861_c4_g2	0.403328	undirected	NA	NA
TRINITY_DN22555_c0_g8	TRINITY_DN21292_c1_g8	0.397474	undirected	NA	NA
TRINITY_DN22555_c0_g8	TRINITY_DN13584_c0_g1	0.291148	undirected	NA	NA
TRINITY_DN22555_c0_g8	TRINITY_DN14817_c0_g5	0.432002	undirected	NA	NA
TRINITY_DN22555_c0_g8	TRINITY_DN23149_c0_g4	0.373732	undirected	NA	NA
TRINITY_DN22555_c0_g8	TRINITY_DN11868_c0_g1	0.326301	undirected	NA	NA
TRINITY_DN22555_c0_g8	TRINITY_DN21294_c0_g1	0.321094	undirected	NA	NA
TRINITY_DN22555_c0_g8	TRINITY_DN18129_c0_g1	0.35151	undirected	NA	NA
TRINITY_DN22555_c0_g8	TRINITY_DN24061_c0_g1	0.392751	undirected	NA	NA
TRINITY_DN22555_c0_g8	TRINITY_DN22871_c0_g1	0.425224	undirected	NA	NA
TRINITY_DN22555_c0_g8	TRINITY_DN15183_c0_g6	0.380857	undirected	NA	NA
TRINITY_DN22555_c0_g8	TRINITY_DN27496_c0_g2	0.393086	undirected	NA	NA
TRINITY_DN22555_c0_g8	TRINITY_DN23733_c0_g5	0.402843	undirected	NA	NA
TRINITY_DN22555_c0_g8	TRINITY_DN20727_c1_g1	0.410551	undirected	NA	NA
TRINITY_DN22555_c0_g8	TRINITY_DN16603_c1_g5	0.433148	undirected	NA	NA
TRINITY_DN22555_c0_g8	TRINITY_DN27889_c1_g1	0.421833	undirected	NA	NA
TRINITY_DN22555_c0_g8	TRINITY_DN29431_c0_g2	0.298813	undirected	NA	NA
TRINITY_DN22555_c0_g8	TRINITY_DN20245_c0_g1	0.380616	undirected	NA	NA
TRINITY_DN22555_c0_g8	TRINITY_DN13883_c0_g1	0.413348	undirected	NA	NA
TRINITY_DN22555_c0_g8	TRINITY_DN25971_c0_g1	0.361749	undirected	NA	NA
TRINITY_DN22555_c0_g8	TRINITY_DN1514_c0_g1	0.411617	undirected	NA	NA
TRINITY_DN22555_c0_g8	TRINITY_DN25608_c1_g1	0.33853	undirected	NA	NA
TRINITY_DN22555_c0_g8	TRINITY_DN21753_c0_g2	0.406421	undirected	NA	NA
TRINITY_DN22555_c0_g8	TRINITY_DN25909_c1_g4	0.37449	undirected	NA	NA
TRINITY_DN22555_c0_g8	TRINITY_DN19137_c0_g2	0.346446	undirected	NA	NA
TRINITY_DN22555_c0_g8	TRINITY_DN29092_c1_g2	0.38474	undirected	NA	NA
TRINITY_DN22555_c0_g8	TRINITY_DN26174_c0_g3	0.357192	undirected	NA	NA
TRINITY_DN22555_c0_g8	TRINITY_DN22054_c1_g3	0.258098	undirected	NA	NA
TRINITY_DN22555_c0_g8	TRINITY_DN18453_c1_g2	0.405592	undirected	NA	NA
TRINITY_DN22555_c0_g8	TRINITY_DN16086_c0_g2	0.348479	undirected	NA	NA
TRINITY_DN22555_c0_g8	TRINITY_DN28495_c0_g2	0.361179	undirected	NA	NA
TRINITY_DN22555_c0_g8	TRINITY_DN22760_c0_g1	0.267677	undirected	NA	NA
TRINITY_DN22555_c0_g8	TRINITY_DN24013_c0_g1	0.413433	undirected	NA	NA
TRINITY_DN22555_c0_g8	TRINITY_DN29632_c1_g1	0.351492	undirected	NA	NA
TRINITY_DN22555_c0_g8	TRINITY_DN20117_c0_g1	0.39852	undirected	NA	NA
TRINITY_DN22555_c0_g8	TRINITY_DN29029_c1_g2	0.413362	undirected	NA	NA
TRINITY_DN22555_c0_g8	TRINITY_DN19678_c1_g4	0.350338	undirected	NA	NA
TRINITY_DN22555_c0_g8	TRINITY_DN20578_c0_g4	0.380812	undirected	NA	NA
TRINITY_DN22555_c0_g8	TRINITY_DN19568_c0_g4	0.313508	undirected	NA	NA
TRINITY_DN22555_c0_g8	TRINITY_DN21008_c0_g4	0.411674	undirected	NA	NA
TRINITY_DN22555_c0_g8	TRINITY_DN25846_c1_g1	0.41591	undirected	NA	NA
TRINITY_DN22555_c0_g8	TRINITY_DN19554_c0_g1	0.299742	undirected	NA	NA
TRINITY_DN22555_c0_g8	TRINITY_DN27186_c0_g4	0.419986	undirected	NA	NA
TRINITY_DN22555_c0_g8	TRINITY_DN17858_c0_g1	0.357124	undirected	NA	NA
TRINITY_DN22555_c0_g8	TRINITY_DN20540_c0_g7	0.393025	undirected	NA	NA
TRINITY_DN22555_c0_g8	TRINITY_DN29405_c1_g1	0.363499	undirected	NA	NA
TRINITY_DN22555_c0_g8	TRINITY_DN14800_c2_g5	0.417858	undirected	NA	NA
TRINITY_DN22555_c0_g8	TRINITY_DN28197_c0_g3	0.297008	undirected	NA	NA
TRINITY_DN22555_c0_g8	TRINITY_DN28306_c1_g2	0.381903	undirected	NA	NA
TRINITY_DN22555_c0_g8	TRINITY_DN16806_c0_g4	0.421532	undirected	NA	NA
TRINITY_DN22555_c0_g8	TRINITY_DN26230_c0_g1	0.411881	undirected	NA	NA
TRINITY_DN22555_c0_g8	TRINITY_DN21018_c1_g1	0.40758	undirected	NA	NA
TRINITY_DN22555_c0_g8	TRINITY_DN21325_c1_g4	0.366222	undirected	NA	NA
TRINITY_DN22555_c0_g8	TRINITY_DN26104_c1_g1	0.347655	undirected	NA	NA
TRINITY_DN22555_c0_g8	TRINITY_DN19966_c0_g14	0.409014	undirected	NA	NA
TRINITY_DN22555_c0_g8	TRINITY_DN21670_c3_g9	0.397504	undirected	NA	NA
TRINITY_DN22555_c0_g8	TRINITY_DN19976_c1_g2	0.306882	undirected	NA	NA
TRINITY_DN22555_c0_g8	TRINITY_DN26378_c0_g1	0.36405	undirected	NA	NA
TRINITY_DN22555_c0_g8	TRINITY_DN25067_c1_g4	0.405664	undirected	NA	NA
TRINITY_DN22555_c0_g8	TRINITY_DN3194_c0_g1	0.31473	undirected	NA	NA
TRINITY_DN22555_c0_g8	TRINITY_DN12838_c0_g3	0.387904	undirected	NA	NA
TRINITY_DN22555_c0_g8	TRINITY_DN18950_c1_g2	0.423794	undirected	NA	NA
TRINITY_DN22555_c0_g8	TRINITY_DN28379_c0_g5	0.398855	undirected	NA	NA
TRINITY_DN22555_c0_g8	TRINITY_DN26320_c0_g1	0.390839	undirected	NA	NA
TRINITY_DN22555_c0_g8	TRINITY_DN18553_c0_g14	0.388972	undirected	NA	NA
TRINITY_DN22555_c0_g8	TRINITY_DN8001_c0_g1	0.314015	undirected	NA	NA
TRINITY_DN22555_c0_g8	TRINITY_DN24957_c0_g2	0.424156	undirected	NA	NA
TRINITY_DN22555_c0_g8	TRINITY_DN23423_c1_g3	0.417953	undirected	NA	NA
TRINITY_DN22555_c0_g8	TRINITY_DN20495_c0_g5	0.409495	undirected	NA	NA
TRINITY_DN22555_c0_g8	TRINITY_DN21912_c1_g4	0.408454	undirected	NA	NA
TRINITY_DN22555_c0_g8	TRINITY_DN18310_c0_g5	0.411494	undirected	NA	NA
TRINITY_DN22555_c0_g8	TRINITY_DN14845_c0_g14	0.411444	undirected	NA	NA
TRINITY_DN22555_c0_g8	TRINITY_DN28881_c0_g3	0.391795	undirected	NA	NA
TRINITY_DN22555_c0_g8	TRINITY_DN17104_c0_g1	0.40147	undirected	NA	NA
TRINITY_DN22555_c0_g8	TRINITY_DN26623_c0_g3	0.40872	undirected	NA	NA
TRINITY_DN22555_c0_g8	TRINITY_DN26455_c0_g1	0.360989	undirected	NA	NA
TRINITY_DN22555_c0_g8	TRINITY_DN29600_c2_g2	0.356585	undirected	NA	NA
TRINITY_DN22555_c0_g8	TRINITY_DN22594_c0_g2	0.351736	undirected	NA	NA
TRINITY_DN22555_c0_g8	TRINITY_DN20564_c1_g7	0.413354	undirected	NA	NA
TRINITY_DN22555_c0_g8	TRINITY_DN19430_c1_g1	0.427497	undirected	NA	NA
TRINITY_DN22555_c0_g8	TRINITY_DN22839_c1_g2	0.321034	undirected	NA	NA
TRINITY_DN22555_c0_g8	TRINITY_DN14291_c0_g2	0.348054	undirected	NA	NA
TRINITY_DN22555_c0_g8	TRINITY_DN28131_c0_g5	0.353611	undirected	NA	NA
TRINITY_DN22555_c0_g8	TRINITY_DN18293_c0_g3	0.297679	undirected	NA	NA
TRINITY_DN22555_c0_g8	TRINITY_DN20954_c0_g12	0.36107	undirected	NA	NA
TRINITY_DN22555_c0_g8	TRINITY_DN26753_c0_g3	0.42441	undirected	NA	NA
TRINITY_DN22555_c0_g8	TRINITY_DN14922_c0_g1	0.311659	undirected	NA	NA
TRINITY_DN22555_c0_g8	TRINITY_DN24479_c3_g2	0.408631	undirected	NA	NA
TRINITY_DN22555_c0_g8	TRINITY_DN25966_c0_g1	0.236695	undirected	NA	NA
TRINITY_DN22555_c0_g8	TRINITY_DN27130_c0_g10	0.212297	undirected	NA	NA
TRINITY_DN22555_c0_g8	TRINITY_DN16010_c0_g1	0.35027	undirected	NA	NA
TRINITY_DN22555_c0_g8	TRINITY_DN19959_c0_g1	0.434529	undirected	NA	NA
TRINITY_DN22555_c0_g8	TRINITY_DN15593_c0_g8	0.419561	undirected	NA	NA
TRINITY_DN22555_c0_g8	TRINITY_DN27057_c0_g2	0.394691	undirected	NA	NA
TRINITY_DN22555_c0_g8	TRINITY_DN12765_c0_g1	0.378799	undirected	NA	NA
TRINITY_DN22555_c0_g8	TRINITY_DN27178_c0_g1	0.350188	undirected	NA	NA
TRINITY_DN22555_c0_g8	TRINITY_DN24202_c0_g2	0.307624	undirected	NA	NA
TRINITY_DN22555_c0_g8	TRINITY_DN16642_c0_g5	0.391497	undirected	NA	NA
TRINITY_DN22555_c0_g8	TRINITY_DN15133_c0_g6	0.363739	undirected	NA	NA
TRINITY_DN22555_c0_g8	TRINITY_DN18208_c0_g5	0.172985	undirected	NA	NA
TRINITY_DN22555_c0_g8	TRINITY_DN21471_c1_g1	0.31286	undirected	NA	NA
TRINITY_DN22555_c0_g8	TRINITY_DN15856_c0_g6	0.431233	undirected	NA	NA
TRINITY_DN22555_c0_g8	TRINITY_DN25584_c0_g5	0.369028	undirected	NA	NA
TRINITY_DN22555_c0_g8	TRINITY_DN16532_c0_g3	0.40636	undirected	NA	NA
TRINITY_DN22555_c0_g8	TRINITY_DN24568_c0_g4	0.418773	undirected	NA	NA
TRINITY_DN22555_c0_g8	TRINITY_DN22194_c1_g4	0.421587	undirected	NA	NA
TRINITY_DN22555_c0_g8	TRINITY_DN20875_c0_g1	0.355022	undirected	NA	NA
TRINITY_DN22555_c0_g8	TRINITY_DN26573_c0_g6	0.400745	undirected	NA	NA
TRINITY_DN22555_c0_g8	TRINITY_DN15917_c0_g1	0.345643	undirected	NA	NA
TRINITY_DN22555_c0_g8	TRINITY_DN26670_c0_g1	0.412379	undirected	NA	NA
TRINITY_DN22555_c0_g8	TRINITY_DN29112_c0_g2	0.406011	undirected	NA	NA
TRINITY_DN22555_c0_g8	TRINITY_DN29398_c1_g1	0.42844	undirected	NA	NA
TRINITY_DN22555_c0_g8	TRINITY_DN19607_c0_g12	0.413903	undirected	NA	NA
TRINITY_DN22555_c0_g8	TRINITY_DN24125_c0_g1	0.419646	undirected	NA	NA
TRINITY_DN22555_c0_g8	TRINITY_DN14256_c1_g5	0.40607	undirected	NA	NA
TRINITY_DN22555_c0_g8	TRINITY_DN14136_c0_g1	0.418029	undirected	NA	NA
TRINITY_DN22555_c0_g8	TRINITY_DN27627_c1_g1	0.356653	undirected	NA	NA
TRINITY_DN22555_c0_g8	TRINITY_DN29071_c1_g5	0.311067	undirected	NA	NA
TRINITY_DN22555_c0_g8	TRINITY_DN25467_c0_g3	0.401382	undirected	NA	NA
TRINITY_DN22555_c0_g8	TRINITY_DN14022_c0_g1	0.43192	undirected	NA	NA
TRINITY_DN22555_c0_g8	TRINITY_DN24099_c2_g4	0.427822	undirected	NA	NA
TRINITY_DN22555_c0_g8	TRINITY_DN23737_c0_g2	0.406391	undirected	NA	NA
TRINITY_DN22555_c0_g8	TRINITY_DN22624_c1_g7	0.435022	undirected	NA	NA
TRINITY_DN22555_c0_g8	TRINITY_DN23158_c2_g1	0.429091	undirected	NA	NA
TRINITY_DN22555_c0_g8	TRINITY_DN26216_c1_g2	0.423625	undirected	NA	NA
TRINITY_DN22555_c0_g8	TRINITY_DN15487_c0_g5	0.413786	undirected	NA	NA
TRINITY_DN22555_c0_g8	TRINITY_DN24230_c0_g6	0.267998	undirected	NA	NA
TRINITY_DN22555_c0_g8	TRINITY_DN17087_c1_g9	0.433079	undirected	NA	NA
TRINITY_DN22555_c0_g8	TRINITY_DN18061_c1_g3	0.322867	undirected	NA	NA
TRINITY_DN22555_c0_g8	TRINITY_DN28025_c0_g1	0.395961	undirected	NA	NA
TRINITY_DN22555_c0_g8	TRINITY_DN22912_c0_g2	0.364131	undirected	NA	NA
TRINITY_DN22555_c0_g8	TRINITY_DN23784_c0_g1	0.312737	undirected	NA	NA
TRINITY_DN22555_c0_g8	TRINITY_DN25991_c2_g4	0.343503	undirected	NA	NA
TRINITY_DN22555_c0_g8	TRINITY_DN22278_c1_g2	0.433553	undirected	NA	NA
TRINITY_DN22555_c0_g8	TRINITY_DN17323_c1_g1	0.443094	undirected	NA	NA
TRINITY_DN22555_c0_g8	TRINITY_DN19679_c0_g10	0.392326	undirected	NA	NA
TRINITY_DN22555_c0_g8	TRINITY_DN18624_c1_g12	0.381769	undirected	NA	NA
TRINITY_DN22555_c0_g8	TRINITY_DN26233_c1_g1	0.418594	undirected	NA	NA
TRINITY_DN22555_c0_g8	TRINITY_DN22804_c0_g4	0.365773	undirected	NA	NA
TRINITY_DN22555_c0_g8	TRINITY_DN1477_c0_g1	0.193863	undirected	NA	NA
TRINITY_DN22555_c0_g8	TRINITY_DN25502_c0_g4	0.362184	undirected	NA	NA
TRINITY_DN22555_c0_g8	TRINITY_DN26655_c1_g1	0.326484	undirected	NA	NA
TRINITY_DN22555_c0_g8	TRINITY_DN16930_c0_g4	0.349737	undirected	NA	NA
TRINITY_DN22555_c0_g8	TRINITY_DN18455_c0_g5	0.410523	undirected	NA	NA
TRINITY_DN22555_c0_g8	TRINITY_DN19240_c0_g1	0.279615	undirected	NA	NA
TRINITY_DN22555_c0_g8	TRINITY_DN24472_c1_g1	0.398186	undirected	NA	NA
TRINITY_DN22555_c0_g8	TRINITY_DN27134_c0_g2	0.407245	undirected	NA	NA
TRINITY_DN22555_c0_g8	TRINITY_DN14179_c0_g8	0.200941	undirected	NA	NA
TRINITY_DN22555_c0_g8	TRINITY_DN13732_c0_g1	0.384403	undirected	NA	NA
TRINITY_DN22555_c0_g8	TRINITY_DN14653_c1_g5	0.385071	undirected	NA	NA
TRINITY_DN22555_c0_g8	TRINITY_DN25886_c1_g2	0.425763	undirected	NA	NA
TRINITY_DN22555_c0_g8	TRINITY_DN16420_c0_g6	0.423518	undirected	NA	NA
TRINITY_DN22555_c0_g8	TRINITY_DN16791_c0_g1	0.382421	undirected	NA	NA
TRINITY_DN22555_c0_g8	TRINITY_DN14594_c0_g1	0.394688	undirected	NA	NA
TRINITY_DN22555_c0_g8	TRINITY_DN15504_c0_g3	0.407493	undirected	NA	NA
TRINITY_DN22555_c0_g8	TRINITY_DN27323_c1_g3	0.371908	undirected	NA	NA
TRINITY_DN22555_c0_g8	TRINITY_DN23609_c1_g3	0.378553	undirected	NA	NA
TRINITY_DN22555_c0_g8	TRINITY_DN22852_c0_g2	0.421183	undirected	NA	NA
TRINITY_DN22555_c0_g8	TRINITY_DN28818_c1_g8	0.428419	undirected	NA	NA
TRINITY_DN22555_c0_g8	TRINITY_DN14942_c0_g4	0.409049	undirected	NA	NA
TRINITY_DN22555_c0_g8	TRINITY_DN24791_c0_g6	0.396781	undirected	NA	NA
TRINITY_DN22555_c0_g8	TRINITY_DN19572_c2_g6	0.36661	undirected	NA	NA
TRINITY_DN22555_c0_g8	TRINITY_DN22327_c0_g2	0.195129	undirected	NA	NA
TRINITY_DN22555_c0_g8	TRINITY_DN24569_c0_g2	0.401102	undirected	NA	NA
TRINITY_DN22555_c0_g8	TRINITY_DN29792_c0_g1	0.428265	undirected	NA	NA
TRINITY_DN22555_c0_g8	TRINITY_DN26606_c0_g2	0.334253	undirected	NA	NA
TRINITY_DN22555_c0_g8	TRINITY_DN5249_c0_g1	0.343888	undirected	NA	NA
TRINITY_DN22555_c0_g8	TRINITY_DN29374_c0_g8	0.339432	undirected	NA	NA
TRINITY_DN22555_c0_g8	TRINITY_DN16823_c0_g1	0.360173	undirected	NA	NA
TRINITY_DN22555_c0_g8	TRINITY_DN28485_c1_g1	0.38434	undirected	NA	NA
TRINITY_DN22555_c0_g8	TRINITY_DN26585_c1_g9	0.396911	undirected	NA	NA
TRINITY_DN22555_c0_g8	TRINITY_DN12813_c0_g2	0.385537	undirected	NA	NA
TRINITY_DN22555_c0_g8	TRINITY_DN26019_c1_g4	0.412418	undirected	NA	NA
TRINITY_DN22555_c0_g8	TRINITY_DN27672_c0_g1	0.409142	undirected	NA	NA
TRINITY_DN22555_c0_g8	TRINITY_DN27441_c1_g1	0.400611	undirected	NA	NA
TRINITY_DN22555_c0_g8	TRINITY_DN26569_c0_g1	0.286082	undirected	NA	NA
TRINITY_DN22555_c0_g8	TRINITY_DN14743_c0_g4	0.357238	undirected	NA	NA
TRINITY_DN22555_c0_g8	TRINITY_DN25308_c1_g3	0.38126	undirected	NA	NA
TRINITY_DN22555_c0_g8	TRINITY_DN26819_c0_g2	0.411524	undirected	NA	NA
TRINITY_DN22555_c0_g8	TRINITY_DN16545_c0_g1	0.433057	undirected	NA	NA
TRINITY_DN22555_c0_g8	TRINITY_DN25626_c0_g3	0.422326	undirected	NA	NA
TRINITY_DN22555_c0_g8	TRINITY_DN24546_c3_g15	0.345368	undirected	NA	NA
TRINITY_DN22555_c0_g8	TRINITY_DN26436_c1_g4	0.369757	undirected	NA	NA
TRINITY_DN22555_c0_g8	TRINITY_DN26682_c1_g1	0.334021	undirected	NA	NA
TRINITY_DN22555_c0_g8	TRINITY_DN15490_c2_g7	0.287628	undirected	NA	NA
TRINITY_DN22555_c0_g8	TRINITY_DN19450_c1_g2	0.410571	undirected	NA	NA
TRINITY_DN22555_c0_g8	TRINITY_DN20479_c0_g6	0.32566	undirected	NA	NA
TRINITY_DN22555_c0_g8	TRINITY_DN26734_c0_g3	0.335348	undirected	NA	NA
TRINITY_DN22555_c0_g8	TRINITY_DN15140_c0_g9	0.315606	undirected	NA	NA
TRINITY_DN22555_c0_g8	TRINITY_DN17872_c0_g3	0.284605	undirected	NA	NA
TRINITY_DN22555_c0_g8	TRINITY_DN18929_c0_g6	0.388817	undirected	NA	NA
TRINITY_DN22555_c0_g8	TRINITY_DN23791_c0_g3	0.432159	undirected	NA	NA
TRINITY_DN22555_c0_g8	TRINITY_DN14877_c0_g1	0.408657	undirected	NA	NA
TRINITY_DN22555_c0_g8	TRINITY_DN25327_c1_g2	0.422053	undirected	NA	NA
TRINITY_DN22555_c0_g8	TRINITY_DN22208_c0_g2	0.431154	undirected	NA	NA
TRINITY_DN22555_c0_g8	TRINITY_DN20965_c0_g3	0.4313	undirected	NA	NA
TRINITY_DN22555_c0_g8	TRINITY_DN19277_c1_g2	0.390442	undirected	NA	NA
TRINITY_DN22555_c0_g8	TRINITY_DN21976_c0_g1	0.375991	undirected	NA	NA
TRINITY_DN22555_c0_g8	TRINITY_DN27791_c0_g2	0.402846	undirected	NA	NA
TRINITY_DN22555_c0_g8	TRINITY_DN19068_c0_g4	0.404553	undirected	NA	NA
TRINITY_DN22555_c0_g8	TRINITY_DN17799_c0_g3	0.26453	undirected	NA	NA
TRINITY_DN22555_c0_g8	TRINITY_DN16013_c0_g3	0.380804	undirected	NA	NA
TRINITY_DN22555_c0_g8	TRINITY_DN15696_c0_g2	0.276147	undirected	NA	NA
TRINITY_DN22555_c0_g8	TRINITY_DN20907_c0_g1	0.330707	undirected	NA	NA
TRINITY_DN22555_c0_g8	TRINITY_DN25750_c0_g1	0.406478	undirected	NA	NA
TRINITY_DN22555_c0_g8	TRINITY_DN24328_c0_g1	0.429403	undirected	NA	NA
TRINITY_DN22555_c0_g8	TRINITY_DN28745_c0_g1	0.39374	undirected	NA	NA
TRINITY_DN22555_c0_g8	TRINITY_DN26334_c1_g1	0.432458	undirected	NA	NA
TRINITY_DN22555_c0_g8	TRINITY_DN29707_c0_g7	0.348313	undirected	NA	NA
TRINITY_DN22555_c0_g8	TRINITY_DN29529_c1_g1	0.431752	undirected	NA	NA
TRINITY_DN22555_c0_g8	TRINITY_DN21851_c0_g3	0.431703	undirected	NA	NA
TRINITY_DN22555_c0_g8	TRINITY_DN26764_c1_g5	0.405928	undirected	NA	NA
TRINITY_DN22555_c0_g8	TRINITY_DN27257_c0_g5	0.285259	undirected	NA	NA
TRINITY_DN22555_c0_g8	TRINITY_DN24610_c0_g3	0.437212	undirected	NA	NA
TRINITY_DN22555_c0_g8	TRINITY_DN19313_c1_g5	0.392572	undirected	NA	NA
TRINITY_DN22555_c0_g8	TRINITY_DN15767_c0_g1	0.397239	undirected	NA	NA
TRINITY_DN22555_c0_g8	TRINITY_DN29617_c2_g2	0.349027	undirected	NA	NA
TRINITY_DN22555_c0_g8	TRINITY_DN26225_c0_g5	0.22482	undirected	NA	NA
TRINITY_DN22555_c0_g8	TRINITY_DN28875_c0_g1	0.37313	undirected	NA	NA
TRINITY_DN22555_c0_g8	TRINITY_DN28666_c0_g1	0.429663	undirected	NA	NA
TRINITY_DN22555_c0_g8	TRINITY_DN16718_c0_g10	0.309526	undirected	NA	NA
TRINITY_DN22555_c0_g8	TRINITY_DN18044_c0_g2	0.347543	undirected	NA	NA
TRINITY_DN22555_c0_g8	TRINITY_DN11757_c0_g1	0.366131	undirected	NA	NA
TRINITY_DN22555_c0_g8	TRINITY_DN27311_c0_g3	0.428051	undirected	NA	NA
TRINITY_DN22555_c0_g8	TRINITY_DN26654_c0_g1	0.385459	undirected	NA	NA
TRINITY_DN22555_c0_g8	TRINITY_DN13411_c0_g2	0.376898	undirected	NA	NA
TRINITY_DN22555_c0_g8	TRINITY_DN22145_c2_g4	0.305588	undirected	NA	NA
TRINITY_DN22555_c0_g8	TRINITY_DN22572_c1_g2	0.316738	undirected	NA	NA
TRINITY_DN22555_c0_g8	TRINITY_DN27209_c1_g3	0.419213	undirected	NA	NA
TRINITY_DN22555_c0_g8	TRINITY_DN17302_c0_g1	0.362204	undirected	NA	NA
TRINITY_DN22555_c0_g8	TRINITY_DN230_c0_g1	0.359416	undirected	NA	NA
TRINITY_DN22555_c0_g8	TRINITY_DN20068_c0_g1	0.43531	undirected	NA	NA
TRINITY_DN22555_c0_g8	TRINITY_DN29955_c0_g1	0.332103	undirected	NA	NA
TRINITY_DN22555_c0_g8	TRINITY_DN18949_c1_g2	0.369563	undirected	NA	NA
TRINITY_DN22555_c0_g8	TRINITY_DN25376_c0_g7	0.419398	undirected	NA	NA
TRINITY_DN22555_c0_g8	TRINITY_DN26512_c0_g1	0.323061	undirected	NA	NA
TRINITY_DN22555_c0_g8	TRINITY_DN17590_c0_g2	0.233602	undirected	NA	NA
TRINITY_DN22555_c0_g8	TRINITY_DN20214_c1_g1	0.393255	undirected	NA	NA
TRINITY_DN22555_c0_g8	TRINITY_DN22137_c1_g1	0.322523	undirected	NA	NA
TRINITY_DN22555_c0_g8	TRINITY_DN23136_c0_g8	0.39805	undirected	NA	NA
TRINITY_DN22555_c0_g8	TRINITY_DN15632_c0_g1	0.376664	undirected	NA	NA
TRINITY_DN22555_c0_g8	TRINITY_DN18639_c0_g2	0.335828	undirected	NA	NA
TRINITY_DN22555_c0_g8	TRINITY_DN22356_c0_g4	0.311561	undirected	NA	NA
TRINITY_DN22555_c0_g8	TRINITY_DN18839_c1_g2	0.411668	undirected	NA	NA
TRINITY_DN22555_c0_g8	TRINITY_DN29956_c2_g1	0.320352	undirected	NA	NA
TRINITY_DN22555_c0_g8	TRINITY_DN26321_c0_g2	0.30781	undirected	NA	NA
TRINITY_DN22555_c0_g8	TRINITY_DN18051_c0_g1	0.277948	undirected	NA	NA
TRINITY_DN22555_c0_g8	TRINITY_DN1634_c0_g1	0.292355	undirected	NA	NA
TRINITY_DN22555_c0_g8	TRINITY_DN22033_c1_g4	0.351462	undirected	NA	NA
TRINITY_DN22555_c0_g8	TRINITY_DN29965_c0_g5	0.317658	undirected	NA	NA
TRINITY_DN22555_c0_g8	TRINITY_DN16840_c0_g6	0.411238	undirected	NA	NA
TRINITY_DN22555_c0_g8	TRINITY_DN20784_c0_g1	0.435528	undirected	NA	NA
TRINITY_DN22555_c0_g8	TRINITY_DN28864_c0_g1	0.427125	undirected	NA	NA
TRINITY_DN22555_c0_g8	TRINITY_DN24434_c0_g5	0.358343	undirected	NA	NA
TRINITY_DN22555_c0_g8	TRINITY_DN24715_c1_g1	0.420146	undirected	NA	NA
TRINITY_DN22555_c0_g8	TRINITY_DN14136_c0_g10	0.419173	undirected	NA	NA
TRINITY_DN22555_c0_g8	TRINITY_DN17594_c0_g1	0.420281	undirected	NA	NA
TRINITY_DN22555_c0_g8	TRINITY_DN24266_c0_g1	0.423668	undirected	NA	NA
TRINITY_DN22555_c0_g8	TRINITY_DN18602_c1_g1	0.349454	undirected	NA	NA
TRINITY_DN22555_c0_g8	TRINITY_DN21922_c0_g4	0.176613	undirected	NA	NA
TRINITY_DN22555_c0_g8	TRINITY_DN14937_c1_g1	0.260898	undirected	NA	NA
TRINITY_DN22555_c0_g8	TRINITY_DN10254_c0_g1	0.404367	undirected	NA	NA
TRINITY_DN22555_c0_g8	TRINITY_DN20582_c1_g2	0.277049	undirected	NA	NA
TRINITY_DN22555_c0_g8	TRINITY_DN26445_c0_g3	0.415072	undirected	NA	NA
TRINITY_DN22555_c0_g8	TRINITY_DN14722_c1_g1	0.406726	undirected	NA	NA
TRINITY_DN22555_c0_g8	TRINITY_DN21170_c1_g1	0.379425	undirected	NA	NA
TRINITY_DN22555_c0_g8	TRINITY_DN16272_c1_g2	0.381027	undirected	NA	NA
TRINITY_DN22555_c0_g8	TRINITY_DN25368_c1_g4	0.339067	undirected	NA	NA
TRINITY_DN22555_c0_g8	TRINITY_DN22570_c0_g1	0.265092	undirected	NA	NA
TRINITY_DN22555_c0_g8	TRINITY_DN27528_c0_g7	0.362888	undirected	NA	NA
TRINITY_DN22555_c0_g8	TRINITY_DN28030_c0_g3	0.354795	undirected	NA	NA
TRINITY_DN22555_c0_g8	TRINITY_DN29497_c1_g1	0.340184	undirected	NA	NA
TRINITY_DN22555_c0_g8	TRINITY_DN27217_c0_g3	0.423412	undirected	NA	NA
TRINITY_DN22555_c0_g8	TRINITY_DN29102_c1_g1	0.387151	undirected	NA	NA
TRINITY_DN22555_c0_g8	TRINITY_DN18534_c0_g6	0.404831	undirected	NA	NA
TRINITY_DN22555_c0_g8	TRINITY_DN19462_c0_g1	0.425672	undirected	NA	NA
TRINITY_DN22555_c0_g8	TRINITY_DN12658_c0_g1	0.382554	undirected	NA	NA
TRINITY_DN22555_c0_g8	TRINITY_DN17280_c2_g2	0.372161	undirected	NA	NA
TRINITY_DN22555_c0_g8	TRINITY_DN23172_c0_g3	0.382635	undirected	NA	NA
TRINITY_DN22555_c0_g8	TRINITY_DN19227_c0_g3	0.377599	undirected	NA	NA
TRINITY_DN22555_c0_g8	TRINITY_DN24588_c0_g1	0.429501	undirected	NA	NA
TRINITY_DN22555_c0_g8	TRINITY_DN701_c0_g1	0.410251	undirected	NA	NA
TRINITY_DN22555_c0_g8	TRINITY_DN21293_c0_g1	0.391644	undirected	NA	NA
TRINITY_DN22555_c0_g8	TRINITY_DN12625_c0_g1	0.348968	undirected	NA	NA
TRINITY_DN22555_c0_g8	TRINITY_DN16611_c0_g2	0.436137	undirected	NA	NA
TRINITY_DN22555_c0_g8	TRINITY_DN28179_c0_g7	0.399906	undirected	NA	NA
TRINITY_DN22555_c0_g8	TRINITY_DN17077_c0_g6	0.415778	undirected	NA	NA
TRINITY_DN22555_c0_g8	TRINITY_DN16952_c0_g9	0.385387	undirected	NA	NA
TRINITY_DN22555_c0_g8	TRINITY_DN19881_c1_g1	0.310945	undirected	NA	NA
TRINITY_DN22555_c0_g8	TRINITY_DN18922_c0_g2	0.381469	undirected	NA	NA
TRINITY_DN22555_c0_g8	TRINITY_DN25230_c0_g1	0.432644	undirected	NA	NA
TRINITY_DN22555_c0_g8	TRINITY_DN28993_c1_g1	0.404902	undirected	NA	NA
TRINITY_DN22555_c0_g8	TRINITY_DN26878_c0_g1	0.384765	undirected	NA	NA
TRINITY_DN22555_c0_g8	TRINITY_DN15970_c0_g1	0.334912	undirected	NA	NA
TRINITY_DN22555_c0_g8	TRINITY_DN18874_c0_g2	0.353297	undirected	NA	NA
TRINITY_DN22555_c0_g8	TRINITY_DN19981_c1_g1	0.413529	undirected	NA	NA
TRINITY_DN22555_c0_g8	TRINITY_DN17021_c0_g9	0.413414	undirected	NA	NA
TRINITY_DN22555_c0_g8	TRINITY_DN18954_c0_g1	0.398625	undirected	NA	NA
TRINITY_DN22555_c0_g8	TRINITY_DN22691_c2_g6	0.429216	undirected	NA	NA
TRINITY_DN22555_c0_g8	TRINITY_DN26913_c0_g1	0.389432	undirected	NA	NA
TRINITY_DN22555_c0_g8	TRINITY_DN25532_c0_g1	0.347394	undirected	NA	NA
TRINITY_DN22555_c0_g8	TRINITY_DN19867_c0_g1	0.433182	undirected	NA	NA
TRINITY_DN22555_c0_g8	TRINITY_DN21205_c0_g2	0.410393	undirected	NA	NA
TRINITY_DN22555_c0_g8	TRINITY_DN13963_c1_g1	0.367653	undirected	NA	NA
TRINITY_DN22555_c0_g8	TRINITY_DN20719_c0_g6	0.39655	undirected	NA	NA
TRINITY_DN22555_c0_g8	TRINITY_DN21058_c0_g1	0.323354	undirected	NA	NA
TRINITY_DN22555_c0_g8	TRINITY_DN24780_c0_g5	0.39112	undirected	NA	NA
TRINITY_DN22555_c0_g8	TRINITY_DN13785_c1_g4	0.348237	undirected	NA	NA
TRINITY_DN22555_c0_g8	TRINITY_DN25171_c0_g7	0.381653	undirected	NA	NA
TRINITY_DN22555_c0_g8	TRINITY_DN16872_c0_g1	0.363946	undirected	NA	NA
TRINITY_DN22555_c0_g8	TRINITY_DN27531_c0_g3	0.417218	undirected	NA	NA
TRINITY_DN22555_c0_g8	TRINITY_DN25188_c0_g3	0.219374	undirected	NA	NA
TRINITY_DN22555_c0_g8	TRINITY_DN14080_c0_g1	0.386544	undirected	NA	NA
TRINITY_DN22555_c0_g8	TRINITY_DN17904_c0_g11	0.380541	undirected	NA	NA
TRINITY_DN22555_c0_g8	TRINITY_DN26060_c1_g4	0.390512	undirected	NA	NA
TRINITY_DN22555_c0_g8	TRINITY_DN26280_c0_g5	0.319208	undirected	NA	NA
TRINITY_DN22555_c0_g8	TRINITY_DN16134_c0_g2	0.411725	undirected	NA	NA
TRINITY_DN22555_c0_g8	TRINITY_DN18229_c0_g2	0.418517	undirected	NA	NA
TRINITY_DN22555_c0_g8	TRINITY_DN15357_c1_g5	0.432227	undirected	NA	NA
TRINITY_DN22555_c0_g8	TRINITY_DN18739_c0_g2	0.413642	undirected	NA	NA
TRINITY_DN22555_c0_g8	TRINITY_DN22221_c1_g4	0.3791	undirected	NA	NA
TRINITY_DN22555_c0_g8	TRINITY_DN28906_c0_g5	0.40271	undirected	NA	NA
TRINITY_DN22555_c0_g8	TRINITY_DN14598_c1_g4	0.423847	undirected	NA	NA
TRINITY_DN22555_c0_g8	TRINITY_DN15860_c0_g1	0.428632	undirected	NA	NA
TRINITY_DN22555_c0_g8	TRINITY_DN28544_c1_g2	0.360721	undirected	NA	NA
TRINITY_DN22555_c0_g8	TRINITY_DN26275_c0_g4	0.426008	undirected	NA	NA
TRINITY_DN22555_c0_g8	TRINITY_DN18713_c1_g3	0.356296	undirected	NA	NA
TRINITY_DN22555_c0_g8	TRINITY_DN13031_c0_g7	0.380357	undirected	NA	NA
TRINITY_DN22555_c0_g8	TRINITY_DN14138_c2_g4	0.341541	undirected	NA	NA
TRINITY_DN22555_c0_g8	TRINITY_DN28744_c1_g2	0.331486	undirected	NA	NA
TRINITY_DN22555_c0_g8	TRINITY_DN28764_c0_g1	0.243704	undirected	NA	NA
TRINITY_DN22555_c0_g8	TRINITY_DN20035_c1_g5	0.398757	undirected	NA	NA
TRINITY_DN22555_c0_g8	TRINITY_DN14588_c1_g4	0.330688	undirected	NA	NA
TRINITY_DN22555_c0_g8	TRINITY_DN15598_c1_g3	0.335154	undirected	NA	NA
TRINITY_DN22555_c0_g8	TRINITY_DN29846_c2_g8	0.430705	undirected	NA	NA
TRINITY_DN22555_c0_g8	TRINITY_DN14904_c0_g4	0.416695	undirected	NA	NA
TRINITY_DN22555_c0_g8	TRINITY_DN14323_c0_g7	0.308375	undirected	NA	NA
TRINITY_DN22555_c0_g8	TRINITY_DN17738_c2_g2	0.393751	undirected	NA	NA
TRINITY_DN22555_c0_g8	TRINITY_DN17679_c0_g1	0.362605	undirected	NA	NA
TRINITY_DN22555_c0_g8	TRINITY_DN23801_c1_g3	0.420981	undirected	NA	NA
TRINITY_DN22555_c0_g8	TRINITY_DN15306_c1_g6	0.426829	undirected	NA	NA
TRINITY_DN22555_c0_g8	TRINITY_DN20790_c2_g2	0.345842	undirected	NA	NA
TRINITY_DN22555_c0_g8	TRINITY_DN26262_c0_g8	0.441449	undirected	NA	NA
TRINITY_DN22555_c0_g8	TRINITY_DN15603_c1_g2	0.400519	undirected	NA	NA
TRINITY_DN22555_c0_g8	TRINITY_DN18562_c0_g1	0.310968	undirected	NA	NA
TRINITY_DN22555_c0_g8	TRINITY_DN16645_c0_g3	0.417498	undirected	NA	NA
TRINITY_DN22555_c0_g8	TRINITY_DN28158_c0_g8	0.420006	undirected	NA	NA
TRINITY_DN22555_c0_g8	TRINITY_DN15914_c1_g1	0.374523	undirected	NA	NA
TRINITY_DN22555_c0_g8	TRINITY_DN23103_c0_g1	0.383617	undirected	NA	NA
TRINITY_DN22555_c0_g8	TRINITY_DN28913_c1_g2	0.368195	undirected	NA	NA
TRINITY_DN22555_c0_g8	TRINITY_DN29107_c1_g1	0.42364	undirected	NA	NA
TRINITY_DN22555_c0_g8	TRINITY_DN22144_c0_g4	0.414455	undirected	NA	NA
TRINITY_DN22555_c0_g8	TRINITY_DN15494_c0_g1	0.26513	undirected	NA	NA
TRINITY_DN22555_c0_g8	TRINITY_DN22517_c0_g1	0.281281	undirected	NA	NA
TRINITY_DN22555_c0_g8	TRINITY_DN13193_c0_g1	0.380894	undirected	NA	NA
TRINITY_DN22555_c0_g8	TRINITY_DN28849_c0_g3	0.40866	undirected	NA	NA
TRINITY_DN22555_c0_g8	TRINITY_DN30280_c0_g1	0.367108	undirected	NA	NA
TRINITY_DN22555_c0_g8	TRINITY_DN21914_c0_g2	0.279254	undirected	NA	NA
TRINITY_DN22555_c0_g8	TRINITY_DN22658_c1_g2	0.230426	undirected	NA	NA
TRINITY_DN22555_c0_g8	TRINITY_DN22122_c0_g1	0.382792	undirected	NA	NA
TRINITY_DN22555_c0_g8	TRINITY_DN18546_c0_g1	0.28171	undirected	NA	NA
TRINITY_DN22555_c0_g8	TRINITY_DN22568_c1_g1	0.349854	undirected	NA	NA
TRINITY_DN22555_c0_g8	TRINITY_DN23353_c0_g3	0.403133	undirected	NA	NA
TRINITY_DN22555_c0_g8	TRINITY_DN22196_c0_g2	0.374252	undirected	NA	NA
TRINITY_DN22555_c0_g8	TRINITY_DN19737_c3_g1	0.414686	undirected	NA	NA
TRINITY_DN22555_c0_g8	TRINITY_DN23453_c0_g9	0.381653	undirected	NA	NA
TRINITY_DN22555_c0_g8	TRINITY_DN12839_c0_g3	0.356335	undirected	NA	NA
TRINITY_DN22555_c0_g8	TRINITY_DN16933_c0_g4	0.430373	undirected	NA	NA
TRINITY_DN22555_c0_g8	TRINITY_DN16548_c2_g4	0.287963	undirected	NA	NA
TRINITY_DN22555_c0_g8	TRINITY_DN16895_c0_g8	0.420183	undirected	NA	NA
TRINITY_DN22555_c0_g8	TRINITY_DN29362_c0_g2	0.312446	undirected	NA	NA
TRINITY_DN22555_c0_g8	TRINITY_DN19797_c0_g6	0.415101	undirected	NA	NA
TRINITY_DN22555_c0_g8	TRINITY_DN22309_c0_g1	0.200178	undirected	NA	NA
TRINITY_DN22555_c0_g8	TRINITY_DN17482_c0_g4	0.402216	undirected	NA	NA
TRINITY_DN22555_c0_g8	TRINITY_DN23355_c0_g2	0.346774	undirected	NA	NA
TRINITY_DN22555_c0_g8	TRINITY_DN29827_c3_g1	0.400034	undirected	NA	NA
TRINITY_DN22555_c0_g8	TRINITY_DN29434_c0_g2	0.382979	undirected	NA	NA
TRINITY_DN22555_c0_g8	TRINITY_DN27229_c2_g2	0.386416	undirected	NA	NA
TRINITY_DN22555_c0_g8	TRINITY_DN28978_c1_g4	0.397582	undirected	NA	NA
TRINITY_DN22555_c0_g8	TRINITY_DN16151_c0_g7	0.363796	undirected	NA	NA
TRINITY_DN22555_c0_g8	TRINITY_DN22936_c0_g6	0.426532	undirected	NA	NA
TRINITY_DN22555_c0_g8	TRINITY_DN12453_c0_g1	0.341212	undirected	NA	NA
TRINITY_DN22555_c0_g8	TRINITY_DN29128_c2_g3	0.38787	undirected	NA	NA
TRINITY_DN22555_c0_g8	TRINITY_DN17307_c1_g4	0.422603	undirected	NA	NA
TRINITY_DN22555_c0_g8	TRINITY_DN14557_c0_g5	0.307658	undirected	NA	NA
TRINITY_DN22555_c0_g8	TRINITY_DN23246_c0_g2	0.294922	undirected	NA	NA
TRINITY_DN22555_c0_g8	TRINITY_DN23949_c0_g1	0.326976	undirected	NA	NA
TRINITY_DN22555_c0_g8	TRINITY_DN29131_c0_g2	0.373457	undirected	NA	NA
TRINITY_DN22555_c0_g8	TRINITY_DN21045_c0_g6	0.382381	undirected	NA	NA
TRINITY_DN22555_c0_g8	TRINITY_DN29075_c0_g2	0.3974	undirected	NA	NA
TRINITY_DN22555_c0_g8	TRINITY_DN21899_c0_g5	0.190139	undirected	NA	NA
TRINITY_DN22555_c0_g8	TRINITY_DN20641_c0_g4	0.409714	undirected	NA	NA
TRINITY_DN22555_c0_g8	TRINITY_DN26668_c0_g1	0.394803	undirected	NA	NA
TRINITY_DN22555_c0_g8	TRINITY_DN18332_c2_g1	0.367012	undirected	NA	NA
TRINITY_DN22555_c0_g8	TRINITY_DN20258_c0_g1	0.340059	undirected	NA	NA
TRINITY_DN22555_c0_g8	TRINITY_DN15151_c0_g2	0.39508	undirected	NA	NA
TRINITY_DN22555_c0_g8	TRINITY_DN29853_c1_g1	0.278954	undirected	NA	NA
TRINITY_DN22555_c0_g8	TRINITY_DN27255_c0_g1	0.424521	undirected	NA	NA
TRINITY_DN22555_c0_g8	TRINITY_DN21060_c0_g13	0.360985	undirected	NA	NA
TRINITY_DN22555_c0_g8	TRINITY_DN18080_c0_g3	0.423529	undirected	NA	NA
TRINITY_DN22555_c0_g8	TRINITY_DN23069_c0_g1	0.396944	undirected	NA	NA
TRINITY_DN22555_c0_g8	TRINITY_DN24874_c0_g2	0.371949	undirected	NA	NA
TRINITY_DN22555_c0_g8	TRINITY_DN29213_c0_g10	0.207989	undirected	NA	NA
TRINITY_DN22555_c0_g8	TRINITY_DN17015_c0_g1	0.388475	undirected	NA	NA
TRINITY_DN22555_c0_g8	TRINITY_DN25022_c0_g4	0.433786	undirected	NA	NA
TRINITY_DN22555_c0_g8	TRINITY_DN27496_c0_g3	0.394637	undirected	NA	NA
TRINITY_DN22555_c0_g8	TRINITY_DN24995_c1_g2	0.371911	undirected	NA	NA
TRINITY_DN22555_c0_g8	TRINITY_DN22224_c0_g2	0.418322	undirected	NA	NA
TRINITY_DN22555_c0_g8	TRINITY_DN17431_c0_g6	0.417735	undirected	NA	NA
TRINITY_DN22555_c0_g8	TRINITY_DN28798_c0_g1	0.322666	undirected	NA	NA
TRINITY_DN22555_c0_g8	TRINITY_DN18519_c0_g3	0.405768	undirected	NA	NA
TRINITY_DN22555_c0_g8	TRINITY_DN26857_c0_g3	0.268507	undirected	NA	NA
TRINITY_DN22555_c0_g8	TRINITY_DN22689_c0_g9	0.29489	undirected	NA	NA
TRINITY_DN22555_c0_g8	TRINITY_DN18892_c1_g5	0.322113	undirected	NA	NA
TRINITY_DN22555_c0_g8	TRINITY_DN20014_c0_g4	0.359393	undirected	NA	NA
TRINITY_DN22555_c0_g8	TRINITY_DN28787_c0_g2	0.420721	undirected	NA	NA
TRINITY_DN22555_c0_g8	TRINITY_DN29960_c1_g3	0.319984	undirected	NA	NA
TRINITY_DN22555_c0_g8	TRINITY_DN21530_c1_g1	0.393739	undirected	NA	NA
TRINITY_DN22555_c0_g8	TRINITY_DN24251_c1_g3	0.397088	undirected	NA	NA
TRINITY_DN22555_c0_g8	TRINITY_DN26453_c0_g2	0.418947	undirected	NA	NA
TRINITY_DN22555_c0_g8	TRINITY_DN17089_c0_g4	0.270605	undirected	NA	NA
TRINITY_DN22555_c0_g8	TRINITY_DN16439_c0_g9	0.4349	undirected	NA	NA
TRINITY_DN22555_c0_g8	TRINITY_DN23303_c0_g4	0.410541	undirected	NA	NA
TRINITY_DN22555_c0_g8	TRINITY_DN20916_c3_g1	0.391189	undirected	NA	NA
TRINITY_DN22555_c0_g8	TRINITY_DN27696_c1_g1	0.430247	undirected	NA	NA
TRINITY_DN22555_c0_g8	TRINITY_DN21771_c0_g1	0.430788	undirected	NA	NA
TRINITY_DN22555_c0_g8	TRINITY_DN20626_c0_g1	0.400585	undirected	NA	NA
TRINITY_DN22555_c0_g8	TRINITY_DN18880_c0_g9	0.42844	undirected	NA	NA
TRINITY_DN22555_c0_g8	TRINITY_DN15665_c0_g4	0.417549	undirected	NA	NA
TRINITY_DN22555_c0_g8	TRINITY_DN21403_c1_g3	0.395798	undirected	NA	NA
TRINITY_DN22555_c0_g8	TRINITY_DN22696_c2_g3	0.355326	undirected	NA	NA
TRINITY_DN22555_c0_g8	TRINITY_DN27279_c0_g7	0.432339	undirected	NA	NA
TRINITY_DN22555_c0_g8	TRINITY_DN23848_c1_g1	0.301098	undirected	NA	NA
TRINITY_DN22555_c0_g8	TRINITY_DN24251_c1_g8	0.376214	undirected	NA	NA
TRINITY_DN22555_c0_g8	TRINITY_DN29640_c1_g1	0.423423	undirected	NA	NA
TRINITY_DN22555_c0_g8	TRINITY_DN16974_c1_g1	0.282573	undirected	NA	NA
TRINITY_DN22555_c0_g8	TRINITY_DN24504_c0_g2	0.341476	undirected	NA	NA
TRINITY_DN22555_c0_g8	TRINITY_DN22142_c0_g2	0.342081	undirected	NA	NA
TRINITY_DN22555_c0_g8	TRINITY_DN4116_c0_g1	0.416167	undirected	NA	NA
TRINITY_DN22555_c0_g8	TRINITY_DN27860_c1_g1	0.379155	undirected	NA	NA
TRINITY_DN22555_c0_g8	TRINITY_DN24331_c0_g4	0.357367	undirected	NA	NA
TRINITY_DN22555_c0_g8	TRINITY_DN28904_c0_g1	0.43348	undirected	NA	NA
TRINITY_DN22555_c0_g8	TRINITY_DN19342_c1_g3	0.247799	undirected	NA	NA
TRINITY_DN22555_c0_g8	TRINITY_DN24280_c1_g5	0.373699	undirected	NA	NA
TRINITY_DN22555_c0_g8	TRINITY_DN18483_c0_g3	0.312036	undirected	NA	NA
TRINITY_DN22555_c0_g8	TRINITY_DN22983_c0_g6	0.359552	undirected	NA	NA
TRINITY_DN22555_c0_g8	TRINITY_DN29734_c1_g3	0.385596	undirected	NA	NA
TRINITY_DN22555_c0_g8	TRINITY_DN16074_c1_g8	0.276656	undirected	NA	NA
TRINITY_DN22555_c0_g8	TRINITY_DN26946_c1_g3	0.310495	undirected	NA	NA
TRINITY_DN22555_c0_g8	TRINITY_DN28911_c0_g4	0.221363	undirected	NA	NA
TRINITY_DN22555_c0_g8	TRINITY_DN23192_c0_g4	0.339057	undirected	NA	NA
TRINITY_DN22555_c0_g8	TRINITY_DN19930_c0_g1	0.39984	undirected	NA	NA
TRINITY_DN22555_c0_g8	TRINITY_DN19216_c1_g3	0.302261	undirected	NA	NA
TRINITY_DN22555_c0_g8	TRINITY_DN27415_c0_g3	0.413023	undirected	NA	NA
TRINITY_DN22555_c0_g8	TRINITY_DN21960_c0_g4	0.379007	undirected	NA	NA
TRINITY_DN22555_c0_g8	TRINITY_DN13719_c0_g1	0.40467	undirected	NA	NA
TRINITY_DN22555_c0_g8	TRINITY_DN20768_c2_g3	0.406554	undirected	NA	NA
TRINITY_DN22555_c0_g8	TRINITY_DN24754_c0_g2	0.423292	undirected	NA	NA
TRINITY_DN22555_c0_g8	TRINITY_DN14459_c1_g1	0.227035	undirected	NA	NA
TRINITY_DN22555_c0_g8	TRINITY_DN18888_c0_g4	0.250404	undirected	NA	NA
TRINITY_DN22555_c0_g8	TRINITY_DN15749_c1_g2	0.28387	undirected	NA	NA
TRINITY_DN22555_c0_g8	TRINITY_DN17673_c0_g4	0.400942	undirected	NA	NA
TRINITY_DN22555_c0_g8	TRINITY_DN18822_c0_g2	0.389633	undirected	NA	NA
TRINITY_DN22555_c0_g8	TRINITY_DN20312_c0_g1	0.406939	undirected	NA	NA
TRINITY_DN22555_c0_g8	TRINITY_DN24069_c0_g1	0.442149	undirected	NA	NA
TRINITY_DN22555_c0_g8	TRINITY_DN18993_c0_g2	0.399882	undirected	NA	NA
TRINITY_DN22555_c0_g8	TRINITY_DN18130_c0_g7	0.409494	undirected	NA	NA
TRINITY_DN22555_c0_g8	TRINITY_DN24675_c0_g5	0.328306	undirected	NA	NA
TRINITY_DN22555_c0_g8	TRINITY_DN26695_c0_g2	0.25782	undirected	NA	NA
TRINITY_DN22555_c0_g8	TRINITY_DN16333_c0_g7	0.421689	undirected	NA	NA
TRINITY_DN22555_c0_g8	TRINITY_DN19308_c0_g4	0.351484	undirected	NA	NA
TRINITY_DN22555_c0_g8	TRINITY_DN23724_c1_g6	0.40778	undirected	NA	NA
TRINITY_DN22555_c0_g8	TRINITY_DN25618_c0_g1	0.426248	undirected	NA	NA
TRINITY_DN22555_c0_g8	TRINITY_DN24060_c0_g2	0.179801	undirected	NA	NA
TRINITY_DN22555_c0_g8	TRINITY_DN23542_c3_g1	0.423511	undirected	NA	NA
TRINITY_DN22555_c0_g8	TRINITY_DN20464_c4_g6	0.369225	undirected	NA	NA
TRINITY_DN22555_c0_g8	TRINITY_DN21873_c0_g1	0.317611	undirected	NA	NA
TRINITY_DN22555_c0_g8	TRINITY_DN24179_c1_g2	0.38716	undirected	NA	NA
TRINITY_DN22555_c0_g8	TRINITY_DN23222_c0_g2	0.427083	undirected	NA	NA
TRINITY_DN22555_c0_g8	TRINITY_DN25701_c1_g1	0.271967	undirected	NA	NA
TRINITY_DN22555_c0_g8	TRINITY_DN21106_c0_g3	0.410221	undirected	NA	NA
TRINITY_DN22555_c0_g8	TRINITY_DN12242_c0_g1	0.406101	undirected	NA	NA
TRINITY_DN22555_c0_g8	TRINITY_DN25440_c0_g2	0.2147	undirected	NA	NA
TRINITY_DN22555_c0_g8	TRINITY_DN29846_c2_g3	0.417605	undirected	NA	NA
TRINITY_DN22555_c0_g8	TRINITY_DN13797_c0_g4	0.375075	undirected	NA	NA
TRINITY_DN22555_c0_g8	TRINITY_DN26651_c1_g1	0.421267	undirected	NA	NA
TRINITY_DN22555_c0_g8	TRINITY_DN28594_c0_g1	0.438708	undirected	NA	NA
TRINITY_DN22555_c0_g8	TRINITY_DN22793_c0_g2	0.418657	undirected	NA	NA
TRINITY_DN22555_c0_g8	TRINITY_DN17339_c0_g4	0.346112	undirected	NA	NA
TRINITY_DN22555_c0_g8	TRINITY_DN29670_c0_g2	0.38473	undirected	NA	NA
TRINITY_DN22555_c0_g8	TRINITY_DN29373_c0_g1	0.410167	undirected	NA	NA
TRINITY_DN22555_c0_g8	TRINITY_DN22578_c0_g2	0.394544	undirected	NA	NA
TRINITY_DN22555_c0_g8	TRINITY_DN16214_c0_g1	0.272028	undirected	NA	NA
TRINITY_DN22555_c0_g8	TRINITY_DN25380_c1_g8	0.291785	undirected	NA	NA
TRINITY_DN22555_c0_g8	TRINITY_DN23221_c0_g2	0.385956	undirected	NA	NA
TRINITY_DN22555_c0_g8	TRINITY_DN25115_c1_g6	0.404204	undirected	NA	NA
TRINITY_DN22555_c0_g8	TRINITY_DN25832_c0_g3	0.400246	undirected	NA	NA
TRINITY_DN22555_c0_g8	TRINITY_DN17517_c0_g2	0.422079	undirected	NA	NA
TRINITY_DN22555_c0_g8	TRINITY_DN16939_c0_g8	0.352139	undirected	NA	NA
TRINITY_DN22555_c0_g8	TRINITY_DN21783_c0_g1	0.361628	undirected	NA	NA
TRINITY_DN22555_c0_g8	TRINITY_DN20272_c0_g2	0.428952	undirected	NA	NA
TRINITY_DN22555_c0_g8	TRINITY_DN22651_c1_g1	0.279849	undirected	NA	NA
TRINITY_DN22555_c0_g8	TRINITY_DN25085_c1_g1	0.427493	undirected	NA	NA
TRINITY_DN22555_c0_g8	TRINITY_DN25486_c0_g3	0.432475	undirected	NA	NA
TRINITY_DN22555_c0_g8	TRINITY_DN24353_c0_g2	0.390902	undirected	NA	NA
TRINITY_DN22555_c0_g8	TRINITY_DN26654_c0_g2	0.387724	undirected	NA	NA
TRINITY_DN22555_c0_g8	TRINITY_DN25983_c1_g7	0.379553	undirected	NA	NA
TRINITY_DN22555_c0_g8	TRINITY_DN24665_c0_g1	0.388273	undirected	NA	NA
TRINITY_DN22555_c0_g8	TRINITY_DN23702_c0_g2	0.297601	undirected	NA	NA
TRINITY_DN22555_c0_g8	TRINITY_DN13810_c0_g3	0.369202	undirected	NA	NA
TRINITY_DN22555_c0_g8	TRINITY_DN25949_c1_g2	0.322167	undirected	NA	NA
TRINITY_DN22555_c0_g8	TRINITY_DN18162_c2_g2	0.25752	undirected	NA	NA
TRINITY_DN22555_c0_g8	TRINITY_DN25079_c1_g3	0.357889	undirected	NA	NA
TRINITY_DN22555_c0_g8	TRINITY_DN13491_c0_g3	0.352306	undirected	NA	NA
TRINITY_DN22555_c0_g8	TRINITY_DN28513_c0_g3	0.417821	undirected	NA	NA
TRINITY_DN22555_c0_g8	TRINITY_DN27213_c1_g1	0.424427	undirected	NA	NA
TRINITY_DN22555_c0_g8	TRINITY_DN22680_c0_g2	0.408095	undirected	NA	NA
TRINITY_DN22555_c0_g8	TRINITY_DN19142_c0_g1	0.396208	undirected	NA	NA
TRINITY_DN22555_c0_g8	TRINITY_DN23437_c0_g2	0.396274	undirected	NA	NA
TRINITY_DN22555_c0_g8	TRINITY_DN3160_c0_g2	0.214773	undirected	NA	NA
TRINITY_DN22555_c0_g8	TRINITY_DN24474_c1_g4	0.422202	undirected	NA	NA
TRINITY_DN22555_c0_g8	TRINITY_DN22492_c0_g2	0.352911	undirected	NA	NA
TRINITY_DN22555_c0_g8	TRINITY_DN14455_c0_g1	0.426275	undirected	NA	NA
TRINITY_DN22555_c0_g8	TRINITY_DN26451_c1_g4	0.393992	undirected	NA	NA
TRINITY_DN22555_c0_g8	TRINITY_DN22754_c0_g1	0.404289	undirected	NA	NA
TRINITY_DN22555_c0_g8	TRINITY_DN25301_c1_g5	0.421425	undirected	NA	NA
TRINITY_DN22555_c0_g8	TRINITY_DN22197_c0_g8	0.409965	undirected	NA	NA
TRINITY_DN22555_c0_g8	TRINITY_DN19082_c0_g6	0.430384	undirected	NA	NA
TRINITY_DN22555_c0_g8	TRINITY_DN29073_c2_g1	0.360986	undirected	NA	NA
TRINITY_DN22555_c0_g8	TRINITY_DN13250_c0_g4	0.354655	undirected	NA	NA
TRINITY_DN22555_c0_g8	TRINITY_DN17077_c0_g1	0.427312	undirected	NA	NA
TRINITY_DN22555_c0_g8	TRINITY_DN29618_c0_g3	0.186243	undirected	NA	NA
TRINITY_DN22555_c0_g8	TRINITY_DN19314_c0_g1	0.433143	undirected	NA	NA
TRINITY_DN22555_c0_g8	TRINITY_DN17166_c0_g1	0.410922	undirected	NA	NA
TRINITY_DN22555_c0_g8	TRINITY_DN18788_c2_g7	0.412487	undirected	NA	NA
TRINITY_DN22555_c0_g8	TRINITY_DN20177_c0_g6	0.359964	undirected	NA	NA
TRINITY_DN22555_c0_g8	TRINITY_DN17660_c0_g3	0.39502	undirected	NA	NA
TRINITY_DN22555_c0_g8	TRINITY_DN16657_c1_g1	0.165563	undirected	NA	NA
TRINITY_DN22555_c0_g8	TRINITY_DN18892_c1_g1	0.411082	undirected	NA	NA
TRINITY_DN22555_c0_g8	TRINITY_DN15665_c0_g2	0.36396	undirected	NA	NA
TRINITY_DN22555_c0_g8	TRINITY_DN13683_c0_g3	0.355735	undirected	NA	NA
TRINITY_DN22555_c0_g8	TRINITY_DN22736_c3_g1	0.393854	undirected	NA	NA
TRINITY_DN22555_c0_g8	TRINITY_DN25609_c0_g1	0.41947	undirected	NA	NA
TRINITY_DN22555_c0_g8	TRINITY_DN21314_c2_g1	0.398832	undirected	NA	NA
TRINITY_DN22555_c0_g8	TRINITY_DN29833_c0_g2	0.40294	undirected	NA	NA
TRINITY_DN22555_c0_g8	TRINITY_DN18449_c0_g4	0.411876	undirected	NA	NA
TRINITY_DN22555_c0_g8	TRINITY_DN28546_c1_g3	0.434023	undirected	NA	NA
TRINITY_DN22555_c0_g8	TRINITY_DN14495_c0_g1	0.431077	undirected	NA	NA
TRINITY_DN22555_c0_g8	TRINITY_DN29637_c2_g2	0.411198	undirected	NA	NA
TRINITY_DN22555_c0_g8	TRINITY_DN24993_c0_g10	0.42207	undirected	NA	NA
TRINITY_DN22555_c0_g8	TRINITY_DN18284_c0_g1	0.40243	undirected	NA	NA
TRINITY_DN22555_c0_g8	TRINITY_DN27668_c0_g6	0.397386	undirected	NA	NA
TRINITY_DN22555_c0_g8	TRINITY_DN17794_c0_g4	0.293972	undirected	NA	NA
TRINITY_DN22555_c0_g8	TRINITY_DN14910_c1_g3	0.421385	undirected	NA	NA
TRINITY_DN22555_c0_g8	TRINITY_DN26071_c0_g1	0.343284	undirected	NA	NA
TRINITY_DN22555_c0_g8	TRINITY_DN27658_c0_g1	0.364772	undirected	NA	NA
TRINITY_DN22555_c0_g8	TRINITY_DN26918_c0_g1	0.428469	undirected	NA	NA
TRINITY_DN22555_c0_g8	TRINITY_DN27751_c0_g1	0.420711	undirected	NA	NA
TRINITY_DN22555_c0_g8	TRINITY_DN16381_c0_g5	0.390925	undirected	NA	NA
TRINITY_DN22555_c0_g8	TRINITY_DN24468_c1_g4	0.389231	undirected	NA	NA
TRINITY_DN22555_c0_g8	TRINITY_DN23924_c0_g1	0.412189	undirected	NA	NA
TRINITY_DN22555_c0_g8	TRINITY_DN26568_c1_g8	0.400619	undirected	NA	NA
TRINITY_DN22555_c0_g8	TRINITY_DN19570_c1_g3	0.43502	undirected	NA	NA
TRINITY_DN22555_c0_g8	TRINITY_DN28778_c0_g1	0.386037	undirected	NA	NA
TRINITY_DN22555_c0_g8	TRINITY_DN19049_c1_g11	0.381539	undirected	NA	NA
TRINITY_DN22555_c0_g8	TRINITY_DN25192_c0_g3	0.430873	undirected	NA	NA
TRINITY_DN22555_c0_g8	TRINITY_DN17505_c0_g1	0.357045	undirected	NA	NA
TRINITY_DN22555_c0_g8	TRINITY_DN21036_c0_g1	0.42765	undirected	NA	NA
TRINITY_DN22555_c0_g8	TRINITY_DN28239_c1_g4	0.412673	undirected	NA	NA
TRINITY_DN22555_c0_g8	TRINITY_DN19940_c3_g3	0.377143	undirected	NA	NA
TRINITY_DN22555_c0_g8	TRINITY_DN22036_c0_g1	0.280229	undirected	NA	NA
TRINITY_DN22555_c0_g8	TRINITY_DN22566_c1_g2	0.415722	undirected	NA	NA
TRINITY_DN22555_c0_g8	TRINITY_DN18479_c1_g1	0.404373	undirected	NA	NA
TRINITY_DN22555_c0_g8	TRINITY_DN18996_c0_g6	0.407732	undirected	NA	NA
TRINITY_DN22555_c0_g8	TRINITY_DN25597_c0_g8	0.309385	undirected	NA	NA
TRINITY_DN22555_c0_g8	TRINITY_DN21124_c0_g1	0.310797	undirected	NA	NA
TRINITY_DN22555_c0_g8	TRINITY_DN15661_c1_g1	0.290129	undirected	NA	NA
TRINITY_DN22555_c0_g8	TRINITY_DN19095_c1_g1	0.294312	undirected	NA	NA
TRINITY_DN22555_c0_g8	TRINITY_DN19510_c0_g1	0.410601	undirected	NA	NA
TRINITY_DN22555_c0_g8	TRINITY_DN13752_c0_g2	0.421683	undirected	NA	NA
TRINITY_DN22555_c0_g8	TRINITY_DN20845_c1_g7	0.405151	undirected	NA	NA
TRINITY_DN22555_c0_g8	TRINITY_DN17324_c0_g6	0.394559	undirected	NA	NA
TRINITY_DN22555_c0_g8	TRINITY_DN23682_c0_g7	0.374261	undirected	NA	NA
TRINITY_DN22555_c0_g8	TRINITY_DN22084_c0_g1	0.372203	undirected	NA	NA
TRINITY_DN22555_c0_g8	TRINITY_DN27527_c0_g1	0.286946	undirected	NA	NA
TRINITY_DN22555_c0_g8	TRINITY_DN17474_c0_g1	0.413627	undirected	NA	NA
TRINITY_DN22555_c0_g8	TRINITY_DN15019_c1_g3	0.43216	undirected	NA	NA
TRINITY_DN22555_c0_g8	TRINITY_DN13316_c0_g2	0.346131	undirected	NA	NA
TRINITY_DN22555_c0_g8	TRINITY_DN29641_c0_g4	0.354976	undirected	NA	NA
TRINITY_DN22555_c0_g8	TRINITY_DN25725_c0_g7	0.366219	undirected	NA	NA
TRINITY_DN22555_c0_g8	TRINITY_DN19077_c1_g1	0.261399	undirected	NA	NA
TRINITY_DN22555_c0_g8	TRINITY_DN27335_c0_g4	0.373013	undirected	NA	NA
TRINITY_DN22555_c0_g8	TRINITY_DN28562_c1_g3	0.411693	undirected	NA	NA
TRINITY_DN22555_c0_g8	TRINITY_DN22190_c1_g1	0.33068	undirected	NA	NA
TRINITY_DN22555_c0_g8	TRINITY_DN25881_c0_g1	0.330649	undirected	NA	NA
TRINITY_DN22555_c0_g8	TRINITY_DN25746_c1_g3	0.383343	undirected	NA	NA
TRINITY_DN22555_c0_g8	TRINITY_DN27155_c0_g4	0.424767	undirected	NA	NA
TRINITY_DN22555_c0_g8	TRINITY_DN12582_c0_g7	0.399419	undirected	NA	NA
TRINITY_DN22555_c0_g8	TRINITY_DN20148_c0_g3	0.368929	undirected	NA	NA
TRINITY_DN22555_c0_g8	TRINITY_DN23819_c0_g3	0.281433	undirected	NA	NA
TRINITY_DN22555_c0_g8	TRINITY_DN16510_c0_g1	0.39092	undirected	NA	NA
TRINITY_DN22555_c0_g8	TRINITY_DN29213_c0_g14	0.432145	undirected	NA	NA
TRINITY_DN22555_c0_g8	TRINITY_DN20549_c0_g1	0.397793	undirected	NA	NA
TRINITY_DN22555_c0_g8	TRINITY_DN25323_c0_g2	0.376949	undirected	NA	NA
TRINITY_DN22555_c0_g8	TRINITY_DN27818_c0_g4	0.432334	undirected	NA	NA
TRINITY_DN22555_c0_g8	TRINITY_DN20977_c0_g1	0.428687	undirected	NA	NA
TRINITY_DN22555_c0_g8	TRINITY_DN12540_c0_g1	0.434331	undirected	NA	NA
TRINITY_DN22555_c0_g8	TRINITY_DN24846_c2_g7	0.427734	undirected	NA	NA
TRINITY_DN22555_c0_g8	TRINITY_DN29810_c3_g2	0.369436	undirected	NA	NA
TRINITY_DN22555_c0_g8	TRINITY_DN15724_c0_g5	0.370607	undirected	NA	NA
TRINITY_DN22555_c0_g8	TRINITY_DN20225_c0_g1	0.354711	undirected	NA	NA
TRINITY_DN22555_c0_g8	TRINITY_DN22425_c0_g5	0.418788	undirected	NA	NA
TRINITY_DN22555_c0_g8	TRINITY_DN18981_c0_g5	0.203953	undirected	NA	NA
TRINITY_DN22555_c0_g8	TRINITY_DN18949_c2_g1	0.404642	undirected	NA	NA
TRINITY_DN22555_c0_g8	TRINITY_DN21116_c0_g4	0.360526	undirected	NA	NA
TRINITY_DN22555_c0_g8	TRINITY_DN16840_c0_g9	0.359524	undirected	NA	NA
TRINITY_DN22555_c0_g8	TRINITY_DN27117_c0_g5	0.195749	undirected	NA	NA
TRINITY_DN22555_c0_g8	TRINITY_DN25594_c0_g1	0.277681	undirected	NA	NA
TRINITY_DN22555_c0_g8	TRINITY_DN27295_c0_g8	0.30013	undirected	NA	NA
TRINITY_DN22555_c0_g8	TRINITY_DN22003_c0_g1	0.261667	undirected	NA	NA
TRINITY_DN22555_c0_g8	TRINITY_DN17597_c0_g2	0.418783	undirected	NA	NA
TRINITY_DN22555_c0_g8	TRINITY_DN12837_c0_g1	0.318349	undirected	NA	NA
TRINITY_DN22555_c0_g8	TRINITY_DN22821_c0_g1	0.393366	undirected	NA	NA
TRINITY_DN22555_c0_g8	TRINITY_DN29291_c0_g2	0.361602	undirected	NA	NA
TRINITY_DN22555_c0_g8	TRINITY_DN16976_c0_g1	0.36156	undirected	NA	NA
TRINITY_DN22555_c0_g8	TRINITY_DN23420_c1_g4	0.413609	undirected	NA	NA
TRINITY_DN22555_c0_g8	TRINITY_DN28235_c1_g8	0.423838	undirected	NA	NA
TRINITY_DN22555_c0_g8	TRINITY_DN21363_c1_g3	0.415841	undirected	NA	NA
TRINITY_DN22555_c0_g8	TRINITY_DN28501_c1_g1	0.427955	undirected	NA	NA
TRINITY_DN22555_c0_g8	TRINITY_DN22082_c1_g3	0.329742	undirected	NA	NA
TRINITY_DN22555_c0_g8	TRINITY_DN25317_c0_g3	0.400198	undirected	NA	NA
TRINITY_DN22555_c0_g8	TRINITY_DN29206_c1_g1	0.393545	undirected	NA	NA
TRINITY_DN22555_c0_g8	TRINITY_DN25513_c0_g5	0.40885	undirected	NA	NA
TRINITY_DN22555_c0_g8	TRINITY_DN15604_c1_g13	0.425471	undirected	NA	NA
TRINITY_DN22555_c0_g8	TRINITY_DN28983_c1_g3	0.310274	undirected	NA	NA
TRINITY_DN22555_c0_g8	TRINITY_DN21792_c3_g4	0.374692	undirected	NA	NA
TRINITY_DN22555_c0_g8	TRINITY_DN21276_c0_g5	0.337914	undirected	NA	NA
TRINITY_DN22555_c0_g8	TRINITY_DN17774_c0_g1	0.403302	undirected	NA	NA
TRINITY_DN22555_c0_g8	TRINITY_DN13454_c0_g2	0.419683	undirected	NA	NA
TRINITY_DN22555_c0_g8	TRINITY_DN14416_c0_g3	0.403373	undirected	NA	NA
TRINITY_DN22555_c0_g8	TRINITY_DN27198_c2_g1	0.414457	undirected	NA	NA
TRINITY_DN22555_c0_g8	TRINITY_DN21052_c0_g2	0.424081	undirected	NA	NA
TRINITY_DN22555_c0_g8	TRINITY_DN22951_c0_g3	0.276185	undirected	NA	NA
TRINITY_DN22555_c0_g8	TRINITY_DN24036_c0_g1	0.428621	undirected	NA	NA
TRINITY_DN22555_c0_g8	TRINITY_DN14108_c0_g4	0.33037	undirected	NA	NA
TRINITY_DN22555_c0_g8	TRINITY_DN18531_c0_g1	0.391355	undirected	NA	NA
TRINITY_DN22555_c0_g8	TRINITY_DN22384_c0_g4	0.410541	undirected	NA	NA
TRINITY_DN22555_c0_g8	TRINITY_DN17110_c0_g2	0.410328	undirected	NA	NA
TRINITY_DN22555_c0_g8	TRINITY_DN25562_c0_g1	0.338015	undirected	NA	NA
TRINITY_DN22555_c0_g8	TRINITY_DN13679_c0_g1	0.389268	undirected	NA	NA
TRINITY_DN22555_c0_g8	TRINITY_DN26670_c0_g4	0.379991	undirected	NA	NA
TRINITY_DN22555_c0_g8	TRINITY_DN19203_c0_g3	0.352059	undirected	NA	NA
TRINITY_DN22555_c0_g8	TRINITY_DN10169_c0_g1	0.316801	undirected	NA	NA
TRINITY_DN22555_c0_g8	TRINITY_DN19797_c0_g3	0.40626	undirected	NA	NA
TRINITY_DN22555_c0_g8	TRINITY_DN27077_c1_g6	0.27935	undirected	NA	NA
TRINITY_DN22555_c0_g8	TRINITY_DN22616_c0_g2	0.388281	undirected	NA	NA
TRINITY_DN22555_c0_g8	TRINITY_DN20760_c0_g1	0.39202	undirected	NA	NA
TRINITY_DN22555_c0_g8	TRINITY_DN22018_c1_g1	0.298501	undirected	NA	NA
TRINITY_DN22555_c0_g8	TRINITY_DN23595_c0_g1	0.379796	undirected	NA	NA
TRINITY_DN22555_c0_g8	TRINITY_DN27579_c0_g1	0.429242	undirected	NA	NA
TRINITY_DN22555_c0_g8	TRINITY_DN23904_c0_g5	0.199673	undirected	NA	NA
TRINITY_DN22555_c0_g8	TRINITY_DN18272_c1_g3	0.385891	undirected	NA	NA
TRINITY_DN22555_c0_g8	TRINITY_DN28148_c0_g1	0.421544	undirected	NA	NA
TRINITY_DN22555_c0_g8	TRINITY_DN29403_c0_g1	0.435481	undirected	NA	NA
TRINITY_DN22555_c0_g8	TRINITY_DN16840_c0_g3	0.417698	undirected	NA	NA
TRINITY_DN22555_c0_g8	TRINITY_DN23685_c1_g2	0.284393	undirected	NA	NA
TRINITY_DN22555_c0_g8	TRINITY_DN27060_c0_g10	0.343126	undirected	NA	NA
TRINITY_DN22555_c0_g8	TRINITY_DN27380_c0_g2	0.292376	undirected	NA	NA
TRINITY_DN22555_c0_g8	TRINITY_DN18067_c0_g6	0.400392	undirected	NA	NA
TRINITY_DN22555_c0_g8	TRINITY_DN23678_c0_g8	0.39244	undirected	NA	NA
TRINITY_DN22555_c0_g8	TRINITY_DN25579_c1_g2	0.317521	undirected	NA	NA
TRINITY_DN22555_c0_g8	TRINITY_DN21879_c0_g1	0.41276	undirected	NA	NA
TRINITY_DN22555_c0_g8	TRINITY_DN25990_c0_g1	0.414251	undirected	NA	NA
TRINITY_DN22555_c0_g8	TRINITY_DN22807_c0_g2	0.214952	undirected	NA	NA
TRINITY_DN22555_c0_g8	TRINITY_DN20566_c0_g6	0.374651	undirected	NA	NA
TRINITY_DN22555_c0_g8	TRINITY_DN12271_c0_g1	0.396715	undirected	NA	NA
TRINITY_DN22555_c0_g8	TRINITY_DN23620_c3_g1	0.407024	undirected	NA	NA
TRINITY_DN22555_c0_g8	TRINITY_DN20458_c0_g4	0.404231	undirected	NA	NA
TRINITY_DN22555_c0_g8	TRINITY_DN29338_c0_g2	0.383253	undirected	NA	NA
TRINITY_DN22555_c0_g8	TRINITY_DN20646_c0_g2	0.426755	undirected	NA	NA
TRINITY_DN22555_c0_g8	TRINITY_DN16142_c0_g11	0.385611	undirected	NA	NA
TRINITY_DN22555_c0_g8	TRINITY_DN20809_c0_g3	0.432959	undirected	NA	NA
TRINITY_DN22555_c0_g8	TRINITY_DN28567_c0_g6	0.374527	undirected	NA	NA
TRINITY_DN22555_c0_g8	TRINITY_DN21616_c0_g5	0.396669	undirected	NA	NA
TRINITY_DN22555_c0_g8	TRINITY_DN23742_c0_g2	0.380829	undirected	NA	NA
TRINITY_DN22555_c0_g8	TRINITY_DN28738_c0_g1	0.407822	undirected	NA	NA
TRINITY_DN22555_c0_g8	TRINITY_DN28466_c0_g1	0.405405	undirected	NA	NA
TRINITY_DN22555_c0_g8	TRINITY_DN24369_c0_g1	0.37593	undirected	NA	NA
TRINITY_DN22555_c0_g8	TRINITY_DN23814_c0_g3	0.384836	undirected	NA	NA
TRINITY_DN22555_c0_g8	TRINITY_DN22097_c1_g4	0.369104	undirected	NA	NA
TRINITY_DN22555_c0_g8	TRINITY_DN18938_c0_g1	0.414146	undirected	NA	NA
TRINITY_DN22555_c0_g8	TRINITY_DN18629_c1_g2	0.235355	undirected	NA	NA
TRINITY_DN22555_c0_g8	TRINITY_DN29584_c2_g6	0.410785	undirected	NA	NA
TRINITY_DN22555_c0_g8	TRINITY_DN26768_c1_g3	0.398213	undirected	NA	NA
TRINITY_DN22555_c0_g8	TRINITY_DN24133_c0_g3	0.419187	undirected	NA	NA
TRINITY_DN22555_c0_g8	TRINITY_DN23101_c0_g1	0.409239	undirected	NA	NA
TRINITY_DN22555_c0_g8	TRINITY_DN17816_c0_g1	0.408504	undirected	NA	NA
TRINITY_DN22555_c0_g8	TRINITY_DN21311_c1_g1	0.399469	undirected	NA	NA
TRINITY_DN22555_c0_g8	TRINITY_DN12067_c0_g1	0.349086	undirected	NA	NA
TRINITY_DN22555_c0_g8	TRINITY_DN13119_c0_g2	0.360384	undirected	NA	NA
TRINITY_DN22555_c0_g8	TRINITY_DN15675_c1_g3	0.427976	undirected	NA	NA
TRINITY_DN22555_c0_g8	TRINITY_DN21095_c0_g3	0.293751	undirected	NA	NA
TRINITY_DN22555_c0_g8	TRINITY_DN22514_c0_g9	0.414827	undirected	NA	NA
TRINITY_DN22555_c0_g8	TRINITY_DN22266_c0_g4	0.308425	undirected	NA	NA
TRINITY_DN22555_c0_g8	TRINITY_DN17269_c1_g7	0.348546	undirected	NA	NA
TRINITY_DN22555_c0_g8	TRINITY_DN20210_c0_g2	0.432352	undirected	NA	NA
TRINITY_DN22555_c0_g8	TRINITY_DN18291_c0_g1	0.403598	undirected	NA	NA
TRINITY_DN22555_c0_g8	TRINITY_DN20689_c0_g9	0.389587	undirected	NA	NA
TRINITY_DN22555_c0_g8	TRINITY_DN22547_c0_g2	0.155251	undirected	NA	NA
TRINITY_DN22555_c0_g8	TRINITY_DN19407_c2_g2	0.319068	undirected	NA	NA
TRINITY_DN22555_c0_g8	TRINITY_DN29653_c0_g1	0.378463	undirected	NA	NA
TRINITY_DN22555_c0_g8	TRINITY_DN14304_c0_g7	0.341046	undirected	NA	NA
TRINITY_DN22555_c0_g8	TRINITY_DN17702_c0_g2	0.30181	undirected	NA	NA
TRINITY_DN22555_c0_g8	TRINITY_DN17654_c0_g9	0.414746	undirected	NA	NA
TRINITY_DN22555_c0_g8	TRINITY_DN26616_c0_g6	0.380165	undirected	NA	NA
TRINITY_DN22555_c0_g8	TRINITY_DN851_c0_g1	0.38588	undirected	NA	NA
TRINITY_DN22555_c0_g8	TRINITY_DN18820_c0_g1	0.215756	undirected	NA	NA
TRINITY_DN22555_c0_g8	TRINITY_DN15990_c1_g3	0.408466	undirected	NA	NA
TRINITY_DN22555_c0_g8	TRINITY_DN19397_c0_g1	0.29152	undirected	NA	NA
TRINITY_DN22555_c0_g8	TRINITY_DN13871_c0_g1	0.299152	undirected	NA	NA
TRINITY_DN22555_c0_g8	TRINITY_DN18151_c0_g8	0.413411	undirected	NA	NA
TRINITY_DN22555_c0_g8	TRINITY_DN18170_c1_g2	0.356322	undirected	NA	NA
TRINITY_DN22555_c0_g8	TRINITY_DN23449_c0_g6	0.34442	undirected	NA	NA
TRINITY_DN22555_c0_g8	TRINITY_DN12866_c0_g1	0.395488	undirected	NA	NA
TRINITY_DN22555_c0_g8	TRINITY_DN22800_c0_g1	0.384593	undirected	NA	NA
TRINITY_DN22555_c0_g8	TRINITY_DN14217_c1_g3	0.376115	undirected	NA	NA
TRINITY_DN22555_c0_g8	TRINITY_DN18748_c0_g3	0.372187	undirected	NA	NA
TRINITY_DN22555_c0_g8	TRINITY_DN21959_c1_g3	0.351582	undirected	NA	NA
TRINITY_DN22555_c0_g8	TRINITY_DN27193_c0_g2	0.360521	undirected	NA	NA
TRINITY_DN22555_c0_g8	TRINITY_DN24504_c0_g1	0.432285	undirected	NA	NA
TRINITY_DN22555_c0_g8	TRINITY_DN24869_c1_g3	0.390938	undirected	NA	NA
TRINITY_DN22555_c0_g8	TRINITY_DN29243_c0_g2	0.376729	undirected	NA	NA
TRINITY_DN22555_c0_g8	TRINITY_DN18567_c0_g7	0.408357	undirected	NA	NA
TRINITY_DN22555_c0_g8	TRINITY_DN18771_c0_g3	0.324016	undirected	NA	NA
TRINITY_DN22555_c0_g8	TRINITY_DN16692_c0_g4	0.39696	undirected	NA	NA
TRINITY_DN22555_c0_g8	TRINITY_DN15587_c0_g2	0.403132	undirected	NA	NA
TRINITY_DN22555_c0_g8	TRINITY_DN20341_c2_g1	0.367243	undirected	NA	NA
TRINITY_DN22555_c0_g8	TRINITY_DN19104_c1_g3	0.417592	undirected	NA	NA
TRINITY_DN22555_c0_g8	TRINITY_DN14169_c0_g5	0.395873	undirected	NA	NA
TRINITY_DN22555_c0_g8	TRINITY_DN15560_c0_g3	0.426377	undirected	NA	NA
TRINITY_DN22555_c0_g8	TRINITY_DN28255_c0_g2	0.256714	undirected	NA	NA
TRINITY_DN22555_c0_g8	TRINITY_DN27518_c0_g1	0.43049	undirected	NA	NA
TRINITY_DN22555_c0_g8	TRINITY_DN25002_c0_g3	0.151241	undirected	NA	NA
TRINITY_DN22555_c0_g8	TRINITY_DN22734_c1_g8	0.335126	undirected	NA	NA
TRINITY_DN22555_c0_g8	TRINITY_DN16274_c0_g2	0.377227	undirected	NA	NA
TRINITY_DN22555_c0_g8	TRINITY_DN19082_c0_g7	0.430175	undirected	NA	NA
TRINITY_DN22555_c0_g8	TRINITY_DN17855_c3_g1	0.421595	undirected	NA	NA
TRINITY_DN22555_c0_g8	TRINITY_DN28626_c1_g1	0.42078	undirected	NA	NA
TRINITY_DN22555_c0_g8	TRINITY_DN25280_c0_g2	0.334817	undirected	NA	NA
TRINITY_DN22555_c0_g8	TRINITY_DN23372_c0_g2	0.271337	undirected	NA	NA
TRINITY_DN22555_c0_g8	TRINITY_DN28884_c0_g2	0.413905	undirected	NA	NA
TRINITY_DN22555_c0_g8	TRINITY_DN25507_c0_g3	0.401803	undirected	NA	NA
TRINITY_DN22555_c0_g8	TRINITY_DN13435_c0_g1	0.359549	undirected	NA	NA
TRINITY_DN22555_c0_g8	TRINITY_DN28247_c1_g3	0.29352	undirected	NA	NA
TRINITY_DN22555_c0_g8	TRINITY_DN21072_c0_g1	0.400983	undirected	NA	NA
TRINITY_DN22555_c0_g8	TRINITY_DN15315_c1_g2	0.392565	undirected	NA	NA
TRINITY_DN22555_c0_g8	TRINITY_DN29529_c0_g1	0.395299	undirected	NA	NA
TRINITY_DN22555_c0_g8	TRINITY_DN20367_c0_g4	0.251702	undirected	NA	NA
TRINITY_DN22555_c0_g8	TRINITY_DN19186_c1_g1	0.280631	undirected	NA	NA
TRINITY_DN22555_c0_g8	TRINITY_DN22110_c0_g1	0.414278	undirected	NA	NA
TRINITY_DN22555_c0_g8	TRINITY_DN25295_c0_g3	0.42679	undirected	NA	NA
TRINITY_DN22555_c0_g8	TRINITY_DN17437_c1_g4	0.420076	undirected	NA	NA
TRINITY_DN22555_c0_g8	TRINITY_DN25451_c0_g1	0.401104	undirected	NA	NA
TRINITY_DN22555_c0_g8	TRINITY_DN19058_c0_g1	0.300366	undirected	NA	NA
TRINITY_DN22555_c0_g8	TRINITY_DN21954_c0_g2	0.30378	undirected	NA	NA
TRINITY_DN22555_c0_g8	TRINITY_DN16214_c0_g7	0.35716	undirected	NA	NA
TRINITY_DN22555_c0_g8	TRINITY_DN23849_c0_g1	0.261489	undirected	NA	NA
TRINITY_DN22555_c0_g8	TRINITY_DN16941_c0_g4	0.425523	undirected	NA	NA
TRINITY_DN22555_c0_g8	TRINITY_DN26345_c0_g3	0.426116	undirected	NA	NA
TRINITY_DN22555_c0_g8	TRINITY_DN23917_c2_g1	0.241898	undirected	NA	NA
TRINITY_DN22555_c0_g8	TRINITY_DN21453_c0_g4	0.319815	undirected	NA	NA
TRINITY_DN22555_c0_g8	TRINITY_DN19670_c0_g5	0.402448	undirected	NA	NA
TRINITY_DN22555_c0_g8	TRINITY_DN25285_c0_g3	0.40701	undirected	NA	NA
TRINITY_DN22555_c0_g8	TRINITY_DN29044_c1_g12	0.39916	undirected	NA	NA
TRINITY_DN22555_c0_g8	TRINITY_DN24122_c0_g4	0.390895	undirected	NA	NA
TRINITY_DN22555_c0_g8	TRINITY_DN22714_c0_g9	0.365211	undirected	NA	NA
TRINITY_DN22555_c0_g8	TRINITY_DN29763_c1_g1	0.293061	undirected	NA	NA
TRINITY_DN22555_c0_g8	TRINITY_DN26196_c0_g2	0.424607	undirected	NA	NA
TRINITY_DN22555_c0_g8	TRINITY_DN21931_c0_g1	0.401101	undirected	NA	NA
TRINITY_DN22555_c0_g8	TRINITY_DN28816_c0_g1	0.403105	undirected	NA	NA
TRINITY_DN22555_c0_g8	TRINITY_DN27699_c0_g4	0.371704	undirected	NA	NA
TRINITY_DN22555_c0_g8	TRINITY_DN23136_c0_g9	0.409056	undirected	NA	NA
TRINITY_DN22555_c0_g8	TRINITY_DN29955_c1_g3	0.426763	undirected	NA	NA
TRINITY_DN22555_c0_g8	TRINITY_DN22817_c0_g3	0.2583	undirected	NA	NA
TRINITY_DN22555_c0_g8	TRINITY_DN24390_c0_g2	0.348665	undirected	NA	NA
TRINITY_DN22555_c0_g8	TRINITY_DN17980_c0_g7	0.433495	undirected	NA	NA
TRINITY_DN22555_c0_g8	TRINITY_DN20491_c0_g2	0.328962	undirected	NA	NA
TRINITY_DN22555_c0_g8	TRINITY_DN18854_c0_g4	0.350602	undirected	NA	NA
TRINITY_DN22555_c0_g8	TRINITY_DN15569_c0_g1	0.327772	undirected	NA	NA
TRINITY_DN22555_c0_g8	TRINITY_DN20167_c2_g4	0.421531	undirected	NA	NA
TRINITY_DN22555_c0_g8	TRINITY_DN27145_c0_g4	0.416486	undirected	NA	NA
TRINITY_DN22555_c0_g8	TRINITY_DN16845_c0_g1	0.365132	undirected	NA	NA
TRINITY_DN22555_c0_g8	TRINITY_DN28422_c0_g1	0.270327	undirected	NA	NA
TRINITY_DN22555_c0_g8	TRINITY_DN29427_c0_g3	0.417171	undirected	NA	NA
TRINITY_DN22555_c0_g8	TRINITY_DN16119_c0_g5	0.425145	undirected	NA	NA
TRINITY_DN22555_c0_g8	TRINITY_DN29865_c0_g4	0.271478	undirected	NA	NA
TRINITY_DN22555_c0_g8	TRINITY_DN24637_c0_g3	0.417109	undirected	NA	NA
TRINITY_DN22555_c0_g8	TRINITY_DN28996_c2_g1	0.428828	undirected	NA	NA
TRINITY_DN22555_c0_g8	TRINITY_DN22820_c1_g6	0.338649	undirected	NA	NA
TRINITY_DN22555_c0_g8	TRINITY_DN23672_c0_g1	0.35335	undirected	NA	NA
TRINITY_DN22555_c0_g8	TRINITY_DN29524_c0_g8	0.416158	undirected	NA	NA
TRINITY_DN22555_c0_g8	TRINITY_DN15447_c2_g6	0.38688	undirected	NA	NA
TRINITY_DN22555_c0_g8	TRINITY_DN19981_c0_g2	0.4298	undirected	NA	NA
TRINITY_DN22555_c0_g8	TRINITY_DN13454_c0_g4	0.423836	undirected	NA	NA
TRINITY_DN22555_c0_g8	TRINITY_DN9247_c0_g1	0.416676	undirected	NA	NA
TRINITY_DN22555_c0_g8	TRINITY_DN14214_c1_g1	0.344675	undirected	NA	NA
TRINITY_DN22555_c0_g8	TRINITY_DN21171_c0_g1	0.338332	undirected	NA	NA
TRINITY_DN22555_c0_g8	TRINITY_DN16152_c1_g5	0.415568	undirected	NA	NA
TRINITY_DN22555_c0_g8	TRINITY_DN24728_c0_g3	0.360086	undirected	NA	NA
TRINITY_DN22555_c0_g8	TRINITY_DN22999_c0_g3	0.369349	undirected	NA	NA
TRINITY_DN22555_c0_g8	TRINITY_DN28286_c2_g3	0.361774	undirected	NA	NA
TRINITY_DN22555_c0_g8	TRINITY_DN24480_c0_g6	0.388621	undirected	NA	NA
TRINITY_DN22555_c0_g8	TRINITY_DN21075_c0_g3	0.407915	undirected	NA	NA
TRINITY_DN22555_c0_g8	TRINITY_DN19608_c1_g1	0.393656	undirected	NA	NA
TRINITY_DN22555_c0_g8	TRINITY_DN18640_c0_g2	0.396508	undirected	NA	NA
TRINITY_DN22555_c0_g8	TRINITY_DN27866_c0_g4	0.268697	undirected	NA	NA
TRINITY_DN22555_c0_g8	TRINITY_DN18370_c1_g5	0.324095	undirected	NA	NA
TRINITY_DN22555_c0_g8	TRINITY_DN17286_c0_g3	0.408367	undirected	NA	NA
TRINITY_DN22555_c0_g8	TRINITY_DN18181_c0_g6	0.411821	undirected	NA	NA
TRINITY_DN22555_c0_g8	TRINITY_DN14118_c1_g2	0.188787	undirected	NA	NA
TRINITY_DN22555_c0_g8	TRINITY_DN15771_c0_g1	0.418798	undirected	NA	NA
TRINITY_DN22555_c0_g8	TRINITY_DN22553_c1_g4	0.379611	undirected	NA	NA
TRINITY_DN22555_c0_g8	TRINITY_DN26228_c0_g2	0.433351	undirected	NA	NA
TRINITY_DN22555_c0_g8	TRINITY_DN15710_c0_g2	0.418531	undirected	NA	NA
TRINITY_DN22555_c0_g8	TRINITY_DN26217_c0_g1	0.416182	undirected	NA	NA
TRINITY_DN22555_c0_g8	TRINITY_DN18945_c0_g8	0.408777	undirected	NA	NA
TRINITY_DN22555_c0_g8	TRINITY_DN24656_c0_g8	0.345754	undirected	NA	NA
TRINITY_DN22555_c0_g8	TRINITY_DN17913_c0_g2	0.30759	undirected	NA	NA
TRINITY_DN22555_c0_g8	TRINITY_DN22399_c1_g2	0.403963	undirected	NA	NA
TRINITY_DN22555_c0_g8	TRINITY_DN22812_c1_g1	0.25081	undirected	NA	NA
TRINITY_DN22555_c0_g8	TRINITY_DN20433_c3_g3	0.399065	undirected	NA	NA
TRINITY_DN22555_c0_g8	TRINITY_DN28821_c1_g4	0.340156	undirected	NA	NA
TRINITY_DN22555_c0_g8	TRINITY_DN17988_c0_g1	0.356146	undirected	NA	NA
TRINITY_DN22555_c0_g8	TRINITY_DN27832_c0_g1	0.420978	undirected	NA	NA
TRINITY_DN22555_c0_g8	TRINITY_DN18347_c1_g4	0.387629	undirected	NA	NA
TRINITY_DN22555_c0_g8	TRINITY_DN24071_c1_g1	0.393463	undirected	NA	NA
TRINITY_DN22555_c0_g8	TRINITY_DN28365_c0_g2	0.336546	undirected	NA	NA
TRINITY_DN22555_c0_g8	TRINITY_DN14211_c0_g5	0.389681	undirected	NA	NA
TRINITY_DN22555_c0_g8	TRINITY_DN20566_c0_g1	0.390432	undirected	NA	NA
TRINITY_DN22555_c0_g8	TRINITY_DN16316_c0_g2	0.413658	undirected	NA	NA
TRINITY_DN22555_c0_g8	TRINITY_DN22185_c1_g7	0.423512	undirected	NA	NA
TRINITY_DN22555_c0_g8	TRINITY_DN21937_c1_g1	0.267033	undirected	NA	NA
TRINITY_DN22555_c0_g8	TRINITY_DN25393_c0_g1	0.410884	undirected	NA	NA
TRINITY_DN22555_c0_g8	TRINITY_DN27480_c0_g1	0.428487	undirected	NA	NA
TRINITY_DN22555_c0_g8	TRINITY_DN16169_c0_g1	0.423071	undirected	NA	NA
TRINITY_DN22555_c0_g8	TRINITY_DN15023_c0_g1	0.415092	undirected	NA	NA
TRINITY_DN22555_c0_g8	TRINITY_DN20298_c1_g3	0.212803	undirected	NA	NA
TRINITY_DN22555_c0_g8	TRINITY_DN26841_c2_g1	0.430468	undirected	NA	NA
TRINITY_DN22555_c0_g8	TRINITY_DN16162_c1_g7	0.181177	undirected	NA	NA
TRINITY_DN22555_c0_g8	TRINITY_DN29770_c0_g2	0.422767	undirected	NA	NA
TRINITY_DN22555_c0_g8	TRINITY_DN27259_c0_g1	0.363191	undirected	NA	NA
TRINITY_DN22555_c0_g8	TRINITY_DN16565_c1_g6	0.382871	undirected	NA	NA
TRINITY_DN22555_c0_g8	TRINITY_DN26576_c0_g3	0.40966	undirected	NA	NA
TRINITY_DN22555_c0_g8	TRINITY_DN23636_c0_g2	0.329392	undirected	NA	NA
TRINITY_DN22555_c0_g8	TRINITY_DN24468_c1_g1	0.386044	undirected	NA	NA
TRINITY_DN22555_c0_g8	TRINITY_DN22689_c0_g8	0.344829	undirected	NA	NA
TRINITY_DN22555_c0_g8	TRINITY_DN15332_c1_g4	0.420628	undirected	NA	NA
TRINITY_DN22555_c0_g8	TRINITY_DN18166_c0_g1	0.378207	undirected	NA	NA
TRINITY_DN22555_c0_g8	TRINITY_DN28749_c0_g1	0.421759	undirected	NA	NA
TRINITY_DN22555_c0_g8	TRINITY_DN15298_c0_g3	0.383831	undirected	NA	NA
TRINITY_DN22555_c0_g8	TRINITY_DN25647_c0_g2	0.373101	undirected	NA	NA
TRINITY_DN22555_c0_g8	TRINITY_DN17000_c1_g7	0.281825	undirected	NA	NA
TRINITY_DN22555_c0_g8	TRINITY_DN24453_c0_g4	0.406698	undirected	NA	NA
TRINITY_DN22555_c0_g8	TRINITY_DN27857_c0_g2	0.295556	undirected	NA	NA
TRINITY_DN22555_c0_g8	TRINITY_DN29295_c0_g3	0.348946	undirected	NA	NA
TRINITY_DN22555_c0_g8	TRINITY_DN13920_c0_g4	0.343099	undirected	NA	NA
TRINITY_DN22555_c0_g8	TRINITY_DN29127_c0_g1	0.414858	undirected	NA	NA
TRINITY_DN22555_c0_g8	TRINITY_DN17142_c0_g1	0.425665	undirected	NA	NA
TRINITY_DN22555_c0_g8	TRINITY_DN26940_c0_g2	0.391028	undirected	NA	NA
TRINITY_DN22555_c0_g8	TRINITY_DN27070_c0_g1	0.338646	undirected	NA	NA
TRINITY_DN22555_c0_g8	TRINITY_DN19472_c1_g1	0.257686	undirected	NA	NA
TRINITY_DN22555_c0_g8	TRINITY_DN22461_c1_g2	0.278285	undirected	NA	NA
TRINITY_DN22555_c0_g8	TRINITY_DN13320_c0_g1	0.404571	undirected	NA	NA
TRINITY_DN22555_c0_g8	TRINITY_DN29396_c1_g2	0.40947	undirected	NA	NA
TRINITY_DN22555_c0_g8	TRINITY_DN28807_c1_g6	0.374102	undirected	NA	NA
TRINITY_DN22555_c0_g8	TRINITY_DN29824_c0_g2	0.23945	undirected	NA	NA
TRINITY_DN22555_c0_g8	TRINITY_DN28037_c0_g9	0.410031	undirected	NA	NA
TRINITY_DN22555_c0_g8	TRINITY_DN26110_c2_g3	0.37945	undirected	NA	NA
TRINITY_DN22555_c0_g8	TRINITY_DN21815_c0_g3	0.382266	undirected	NA	NA
TRINITY_DN22555_c0_g8	TRINITY_DN17967_c0_g3	0.431323	undirected	NA	NA
TRINITY_DN22555_c0_g8	TRINITY_DN25431_c1_g5	0.407294	undirected	NA	NA
TRINITY_DN22555_c0_g8	TRINITY_DN27845_c0_g2	0.40742	undirected	NA	NA
TRINITY_DN22555_c0_g8	TRINITY_DN24345_c0_g4	0.404445	undirected	NA	NA
TRINITY_DN22555_c0_g8	TRINITY_DN18207_c1_g1	0.435112	undirected	NA	NA
TRINITY_DN22555_c0_g8	TRINITY_DN25020_c0_g1	0.424056	undirected	NA	NA
TRINITY_DN22555_c0_g8	TRINITY_DN14785_c1_g2	0.40777	undirected	NA	NA
TRINITY_DN22555_c0_g8	TRINITY_DN29640_c1_g3	0.427373	undirected	NA	NA
TRINITY_DN22555_c0_g8	TRINITY_DN19890_c0_g7	0.431937	undirected	NA	NA
TRINITY_DN22555_c0_g8	TRINITY_DN17257_c0_g3	0.247082	undirected	NA	NA
TRINITY_DN22555_c0_g8	TRINITY_DN25737_c1_g10	0.400595	undirected	NA	NA
TRINITY_DN22555_c0_g8	TRINITY_DN15496_c0_g1	0.426623	undirected	NA	NA
TRINITY_DN22555_c0_g8	TRINITY_DN16878_c1_g4	0.372658	undirected	NA	NA
TRINITY_DN22555_c0_g8	TRINITY_DN22338_c0_g3	0.399418	undirected	NA	NA
TRINITY_DN22555_c0_g8	TRINITY_DN23003_c0_g7	0.402063	undirected	NA	NA
TRINITY_DN22555_c0_g8	TRINITY_DN26879_c0_g3	0.331514	undirected	NA	NA
TRINITY_DN22555_c0_g8	TRINITY_DN13536_c0_g1	0.423226	undirected	NA	NA
TRINITY_DN22555_c0_g8	TRINITY_DN2851_c0_g1	0.412774	undirected	NA	NA
TRINITY_DN22555_c0_g8	TRINITY_DN17547_c0_g1	0.320748	undirected	NA	NA
TRINITY_DN22555_c0_g8	TRINITY_DN17552_c1_g3	0.326151	undirected	NA	NA
TRINITY_DN22555_c0_g8	TRINITY_DN28525_c0_g1	0.41299	undirected	NA	NA
TRINITY_DN22555_c0_g8	TRINITY_DN18097_c1_g1	0.41061	undirected	NA	NA
TRINITY_DN22555_c0_g8	TRINITY_DN19037_c0_g1	0.419775	undirected	NA	NA
TRINITY_DN22555_c0_g8	TRINITY_DN21420_c0_g3	0.208105	undirected	NA	NA
TRINITY_DN22555_c0_g8	TRINITY_DN28042_c0_g1	0.395735	undirected	NA	NA
TRINITY_DN22555_c0_g8	TRINITY_DN17370_c0_g3	0.436477	undirected	NA	NA
TRINITY_DN22555_c0_g8	TRINITY_DN16359_c1_g2	0.411995	undirected	NA	NA
TRINITY_DN22555_c0_g8	TRINITY_DN16876_c0_g1	0.360132	undirected	NA	NA
TRINITY_DN22555_c0_g8	TRINITY_DN11130_c0_g1	0.368638	undirected	NA	NA
TRINITY_DN22555_c0_g8	TRINITY_DN22430_c0_g1	0.421841	undirected	NA	NA
TRINITY_DN22555_c0_g8	TRINITY_DN29071_c1_g2	0.33082	undirected	NA	NA
TRINITY_DN22555_c0_g8	TRINITY_DN14018_c0_g1	0.368498	undirected	NA	NA
TRINITY_DN22555_c0_g8	TRINITY_DN17215_c1_g1	0.414107	undirected	NA	NA
TRINITY_DN22555_c0_g8	TRINITY_DN18104_c1_g1	0.417978	undirected	NA	NA
TRINITY_DN22555_c0_g8	TRINITY_DN17517_c0_g7	0.13438	undirected	NA	NA
TRINITY_DN22555_c0_g8	TRINITY_DN22818_c0_g1	0.374703	undirected	NA	NA
TRINITY_DN22555_c0_g8	TRINITY_DN28309_c0_g1	0.344043	undirected	NA	NA
TRINITY_DN22555_c0_g8	TRINITY_DN17931_c0_g2	0.412942	undirected	NA	NA
TRINITY_DN22555_c0_g8	TRINITY_DN19399_c0_g4	0.317763	undirected	NA	NA
TRINITY_DN22555_c0_g8	TRINITY_DN24370_c1_g2	0.407354	undirected	NA	NA
TRINITY_DN22555_c0_g8	TRINITY_DN25182_c1_g1	0.328785	undirected	NA	NA
TRINITY_DN22555_c0_g8	TRINITY_DN21571_c0_g4	0.411435	undirected	NA	NA
TRINITY_DN22555_c0_g8	TRINITY_DN13469_c0_g3	0.434613	undirected	NA	NA
TRINITY_DN22555_c0_g8	TRINITY_DN22673_c0_g1	0.28406	undirected	NA	NA
TRINITY_DN22555_c0_g8	TRINITY_DN29891_c2_g1	0.342025	undirected	NA	NA
TRINITY_DN22555_c0_g8	TRINITY_DN13677_c0_g1	0.189829	undirected	NA	NA
TRINITY_DN22555_c0_g8	TRINITY_DN13755_c0_g8	0.390423	undirected	NA	NA
TRINITY_DN22555_c0_g8	TRINITY_DN17944_c3_g6	0.298602	undirected	NA	NA
TRINITY_DN22555_c0_g8	TRINITY_DN22290_c0_g1	0.41946	undirected	NA	NA
TRINITY_DN22555_c0_g8	TRINITY_DN18598_c1_g1	0.391784	undirected	NA	NA
TRINITY_DN22555_c0_g8	TRINITY_DN20110_c2_g2	0.395271	undirected	NA	NA
TRINITY_DN22555_c0_g8	TRINITY_DN29639_c0_g4	0.363855	undirected	NA	NA
TRINITY_DN22555_c0_g8	TRINITY_DN22450_c0_g8	0.203603	undirected	NA	NA
TRINITY_DN22555_c0_g8	TRINITY_DN19156_c0_g8	0.42348	undirected	NA	NA
TRINITY_DN22555_c0_g8	TRINITY_DN23625_c0_g3	0.426604	undirected	NA	NA
TRINITY_DN22555_c0_g8	TRINITY_DN17423_c0_g1	0.347856	undirected	NA	NA
TRINITY_DN22555_c0_g8	TRINITY_DN11574_c0_g1	0.382737	undirected	NA	NA
TRINITY_DN22555_c0_g8	TRINITY_DN19897_c0_g1	0.416876	undirected	NA	NA
TRINITY_DN22555_c0_g8	TRINITY_DN22421_c0_g1	0.303149	undirected	NA	NA
TRINITY_DN22555_c0_g8	TRINITY_DN29151_c0_g8	0.423895	undirected	NA	NA
TRINITY_DN22555_c0_g8	TRINITY_DN23353_c0_g4	0.388846	undirected	NA	NA
TRINITY_DN22555_c0_g8	TRINITY_DN23415_c0_g3	0.364669	undirected	NA	NA
TRINITY_DN22555_c0_g8	TRINITY_DN15823_c1_g4	0.433961	undirected	NA	NA
TRINITY_DN22555_c0_g8	TRINITY_DN21891_c0_g2	0.407595	undirected	NA	NA
TRINITY_DN22555_c0_g8	TRINITY_DN14266_c0_g2	0.3671	undirected	NA	NA
TRINITY_DN22555_c0_g8	TRINITY_DN21406_c0_g1	0.353052	undirected	NA	NA
TRINITY_DN22555_c0_g8	TRINITY_DN18488_c0_g1	0.429492	undirected	NA	NA
TRINITY_DN22555_c0_g8	TRINITY_DN27890_c0_g2	0.254482	undirected	NA	NA
TRINITY_DN22555_c0_g8	TRINITY_DN23429_c0_g1	0.201993	undirected	NA	NA
TRINITY_DN22555_c0_g8	TRINITY_DN28419_c0_g6	0.338104	undirected	NA	NA
TRINITY_DN22555_c0_g8	TRINITY_DN20176_c0_g1	0.430927	undirected	NA	NA
TRINITY_DN22555_c0_g8	TRINITY_DN29588_c1_g2	0.336595	undirected	NA	NA
TRINITY_DN22555_c0_g8	TRINITY_DN16718_c0_g1	0.413046	undirected	NA	NA
TRINITY_DN22555_c0_g8	TRINITY_DN19843_c0_g3	0.300289	undirected	NA	NA
TRINITY_DN22555_c0_g8	TRINITY_DN21408_c0_g4	0.390631	undirected	NA	NA
TRINITY_DN22555_c0_g8	TRINITY_DN17936_c0_g1	0.389167	undirected	NA	NA
TRINITY_DN22555_c0_g8	TRINITY_DN15658_c1_g1	0.361516	undirected	NA	NA
TRINITY_DN22555_c0_g8	TRINITY_DN17026_c0_g3	0.430668	undirected	NA	NA
TRINITY_DN22555_c0_g8	TRINITY_DN24409_c1_g2	0.433006	undirected	NA	NA
TRINITY_DN22555_c0_g8	TRINITY_DN21319_c0_g5	0.300105	undirected	NA	NA
TRINITY_DN22555_c0_g8	TRINITY_DN19687_c0_g1	0.307686	undirected	NA	NA
TRINITY_DN22555_c0_g8	TRINITY_DN17984_c0_g1	0.381494	undirected	NA	NA
TRINITY_DN22555_c0_g8	TRINITY_DN28189_c0_g3	0.405262	undirected	NA	NA
TRINITY_DN22555_c0_g8	TRINITY_DN19547_c0_g2	0.372478	undirected	NA	NA
TRINITY_DN22555_c0_g8	TRINITY_DN13790_c0_g8	0.350739	undirected	NA	NA
TRINITY_DN22555_c0_g8	TRINITY_DN24197_c2_g7	0.405374	undirected	NA	NA
TRINITY_DN22555_c0_g8	TRINITY_DN18847_c1_g1	0.223449	undirected	NA	NA
TRINITY_DN22555_c0_g8	TRINITY_DN16861_c1_g5	0.378681	undirected	NA	NA
TRINITY_DN22555_c0_g8	TRINITY_DN25911_c0_g4	0.393321	undirected	NA	NA
TRINITY_DN22555_c0_g8	TRINITY_DN23400_c0_g11	0.395937	undirected	NA	NA
TRINITY_DN22555_c0_g8	TRINITY_DN29352_c0_g4	0.33633	undirected	NA	NA
TRINITY_DN22555_c0_g8	TRINITY_DN22878_c0_g6	0.30559	undirected	NA	NA
TRINITY_DN22555_c0_g8	TRINITY_DN16743_c0_g5	0.34333	undirected	NA	NA
TRINITY_DN22555_c0_g8	TRINITY_DN21155_c1_g2	0.426199	undirected	NA	NA
TRINITY_DN22555_c0_g8	TRINITY_DN15212_c0_g3	0.423697	undirected	NA	NA
TRINITY_DN22555_c0_g8	TRINITY_DN25722_c0_g3	0.391076	undirected	NA	NA
TRINITY_DN22555_c0_g8	TRINITY_DN21863_c0_g4	0.377912	undirected	NA	NA
TRINITY_DN22555_c0_g8	TRINITY_DN12881_c0_g2	0.374917	undirected	NA	NA
TRINITY_DN22555_c0_g8	TRINITY_DN24748_c2_g2	0.231445	undirected	NA	NA
TRINITY_DN22555_c0_g8	TRINITY_DN13926_c1_g5	0.344248	undirected	NA	NA
TRINITY_DN22555_c0_g8	TRINITY_DN19269_c0_g4	0.305298	undirected	NA	NA
TRINITY_DN22555_c0_g8	TRINITY_DN18964_c0_g3	0.419152	undirected	NA	NA
TRINITY_DN22555_c0_g8	TRINITY_DN17240_c0_g11	0.405286	undirected	NA	NA
TRINITY_DN22555_c0_g8	TRINITY_DN14710_c1_g1	0.394234	undirected	NA	NA
TRINITY_DN22555_c0_g8	TRINITY_DN28925_c1_g1	0.303877	undirected	NA	NA
TRINITY_DN22555_c0_g8	TRINITY_DN17502_c0_g1	0.410758	undirected	NA	NA
TRINITY_DN22555_c0_g8	TRINITY_DN24340_c1_g1	0.387714	undirected	NA	NA
TRINITY_DN22555_c0_g8	TRINITY_DN22998_c0_g6	0.411805	undirected	NA	NA
TRINITY_DN22555_c0_g8	TRINITY_DN19790_c2_g10	0.411423	undirected	NA	NA
TRINITY_DN22555_c0_g8	TRINITY_DN22912_c0_g1	0.405293	undirected	NA	NA
TRINITY_DN22555_c0_g8	TRINITY_DN27934_c0_g2	0.430388	undirected	NA	NA
TRINITY_DN22555_c0_g8	TRINITY_DN29357_c0_g1	0.358939	undirected	NA	NA
TRINITY_DN22555_c0_g8	TRINITY_DN19268_c0_g1	0.421578	undirected	NA	NA
TRINITY_DN22555_c0_g8	TRINITY_DN16532_c0_g1	0.427109	undirected	NA	NA
TRINITY_DN22555_c0_g8	TRINITY_DN28265_c0_g3	0.3577	undirected	NA	NA
TRINITY_DN22555_c0_g8	TRINITY_DN21441_c3_g2	0.388345	undirected	NA	NA
TRINITY_DN22555_c0_g8	TRINITY_DN18340_c0_g1	0.348956	undirected	NA	NA
TRINITY_DN22555_c0_g8	TRINITY_DN25529_c0_g2	0.390597	undirected	NA	NA
TRINITY_DN22555_c0_g8	TRINITY_DN19483_c0_g4	0.419201	undirected	NA	NA
TRINITY_DN22555_c0_g8	TRINITY_DN17875_c2_g2	0.3238	undirected	NA	NA
TRINITY_DN22555_c0_g8	TRINITY_DN154_c0_g1	0.428859	undirected	NA	NA
TRINITY_DN22555_c0_g8	TRINITY_DN18921_c0_g8	0.387927	undirected	NA	NA
TRINITY_DN22555_c0_g8	TRINITY_DN25770_c0_g3	0.363151	undirected	NA	NA
TRINITY_DN22555_c0_g8	TRINITY_DN18886_c0_g3	0.39359	undirected	NA	NA
TRINITY_DN22555_c0_g8	TRINITY_DN19581_c0_g3	0.388973	undirected	NA	NA
TRINITY_DN22555_c0_g8	TRINITY_DN18688_c0_g3	0.378096	undirected	NA	NA
TRINITY_DN22555_c0_g8	TRINITY_DN16893_c1_g1	0.399624	undirected	NA	NA
TRINITY_DN22555_c0_g8	TRINITY_DN15191_c0_g3	0.357259	undirected	NA	NA
TRINITY_DN22555_c0_g8	TRINITY_DN24287_c1_g2	0.400573	undirected	NA	NA
TRINITY_DN22555_c0_g8	TRINITY_DN23017_c1_g6	0.350118	undirected	NA	NA
TRINITY_DN22555_c0_g8	TRINITY_DN29686_c1_g2	0.385705	undirected	NA	NA
TRINITY_DN22555_c0_g8	TRINITY_DN21921_c0_g2	0.435758	undirected	NA	NA
TRINITY_DN22555_c0_g8	TRINITY_DN24990_c0_g4	0.387271	undirected	NA	NA
TRINITY_DN22555_c0_g8	TRINITY_DN10513_c0_g1	0.374865	undirected	NA	NA
TRINITY_DN22555_c0_g8	TRINITY_DN17921_c1_g3	0.39879	undirected	NA	NA
TRINITY_DN22555_c0_g8	TRINITY_DN770_c0_g1	0.223235	undirected	NA	NA
TRINITY_DN22555_c0_g8	TRINITY_DN22077_c4_g1	0.319148	undirected	NA	NA
TRINITY_DN22555_c0_g8	TRINITY_DN18914_c0_g4	0.373886	undirected	NA	NA
TRINITY_DN22555_c0_g8	TRINITY_DN13224_c0_g1	0.284602	undirected	NA	NA
TRINITY_DN22555_c0_g8	TRINITY_DN22682_c0_g3	0.403218	undirected	NA	NA
TRINITY_DN22555_c0_g8	TRINITY_DN28795_c1_g11	0.318408	undirected	NA	NA
TRINITY_DN22555_c0_g8	TRINITY_DN24719_c1_g1	0.381024	undirected	NA	NA
TRINITY_DN22555_c0_g8	TRINITY_DN17736_c0_g6	0.406936	undirected	NA	NA
TRINITY_DN22555_c0_g8	TRINITY_DN24968_c0_g5	0.31813	undirected	NA	NA
TRINITY_DN22555_c0_g8	TRINITY_DN26571_c0_g3	0.315931	undirected	NA	NA
TRINITY_DN22555_c0_g8	TRINITY_DN21608_c0_g2	0.377669	undirected	NA	NA
TRINITY_DN22555_c0_g8	TRINITY_DN21866_c0_g1	0.289164	undirected	NA	NA
TRINITY_DN22555_c0_g8	TRINITY_DN20704_c0_g11	0.38925	undirected	NA	NA
TRINITY_DN22555_c0_g8	TRINITY_DN24350_c0_g5	0.368948	undirected	NA	NA
TRINITY_DN22555_c0_g8	TRINITY_DN19432_c0_g3	0.398687	undirected	NA	NA
TRINITY_DN22555_c0_g8	TRINITY_DN26272_c1_g1	0.356677	undirected	NA	NA
TRINITY_DN22555_c0_g8	TRINITY_DN16762_c1_g3	0.252448	undirected	NA	NA
TRINITY_DN22555_c0_g8	TRINITY_DN15715_c1_g2	0.404941	undirected	NA	NA
TRINITY_DN22555_c0_g8	TRINITY_DN14230_c0_g1	0.374609	undirected	NA	NA
TRINITY_DN22555_c0_g8	TRINITY_DN8587_c0_g1	0.37801	undirected	NA	NA
TRINITY_DN22555_c0_g8	TRINITY_DN25903_c0_g6	0.40477	undirected	NA	NA
TRINITY_DN22555_c0_g8	TRINITY_DN19272_c0_g5	0.419212	undirected	NA	NA
TRINITY_DN22555_c0_g8	TRINITY_DN22464_c0_g1	0.248794	undirected	NA	NA
TRINITY_DN22555_c0_g8	TRINITY_DN5124_c0_g1	0.315003	undirected	NA	NA
TRINITY_DN22555_c0_g8	TRINITY_DN24308_c0_g5	0.422534	undirected	NA	NA
TRINITY_DN22555_c0_g8	TRINITY_DN20769_c1_g1	0.325281	undirected	NA	NA
TRINITY_DN22555_c0_g8	TRINITY_DN15593_c0_g6	0.406944	undirected	NA	NA
TRINITY_DN22555_c0_g8	TRINITY_DN14267_c0_g1	0.399189	undirected	NA	NA
TRINITY_DN22555_c0_g8	TRINITY_DN15197_c1_g7	0.423725	undirected	NA	NA
TRINITY_DN22555_c0_g8	TRINITY_DN15549_c1_g2	0.413716	undirected	NA	NA
TRINITY_DN22555_c0_g8	TRINITY_DN21127_c0_g6	0.339269	undirected	NA	NA
TRINITY_DN22555_c0_g8	TRINITY_DN20277_c1_g2	0.40892	undirected	NA	NA
TRINITY_DN22555_c0_g8	TRINITY_DN24173_c0_g1	0.344801	undirected	NA	NA
TRINITY_DN22555_c0_g8	TRINITY_DN13463_c0_g1	0.403201	undirected	NA	NA
TRINITY_DN22555_c0_g8	TRINITY_DN19976_c1_g6	0.306755	undirected	NA	NA
TRINITY_DN22555_c0_g8	TRINITY_DN19955_c0_g1	0.413608	undirected	NA	NA
TRINITY_DN22555_c0_g8	TRINITY_DN29748_c0_g4	0.378532	undirected	NA	NA
TRINITY_DN22555_c0_g8	TRINITY_DN22240_c0_g2	0.428441	undirected	NA	NA
TRINITY_DN22555_c0_g8	TRINITY_DN13500_c1_g4	0.384432	undirected	NA	NA
TRINITY_DN22555_c0_g8	TRINITY_DN13976_c0_g1	0.355463	undirected	NA	NA
TRINITY_DN22555_c0_g8	TRINITY_DN26115_c1_g6	0.37038	undirected	NA	NA
TRINITY_DN22555_c0_g8	TRINITY_DN25672_c2_g5	0.343198	undirected	NA	NA
TRINITY_DN22555_c0_g8	TRINITY_DN23297_c0_g6	0.374104	undirected	NA	NA
TRINITY_DN22555_c0_g8	TRINITY_DN11750_c0_g1	0.387491	undirected	NA	NA
TRINITY_DN22555_c0_g8	TRINITY_DN18571_c0_g5	0.380675	undirected	NA	NA
TRINITY_DN22555_c0_g8	TRINITY_DN16551_c1_g2	0.339812	undirected	NA	NA
TRINITY_DN22555_c0_g8	TRINITY_DN25276_c0_g1	0.423959	undirected	NA	NA
TRINITY_DN22555_c0_g8	TRINITY_DN20911_c0_g1	0.188641	undirected	NA	NA
TRINITY_DN22555_c0_g8	TRINITY_DN26075_c0_g3	0.415854	undirected	NA	NA
TRINITY_DN22555_c0_g8	TRINITY_DN26566_c3_g3	0.36713	undirected	NA	NA
TRINITY_DN22555_c0_g8	TRINITY_DN18042_c1_g1	0.307458	undirected	NA	NA
TRINITY_DN22555_c0_g8	TRINITY_DN27025_c0_g1	0.218826	undirected	NA	NA
TRINITY_DN22555_c0_g8	TRINITY_DN23069_c0_g3	0.368786	undirected	NA	NA
TRINITY_DN22555_c0_g8	TRINITY_DN18947_c0_g6	0.402729	undirected	NA	NA
TRINITY_DN22555_c0_g8	TRINITY_DN17559_c0_g2	0.36842	undirected	NA	NA
TRINITY_DN22555_c0_g8	TRINITY_DN19738_c0_g2	0.418251	undirected	NA	NA
TRINITY_DN22555_c0_g8	TRINITY_DN20701_c0_g3	0.405175	undirected	NA	NA
TRINITY_DN22555_c0_g8	TRINITY_DN24178_c0_g2	0.369577	undirected	NA	NA
TRINITY_DN22555_c0_g8	TRINITY_DN13502_c1_g5	0.425913	undirected	NA	NA
TRINITY_DN22555_c0_g8	TRINITY_DN13809_c2_g1	0.271447	undirected	NA	NA
TRINITY_DN22555_c0_g8	TRINITY_DN28282_c0_g1	0.398981	undirected	NA	NA
TRINITY_DN22555_c0_g8	TRINITY_DN27579_c0_g4	0.430679	undirected	NA	NA
TRINITY_DN22555_c0_g8	TRINITY_DN25513_c0_g4	0.295935	undirected	NA	NA
TRINITY_DN22555_c0_g8	TRINITY_DN19901_c0_g5	0.409391	undirected	NA	NA
TRINITY_DN22555_c0_g8	TRINITY_DN24090_c0_g1	0.403685	undirected	NA	NA
TRINITY_DN22555_c0_g8	TRINITY_DN16273_c0_g7	0.382685	undirected	NA	NA
TRINITY_DN22555_c0_g8	TRINITY_DN16199_c0_g2	0.408452	undirected	NA	NA
TRINITY_DN22555_c0_g8	TRINITY_DN28390_c1_g1	0.321845	undirected	NA	NA
TRINITY_DN22555_c0_g8	TRINITY_DN19296_c0_g2	0.425361	undirected	NA	NA
TRINITY_DN22555_c0_g8	TRINITY_DN22179_c0_g3	0.325598	undirected	NA	NA
TRINITY_DN22555_c0_g8	TRINITY_DN26244_c0_g1	0.4066	undirected	NA	NA
TRINITY_DN22555_c0_g8	TRINITY_DN28514_c0_g3	0.275617	undirected	NA	NA
TRINITY_DN22555_c0_g8	TRINITY_DN26661_c0_g1	0.399184	undirected	NA	NA
TRINITY_DN22555_c0_g8	TRINITY_DN25133_c1_g3	0.410044	undirected	NA	NA
TRINITY_DN22555_c0_g8	TRINITY_DN14016_c1_g8	0.362241	undirected	NA	NA
TRINITY_DN22555_c0_g8	TRINITY_DN21759_c0_g2	0.403833	undirected	NA	NA
TRINITY_DN22555_c0_g8	TRINITY_DN16342_c1_g1	0.399834	undirected	NA	NA
TRINITY_DN22555_c0_g8	TRINITY_DN16626_c0_g7	0.383516	undirected	NA	NA
TRINITY_DN22555_c0_g8	TRINITY_DN28567_c0_g5	0.431113	undirected	NA	NA
TRINITY_DN22555_c0_g8	TRINITY_DN14231_c0_g1	0.360748	undirected	NA	NA
TRINITY_DN22555_c0_g8	TRINITY_DN27718_c1_g5	0.435974	undirected	NA	NA
TRINITY_DN22555_c0_g8	TRINITY_DN15290_c0_g4	0.421936	undirected	NA	NA
TRINITY_DN22555_c0_g8	TRINITY_DN28379_c0_g7	0.382216	undirected	NA	NA
TRINITY_DN22555_c0_g8	TRINITY_DN14682_c0_g2	0.422839	undirected	NA	NA
TRINITY_DN22555_c0_g8	TRINITY_DN22956_c0_g1	0.415438	undirected	NA	NA
TRINITY_DN22555_c0_g8	TRINITY_DN26167_c0_g5	0.384395	undirected	NA	NA
TRINITY_DN22555_c0_g8	TRINITY_DN18109_c0_g8	0.355649	undirected	NA	NA
TRINITY_DN22555_c0_g8	TRINITY_DN29791_c0_g1	0.252278	undirected	NA	NA
TRINITY_DN22555_c0_g8	TRINITY_DN20261_c0_g1	0.438152	undirected	NA	NA
TRINITY_DN22555_c0_g8	TRINITY_DN20200_c0_g3	0.413963	undirected	NA	NA
TRINITY_DN22555_c0_g8	TRINITY_DN28806_c1_g1	0.395422	undirected	NA	NA
TRINITY_DN22555_c0_g8	TRINITY_DN25950_c1_g5	0.413796	undirected	NA	NA
TRINITY_DN22555_c0_g8	TRINITY_DN25987_c1_g5	0.377418	undirected	NA	NA
TRINITY_DN22555_c0_g8	TRINITY_DN19303_c0_g1	0.42279	undirected	NA	NA
TRINITY_DN22555_c0_g8	TRINITY_DN26334_c1_g4	0.365472	undirected	NA	NA
TRINITY_DN22555_c0_g8	TRINITY_DN26793_c0_g1	0.409162	undirected	NA	NA
TRINITY_DN22555_c0_g8	TRINITY_DN16514_c1_g3	0.314818	undirected	NA	NA
TRINITY_DN22555_c0_g8	TRINITY_DN16625_c0_g1	0.411649	undirected	NA	NA
TRINITY_DN22555_c0_g8	TRINITY_DN18608_c0_g1	0.388788	undirected	NA	NA
TRINITY_DN22555_c0_g8	TRINITY_DN19650_c2_g1	0.41825	undirected	NA	NA
TRINITY_DN22555_c0_g8	TRINITY_DN12964_c0_g1	0.414652	undirected	NA	NA
TRINITY_DN22555_c0_g8	TRINITY_DN16005_c2_g2	0.415439	undirected	NA	NA
TRINITY_DN22555_c0_g8	TRINITY_DN17666_c0_g5	0.406544	undirected	NA	NA
TRINITY_DN22555_c0_g8	TRINITY_DN20048_c1_g2	0.33598	undirected	NA	NA
TRINITY_DN22555_c0_g8	TRINITY_DN19794_c0_g1	0.428556	undirected	NA	NA
TRINITY_DN22555_c0_g8	TRINITY_DN22799_c1_g2	0.386843	undirected	NA	NA
TRINITY_DN22555_c0_g8	TRINITY_DN18612_c0_g1	0.422688	undirected	NA	NA
TRINITY_DN22555_c0_g8	TRINITY_DN14913_c0_g1	0.347327	undirected	NA	NA
TRINITY_DN22555_c0_g8	TRINITY_DN29529_c0_g2	0.423137	undirected	NA	NA
TRINITY_DN22555_c0_g8	TRINITY_DN22003_c0_g9	0.419215	undirected	NA	NA
TRINITY_DN22555_c0_g8	TRINITY_DN29262_c0_g3	0.235458	undirected	NA	NA
TRINITY_DN22555_c0_g8	TRINITY_DN26937_c0_g1	0.4027	undirected	NA	NA
TRINITY_DN22555_c0_g8	TRINITY_DN762_c0_g1	0.380275	undirected	NA	NA
TRINITY_DN22555_c0_g8	TRINITY_DN28774_c1_g5	0.384233	undirected	NA	NA
TRINITY_DN22555_c0_g8	TRINITY_DN21415_c1_g4	0.406982	undirected	NA	NA
TRINITY_DN22555_c0_g8	TRINITY_DN19489_c0_g3	0.38852	undirected	NA	NA
TRINITY_DN22555_c0_g8	TRINITY_DN24281_c1_g1	0.36609	undirected	NA	NA
TRINITY_DN22555_c0_g8	TRINITY_DN15986_c0_g2	0.425419	undirected	NA	NA
TRINITY_DN22555_c0_g8	TRINITY_DN24617_c0_g5	0.413243	undirected	NA	NA
TRINITY_DN22555_c0_g8	TRINITY_DN28541_c0_g1	0.334389	undirected	NA	NA
TRINITY_DN22555_c0_g8	TRINITY_DN28351_c0_g2	0.263581	undirected	NA	NA
TRINITY_DN22555_c0_g8	TRINITY_DN28751_c0_g1	0.343457	undirected	NA	NA
TRINITY_DN22555_c0_g8	TRINITY_DN22826_c0_g5	0.418062	undirected	NA	NA
TRINITY_DN22555_c0_g8	TRINITY_DN27701_c0_g2	0.408554	undirected	NA	NA
TRINITY_DN22555_c0_g8	TRINITY_DN22525_c1_g3	0.434762	undirected	NA	NA
TRINITY_DN22555_c0_g8	TRINITY_DN17817_c1_g1	0.402168	undirected	NA	NA
TRINITY_DN22555_c0_g8	TRINITY_DN21769_c0_g2	0.297039	undirected	NA	NA
TRINITY_DN22555_c0_g8	TRINITY_DN28933_c1_g1	0.333333	undirected	NA	NA
TRINITY_DN22555_c0_g8	TRINITY_DN28770_c1_g2	0.399146	undirected	NA	NA
TRINITY_DN22555_c0_g8	TRINITY_DN28090_c0_g3	0.42949	undirected	NA	NA
TRINITY_DN22555_c0_g8	TRINITY_DN15048_c1_g4	0.337035	undirected	NA	NA
TRINITY_DN22555_c0_g8	TRINITY_DN24203_c0_g1	0.402262	undirected	NA	NA
TRINITY_DN22555_c0_g8	TRINITY_DN20552_c0_g2	0.401875	undirected	NA	NA
TRINITY_DN22555_c0_g8	TRINITY_DN14119_c0_g2	0.37458	undirected	NA	NA
TRINITY_DN22555_c0_g8	TRINITY_DN15788_c1_g3	0.335366	undirected	NA	NA
TRINITY_DN22555_c0_g8	TRINITY_DN24410_c0_g3	0.222587	undirected	NA	NA
TRINITY_DN22555_c0_g8	TRINITY_DN345_c0_g1	0.389315	undirected	NA	NA
TRINITY_DN22555_c0_g8	TRINITY_DN28904_c1_g10	0.37648	undirected	NA	NA
TRINITY_DN22555_c0_g8	TRINITY_DN14491_c0_g2	0.397291	undirected	NA	NA
TRINITY_DN22555_c0_g8	TRINITY_DN15771_c0_g4	0.435922	undirected	NA	NA
TRINITY_DN22555_c0_g8	TRINITY_DN24087_c0_g5	0.383456	undirected	NA	NA
TRINITY_DN22555_c0_g8	TRINITY_DN17299_c0_g1	0.336754	undirected	NA	NA
TRINITY_DN22555_c0_g8	TRINITY_DN19576_c0_g3	0.410599	undirected	NA	NA
TRINITY_DN22555_c0_g8	TRINITY_DN19629_c2_g1	0.395107	undirected	NA	NA
TRINITY_DN22555_c0_g8	TRINITY_DN22497_c0_g2	0.368907	undirected	NA	NA
TRINITY_DN22555_c0_g8	TRINITY_DN27081_c0_g2	0.39394	undirected	NA	NA
TRINITY_DN22555_c0_g8	TRINITY_DN27503_c0_g4	0.356042	undirected	NA	NA
TRINITY_DN22555_c0_g8	TRINITY_DN27034_c0_g3	0.426318	undirected	NA	NA
TRINITY_DN22555_c0_g8	TRINITY_DN10971_c0_g1	0.379886	undirected	NA	NA
TRINITY_DN22555_c0_g8	TRINITY_DN15611_c0_g7	0.370872	undirected	NA	NA
TRINITY_DN22555_c0_g8	TRINITY_DN16404_c1_g1	0.399042	undirected	NA	NA
TRINITY_DN22555_c0_g8	TRINITY_DN27478_c0_g1	0.344659	undirected	NA	NA
TRINITY_DN22555_c0_g8	TRINITY_DN24558_c0_g1	0.402525	undirected	NA	NA
TRINITY_DN22555_c0_g8	TRINITY_DN26716_c0_g3	0.410451	undirected	NA	NA
TRINITY_DN22555_c0_g8	TRINITY_DN25263_c0_g5	0.405663	undirected	NA	NA
TRINITY_DN22555_c0_g8	TRINITY_DN26486_c0_g3	0.389016	undirected	NA	NA
TRINITY_DN22555_c0_g8	TRINITY_DN17119_c1_g2	0.414651	undirected	NA	NA
TRINITY_DN22555_c0_g8	TRINITY_DN20600_c0_g1	0.376453	undirected	NA	NA
TRINITY_DN22555_c0_g8	TRINITY_DN25091_c0_g6	0.296395	undirected	NA	NA
TRINITY_DN22555_c0_g8	TRINITY_DN23713_c0_g1	0.329737	undirected	NA	NA
TRINITY_DN22555_c0_g8	TRINITY_DN16950_c1_g8	0.412799	undirected	NA	NA
TRINITY_DN22555_c0_g8	TRINITY_DN24638_c1_g5	0.397921	undirected	NA	NA
TRINITY_DN22555_c0_g8	TRINITY_DN22358_c0_g3	0.432637	undirected	NA	NA
TRINITY_DN22555_c0_g8	TRINITY_DN29118_c1_g5	0.412947	undirected	NA	NA
TRINITY_DN22555_c0_g8	TRINITY_DN29891_c2_g2	0.319045	undirected	NA	NA
TRINITY_DN22555_c0_g8	TRINITY_DN18248_c1_g4	0.387908	undirected	NA	NA
TRINITY_DN22555_c0_g8	TRINITY_DN29189_c0_g4	0.369234	undirected	NA	NA
TRINITY_DN22555_c0_g8	TRINITY_DN24854_c0_g2	0.281866	undirected	NA	NA
TRINITY_DN22555_c0_g8	TRINITY_DN19790_c2_g3	0.432517	undirected	NA	NA
TRINITY_DN22555_c0_g8	TRINITY_DN19344_c0_g4	0.3957	undirected	NA	NA
TRINITY_DN22555_c0_g8	TRINITY_DN29964_c2_g2	0.340801	undirected	NA	NA
TRINITY_DN22555_c0_g8	TRINITY_DN22238_c0_g2	0.384332	undirected	NA	NA
TRINITY_DN22555_c0_g8	TRINITY_DN27912_c0_g1	0.429528	undirected	NA	NA
TRINITY_DN22555_c0_g8	TRINITY_DN28133_c0_g3	0.396623	undirected	NA	NA
TRINITY_DN22555_c0_g8	TRINITY_DN25292_c0_g2	0.420715	undirected	NA	NA
TRINITY_DN22555_c0_g8	TRINITY_DN28175_c0_g2	0.42983	undirected	NA	NA
TRINITY_DN22555_c0_g8	TRINITY_DN17203_c1_g2	0.237037	undirected	NA	NA
TRINITY_DN22555_c0_g8	TRINITY_DN27739_c1_g4	0.432937	undirected	NA	NA
TRINITY_DN22555_c0_g8	TRINITY_DN27469_c1_g1	0.414984	undirected	NA	NA
TRINITY_DN22555_c0_g8	TRINITY_DN15312_c0_g2	0.385506	undirected	NA	NA
TRINITY_DN22555_c0_g8	TRINITY_DN21785_c1_g8	0.331409	undirected	NA	NA
TRINITY_DN22555_c0_g8	TRINITY_DN29982_c3_g7	0.340757	undirected	NA	NA
TRINITY_DN22555_c0_g8	TRINITY_DN29130_c2_g1	0.417533	undirected	NA	NA
TRINITY_DN22555_c0_g8	TRINITY_DN15766_c0_g5	0.39394	undirected	NA	NA
TRINITY_DN22555_c0_g8	TRINITY_DN18113_c2_g1	0.400993	undirected	NA	NA
TRINITY_DN22555_c0_g8	TRINITY_DN23970_c0_g6	0.307325	undirected	NA	NA
TRINITY_DN22555_c0_g8	TRINITY_DN27825_c0_g1	0.345872	undirected	NA	NA
TRINITY_DN22555_c0_g8	TRINITY_DN12280_c0_g1	0.389867	undirected	NA	NA
TRINITY_DN22555_c0_g8	TRINITY_DN28268_c0_g2	0.210073	undirected	NA	NA
TRINITY_DN22555_c0_g8	TRINITY_DN17683_c0_g1	0.39583	undirected	NA	NA
TRINITY_DN22555_c0_g8	TRINITY_DN22691_c2_g3	0.4084	undirected	NA	NA
TRINITY_DN22555_c0_g8	TRINITY_DN20586_c0_g2	0.423913	undirected	NA	NA
TRINITY_DN22555_c0_g8	TRINITY_DN25816_c0_g6	0.308923	undirected	NA	NA
TRINITY_DN22555_c0_g8	TRINITY_DN14768_c0_g3	0.391834	undirected	NA	NA
TRINITY_DN22555_c0_g8	TRINITY_DN28571_c0_g1	0.388715	undirected	NA	NA
TRINITY_DN22555_c0_g8	TRINITY_DN19665_c0_g4	0.337042	undirected	NA	NA
TRINITY_DN22555_c0_g8	TRINITY_DN19817_c1_g1	0.409437	undirected	NA	NA
TRINITY_DN22555_c0_g8	TRINITY_DN14016_c1_g4	0.329711	undirected	NA	NA
TRINITY_DN22555_c0_g8	TRINITY_DN15790_c0_g1	0.315978	undirected	NA	NA
TRINITY_DN22555_c0_g8	TRINITY_DN15744_c3_g4	0.433302	undirected	NA	NA
TRINITY_DN22555_c0_g8	TRINITY_DN24717_c0_g1	0.419743	undirected	NA	NA
TRINITY_DN22555_c0_g8	TRINITY_DN19141_c1_g4	0.311199	undirected	NA	NA
TRINITY_DN22555_c0_g8	TRINITY_DN21463_c1_g1	0.185079	undirected	NA	NA
TRINITY_DN22555_c0_g8	TRINITY_DN22573_c0_g1	0.419248	undirected	NA	NA
TRINITY_DN22555_c0_g8	TRINITY_DN23335_c1_g2	0.39756	undirected	NA	NA
TRINITY_DN22555_c0_g8	TRINITY_DN16658_c0_g7	0.187467	undirected	NA	NA
TRINITY_DN22555_c0_g8	TRINITY_DN13465_c0_g1	0.202795	undirected	NA	NA
TRINITY_DN22555_c0_g8	TRINITY_DN22377_c0_g1	0.353747	undirected	NA	NA
TRINITY_DN22555_c0_g8	TRINITY_DN22571_c1_g1	0.397111	undirected	NA	NA
TRINITY_DN22555_c0_g8	TRINITY_DN28382_c1_g4	0.430458	undirected	NA	NA
TRINITY_DN22555_c0_g8	TRINITY_DN17179_c0_g1	0.299363	undirected	NA	NA
TRINITY_DN22555_c0_g8	TRINITY_DN28785_c1_g1	0.434669	undirected	NA	NA
TRINITY_DN22555_c0_g8	TRINITY_DN12517_c0_g3	0.41101	undirected	NA	NA
TRINITY_DN22555_c0_g8	TRINITY_DN16920_c0_g4	0.437853	undirected	NA	NA
TRINITY_DN22555_c0_g8	TRINITY_DN23842_c1_g5	0.335927	undirected	NA	NA
TRINITY_DN22555_c0_g8	TRINITY_DN18155_c2_g1	0.370051	undirected	NA	NA
TRINITY_DN22555_c0_g8	TRINITY_DN27749_c0_g5	0.265679	undirected	NA	NA
TRINITY_DN22555_c0_g8	TRINITY_DN26498_c0_g1	0.42098	undirected	NA	NA
TRINITY_DN22555_c0_g8	TRINITY_DN15230_c0_g2	0.280745	undirected	NA	NA
TRINITY_DN22555_c0_g8	TRINITY_DN24082_c1_g2	0.377448	undirected	NA	NA
TRINITY_DN22555_c0_g8	TRINITY_DN24269_c0_g2	0.285292	undirected	NA	NA
TRINITY_DN22555_c0_g8	TRINITY_DN24878_c0_g4	0.398668	undirected	NA	NA
TRINITY_DN22555_c0_g8	TRINITY_DN26252_c0_g2	0.402422	undirected	NA	NA
TRINITY_DN22555_c0_g8	TRINITY_DN15043_c1_g1	0.315273	undirected	NA	NA
TRINITY_DN22555_c0_g8	TRINITY_DN15761_c0_g2	0.424781	undirected	NA	NA
TRINITY_DN22555_c0_g8	TRINITY_DN22160_c0_g2	0.359606	undirected	NA	NA
TRINITY_DN22555_c0_g8	TRINITY_DN19996_c0_g4	0.30228	undirected	NA	NA
TRINITY_DN22555_c0_g8	TRINITY_DN26466_c0_g4	0.32367	undirected	NA	NA
TRINITY_DN22555_c0_g8	TRINITY_DN20404_c1_g6	0.330417	undirected	NA	NA
TRINITY_DN22555_c0_g8	TRINITY_DN21921_c0_g3	0.385078	undirected	NA	NA
TRINITY_DN22555_c0_g8	TRINITY_DN21421_c1_g2	0.327343	undirected	NA	NA
TRINITY_DN22555_c0_g8	TRINITY_DN29850_c0_g1	0.295892	undirected	NA	NA
TRINITY_DN22555_c0_g8	TRINITY_DN12774_c0_g1	0.337013	undirected	NA	NA
TRINITY_DN22555_c0_g8	TRINITY_DN28077_c0_g1	0.414916	undirected	NA	NA
TRINITY_DN22555_c0_g8	TRINITY_DN15817_c0_g1	0.409991	undirected	NA	NA
TRINITY_DN22555_c0_g8	TRINITY_DN19798_c0_g2	0.346263	undirected	NA	NA
TRINITY_DN22555_c0_g8	TRINITY_DN24805_c0_g2	0.421759	undirected	NA	NA
TRINITY_DN22555_c0_g8	TRINITY_DN24992_c0_g1	0.348675	undirected	NA	NA
TRINITY_DN22555_c0_g8	TRINITY_DN25868_c0_g1	0.383133	undirected	NA	NA
TRINITY_DN22555_c0_g8	TRINITY_DN22092_c0_g4	0.434726	undirected	NA	NA
TRINITY_DN22555_c0_g8	TRINITY_DN25075_c0_g4	0.300905	undirected	NA	NA
TRINITY_DN22555_c0_g8	TRINITY_DN20569_c1_g10	0.428582	undirected	NA	NA
TRINITY_DN22555_c0_g8	TRINITY_DN15195_c0_g1	0.390004	undirected	NA	NA
TRINITY_DN22555_c0_g8	TRINITY_DN26513_c0_g1	0.310754	undirected	NA	NA
TRINITY_DN22555_c0_g8	TRINITY_DN29081_c0_g1	0.408586	undirected	NA	NA
TRINITY_DN22555_c0_g8	TRINITY_DN27629_c3_g1	0.397276	undirected	NA	NA
TRINITY_DN22555_c0_g8	TRINITY_DN29471_c1_g2	0.413121	undirected	NA	NA
TRINITY_DN22555_c0_g8	TRINITY_DN25534_c0_g1	0.384401	undirected	NA	NA
TRINITY_DN22555_c0_g8	TRINITY_DN27893_c1_g1	0.431432	undirected	NA	NA
TRINITY_DN22555_c0_g8	TRINITY_DN20486_c0_g2	0.277927	undirected	NA	NA
TRINITY_DN22555_c0_g8	TRINITY_DN23870_c0_g7	0.425281	undirected	NA	NA
TRINITY_DN22555_c0_g8	TRINITY_DN28501_c1_g2	0.387991	undirected	NA	NA
TRINITY_DN22555_c0_g8	TRINITY_DN29154_c0_g2	0.314887	undirected	NA	NA
TRINITY_DN22555_c0_g8	TRINITY_DN21958_c0_g1	0.399356	undirected	NA	NA
TRINITY_DN22555_c0_g8	TRINITY_DN17078_c0_g7	0.416906	undirected	NA	NA
TRINITY_DN22555_c0_g8	TRINITY_DN7345_c0_g1	0.420561	undirected	NA	NA
TRINITY_DN22555_c0_g8	TRINITY_DN22412_c1_g4	0.36033	undirected	NA	NA
TRINITY_DN22555_c0_g8	TRINITY_DN25941_c0_g3	0.396733	undirected	NA	NA
TRINITY_DN22555_c0_g8	TRINITY_DN19269_c0_g1	0.344247	undirected	NA	NA
TRINITY_DN22555_c0_g8	TRINITY_DN28365_c0_g1	0.316144	undirected	NA	NA
TRINITY_DN22555_c0_g8	TRINITY_DN14777_c0_g3	0.411293	undirected	NA	NA
TRINITY_DN22555_c0_g8	TRINITY_DN27466_c1_g1	0.409757	undirected	NA	NA
TRINITY_DN22555_c0_g8	TRINITY_DN21670_c3_g3	0.380963	undirected	NA	NA
TRINITY_DN22555_c0_g8	TRINITY_DN23995_c1_g1	0.434084	undirected	NA	NA
TRINITY_DN22555_c0_g8	TRINITY_DN20234_c0_g1	0.365365	undirected	NA	NA
TRINITY_DN22555_c0_g8	TRINITY_DN18871_c0_g2	0.262105	undirected	NA	NA
TRINITY_DN22555_c0_g8	TRINITY_DN24261_c1_g2	0.397121	undirected	NA	NA
TRINITY_DN22555_c0_g8	TRINITY_DN20013_c1_g1	0.391971	undirected	NA	NA
TRINITY_DN22555_c0_g8	TRINITY_DN24499_c1_g1	0.400695	undirected	NA	NA
TRINITY_DN22555_c0_g8	TRINITY_DN27261_c0_g4	0.427031	undirected	NA	NA
TRINITY_DN22555_c0_g8	TRINITY_DN26637_c0_g1	0.324828	undirected	NA	NA
TRINITY_DN22555_c0_g8	TRINITY_DN18333_c0_g1	0.380615	undirected	NA	NA
TRINITY_DN22555_c0_g8	TRINITY_DN13082_c0_g11	0.260694	undirected	NA	NA
TRINITY_DN22555_c0_g8	TRINITY_DN22876_c0_g3	0.318198	undirected	NA	NA
TRINITY_DN22555_c0_g8	TRINITY_DN18964_c0_g8	0.413216	undirected	NA	NA
TRINITY_DN22555_c0_g8	TRINITY_DN13365_c0_g1	0.378189	undirected	NA	NA
TRINITY_DN22555_c0_g8	TRINITY_DN12352_c0_g1	0.384118	undirected	NA	NA
TRINITY_DN22555_c0_g8	TRINITY_DN26018_c0_g1	0.389488	undirected	NA	NA
TRINITY_DN22555_c0_g8	TRINITY_DN29682_c1_g3	0.354218	undirected	NA	NA
TRINITY_DN22555_c0_g8	TRINITY_DN28647_c0_g1	0.411226	undirected	NA	NA
TRINITY_DN22555_c0_g8	TRINITY_DN19196_c0_g1	0.345294	undirected	NA	NA
TRINITY_DN22555_c0_g8	TRINITY_DN7568_c0_g1	0.332225	undirected	NA	NA
TRINITY_DN22555_c0_g8	TRINITY_DN2933_c0_g1	0.269497	undirected	NA	NA
TRINITY_DN22555_c0_g8	TRINITY_DN26393_c0_g4	0.428378	undirected	NA	NA
TRINITY_DN22555_c0_g8	TRINITY_DN15803_c0_g2	0.419003	undirected	NA	NA
TRINITY_DN22555_c0_g8	TRINITY_DN18284_c0_g2	0.368916	undirected	NA	NA
TRINITY_DN22555_c0_g8	TRINITY_DN24954_c1_g2	0.414792	undirected	NA	NA
TRINITY_DN22555_c0_g8	TRINITY_DN25260_c0_g1	0.287095	undirected	NA	NA
TRINITY_DN22555_c0_g8	TRINITY_DN23169_c1_g6	0.360919	undirected	NA	NA
TRINITY_DN22555_c0_g8	TRINITY_DN28913_c1_g3	0.397277	undirected	NA	NA
TRINITY_DN22555_c0_g8	TRINITY_DN26787_c1_g2	0.312812	undirected	NA	NA
TRINITY_DN22555_c0_g8	TRINITY_DN14177_c0_g1	0.300644	undirected	NA	NA
TRINITY_DN22555_c0_g8	TRINITY_DN24799_c1_g1	0.399441	undirected	NA	NA
TRINITY_DN22555_c0_g8	TRINITY_DN25629_c0_g1	0.353972	undirected	NA	NA
TRINITY_DN22555_c0_g8	TRINITY_DN24571_c0_g1	0.395176	undirected	NA	NA
TRINITY_DN22555_c0_g8	TRINITY_DN29192_c1_g1	0.419867	undirected	NA	NA
TRINITY_DN22555_c0_g8	TRINITY_DN21008_c0_g1	0.410549	undirected	NA	NA
TRINITY_DN22555_c0_g8	TRINITY_DN26986_c3_g2	0.413378	undirected	NA	NA
TRINITY_DN22555_c0_g8	TRINITY_DN19966_c0_g15	0.416875	undirected	NA	NA
TRINITY_DN22555_c0_g8	TRINITY_DN15101_c0_g8	0.335237	undirected	NA	NA
TRINITY_DN22555_c0_g8	TRINITY_DN21417_c0_g3	0.389388	undirected	NA	NA
TRINITY_DN22555_c0_g8	TRINITY_DN20861_c1_g5	0.300782	undirected	NA	NA
TRINITY_DN22555_c0_g8	TRINITY_DN22839_c1_g1	0.405229	undirected	NA	NA
TRINITY_DN22555_c0_g8	TRINITY_DN16017_c1_g4	0.42191	undirected	NA	NA
TRINITY_DN22555_c0_g8	TRINITY_DN20808_c0_g4	0.346372	undirected	NA	NA
TRINITY_DN22555_c0_g8	TRINITY_DN23652_c1_g1	0.307362	undirected	NA	NA
TRINITY_DN22555_c0_g8	TRINITY_DN19142_c1_g1	0.388097	undirected	NA	NA
TRINITY_DN22555_c0_g8	TRINITY_DN26234_c1_g1	0.397984	undirected	NA	NA
TRINITY_DN22555_c0_g8	TRINITY_DN23030_c0_g5	0.408406	undirected	NA	NA
TRINITY_DN22555_c0_g8	TRINITY_DN17302_c0_g2	0.4204	undirected	NA	NA
TRINITY_DN22555_c0_g8	TRINITY_DN15287_c0_g4	0.383215	undirected	NA	NA
TRINITY_DN22555_c0_g8	TRINITY_DN21389_c1_g1	0.402677	undirected	NA	NA
TRINITY_DN22555_c0_g8	TRINITY_DN23187_c0_g4	0.347703	undirected	NA	NA
TRINITY_DN22555_c0_g8	TRINITY_DN26843_c0_g2	0.411476	undirected	NA	NA
TRINITY_DN22555_c0_g8	TRINITY_DN16869_c1_g4	0.319539	undirected	NA	NA
TRINITY_DN22555_c0_g8	TRINITY_DN17561_c2_g1	0.328948	undirected	NA	NA
TRINITY_DN22555_c0_g8	TRINITY_DN25194_c0_g2	0.392035	undirected	NA	NA
TRINITY_DN22555_c0_g8	TRINITY_DN14825_c0_g1	0.347891	undirected	NA	NA
TRINITY_DN22555_c0_g8	TRINITY_DN25050_c0_g3	0.42978	undirected	NA	NA
TRINITY_DN22555_c0_g8	TRINITY_DN28092_c0_g8	0.390696	undirected	NA	NA
TRINITY_DN22555_c0_g8	TRINITY_DN19513_c1_g11	0.399386	undirected	NA	NA
TRINITY_DN22555_c0_g8	TRINITY_DN21030_c1_g2	0.385076	undirected	NA	NA
TRINITY_DN22555_c0_g8	TRINITY_DN27287_c1_g5	0.318224	undirected	NA	NA
TRINITY_DN22555_c0_g8	TRINITY_DN29444_c1_g3	0.431964	undirected	NA	NA
TRINITY_DN22555_c0_g8	TRINITY_DN26266_c2_g4	0.378653	undirected	NA	NA
TRINITY_DN22555_c0_g8	TRINITY_DN14380_c0_g1	0.402887	undirected	NA	NA
TRINITY_DN22555_c0_g8	TRINITY_DN16218_c0_g3	0.397721	undirected	NA	NA
TRINITY_DN22555_c0_g8	TRINITY_DN27522_c0_g2	0.400373	undirected	NA	NA
TRINITY_DN22555_c0_g8	TRINITY_DN27711_c0_g1	0.425517	undirected	NA	NA
TRINITY_DN22555_c0_g8	TRINITY_DN21803_c0_g2	0.306853	undirected	NA	NA
TRINITY_DN22555_c0_g8	TRINITY_DN15316_c2_g1	0.421058	undirected	NA	NA
TRINITY_DN22555_c0_g8	TRINITY_DN26814_c0_g2	0.351632	undirected	NA	NA
TRINITY_DN22555_c0_g8	TRINITY_DN17521_c0_g1	0.369183	undirected	NA	NA
TRINITY_DN22555_c0_g8	TRINITY_DN22949_c0_g3	0.415838	undirected	NA	NA
TRINITY_DN22555_c0_g8	TRINITY_DN20093_c1_g2	0.387392	undirected	NA	NA
TRINITY_DN22555_c0_g8	TRINITY_DN26508_c0_g4	0.40923	undirected	NA	NA
TRINITY_DN22555_c0_g8	TRINITY_DN23466_c0_g3	0.400469	undirected	NA	NA
TRINITY_DN22555_c0_g8	TRINITY_DN22553_c1_g3	0.257824	undirected	NA	NA
TRINITY_DN22555_c0_g8	TRINITY_DN25292_c0_g4	0.30639	undirected	NA	NA
TRINITY_DN22555_c0_g8	TRINITY_DN19537_c0_g3	0.407215	undirected	NA	NA
TRINITY_DN22555_c0_g8	TRINITY_DN14554_c0_g6	0.330457	undirected	NA	NA
TRINITY_DN22555_c0_g8	TRINITY_DN27889_c0_g1	0.367761	undirected	NA	NA
TRINITY_DN22555_c0_g8	TRINITY_DN19561_c1_g2	0.369925	undirected	NA	NA
TRINITY_DN22555_c0_g8	TRINITY_DN19144_c0_g1	0.342609	undirected	NA	NA
TRINITY_DN22555_c0_g8	TRINITY_DN14398_c0_g1	0.218486	undirected	NA	NA
TRINITY_DN22555_c0_g8	TRINITY_DN19308_c0_g2	0.385379	undirected	NA	NA
TRINITY_DN22555_c0_g8	TRINITY_DN26237_c0_g3	0.417733	undirected	NA	NA
TRINITY_DN22555_c0_g8	TRINITY_DN12883_c0_g2	0.384378	undirected	NA	NA
TRINITY_DN22555_c0_g8	TRINITY_DN28492_c0_g2	0.416573	undirected	NA	NA
TRINITY_DN22555_c0_g8	TRINITY_DN28952_c1_g1	0.400979	undirected	NA	NA
TRINITY_DN22555_c0_g8	TRINITY_DN25335_c1_g2	0.385526	undirected	NA	NA
TRINITY_DN22555_c0_g8	TRINITY_DN20592_c0_g1	0.385721	undirected	NA	NA
TRINITY_DN22555_c0_g8	TRINITY_DN20999_c1_g2	0.365527	undirected	NA	NA
TRINITY_DN22555_c0_g8	TRINITY_DN20873_c0_g5	0.426766	undirected	NA	NA
TRINITY_DN22555_c0_g8	TRINITY_DN18017_c1_g7	0.292288	undirected	NA	NA
TRINITY_DN22555_c0_g8	TRINITY_DN26447_c0_g1	0.366765	undirected	NA	NA
TRINITY_DN22555_c0_g8	TRINITY_DN23897_c0_g5	0.321711	undirected	NA	NA
TRINITY_DN22555_c0_g8	TRINITY_DN25463_c0_g7	0.224896	undirected	NA	NA
TRINITY_DN22555_c0_g8	TRINITY_DN29260_c0_g2	0.422297	undirected	NA	NA
TRINITY_DN22555_c0_g8	TRINITY_DN24814_c0_g6	0.411957	undirected	NA	NA
TRINITY_DN22555_c0_g8	TRINITY_DN17351_c1_g2	0.327676	undirected	NA	NA
TRINITY_DN22555_c0_g8	TRINITY_DN27569_c1_g1	0.300085	undirected	NA	NA
TRINITY_DN22555_c0_g8	TRINITY_DN28650_c0_g1	0.29722	undirected	NA	NA
TRINITY_DN22555_c0_g8	TRINITY_DN3586_c0_g1	0.269452	undirected	NA	NA
TRINITY_DN22555_c0_g8	TRINITY_DN17282_c0_g5	0.374317	undirected	NA	NA
TRINITY_DN22555_c0_g8	TRINITY_DN13250_c0_g8	0.264679	undirected	NA	NA
TRINITY_DN22555_c0_g8	TRINITY_DN20400_c2_g2	0.417903	undirected	NA	NA
TRINITY_DN22555_c0_g8	TRINITY_DN26243_c0_g6	0.414621	undirected	NA	NA
TRINITY_DN22555_c0_g8	TRINITY_DN29340_c0_g1	0.408497	undirected	NA	NA
TRINITY_DN22555_c0_g8	TRINITY_DN22322_c0_g2	0.338326	undirected	NA	NA
TRINITY_DN22555_c0_g8	TRINITY_DN21285_c2_g6	0.406047	undirected	NA	NA
TRINITY_DN22555_c0_g8	TRINITY_DN19779_c2_g6	0.434859	undirected	NA	NA
TRINITY_DN22555_c0_g8	TRINITY_DN25705_c1_g2	0.414655	undirected	NA	NA
TRINITY_DN22555_c0_g8	TRINITY_DN28574_c0_g2	0.424236	undirected	NA	NA
TRINITY_DN22555_c0_g8	TRINITY_DN29666_c1_g1	0.427189	undirected	NA	NA
TRINITY_DN22555_c0_g8	TRINITY_DN1693_c0_g1	0.28604	undirected	NA	NA
TRINITY_DN22555_c0_g8	TRINITY_DN26669_c0_g3	0.149142	undirected	NA	NA
TRINITY_DN22555_c0_g8	TRINITY_DN29673_c0_g3	0.419641	undirected	NA	NA
TRINITY_DN22555_c0_g8	TRINITY_DN23085_c0_g5	0.395116	undirected	NA	NA
TRINITY_DN22555_c0_g8	TRINITY_DN21513_c0_g1	0.388288	undirected	NA	NA
TRINITY_DN22555_c0_g8	TRINITY_DN20719_c0_g8	0.278755	undirected	NA	NA
TRINITY_DN22555_c0_g8	TRINITY_DN28338_c0_g3	0.415325	undirected	NA	NA
TRINITY_DN22555_c0_g8	TRINITY_DN26206_c0_g6	0.408547	undirected	NA	NA
TRINITY_DN22555_c0_g8	TRINITY_DN21310_c2_g6	0.392925	undirected	NA	NA
TRINITY_DN22555_c0_g8	TRINITY_DN27491_c1_g1	0.215138	undirected	NA	NA
TRINITY_DN22555_c0_g8	TRINITY_DN17502_c0_g3	0.414166	undirected	NA	NA
TRINITY_DN22555_c0_g8	TRINITY_DN15156_c0_g1	0.413709	undirected	NA	NA
TRINITY_DN22555_c0_g8	TRINITY_DN19466_c0_g3	0.422566	undirected	NA	NA
TRINITY_DN22555_c0_g8	TRINITY_DN25636_c0_g2	0.31132	undirected	NA	NA
TRINITY_DN22555_c0_g8	TRINITY_DN25547_c0_g1	0.30794	undirected	NA	NA
TRINITY_DN22555_c0_g8	TRINITY_DN25235_c0_g5	0.331585	undirected	NA	NA
TRINITY_DN22555_c0_g8	TRINITY_DN27675_c0_g2	0.415799	undirected	NA	NA
TRINITY_DN22555_c0_g8	TRINITY_DN23184_c0_g1	0.414389	undirected	NA	NA
TRINITY_DN22555_c0_g8	TRINITY_DN25939_c0_g1	0.403312	undirected	NA	NA
TRINITY_DN22555_c0_g8	TRINITY_DN29329_c1_g1	0.282854	undirected	NA	NA
TRINITY_DN22555_c0_g8	TRINITY_DN29968_c3_g2	0.373239	undirected	NA	NA
TRINITY_DN22555_c0_g8	TRINITY_DN22361_c3_g1	0.378869	undirected	NA	NA
TRINITY_DN22555_c0_g8	TRINITY_DN18123_c1_g5	0.430506	undirected	NA	NA
TRINITY_DN22555_c0_g8	TRINITY_DN29074_c1_g1	0.409286	undirected	NA	NA
TRINITY_DN22555_c0_g8	TRINITY_DN24372_c0_g2	0.427881	undirected	NA	NA
TRINITY_DN22555_c0_g8	TRINITY_DN10419_c0_g1	0.371735	undirected	NA	NA
TRINITY_DN22555_c0_g8	TRINITY_DN26254_c0_g2	0.310685	undirected	NA	NA
TRINITY_DN22555_c0_g8	TRINITY_DN23698_c0_g3	0.341681	undirected	NA	NA
TRINITY_DN22555_c0_g8	TRINITY_DN20985_c0_g6	0.418016	undirected	NA	NA
TRINITY_DN22555_c0_g8	TRINITY_DN15428_c0_g3	0.32998	undirected	NA	NA
TRINITY_DN22555_c0_g8	TRINITY_DN21672_c1_g3	0.42663	undirected	NA	NA
TRINITY_DN22555_c0_g8	TRINITY_DN29182_c0_g3	0.329438	undirected	NA	NA
TRINITY_DN22555_c0_g8	TRINITY_DN20554_c1_g6	0.359949	undirected	NA	NA
TRINITY_DN22555_c0_g8	TRINITY_DN22833_c0_g4	0.343906	undirected	NA	NA
TRINITY_DN22555_c0_g8	TRINITY_DN29445_c0_g1	0.411484	undirected	NA	NA
TRINITY_DN22555_c0_g8	TRINITY_DN21854_c0_g4	0.391411	undirected	NA	NA
TRINITY_DN22555_c0_g8	TRINITY_DN13882_c0_g1	0.333737	undirected	NA	NA
TRINITY_DN22555_c0_g8	TRINITY_DN22074_c0_g4	0.408886	undirected	NA	NA
TRINITY_DN22555_c0_g8	TRINITY_DN22775_c1_g1	0.419823	undirected	NA	NA
TRINITY_DN22555_c0_g8	TRINITY_DN25793_c0_g6	0.295042	undirected	NA	NA
TRINITY_DN22555_c0_g8	TRINITY_DN15126_c1_g9	0.402842	undirected	NA	NA
TRINITY_DN22555_c0_g8	TRINITY_DN19754_c0_g1	0.424323	undirected	NA	NA
TRINITY_DN22555_c0_g8	TRINITY_DN19464_c1_g11	0.424362	undirected	NA	NA
TRINITY_DN22555_c0_g8	TRINITY_DN24685_c0_g3	0.329672	undirected	NA	NA
TRINITY_DN22555_c0_g8	TRINITY_DN28016_c1_g9	0.375486	undirected	NA	NA
TRINITY_DN22555_c0_g8	TRINITY_DN21144_c1_g5	0.376601	undirected	NA	NA
TRINITY_DN22555_c0_g8	TRINITY_DN19854_c1_g2	0.383531	undirected	NA	NA
TRINITY_DN22555_c0_g8	TRINITY_DN19800_c0_g2	0.427568	undirected	NA	NA
TRINITY_DN22555_c0_g8	TRINITY_DN19395_c0_g2	0.384281	undirected	NA	NA
TRINITY_DN22555_c0_g8	TRINITY_DN22691_c2_g4	0.374521	undirected	NA	NA
TRINITY_DN22555_c0_g8	TRINITY_DN21571_c0_g5	0.405081	undirected	NA	NA
TRINITY_DN22555_c0_g8	TRINITY_DN16476_c0_g5	0.425354	undirected	NA	NA
TRINITY_DN22555_c0_g8	TRINITY_DN16324_c0_g1	0.408072	undirected	NA	NA
TRINITY_DN22555_c0_g8	TRINITY_DN18246_c0_g4	0.357696	undirected	NA	NA
TRINITY_DN22555_c0_g8	TRINITY_DN16936_c0_g1	0.416136	undirected	NA	NA
TRINITY_DN22555_c0_g8	TRINITY_DN22281_c0_g5	0.369194	undirected	NA	NA
TRINITY_DN22555_c0_g8	TRINITY_DN26020_c0_g3	0.389251	undirected	NA	NA
TRINITY_DN22555_c0_g8	TRINITY_DN28968_c0_g1	0.430382	undirected	NA	NA
TRINITY_DN22555_c0_g8	TRINITY_DN22150_c0_g2	0.374019	undirected	NA	NA
TRINITY_DN22555_c0_g8	TRINITY_DN25752_c1_g2	0.410377	undirected	NA	NA
TRINITY_DN22555_c0_g8	TRINITY_DN28699_c0_g2	0.301024	undirected	NA	NA
TRINITY_DN22555_c0_g8	TRINITY_DN16074_c1_g1	0.345648	undirected	NA	NA
TRINITY_DN22555_c0_g8	TRINITY_DN15420_c0_g3	0.352596	undirected	NA	NA
TRINITY_DN22555_c0_g8	TRINITY_DN29961_c1_g3	0.337981	undirected	NA	NA
TRINITY_DN22555_c0_g8	TRINITY_DN26152_c0_g1	0.419818	undirected	NA	NA
TRINITY_DN22555_c0_g8	TRINITY_DN22338_c0_g2	0.372282	undirected	NA	NA
TRINITY_DN22555_c0_g8	TRINITY_DN28275_c0_g3	0.186583	undirected	NA	NA
TRINITY_DN22555_c0_g8	TRINITY_DN19290_c0_g1	0.338678	undirected	NA	NA
TRINITY_DN22555_c0_g8	TRINITY_DN23330_c0_g2	0.417835	undirected	NA	NA
TRINITY_DN22555_c0_g8	TRINITY_DN19079_c1_g4	0.37419	undirected	NA	NA
TRINITY_DN22555_c0_g8	TRINITY_DN27886_c0_g1	0.388991	undirected	NA	NA
TRINITY_DN22555_c0_g8	TRINITY_DN25931_c0_g6	0.420001	undirected	NA	NA
TRINITY_DN22555_c0_g8	TRINITY_DN29996_c3_g1	0.403903	undirected	NA	NA
TRINITY_DN22555_c0_g8	TRINITY_DN29751_c1_g5	0.410474	undirected	NA	NA
TRINITY_DN22555_c0_g8	TRINITY_DN24406_c0_g1	0.428118	undirected	NA	NA
TRINITY_DN22555_c0_g8	TRINITY_DN23558_c0_g1	0.420714	undirected	NA	NA
TRINITY_DN22555_c0_g8	TRINITY_DN15317_c0_g2	0.415488	undirected	NA	NA
TRINITY_DN22555_c0_g8	TRINITY_DN18495_c0_g1	0.39678	undirected	NA	NA
TRINITY_DN22555_c0_g8	TRINITY_DN23850_c1_g4	0.314881	undirected	NA	NA
TRINITY_DN22555_c0_g8	TRINITY_DN29543_c1_g1	0.345166	undirected	NA	NA
TRINITY_DN22555_c0_g8	TRINITY_DN19943_c0_g4	0.370569	undirected	NA	NA
TRINITY_DN22555_c0_g8	TRINITY_DN14239_c0_g7	0.40928	undirected	NA	NA
TRINITY_DN22555_c0_g8	TRINITY_DN24470_c0_g3	0.366858	undirected	NA	NA
TRINITY_DN22555_c0_g8	TRINITY_DN27150_c0_g3	0.40828	undirected	NA	NA
TRINITY_DN22555_c0_g8	TRINITY_DN23380_c0_g6	0.384837	undirected	NA	NA
TRINITY_DN22555_c0_g8	TRINITY_DN22083_c0_g1	0.390251	undirected	NA	NA
TRINITY_DN22555_c0_g8	TRINITY_DN18980_c0_g1	0.237049	undirected	NA	NA
TRINITY_DN22555_c0_g8	TRINITY_DN19808_c0_g3	0.345139	undirected	NA	NA
TRINITY_DN22555_c0_g8	TRINITY_DN28510_c0_g1	0.335991	undirected	NA	NA
TRINITY_DN22555_c0_g8	TRINITY_DN28157_c1_g4	0.408217	undirected	NA	NA
TRINITY_DN22555_c0_g8	TRINITY_DN24461_c0_g7	0.356656	undirected	NA	NA
TRINITY_DN22555_c0_g8	TRINITY_DN23918_c0_g1	0.435415	undirected	NA	NA
TRINITY_DN22555_c0_g8	TRINITY_DN28172_c2_g2	0.422126	undirected	NA	NA
TRINITY_DN22555_c0_g8	TRINITY_DN18667_c1_g3	0.424949	undirected	NA	NA
TRINITY_DN22555_c0_g8	TRINITY_DN20228_c1_g2	0.413705	undirected	NA	NA
TRINITY_DN22555_c0_g8	TRINITY_DN19669_c0_g10	0.269745	undirected	NA	NA
TRINITY_DN22555_c0_g8	TRINITY_DN12495_c0_g1	0.291404	undirected	NA	NA
TRINITY_DN22555_c0_g8	TRINITY_DN17078_c0_g2	0.320326	undirected	NA	NA
TRINITY_DN22555_c0_g8	TRINITY_DN29128_c2_g1	0.354584	undirected	NA	NA
TRINITY_DN22555_c0_g8	TRINITY_DN13879_c0_g2	0.349363	undirected	NA	NA
TRINITY_DN22555_c0_g8	TRINITY_DN16741_c0_g1	0.383068	undirected	NA	NA
TRINITY_DN22555_c0_g8	TRINITY_DN18087_c2_g1	0.267267	undirected	NA	NA
TRINITY_DN22555_c0_g8	TRINITY_DN27377_c1_g1	0.154842	undirected	NA	NA
TRINITY_DN22555_c0_g8	TRINITY_DN22757_c0_g2	0.419705	undirected	NA	NA
TRINITY_DN22555_c0_g8	TRINITY_DN28299_c0_g2	0.352897	undirected	NA	NA
TRINITY_DN22555_c0_g8	TRINITY_DN20418_c0_g4	0.326671	undirected	NA	NA
TRINITY_DN22555_c0_g8	TRINITY_DN23064_c0_g7	0.222423	undirected	NA	NA
TRINITY_DN22555_c0_g8	TRINITY_DN28601_c1_g1	0.353915	undirected	NA	NA
TRINITY_DN22555_c0_g8	TRINITY_DN29126_c1_g2	0.387677	undirected	NA	NA
TRINITY_DN22555_c0_g8	TRINITY_DN27905_c0_g3	0.314598	undirected	NA	NA
TRINITY_DN22555_c0_g8	TRINITY_DN23743_c0_g2	0.377752	undirected	NA	NA
TRINITY_DN22555_c0_g8	TRINITY_DN22415_c1_g3	0.251757	undirected	NA	NA
TRINITY_DN22555_c0_g8	TRINITY_DN21744_c0_g2	0.378186	undirected	NA	NA
TRINITY_DN22555_c0_g8	TRINITY_DN11102_c0_g1	0.361282	undirected	NA	NA
TRINITY_DN22555_c0_g8	TRINITY_DN27571_c0_g7	0.302568	undirected	NA	NA
TRINITY_DN22555_c0_g8	TRINITY_DN25290_c0_g2	0.402052	undirected	NA	NA
TRINITY_DN22555_c0_g8	TRINITY_DN22402_c0_g1	0.429917	undirected	NA	NA
TRINITY_DN22555_c0_g8	TRINITY_DN28967_c1_g3	0.423739	undirected	NA	NA
TRINITY_DN22555_c0_g8	TRINITY_DN16151_c0_g1	0.432919	undirected	NA	NA
TRINITY_DN22555_c0_g8	TRINITY_DN20643_c0_g2	0.387122	undirected	NA	NA
TRINITY_DN22555_c0_g8	TRINITY_DN25391_c0_g1	0.382471	undirected	NA	NA
TRINITY_DN22555_c0_g8	TRINITY_DN23481_c1_g4	0.423381	undirected	NA	NA
TRINITY_DN22555_c0_g8	TRINITY_DN21203_c0_g1	0.41932	undirected	NA	NA
TRINITY_DN22555_c0_g8	TRINITY_DN21008_c0_g2	0.413309	undirected	NA	NA
TRINITY_DN22555_c0_g8	TRINITY_DN13269_c0_g2	0.420204	undirected	NA	NA
TRINITY_DN22555_c0_g8	TRINITY_DN16172_c1_g7	0.379298	undirected	NA	NA
TRINITY_DN22555_c0_g8	TRINITY_DN29150_c0_g4	0.380632	undirected	NA	NA
TRINITY_DN22555_c0_g8	TRINITY_DN22991_c0_g1	0.358108	undirected	NA	NA
TRINITY_DN22555_c0_g8	TRINITY_DN28825_c0_g3	0.302588	undirected	NA	NA
TRINITY_DN22555_c0_g8	TRINITY_DN17094_c0_g2	0.399292	undirected	NA	NA
TRINITY_DN22555_c0_g8	TRINITY_DN25874_c1_g7	0.246696	undirected	NA	NA
TRINITY_DN22555_c0_g8	TRINITY_DN27303_c0_g2	0.42309	undirected	NA	NA
TRINITY_DN22555_c0_g8	TRINITY_DN12163_c0_g1	0.285783	undirected	NA	NA
TRINITY_DN22555_c0_g8	TRINITY_DN28102_c0_g1	0.349459	undirected	NA	NA
TRINITY_DN22555_c0_g8	TRINITY_DN22169_c2_g5	0.399859	undirected	NA	NA
TRINITY_DN22555_c0_g8	TRINITY_DN22370_c0_g2	0.34699	undirected	NA	NA
TRINITY_DN22555_c0_g8	TRINITY_DN24519_c2_g2	0.405039	undirected	NA	NA
TRINITY_DN22555_c0_g8	TRINITY_DN23150_c1_g2	0.408947	undirected	NA	NA
TRINITY_DN22555_c0_g8	TRINITY_DN28852_c0_g10	0.328209	undirected	NA	NA
TRINITY_DN22555_c0_g8	TRINITY_DN25356_c0_g7	0.415488	undirected	NA	NA
TRINITY_DN22555_c0_g8	TRINITY_DN17022_c0_g1	0.410282	undirected	NA	NA
TRINITY_DN22555_c0_g8	TRINITY_DN24784_c2_g1	0.415698	undirected	NA	NA
TRINITY_DN22555_c0_g8	TRINITY_DN25067_c1_g2	0.423483	undirected	NA	NA
TRINITY_DN22555_c0_g8	TRINITY_DN28580_c2_g2	0.327037	undirected	NA	NA
TRINITY_DN22555_c0_g8	TRINITY_DN15372_c0_g1	0.230921	undirected	NA	NA
TRINITY_DN22555_c0_g8	TRINITY_DN23500_c0_g4	0.437466	undirected	NA	NA
TRINITY_DN22555_c0_g8	TRINITY_DN23297_c0_g5	0.40456	undirected	NA	NA
TRINITY_DN22555_c0_g8	TRINITY_DN22640_c1_g7	0.431805	undirected	NA	NA
TRINITY_DN22555_c0_g8	TRINITY_DN29998_c1_g1	0.325531	undirected	NA	NA
TRINITY_DN22555_c0_g8	TRINITY_DN16842_c0_g1	0.415371	undirected	NA	NA
TRINITY_DN22555_c0_g8	TRINITY_DN18765_c0_g3	0.292813	undirected	NA	NA
TRINITY_DN22555_c0_g8	TRINITY_DN16642_c0_g2	0.399668	undirected	NA	NA
TRINITY_DN22555_c0_g8	TRINITY_DN14772_c2_g2	0.401155	undirected	NA	NA
TRINITY_DN22555_c0_g8	TRINITY_DN29786_c1_g1	0.349987	undirected	NA	NA
TRINITY_DN22555_c0_g8	TRINITY_DN17748_c0_g6	0.413171	undirected	NA	NA
TRINITY_DN22555_c0_g8	TRINITY_DN23991_c0_g1	0.42049	undirected	NA	NA
TRINITY_DN22555_c0_g8	TRINITY_DN19827_c2_g6	0.237683	undirected	NA	NA
TRINITY_DN22555_c0_g8	TRINITY_DN15452_c1_g1	0.210145	undirected	NA	NA
TRINITY_DN22555_c0_g8	TRINITY_DN27622_c1_g2	0.408935	undirected	NA	NA
TRINITY_DN22555_c0_g8	TRINITY_DN13467_c0_g2	0.368256	undirected	NA	NA
TRINITY_DN22555_c0_g8	TRINITY_DN16928_c0_g2	0.394635	undirected	NA	NA
TRINITY_DN22555_c0_g8	TRINITY_DN13461_c2_g1	0.317084	undirected	NA	NA
TRINITY_DN22555_c0_g8	TRINITY_DN22154_c1_g2	0.436154	undirected	NA	NA
TRINITY_DN22555_c0_g8	TRINITY_DN21887_c0_g2	0.424456	undirected	NA	NA
TRINITY_DN22555_c0_g8	TRINITY_DN17592_c0_g3	0.431405	undirected	NA	NA
TRINITY_DN22555_c0_g8	TRINITY_DN28395_c0_g4	0.318266	undirected	NA	NA
TRINITY_DN22555_c0_g8	TRINITY_DN20194_c1_g4	0.220788	undirected	NA	NA
TRINITY_DN22555_c0_g8	TRINITY_DN23329_c0_g3	0.227067	undirected	NA	NA
TRINITY_DN22555_c0_g8	TRINITY_DN22439_c0_g4	0.354925	undirected	NA	NA
TRINITY_DN22555_c0_g8	TRINITY_DN25405_c1_g1	0.303517	undirected	NA	NA
TRINITY_DN22555_c0_g8	TRINITY_DN26580_c0_g1	0.349919	undirected	NA	NA
TRINITY_DN22555_c0_g8	TRINITY_DN23635_c0_g3	0.448181	undirected	NA	NA
TRINITY_DN22555_c0_g8	TRINITY_DN26468_c0_g1	0.312067	undirected	NA	NA
TRINITY_DN22555_c0_g8	TRINITY_DN21244_c0_g2	0.344226	undirected	NA	NA
TRINITY_DN22555_c0_g8	TRINITY_DN22068_c1_g3	0.403474	undirected	NA	NA
TRINITY_DN22555_c0_g8	TRINITY_DN29591_c0_g1	0.433611	undirected	NA	NA
TRINITY_DN22555_c0_g8	TRINITY_DN17099_c0_g2	0.415709	undirected	NA	NA
TRINITY_DN22555_c0_g8	TRINITY_DN18842_c0_g1	0.369137	undirected	NA	NA
TRINITY_DN22555_c0_g8	TRINITY_DN27947_c0_g1	0.369451	undirected	NA	NA
TRINITY_DN22555_c0_g8	TRINITY_DN29856_c1_g1	0.367231	undirected	NA	NA
TRINITY_DN22555_c0_g8	TRINITY_DN15419_c0_g4	0.348031	undirected	NA	NA
TRINITY_DN22555_c0_g8	TRINITY_DN28115_c0_g1	0.376451	undirected	NA	NA
TRINITY_DN22555_c0_g8	TRINITY_DN27161_c0_g3	0.423071	undirected	NA	NA
TRINITY_DN22555_c0_g8	TRINITY_DN12001_c0_g1	0.393073	undirected	NA	NA
TRINITY_DN22555_c0_g8	TRINITY_DN18574_c0_g3	0.394778	undirected	NA	NA
TRINITY_DN22555_c0_g8	TRINITY_DN26105_c0_g1	0.393153	undirected	NA	NA
TRINITY_DN22555_c0_g8	TRINITY_DN17540_c2_g2	0.404096	undirected	NA	NA
TRINITY_DN22555_c0_g8	TRINITY_DN22478_c0_g3	0.389642	undirected	NA	NA
TRINITY_DN22555_c0_g8	TRINITY_DN23349_c0_g1	0.363016	undirected	NA	NA
TRINITY_DN22555_c0_g8	TRINITY_DN14127_c1_g3	0.321983	undirected	NA	NA
TRINITY_DN22555_c0_g8	TRINITY_DN12277_c0_g2	0.342638	undirected	NA	NA
TRINITY_DN22555_c0_g8	TRINITY_DN11496_c0_g1	0.394049	undirected	NA	NA
TRINITY_DN22555_c0_g8	TRINITY_DN16874_c1_g4	0.358821	undirected	NA	NA
TRINITY_DN22555_c0_g8	TRINITY_DN18761_c3_g3	0.34504	undirected	NA	NA
TRINITY_DN22555_c0_g8	TRINITY_DN13725_c0_g1	0.431144	undirected	NA	NA
TRINITY_DN22555_c0_g8	TRINITY_DN17946_c1_g2	0.424974	undirected	NA	NA
TRINITY_DN22555_c0_g8	TRINITY_DN28426_c0_g5	0.337856	undirected	NA	NA
TRINITY_DN22555_c0_g8	TRINITY_DN14670_c0_g6	0.394405	undirected	NA	NA
TRINITY_DN22555_c0_g8	TRINITY_DN26356_c1_g4	0.383542	undirected	NA	NA
TRINITY_DN22555_c0_g8	TRINITY_DN15541_c1_g3	0.408231	undirected	NA	NA
TRINITY_DN22555_c0_g8	TRINITY_DN24932_c0_g2	0.401745	undirected	NA	NA
TRINITY_DN22555_c0_g8	TRINITY_DN24046_c2_g2	0.307731	undirected	NA	NA
TRINITY_DN22555_c0_g8	TRINITY_DN29268_c0_g5	0.411697	undirected	NA	NA
TRINITY_DN22555_c0_g8	TRINITY_DN28575_c0_g1	0.286638	undirected	NA	NA
TRINITY_DN22555_c0_g8	TRINITY_DN15866_c1_g2	0.285497	undirected	NA	NA
TRINITY_DN22555_c0_g8	TRINITY_DN22938_c1_g4	0.396867	undirected	NA	NA
TRINITY_DN22555_c0_g8	TRINITY_DN17613_c0_g5	0.399669	undirected	NA	NA
TRINITY_DN22555_c0_g8	TRINITY_DN13194_c0_g1	0.286621	undirected	NA	NA
TRINITY_DN22555_c0_g8	TRINITY_DN27535_c2_g3	0.408508	undirected	NA	NA
TRINITY_DN22555_c0_g8	TRINITY_DN16943_c0_g6	0.322574	undirected	NA	NA
TRINITY_DN22555_c0_g8	TRINITY_DN15844_c0_g6	0.420877	undirected	NA	NA
TRINITY_DN22555_c0_g8	TRINITY_DN24413_c1_g1	0.346722	undirected	NA	NA
TRINITY_DN22555_c0_g8	TRINITY_DN17490_c1_g3	0.424274	undirected	NA	NA
TRINITY_DN22555_c0_g8	TRINITY_DN17808_c0_g6	0.418298	undirected	NA	NA
TRINITY_DN22555_c0_g8	TRINITY_DN26826_c1_g2	0.420282	undirected	NA	NA
TRINITY_DN22555_c0_g8	TRINITY_DN22556_c0_g1	0.40825	undirected	NA	NA
TRINITY_DN22555_c0_g8	TRINITY_DN23724_c1_g2	0.426128	undirected	NA	NA
TRINITY_DN22555_c0_g8	TRINITY_DN24134_c2_g6	0.384107	undirected	NA	NA
TRINITY_DN22555_c0_g8	TRINITY_DN20687_c0_g1	0.349263	undirected	NA	NA
TRINITY_DN22555_c0_g8	TRINITY_DN28926_c1_g2	0.38539	undirected	NA	NA
TRINITY_DN22555_c0_g8	TRINITY_DN18480_c0_g5	0.425158	undirected	NA	NA
TRINITY_DN22555_c0_g8	TRINITY_DN25226_c0_g2	0.407069	undirected	NA	NA
TRINITY_DN22555_c0_g8	TRINITY_DN18546_c0_g4	0.422493	undirected	NA	NA
TRINITY_DN22555_c0_g8	TRINITY_DN22804_c0_g2	0.33015	undirected	NA	NA
TRINITY_DN22555_c0_g8	TRINITY_DN25982_c2_g2	0.399184	undirected	NA	NA
TRINITY_DN22555_c0_g8	TRINITY_DN20832_c0_g1	0.383125	undirected	NA	NA
TRINITY_DN22555_c0_g8	TRINITY_DN21562_c0_g6	0.175215	undirected	NA	NA
TRINITY_DN22555_c0_g8	TRINITY_DN19765_c0_g2	0.422391	undirected	NA	NA
TRINITY_DN22555_c0_g8	TRINITY_DN15374_c1_g3	0.382277	undirected	NA	NA
TRINITY_DN22555_c0_g8	TRINITY_DN14977_c1_g1	0.340481	undirected	NA	NA
TRINITY_DN22555_c0_g8	TRINITY_DN22516_c2_g2	0.394154	undirected	NA	NA
TRINITY_DN22555_c0_g8	TRINITY_DN19662_c0_g2	0.352216	undirected	NA	NA
TRINITY_DN22555_c0_g8	TRINITY_DN22012_c0_g4	0.281843	undirected	NA	NA
TRINITY_DN22555_c0_g8	TRINITY_DN26994_c0_g5	0.406904	undirected	NA	NA
TRINITY_DN22555_c0_g8	TRINITY_DN25187_c0_g5	0.398848	undirected	NA	NA
TRINITY_DN22555_c0_g8	TRINITY_DN10781_c0_g1	0.387528	undirected	NA	NA
TRINITY_DN22555_c0_g8	TRINITY_DN17133_c0_g2	0.402634	undirected	NA	NA
TRINITY_DN22555_c0_g8	TRINITY_DN20864_c0_g2	0.348721	undirected	NA	NA
TRINITY_DN22555_c0_g8	TRINITY_DN27384_c0_g2	0.42966	undirected	NA	NA
TRINITY_DN22555_c0_g8	TRINITY_DN24288_c0_g2	0.417678	undirected	NA	NA
TRINITY_DN22555_c0_g8	TRINITY_DN21764_c1_g2	0.389345	undirected	NA	NA
TRINITY_DN22555_c0_g8	TRINITY_DN22873_c0_g1	0.372155	undirected	NA	NA
TRINITY_DN22555_c0_g8	TRINITY_DN24216_c0_g2	0.37583	undirected	NA	NA
TRINITY_DN22555_c0_g8	TRINITY_DN16038_c0_g2	0.394533	undirected	NA	NA
TRINITY_DN22555_c0_g8	TRINITY_DN28054_c0_g3	0.221364	undirected	NA	NA
TRINITY_DN22555_c0_g8	TRINITY_DN20878_c1_g3	0.295036	undirected	NA	NA
TRINITY_DN22555_c0_g8	TRINITY_DN15406_c0_g2	0.410626	undirected	NA	NA
TRINITY_DN22555_c0_g8	TRINITY_DN19124_c1_g1	0.40221	undirected	NA	NA
TRINITY_DN22555_c0_g8	TRINITY_DN28942_c1_g1	0.39696	undirected	NA	NA
TRINITY_DN22555_c0_g8	TRINITY_DN26647_c1_g3	0.403659	undirected	NA	NA
TRINITY_DN22555_c0_g8	TRINITY_DN23487_c0_g2	0.422601	undirected	NA	NA
TRINITY_DN22555_c0_g8	TRINITY_DN14808_c2_g3	0.353612	undirected	NA	NA
TRINITY_DN22555_c0_g8	TRINITY_DN29295_c0_g1	0.22654	undirected	NA	NA
TRINITY_DN22555_c0_g8	TRINITY_DN27155_c0_g3	0.344949	undirected	NA	NA
TRINITY_DN22555_c0_g8	TRINITY_DN1762_c0_g1	0.359878	undirected	NA	NA
TRINITY_DN22555_c0_g8	TRINITY_DN24979_c0_g3	0.318769	undirected	NA	NA
TRINITY_DN22555_c0_g8	TRINITY_DN21666_c0_g7	0.420957	undirected	NA	NA
TRINITY_DN22555_c0_g8	TRINITY_DN9706_c0_g1	0.295534	undirected	NA	NA
TRINITY_DN22555_c0_g8	TRINITY_DN17694_c1_g1	0.411637	undirected	NA	NA
TRINITY_DN22555_c0_g8	TRINITY_DN11506_c0_g1	0.404105	undirected	NA	NA
TRINITY_DN22555_c0_g8	TRINITY_DN18632_c0_g5	0.385495	undirected	NA	NA
TRINITY_DN22555_c0_g8	TRINITY_DN14937_c2_g1	0.418451	undirected	NA	NA
TRINITY_DN22555_c0_g8	TRINITY_DN13984_c0_g2	0.369204	undirected	NA	NA
TRINITY_DN22555_c0_g8	TRINITY_DN21046_c0_g3	0.41774	undirected	NA	NA
TRINITY_DN22555_c0_g8	TRINITY_DN23404_c1_g1	0.425504	undirected	NA	NA
TRINITY_DN22555_c0_g8	TRINITY_DN17428_c0_g2	0.407293	undirected	NA	NA
TRINITY_DN22555_c0_g8	TRINITY_DN28314_c0_g5	0.415193	undirected	NA	NA
TRINITY_DN22555_c0_g8	TRINITY_DN29484_c0_g1	0.406535	undirected	NA	NA
TRINITY_DN22555_c0_g8	TRINITY_DN29559_c1_g6	0.355448	undirected	NA	NA
TRINITY_DN22555_c0_g8	TRINITY_DN15864_c1_g5	0.34627	undirected	NA	NA
TRINITY_DN22555_c0_g8	TRINITY_DN17647_c1_g2	0.397413	undirected	NA	NA
TRINITY_DN22555_c0_g8	TRINITY_DN28300_c1_g2	0.420975	undirected	NA	NA
TRINITY_DN22555_c0_g8	TRINITY_DN17010_c1_g8	0.421484	undirected	NA	NA
TRINITY_DN22555_c0_g8	TRINITY_DN26750_c0_g5	0.41528	undirected	NA	NA
TRINITY_DN22555_c0_g8	TRINITY_DN25425_c0_g1	0.405248	undirected	NA	NA
TRINITY_DN22555_c0_g8	TRINITY_DN17475_c0_g4	0.38456	undirected	NA	NA
TRINITY_DN22555_c0_g8	TRINITY_DN20776_c0_g1	0.348309	undirected	NA	NA
TRINITY_DN22555_c0_g8	TRINITY_DN19614_c2_g1	0.393901	undirected	NA	NA
TRINITY_DN22555_c0_g8	TRINITY_DN26574_c0_g2	0.417806	undirected	NA	NA
TRINITY_DN22555_c0_g8	TRINITY_DN20080_c0_g5	0.318015	undirected	NA	NA
TRINITY_DN22555_c0_g8	TRINITY_DN28030_c0_g5	0.425366	undirected	NA	NA
TRINITY_DN22555_c0_g8	TRINITY_DN20461_c2_g5	0.392844	undirected	NA	NA
TRINITY_DN22555_c0_g8	TRINITY_DN21002_c1_g2	0.388698	undirected	NA	NA
TRINITY_DN22555_c0_g8	TRINITY_DN26347_c1_g1	0.417657	undirected	NA	NA
TRINITY_DN22555_c0_g8	TRINITY_DN15599_c0_g1	0.416795	undirected	NA	NA
TRINITY_DN22555_c0_g8	TRINITY_DN26609_c0_g2	0.297353	undirected	NA	NA
TRINITY_DN22555_c0_g8	TRINITY_DN17380_c0_g1	0.396982	undirected	NA	NA
TRINITY_DN22555_c0_g8	TRINITY_DN21539_c0_g3	0.345798	undirected	NA	NA
TRINITY_DN22555_c0_g8	TRINITY_DN10825_c0_g1	0.386627	undirected	NA	NA
TRINITY_DN22555_c0_g8	TRINITY_DN22852_c0_g4	0.331884	undirected	NA	NA
TRINITY_DN22555_c0_g8	TRINITY_DN22341_c1_g4	0.405919	undirected	NA	NA
TRINITY_DN22555_c0_g8	TRINITY_DN27739_c0_g2	0.398429	undirected	NA	NA
TRINITY_DN22555_c0_g8	TRINITY_DN19481_c0_g3	0.330535	undirected	NA	NA
TRINITY_DN22555_c0_g8	TRINITY_DN25229_c0_g3	0.230665	undirected	NA	NA
TRINITY_DN22555_c0_g8	TRINITY_DN28451_c1_g1	0.430625	undirected	NA	NA
TRINITY_DN22555_c0_g8	TRINITY_DN22676_c1_g2	0.408058	undirected	NA	NA
TRINITY_DN22555_c0_g8	TRINITY_DN17737_c1_g5	0.420897	undirected	NA	NA
TRINITY_DN22555_c0_g8	TRINITY_DN14942_c0_g2	0.275503	undirected	NA	NA
TRINITY_DN22555_c0_g8	TRINITY_DN15363_c0_g5	0.336077	undirected	NA	NA
TRINITY_DN22555_c0_g8	TRINITY_DN23751_c0_g2	0.429789	undirected	NA	NA
TRINITY_DN22555_c0_g8	TRINITY_DN15427_c0_g2	0.167001	undirected	NA	NA
TRINITY_DN22555_c0_g8	TRINITY_DN14183_c0_g2	0.413327	undirected	NA	NA
TRINITY_DN22555_c0_g8	TRINITY_DN24935_c2_g1	0.396666	undirected	NA	NA
TRINITY_DN22555_c0_g8	TRINITY_DN20439_c0_g6	0.278742	undirected	NA	NA
TRINITY_DN22555_c0_g8	TRINITY_DN18340_c0_g2	0.409665	undirected	NA	NA
TRINITY_DN22555_c0_g8	TRINITY_DN18263_c0_g1	0.407393	undirected	NA	NA
TRINITY_DN22555_c0_g8	TRINITY_DN24844_c0_g1	0.324257	undirected	NA	NA
TRINITY_DN22555_c0_g8	TRINITY_DN16380_c1_g8	0.406182	undirected	NA	NA
TRINITY_DN22555_c0_g8	TRINITY_DN30192_c0_g1	0.426413	undirected	NA	NA
TRINITY_DN22555_c0_g8	TRINITY_DN21675_c0_g3	0.409392	undirected	NA	NA
TRINITY_DN22555_c0_g8	TRINITY_DN20857_c0_g2	0.426742	undirected	NA	NA
TRINITY_DN22555_c0_g8	TRINITY_DN16692_c0_g1	0.342653	undirected	NA	NA
TRINITY_DN22555_c0_g8	TRINITY_DN13962_c0_g6	0.420253	undirected	NA	NA
TRINITY_DN22555_c0_g8	TRINITY_DN26843_c0_g1	0.161635	undirected	NA	NA
TRINITY_DN22555_c0_g8	TRINITY_DN28583_c0_g1	0.147911	undirected	NA	NA
TRINITY_DN22555_c0_g8	TRINITY_DN15186_c1_g7	0.384932	undirected	NA	NA
[truncated: 77,394 more rows]

## Sheet:  genes of turquoise
Supplementary Table 12E | The numbers of genes of turquoise module
Gene	connectivity
TRINITY_DN23635_c0_g3	2614.81
TRINITY_DN18791_c0_g1	2603.03
TRINITY_DN27138_c0_g1	2588.74
TRINITY_DN17146_c1_g7	2583.98
TRINITY_DN22555_c0_g8	2571.1
TRINITY_DN17339_c0_g3	2548.01
TRINITY_DN15846_c0_g2	2545.91
TRINITY_DN29250_c0_g1	2545.09
TRINITY_DN20032_c0_g1	2535.87
TRINITY_DN28760_c0_g2	2529.45
TRINITY_DN19797_c0_g5	2518.17
TRINITY_DN26753_c0_g1	2513.7
TRINITY_DN26128_c0_g1	2513.41
TRINITY_DN16246_c1_g5	2511.29
TRINITY_DN29080_c0_g1	2491.47
TRINITY_DN20242_c0_g3	2489.12
TRINITY_DN22680_c0_g1	2485.33
TRINITY_DN21903_c0_g2	2485.09
TRINITY_DN18196_c0_g1	2484.44
TRINITY_DN26262_c0_g8	2483.76
TRINITY_DN16062_c0_g6	2483.42
TRINITY_DN27846_c0_g1	2478.94
TRINITY_DN29058_c0_g2	2474.28
TRINITY_DN22859_c1_g2	2472.81
TRINITY_DN20448_c0_g1	2469.97
TRINITY_DN26281_c0_g1	2465.66
TRINITY_DN27765_c1_g2	2463.95
TRINITY_DN19037_c1_g2	2463.58
TRINITY_DN27935_c0_g1	2460.12
TRINITY_DN28835_c0_g4	2459.74
TRINITY_DN21022_c1_g2	2455.47
TRINITY_DN19779_c2_g6	2455.26
TRINITY_DN19669_c0_g1	2453.82
TRINITY_DN21083_c0_g3	2451.58
TRINITY_DN28471_c2_g6	2451.25
TRINITY_DN20899_c2_g2	2445.82
TRINITY_DN24372_c0_g2	2445.56
TRINITY_DN17023_c1_g5	2444.31
TRINITY_DN16207_c0_g7	2442.86
TRINITY_DN26228_c0_g4	2441.97
TRINITY_DN26160_c0_g2	2440.03
TRINITY_DN26865_c1_g3	2439.22
TRINITY_DN17490_c1_g3	2438.81
TRINITY_DN21256_c2_g5	2438.72
TRINITY_DN20130_c0_g4	2438.42
TRINITY_DN15856_c0_g1	2437.98
TRINITY_DN29640_c1_g3	2437.56
TRINITY_DN22705_c0_g1	2435.54
TRINITY_DN28579_c1_g2	2435.12
TRINITY_DN29591_c0_g1	2434.18
TRINITY_DN19749_c1_g3	2430.96
TRINITY_DN20529_c0_g1	2428.6
TRINITY_DN20701_c0_g2	2428.55
TRINITY_DN20564_c1_g8	2426
TRINITY_DN27454_c0_g2	2424.54
TRINITY_DN25565_c0_g1	2422.11
TRINITY_DN28109_c0_g1	2419.38
TRINITY_DN29770_c0_g1	2419.29
TRINITY_DN22384_c0_g3	2419.07
TRINITY_DN29792_c0_g1	2417.94
TRINITY_DN26644_c1_g1	2415.42
TRINITY_DN14954_c0_g5	2415.25
TRINITY_DN20163_c1_g1	2414.89
TRINITY_DN26666_c0_g1	2414.09
TRINITY_DN28594_c0_g1	2413.67
TRINITY_DN17293_c2_g1	2409.6
TRINITY_DN27724_c0_g3	2409.17
TRINITY_DN19383_c0_g1	2406.84
TRINITY_DN19496_c0_g3	2405.27
TRINITY_DN18752_c2_g2	2401.51
TRINITY_DN20873_c0_g5	2400.91
TRINITY_DN14415_c0_g6	2400.8
TRINITY_DN19015_c0_g1	2398.96
TRINITY_DN28271_c1_g7	2396.32
TRINITY_DN26398_c0_g4	2395.45
TRINITY_DN22092_c0_g4	2392.78
TRINITY_DN13469_c0_g1	2392.46
TRINITY_DN28459_c0_g4	2391.92
TRINITY_DN12052_c0_g1	2386.97
TRINITY_DN28282_c0_g3	2385.9
TRINITY_DN20495_c0_g1	2384.85
TRINITY_DN20404_c1_g9	2381.64
TRINITY_DN16139_c0_g4	2381.52
TRINITY_DN20173_c1_g1	2381.51
TRINITY_DN24975_c0_g5	2377.57
TRINITY_DN27087_c0_g1	2376.52
TRINITY_DN23487_c0_g2	2371.88
TRINITY_DN25419_c0_g1	2370.44
TRINITY_DN26646_c0_g1	2367.29
TRINITY_DN28289_c0_g2	2366.16
TRINITY_DN24274_c0_g4	2363.55
TRINITY_DN18066_c1_g1	2360.9
TRINITY_DN26160_c0_g1	2360.14
TRINITY_DN27670_c2_g2	2358.73
TRINITY_DN22796_c0_g3	2358.52
TRINITY_DN19540_c0_g2	2357.95
TRINITY_DN19200_c0_g5	2356.18
TRINITY_DN29661_c1_g1	2355.93
TRINITY_DN22209_c1_g2	2354.69
TRINITY_DN20044_c0_g3	2353.97
TRINITY_DN20107_c3_g2	2353.65
TRINITY_DN18579_c1_g6	2351.04
TRINITY_DN18461_c1_g1	2350.91
TRINITY_DN14407_c0_g2	2349.18
TRINITY_DN20068_c0_g1	2347.75
TRINITY_DN17903_c2_g1	2346.14
TRINITY_DN17134_c1_g12	2345.74
TRINITY_DN21801_c0_g1	2344.95
TRINITY_DN14233_c0_g1	2344.93
TRINITY_DN18605_c0_g2	2343.27
TRINITY_DN21455_c0_g1	2341.78
TRINITY_DN27563_c0_g1	2340.75
TRINITY_DN20540_c0_g1	2338.74
TRINITY_DN23480_c0_g1	2337.69
TRINITY_DN27442_c0_g5	2337.2
TRINITY_DN18585_c0_g9	2336.36
TRINITY_DN23495_c0_g6	2336.11
TRINITY_DN23891_c0_g3	2334.08
TRINITY_DN29808_c0_g3	2333.64
TRINITY_DN17026_c0_g3	2333.26
TRINITY_DN25727_c0_g2	2332.89
TRINITY_DN29159_c0_g1	2332.42
TRINITY_DN15709_c0_g1	2330.53
TRINITY_DN22963_c0_g1	2330.23
TRINITY_DN16862_c0_g7	2329.63
TRINITY_DN28666_c0_g1	2329.52
TRINITY_DN19837_c0_g4	2326.31
TRINITY_DN27537_c0_g4	2325.79
TRINITY_DN28533_c0_g4	2325.77
TRINITY_DN16532_c0_g1	2325.71
TRINITY_DN18310_c0_g1	2325.31
TRINITY_DN28384_c0_g1	2325.09
TRINITY_DN16306_c0_g6	2324.22
TRINITY_DN22922_c1_g3	2323.13
TRINITY_DN26894_c0_g1	2322.54
TRINITY_DN23180_c1_g1	2322.36
TRINITY_DN20144_c0_g1	2321.49
TRINITY_DN17553_c2_g1	2320.89
TRINITY_DN29596_c1_g1	2318.8
TRINITY_DN22278_c1_g2	2318.7
TRINITY_DN18740_c1_g1	2318.1
TRINITY_DN19905_c0_g1	2317.4
TRINITY_DN27173_c0_g2	2317.02
TRINITY_DN17213_c2_g6	2316.85
TRINITY_DN19462_c0_g1	2313.91
TRINITY_DN17462_c1_g2	2312.41
TRINITY_DN25230_c0_g1	2310.54
TRINITY_DN27637_c0_g1	2310.28
TRINITY_DN18230_c0_g1	2310.07
TRINITY_DN20185_c0_g7	2309.2
TRINITY_DN18321_c2_g4	2308.98
TRINITY_DN14491_c0_g9	2308.89
TRINITY_DN17856_c0_g1	2307.91
TRINITY_DN29571_c0_g4	2306.39
TRINITY_DN24409_c1_g2	2305.75
TRINITY_DN18903_c0_g4	2305.41
TRINITY_DN15717_c1_g2	2304.09
TRINITY_DN27105_c1_g1	2303.49
TRINITY_DN21503_c0_g1	2302.72
TRINITY_DN20205_c0_g1	2302.61
TRINITY_DN24550_c0_g3	2302.42
TRINITY_DN20943_c1_g4	2301.92
TRINITY_DN15604_c1_g13	2301
TRINITY_DN22208_c0_g2	2300.19
TRINITY_DN27253_c1_g6	2300.07
TRINITY_DN16182_c0_g4	2298.75
TRINITY_DN23730_c0_g1	2298.38
TRINITY_DN19482_c0_g1	2297.87
TRINITY_DN28384_c0_g5	2297.14
TRINITY_DN13789_c0_g2	2296.83
TRINITY_DN25019_c1_g8	2296.26
TRINITY_DN17307_c1_g1	2295.64
TRINITY_DN16700_c0_g2	2293.97
TRINITY_DN15744_c3_g4	2293.64
TRINITY_DN14415_c0_g10	2291.98
TRINITY_DN22263_c0_g1	2291.83
TRINITY_DN14303_c0_g1	2291.56
TRINITY_DN25486_c0_g3	2291.5
TRINITY_DN24328_c0_g1	2290.58
TRINITY_DN28748_c1_g2	2290.11
TRINITY_DN23710_c0_g4	2289.65
TRINITY_DN17592_c0_g3	2288.04
TRINITY_DN22118_c1_g2	2285.52
TRINITY_DN24054_c0_g1	2284.71
TRINITY_DN29480_c1_g3	2283.62
TRINITY_DN19394_c0_g3	2283.51
TRINITY_DN21036_c0_g1	2282.93
TRINITY_DN16623_c0_g8	2282.5
TRINITY_DN29640_c1_g1	2281.85
TRINITY_DN19622_c1_g7	2280.24
TRINITY_DN18530_c0_g5	2280.19
TRINITY_DN17023_c1_g4	2280.01
TRINITY_DN20084_c1_g1	2279.68
TRINITY_DN28000_c1_g1	2279.57
TRINITY_DN29107_c1_g1	2278.19
TRINITY_DN20543_c1_g1	2278.06
TRINITY_DN15279_c0_g9	2276.24
TRINITY_DN19186_c1_g2	2273.18
TRINITY_DN22120_c1_g1	2271.72
TRINITY_DN24627_c0_g1	2269.07
TRINITY_DN15307_c0_g1	2267.46
TRINITY_DN19858_c0_g2	2266.92
TRINITY_DN25626_c0_g3	2266.64
TRINITY_DN24601_c1_g1	2266.25
TRINITY_DN21603_c0_g3	2264.55
TRINITY_DN24305_c3_g4	2264.48
TRINITY_DN16737_c0_g3	2264.03
TRINITY_DN24754_c0_g2	2263.66
TRINITY_DN22910_c0_g4	2262.85
TRINITY_DN26918_c0_g1	2262.76
TRINITY_DN21022_c1_g3	2261.65
TRINITY_DN29446_c0_g5	2260.95
TRINITY_DN22722_c0_g1	2260.61
TRINITY_DN23159_c0_g8	2260.1
TRINITY_DN25361_c0_g2	2259.97
TRINITY_DN18079_c0_g2	2258.72
TRINITY_DN22194_c1_g4	2258.33
TRINITY_DN13536_c0_g1	2258.13
TRINITY_DN22154_c1_g2	2257.96
TRINITY_DN14084_c0_g4	2257.85
TRINITY_DN25621_c0_g1	2257.33
TRINITY_DN22585_c0_g2	2256.59
TRINITY_DN29958_c0_g1	2256.44
TRINITY_DN27255_c0_g1	2255.71
TRINITY_DN19997_c1_g3	2254.81
TRINITY_DN14598_c1_g4	2254.78
TRINITY_DN24551_c0_g6	2254.49
TRINITY_DN16298_c0_g1	2254.07
TRINITY_DN20198_c0_g2	2254.02
TRINITY_DN25348_c1_g1	2253.33
TRINITY_DN28090_c0_g3	2252.36
TRINITY_DN23500_c0_g4	2252.13
TRINITY_DN21704_c0_g6	2251.62
TRINITY_DN19794_c0_g1	2250.76
TRINITY_DN29742_c1_g3	2248.19
TRINITY_DN17729_c0_g2	2248.18
TRINITY_DN17404_c1_g5	2247.77
TRINITY_DN18288_c1_g9	2247.07
TRINITY_DN16920_c0_g6	2246.31
TRINITY_DN19963_c0_g1	2245.96
TRINITY_DN7748_c0_g1	2245.59
TRINITY_DN26951_c0_g1	2244.35
TRINITY_DN28785_c1_g1	2244.07
TRINITY_DN19225_c0_g7	2243.82
TRINITY_DN13762_c0_g4	2242.26
TRINITY_DN16414_c0_g4	2241.55
TRINITY_DN12598_c0_g1	2241.53
TRINITY_DN11624_c0_g1	2240.97
TRINITY_DN20055_c0_g1	2240.72
TRINITY_DN28066_c1_g1	2240.55
TRINITY_DN24588_c0_g1	2240.43
TRINITY_DN25862_c0_g3	2240.4
TRINITY_DN20586_c0_g2	2240.2
TRINITY_DN27730_c0_g1	2239.81
TRINITY_DN27975_c1_g1	2239
TRINITY_DN24036_c0_g1	2238.86
TRINITY_DN21163_c0_g4	2237.2
TRINITY_DN15059_c1_g10	2236.85
TRINITY_DN25175_c0_g2	2233.36
TRINITY_DN23668_c0_g7	2231.9
TRINITY_DN21638_c0_g4	2230.98
TRINITY_DN16017_c1_g4	2230.08
TRINITY_DN16161_c0_g1	2229.59
TRINITY_DN28872_c0_g2	2228.67
TRINITY_DN26760_c0_g1	2228.04
TRINITY_DN26518_c0_g1	2227.56
TRINITY_DN20977_c0_g1	2226.67
TRINITY_DN20569_c1_g5	2225.47
TRINITY_DN23704_c1_g7	2224.76
TRINITY_DN25350_c0_g1	2223.86
TRINITY_DN19691_c0_g3	2223.12
TRINITY_DN17197_c1_g3	2222.83
TRINITY_DN24511_c0_g1	2221.87
TRINITY_DN16643_c0_g4	2220.5
TRINITY_DN26718_c0_g1	2220.25
TRINITY_DN19800_c0_g2	2219.74
TRINITY_DN15305_c0_g5	2219.15
TRINITY_DN23552_c0_g3	2219.08
TRINITY_DN15675_c1_g3	2218.77
TRINITY_DN17594_c0_g1	2215.94
TRINITY_DN15057_c0_g1	2215.83
TRINITY_DN29477_c0_g2	2215.14
TRINITY_DN28235_c1_g8	2215.14
TRINITY_DN15930_c0_g1	2212.95
TRINITY_DN27187_c0_g1	2212.91
TRINITY_DN20176_c0_g1	2211.85
TRINITY_DN25183_c1_g1	2211.35
TRINITY_DN15482_c0_g1	2210.95
TRINITY_DN25886_c1_g2	2210.44
TRINITY_DN22239_c0_g5	2208.77
TRINITY_DN25287_c0_g1	2208.18
TRINITY_DN23057_c0_g2	2207
TRINITY_DN25020_c0_g1	2206.94
TRINITY_DN26714_c0_g1	2205.63
TRINITY_DN18208_c0_g1	2205.42
TRINITY_DN20347_c0_g3	2204.52
TRINITY_DN16952_c0_g3	2204.17
TRINITY_DN23712_c0_g3	2204.08
TRINITY_DN13440_c0_g10	2202.57
TRINITY_DN24697_c1_g2	2202.53
TRINITY_DN27711_c0_g1	2202.38
TRINITY_DN15861_c0_g1	2201.72
TRINITY_DN20444_c0_g3	2201.6
TRINITY_DN27808_c0_g3	2200.5
TRINITY_DN23406_c0_g1	2199.69
TRINITY_DN15733_c0_g1	2199.59
TRINITY_DN21622_c0_g2	2199.08
TRINITY_DN27579_c0_g4	2198.7
TRINITY_DN18964_c0_g2	2198.69
TRINITY_DN23530_c1_g1	2197.63
TRINITY_DN28490_c0_g5	2197.47
TRINITY_DN21328_c0_g4	2197.37
TRINITY_DN28582_c0_g2	2197.12
TRINITY_DN16712_c0_g1	2196.61
TRINITY_DN29223_c0_g1	2196.01
TRINITY_DN26439_c0_g2	2194.29
TRINITY_DN22770_c1_g1	2194.21
TRINITY_DN16008_c1_g4	2193.55
TRINITY_DN25301_c1_g5	2193.39
TRINITY_DN25965_c1_g1	2193.32
TRINITY_DN15935_c0_g1	2192.42
TRINITY_DN17597_c0_g2	2190.12
TRINITY_DN19271_c0_g1	2189.97
TRINITY_DN27913_c1_g4	2189.96
TRINITY_DN19588_c0_g6	2189.92
TRINITY_DN28894_c0_g1	2189.21
TRINITY_DN17857_c0_g3	2188.71
TRINITY_DN27155_c0_g4	2188.18
TRINITY_DN24369_c0_g2	2187.51
TRINITY_DN21319_c0_g3	2187.17
TRINITY_DN23437_c0_g1	2184.16
TRINITY_DN23404_c1_g1	2183
TRINITY_DN24571_c0_g4	2181.39
TRINITY_DN27945_c0_g1	2180.74
TRINITY_DN17051_c0_g1	2176.77
TRINITY_DN19837_c0_g3	2176.64
TRINITY_DN17946_c1_g2	2176.33
TRINITY_DN25404_c0_g2	2176.1
TRINITY_DN28749_c0_g1	2175.93
TRINITY_DN22660_c0_g2	2175.77
TRINITY_DN18170_c1_g1	2175.64
TRINITY_DN18654_c1_g2	2174.6
TRINITY_DN29184_c1_g4	2173.72
TRINITY_DN27017_c1_g1	2173.21
TRINITY_DN17529_c0_g2	2172.96
TRINITY_DN19327_c0_g4	2171.46
TRINITY_DN27717_c0_g1	2170.39
TRINITY_DN25899_c0_g1	2168.98
TRINITY_DN29846_c2_g8	2168.69
TRINITY_DN21389_c1_g4	2168.57
TRINITY_DN16119_c0_g1	2168.27
TRINITY_DN22525_c1_g3	2167.51
TRINITY_DN27524_c0_g3	2167.37
TRINITY_DN29444_c1_g3	2167.01
TRINITY_DN23320_c1_g7	2166.96
TRINITY_DN27982_c0_g1	2166.77
TRINITY_DN27155_c0_g1	2166.53
TRINITY_DN21256_c2_g4	2165.69
TRINITY_DN19854_c1_g9	2165.53
TRINITY_DN16941_c0_g4	2165.13
TRINITY_DN19607_c0_g4	2164.13
TRINITY_DN26091_c0_g1	2163.73
TRINITY_DN24052_c1_g1	2163.42
TRINITY_DN22624_c1_g7	2163.13
TRINITY_DN28556_c0_g1	2163.13
TRINITY_DN25192_c0_g3	2162.2
TRINITY_DN20809_c0_g3	2161.89
TRINITY_DN24965_c0_g3	2161.84
TRINITY_DN24781_c1_g1	2160.86
TRINITY_DN27319_c0_g4	2158.53
TRINITY_DN25017_c1_g1	2158.42
TRINITY_DN16380_c1_g1	2158.16
TRINITY_DN21963_c0_g2	2158.15
TRINITY_DN22904_c0_g7	2157.78
TRINITY_DN12652_c0_g1	2157.36
TRINITY_DN23968_c1_g2	2156.72
TRINITY_DN22287_c0_g1	2156.1
TRINITY_DN23717_c0_g2	2155.79
TRINITY_DN19554_c0_g2	2155.02
TRINITY_DN26677_c0_g3	2154.94
TRINITY_DN26904_c0_g3	2154.88
TRINITY_DN17461_c0_g2	2154.71
TRINITY_DN15923_c0_g3	2154.4
TRINITY_DN18666_c0_g2	2153.26
TRINITY_DN22951_c0_g1	2153.22
TRINITY_DN19296_c0_g2	2153.2
TRINITY_DN16682_c0_g2	2153.05
TRINITY_DN19151_c3_g5	2152.17
TRINITY_DN13365_c0_g3	2151.99
TRINITY_DN28484_c0_g3	2151.94
TRINITY_DN16909_c0_g2	2151.12
TRINITY_DN20384_c0_g1	2150.94
TRINITY_DN23995_c1_g1	2150.7
TRINITY_DN19082_c0_g6	2150.27
TRINITY_DN15011_c1_g10	2148.62
TRINITY_DN18181_c0_g3	2148.3
TRINITY_DN19588_c0_g1	2148.19
TRINITY_DN16598_c0_g4	2148.09
TRINITY_DN12964_c0_g1	2146.32
TRINITY_DN28362_c1_g1	2145.98
TRINITY_DN23047_c1_g10	2145.66
TRINITY_DN14650_c0_g2	2144.61
TRINITY_DN1389_c0_g1	2143.94
TRINITY_DN26085_c0_g2	2143.51
TRINITY_DN22505_c1_g1	2143.41
TRINITY_DN28612_c1_g3	2142.77
TRINITY_DN16676_c0_g1	2142.45
TRINITY_DN21674_c1_g1	2140.66
TRINITY_DN27663_c1_g2	2139.56
TRINITY_DN17613_c0_g2	2139.55
TRINITY_DN18564_c1_g3	2139.46
TRINITY_DN23011_c0_g1	2139.08
TRINITY_DN7345_c0_g1	2138.95
TRINITY_DN28833_c1_g1	2138
TRINITY_DN24430_c1_g5	2137.57
TRINITY_DN18066_c1_g4	2136.85
TRINITY_DN18079_c0_g1	2136.25
TRINITY_DN25022_c0_g4	2135.78
TRINITY_DN29170_c0_g3	2135.09
TRINITY_DN17517_c0_g2	2134.81
TRINITY_DN29567_c1_g1	2134.32
TRINITY_DN17929_c3_g1	2133.47
TRINITY_DN24976_c0_g5	2131.65
TRINITY_DN23060_c0_g10	2131.59
TRINITY_DN26188_c0_g1	2130.87
TRINITY_DN24812_c0_g1	2130.58
TRINITY_DN15023_c0_g3	2130.39
TRINITY_DN17342_c1_g3	2130.27
TRINITY_DN22729_c0_g1	2129.96
TRINITY_DN23693_c1_g1	2128.77
TRINITY_DN15863_c0_g6	2128.57
TRINITY_DN14270_c3_g1	2127.63
TRINITY_DN18920_c0_g1	2127.16
TRINITY_DN22328_c0_g1	2127.08
TRINITY_DN27968_c1_g1	2126.77
TRINITY_DN18996_c0_g10	2126.71
TRINITY_DN22999_c0_g4	2126.59
TRINITY_DN27538_c0_g1	2125.58
TRINITY_DN30107_c0_g1	2125.39
TRINITY_DN28904_c0_g1	2125.11
TRINITY_DN21771_c0_g1	2125
TRINITY_DN12588_c0_g4	2124.81
TRINITY_DN27384_c0_g2	2124.07
TRINITY_DN27567_c0_g1	2123.37
TRINITY_DN18817_c1_g1	2122.74
TRINITY_DN24976_c0_g4	2122.74
TRINITY_DN23475_c2_g1	2122.43
TRINITY_DN22027_c0_g1	2121.95
TRINITY_DN26322_c0_g3	2121.83
TRINITY_DN21592_c1_g1	2121.65
TRINITY_DN16415_c0_g4	2121.35
TRINITY_DN20303_c0_g1	2121.21
TRINITY_DN15414_c1_g4	2121.14
TRINITY_DN16151_c0_g1	2121.05
TRINITY_DN25147_c1_g3	2120.55
TRINITY_DN13755_c0_g3	2120.18
TRINITY_DN27696_c1_g1	2119.77
TRINITY_DN21403_c1_g2	2119.24
TRINITY_DN29889_c2_g1	2118.64
TRINITY_DN25189_c0_g2	2118.55
TRINITY_DN28431_c2_g3	2118.36
TRINITY_DN22936_c0_g6	2117.92
TRINITY_DN19790_c2_g3	2117.71
TRINITY_DN23764_c0_g1	2117.61
TRINITY_DN26310_c0_g6	2117.41
TRINITY_DN25347_c0_g1	2117.17
TRINITY_DN21577_c1_g2	2116.44
TRINITY_DN15761_c0_g2	2115.96
TRINITY_DN26233_c1_g1	2115.08
TRINITY_DN19332_c0_g2	2114.43
TRINITY_DN27493_c0_g2	2114.06
TRINITY_DN24412_c0_g4	2113.92
TRINITY_DN18488_c0_g1	2113.52
TRINITY_DN26334_c1_g1	2112.3
TRINITY_DN28849_c0_g1	2112.18
TRINITY_DN25186_c0_g1	2111.92
TRINITY_DN25461_c0_g1	2110.76
TRINITY_DN20938_c0_g2	2110.38
TRINITY_DN14495_c0_g1	2109.98
TRINITY_DN25679_c0_g2	2109.82
TRINITY_DN19897_c0_g1	2109.73
TRINITY_DN26439_c0_g5	2109.6
TRINITY_DN20002_c1_g1	2109.09
TRINITY_DN18581_c0_g2	2108.35
TRINITY_DN27901_c0_g2	2108.17
TRINITY_DN18948_c1_g1	2107.82
TRINITY_DN24546_c3_g14	2106.66
TRINITY_DN28182_c0_g1	2106.62
TRINITY_DN16429_c1_g2	2105.91
TRINITY_DN28379_c0_g1	2105.15
TRINITY_DN28069_c2_g1	2104.62
TRINITY_DN25605_c1_g1	2104.1
TRINITY_DN24116_c0_g1	2103.38
TRINITY_DN26386_c0_g1	2103.3
TRINITY_DN19314_c0_g1	2103.14
TRINITY_DN15986_c0_g2	2102.26
TRINITY_DN22473_c0_g7	2101.64
TRINITY_DN18340_c0_g3	2101.59
TRINITY_DN20704_c0_g5	2100.47
TRINITY_DN20128_c0_g2	2099.84
TRINITY_DN15771_c0_g4	2099.18
TRINITY_DN25540_c1_g1	2098.22
TRINITY_DN19854_c1_g12	2098.12
TRINITY_DN16901_c1_g2	2097.24
TRINITY_DN18310_c0_g5	2096.86
TRINITY_DN18994_c0_g2	2096.74
TRINITY_DN21824_c1_g5	2096.51
TRINITY_DN16696_c0_g4	2095.06
TRINITY_DN21071_c0_g1	2093.89
TRINITY_DN28345_c0_g1	2093.58
TRINITY_DN16439_c0_g9	2093.36
TRINITY_DN21874_c1_g3	2093.06
TRINITY_DN22970_c0_g1	2090.35
TRINITY_DN27480_c0_g1	2090.29
TRINITY_DN17803_c0_g2	2090.26
TRINITY_DN19067_c1_g6	2090.23
TRINITY_DN18205_c0_g2	2090.19
TRINITY_DN15734_c0_g1	2089.97
TRINITY_DN18507_c0_g1	2089.93
TRINITY_DN20466_c0_g3	2089.92
TRINITY_DN25794_c1_g1	2088.32
TRINITY_DN15658_c1_g2	2087.94
TRINITY_DN26282_c0_g1	2087.73
TRINITY_DN19303_c0_g1	2087.21
TRINITY_DN9848_c0_g1	2086.85
TRINITY_DN22614_c0_g4	2086.11
TRINITY_DN26370_c0_g1	2085.62
TRINITY_DN12888_c0_g2	2085.61
TRINITY_DN18091_c0_g1	2085.56
TRINITY_DN28642_c1_g1	2085.29
TRINITY_DN24846_c2_g7	2084.47
TRINITY_DN15011_c1_g5	2084.3
TRINITY_DN27003_c1_g5	2083.87
TRINITY_DN28848_c0_g1	2083.72
TRINITY_DN17576_c0_g1	2082.94
TRINITY_DN26135_c0_g1	2082.9
TRINITY_DN18713_c1_g2	2082.9
TRINITY_DN21571_c0_g11	2082.67
TRINITY_DN26595_c1_g3	2082.1
TRINITY_DN16112_c0_g4	2081.06
TRINITY_DN29982_c3_g2	2080.88
TRINITY_DN23136_c0_g2	2079.62
TRINITY_DN13364_c0_g2	2079.44
TRINITY_DN17323_c1_g1	2078.75
TRINITY_DN23176_c0_g9	2078.74
TRINITY_DN17682_c0_g3	2077.86
TRINITY_DN16380_c1_g7	2077.3
TRINITY_DN16714_c0_g6	2076.65
TRINITY_DN27806_c2_g3	2076.39
TRINITY_DN20573_c0_g2	2076.31
TRINITY_DN20977_c1_g1	2075.91
TRINITY_DN13880_c0_g1	2074.58
TRINITY_DN14850_c3_g2	2074.15
TRINITY_DN28789_c0_g2	2073.91
TRINITY_DN20857_c0_g2	2073.89
TRINITY_DN29648_c2_g1	2073.53
TRINITY_DN13614_c0_g7	2072.17
TRINITY_DN18948_c1_g4	2071.57
TRINITY_DN17036_c0_g1	2070.96
TRINITY_DN24406_c0_g1	2067.54
TRINITY_DN26498_c0_g1	2067.04
TRINITY_DN18612_c0_g1	2066.97
TRINITY_DN15526_c2_g2	2066.76
TRINITY_DN13364_c0_g1	2066.33
TRINITY_DN21672_c0_g1	2066.19
TRINITY_DN23751_c0_g2	2065.57
TRINITY_DN27161_c0_g3	2065.55
TRINITY_DN18441_c0_g4	2065.4
TRINITY_DN28904_c1_g1	2064.9
TRINITY_DN15422_c0_g4	2064.78
TRINITY_DN29013_c0_g2	2064.29
TRINITY_DN16273_c0_g1	2064.09
TRINITY_DN28664_c1_g1	2063.12
TRINITY_DN29145_c3_g1	2062.86
TRINITY_DN19747_c0_g1	2061.83
TRINITY_DN27636_c0_g2	2060.19
TRINITY_DN18436_c0_g2	2059.49
TRINITY_DN19156_c0_g8	2058.87
TRINITY_DN13398_c1_g4	2058.71
TRINITY_DN18736_c0_g2	2058.64
TRINITY_DN18895_c0_g2	2057.52
TRINITY_DN23872_c1_g3	2057.49
TRINITY_DN26511_c1_g7	2056.46
TRINITY_DN28540_c0_g3	2055.93
TRINITY_DN20051_c0_g7	2055.92
TRINITY_DN21636_c0_g1	2055.66
TRINITY_DN25124_c2_g1	2054.66
TRINITY_DN15138_c0_g5	2054.51
TRINITY_DN14126_c2_g2	2054.27
TRINITY_DN25928_c0_g3	2053.51
TRINITY_DN26345_c0_g3	2053.47
TRINITY_DN18090_c0_g1	2053.35
TRINITY_DN29579_c0_g5	2053.29
TRINITY_DN22936_c0_g1	2052.57
TRINITY_DN27713_c0_g1	2052.31
TRINITY_DN25361_c0_g1	2051.98
TRINITY_DN18104_c1_g5	2051.36
TRINITY_DN14118_c1_g7	2051.34
TRINITY_DN17419_c0_g1	2050.74
TRINITY_DN21993_c1_g1	2050.54
TRINITY_DN16376_c0_g6	2049.91
TRINITY_DN26243_c0_g5	2049.84
TRINITY_DN25912_c0_g1	2049.26
TRINITY_DN19322_c2_g3	2048.27
TRINITY_DN26457_c1_g2	2048.1
TRINITY_DN26033_c0_g1	2047.87
TRINITY_DN15760_c1_g1	2047.62
TRINITY_DN17437_c1_g4	2047.3
TRINITY_DN14552_c0_g1	2046.18
TRINITY_DN20347_c0_g9	2044.93
TRINITY_DN29436_c0_g2	2044.83
TRINITY_DN17531_c0_g2	2044.6
TRINITY_DN18948_c1_g2	2043.67
TRINITY_DN16611_c0_g2	2043.59
TRINITY_DN15307_c0_g6	2043.31
TRINITY_DN23542_c3_g1	2043.13
TRINITY_DN16377_c0_g2	2040.46
TRINITY_DN17312_c0_g2	2040.4
TRINITY_DN17842_c1_g9	2040.23
TRINITY_DN14775_c2_g4	2039.55
TRINITY_DN24474_c1_g1	2038.84
TRINITY_DN18587_c1_g1	2038.82
TRINITY_DN19890_c0_g7	2038.3
TRINITY_DN29263_c0_g1	2036.36
TRINITY_DN25218_c1_g2	2036.18
TRINITY_DN24736_c0_g2	2036.13
TRINITY_DN14047_c0_g1	2036
TRINITY_DN27757_c1_g1	2035.82
TRINITY_DN21139_c0_g1	2035.5
TRINITY_DN26470_c1_g1	2035.02
TRINITY_DN21155_c1_g2	2034.78
TRINITY_DN25953_c0_g1	2034.59
TRINITY_DN14447_c0_g5	2033.97
TRINITY_DN23085_c0_g2	2033.32
TRINITY_DN29138_c0_g4	2033.04
TRINITY_DN27198_c2_g1	2032.61
TRINITY_DN21411_c0_g7	2031.39
TRINITY_DN16773_c0_g2	2031.03
TRINITY_DN28881_c0_g2	2029.86
TRINITY_DN28323_c0_g2	2029.7
TRINITY_DN29267_c1_g6	2028.97
TRINITY_DN16268_c0_g4	2028.79
TRINITY_DN16119_c0_g5	2028.74
TRINITY_DN15727_c0_g1	2028.67
TRINITY_DN25456_c3_g3	2027.63
TRINITY_DN27119_c0_g1	2027.46
TRINITY_DN22640_c1_g7	2027.33
TRINITY_DN18464_c1_g1	2026.44
TRINITY_DN14168_c0_g2	2025.02
TRINITY_DN13785_c1_g1	2024.98
TRINITY_DN22288_c1_g1	2024.11
TRINITY_DN28546_c1_g3	2023.81
TRINITY_DN25669_c0_g1	2022.73
TRINITY_DN21425_c1_g2	2022.67
TRINITY_DN19885_c0_g1	2022.52
TRINITY_DN29044_c1_g13	2022.28
TRINITY_DN20872_c1_g2	2022.09
TRINITY_DN27272_c0_g1	2019.21
TRINITY_DN16869_c1_g1	2018.7
TRINITY_DN16169_c0_g1	2018.58
TRINITY_DN15856_c0_g6	2018.3
TRINITY_DN16321_c0_g4	2018.27
TRINITY_DN27206_c1_g2	2017.22
TRINITY_DN28908_c1_g6	2016.77
TRINITY_DN17417_c0_g3	2016.74
TRINITY_DN16621_c1_g3	2016.57
TRINITY_DN23097_c1_g1	2015.9
TRINITY_DN16023_c0_g1	2014.85
TRINITY_DN17750_c0_g3	2014.33
TRINITY_DN23021_c0_g4	2014.09
TRINITY_DN23640_c0_g4	2013.86
TRINITY_DN27517_c1_g1	2012.98
TRINITY_DN17931_c0_g2	2012.84
TRINITY_DN28801_c0_g1	2012.65
TRINITY_DN20963_c0_g1	2012.24
TRINITY_DN15468_c0_g2	2011.67
TRINITY_DN19966_c0_g15	2011.58
TRINITY_DN12540_c0_g1	2011.54
TRINITY_DN17516_c0_g4	2011.15
TRINITY_DN27127_c2_g6	2011.1
TRINITY_DN25960_c0_g1	2010.05
TRINITY_DN20134_c1_g1	2009.58
TRINITY_DN24316_c0_g2	2008.36
TRINITY_DN19711_c0_g1	2007.75
TRINITY_DN25383_c0_g1	2006.98
TRINITY_DN14854_c0_g1	2006.82
TRINITY_DN17980_c0_g7	2006.68
TRINITY_DN15660_c0_g4	2005.88
TRINITY_DN25490_c3_g1	2005.27
TRINITY_DN20272_c0_g2	2005.04
TRINITY_DN28569_c0_g3	2004.75
TRINITY_DN13702_c0_g1	2004.39
TRINITY_DN21455_c0_g2	2004.13
TRINITY_DN18977_c1_g1	2003.9
TRINITY_DN22358_c0_g3	2003.61
TRINITY_DN19809_c0_g1	2003.28
TRINITY_DN15344_c0_g1	2003.19
TRINITY_DN26295_c0_g1	2003.07
TRINITY_DN29578_c0_g1	2002.72
TRINITY_DN23603_c0_g3	2002.13
TRINITY_DN26496_c0_g2	2001.9
TRINITY_DN21480_c0_g1	2001.47
TRINITY_DN27217_c0_g3	2000.82
TRINITY_DN20364_c0_g1	2000.2
TRINITY_DN14187_c1_g3	1997.77
TRINITY_DN17234_c0_g2	1997.75
TRINITY_DN25716_c0_g6	1997.74
TRINITY_DN18802_c0_g1	1997.53
TRINITY_DN20415_c0_g2	1997.11
TRINITY_DN18553_c0_g2	1996.33
TRINITY_DN21870_c1_g3	1995.43
TRINITY_DN23688_c0_g1	1995.14
TRINITY_DN28283_c2_g5	1993.73
TRINITY_DN18015_c0_g5	1992.99
TRINITY_DN20439_c0_g14	1992.76
TRINITY_DN17421_c2_g1	1991.03
TRINITY_DN17749_c0_g3	1990.66
TRINITY_DN17788_c0_g3	1990.51
TRINITY_DN20513_c1_g2	1990.36
TRINITY_DN18880_c0_g9	1990.1
TRINITY_DN15019_c1_g3	1990.05
TRINITY_DN18585_c0_g2	1989.53
TRINITY_DN18158_c1_g1	1988.75
TRINITY_DN12930_c0_g1	1987.88
TRINITY_DN26165_c0_g1	1987.6
TRINITY_DN21056_c0_g3	1986.82
TRINITY_DN25067_c1_g2	1986.76
TRINITY_DN16515_c1_g1	1986.4
TRINITY_DN20261_c0_g1	1985.75
TRINITY_DN29920_c1_g1	1985.47
TRINITY_DN22479_c0_g5	1985.35
TRINITY_DN16545_c0_g3	1984.25
TRINITY_DN28818_c1_g8	1983.63
TRINITY_DN26023_c0_g2	1983.17
TRINITY_DN19790_c2_g9	1982.92
TRINITY_DN15848_c1_g1	1982.74
TRINITY_DN24049_c0_g2	1982.2
TRINITY_DN27640_c0_g1	1982.13
TRINITY_DN20711_c0_g2	1981.94
TRINITY_DN28805_c0_g3	1981.92
TRINITY_DN19765_c0_g2	1981.89
TRINITY_DN28553_c0_g3	1981.83
TRINITY_DN20466_c0_g1	1981.68
TRINITY_DN29920_c0_g1	1981.68
TRINITY_DN13544_c0_g1	1980.55
TRINITY_DN17542_c0_g1	1980.44
TRINITY_DN18704_c0_g4	1979.42
TRINITY_DN12208_c0_g1	1979.26
TRINITY_DN16103_c0_g1	1977.47
TRINITY_DN18966_c1_g5	1977.14
TRINITY_DN28156_c0_g3	1977.05
TRINITY_DN19082_c0_g7	1976.97
TRINITY_DN24095_c1_g3	1976.95
TRINITY_DN22204_c0_g1	1976.62
TRINITY_DN18574_c0_g1	1976.12
TRINITY_DN18887_c0_g1	1975.8
TRINITY_DN26802_c0_g2	1975.24
TRINITY_DN24533_c0_g4	1975.18
TRINITY_DN23552_c0_g2	1974.68
TRINITY_DN16035_c0_g5	1974.41
TRINITY_DN21203_c0_g1	1974.01
TRINITY_DN28069_c2_g4	1973.69
TRINITY_DN28260_c0_g2	1973.61
TRINITY_DN18654_c1_g6	1973.19
TRINITY_DN23363_c1_g2	1973.17
TRINITY_DN29290_c1_g1	1973.15
TRINITY_DN19754_c0_g1	1973.12
TRINITY_DN12237_c0_g1	1972.82
TRINITY_DN22606_c1_g3	1972.37
TRINITY_DN22950_c1_g1	1972.15
TRINITY_DN14691_c0_g2	1971.57
TRINITY_DN18246_c0_g1	1971.46
TRINITY_DN23459_c0_g1	1971.35
TRINITY_DN16606_c1_g4	1971.03
TRINITY_DN701_c0_g1	1970.93
TRINITY_DN26943_c0_g2	1970.39
TRINITY_DN18967_c0_g2	1969.64
TRINITY_DN28501_c1_g1	1969.64
TRINITY_DN26256_c0_g4	1969.3
TRINITY_DN15174_c0_g6	1968.2
TRINITY_DN22169_c2_g2	1967.58
TRINITY_DN21456_c0_g5	1966.89
TRINITY_DN18917_c0_g5	1966.61
TRINITY_DN25310_c1_g4	1966.55
TRINITY_DN28451_c1_g1	1966.5
TRINITY_DN15560_c0_g3	1965.62
TRINITY_DN27357_c0_g1	1965.49
TRINITY_DN19682_c0_g4	1965.38
TRINITY_DN26275_c0_g4	1965.23
TRINITY_DN22883_c1_g1	1964.75
TRINITY_DN13842_c0_g1	1963.99
TRINITY_DN21792_c1_g1	1963.84
TRINITY_DN24574_c0_g2	1963.51
TRINITY_DN26697_c0_g2	1963.49
TRINITY_DN24043_c0_g7	1963.32
TRINITY_DN28052_c2_g1	1962.66
TRINITY_DN22212_c0_g5	1962.25
TRINITY_DN21329_c0_g1	1961.72
TRINITY_DN15199_c0_g11	1961.45
TRINITY_DN28148_c0_g1	1961.21
TRINITY_DN25470_c0_g4	1959.96
TRINITY_DN29735_c0_g12	1959.89
TRINITY_DN26727_c0_g1	1959.8
TRINITY_DN17738_c2_g1	1958.14
TRINITY_DN18208_c0_g3	1958.09
TRINITY_DN22403_c0_g2	1957.5
TRINITY_DN29476_c0_g2	1957.3
TRINITY_DN24957_c0_g4	1957.05
TRINITY_DN28172_c2_g3	1956.61
TRINITY_DN28852_c0_g8	1955.22
TRINITY_DN19483_c0_g4	1955.1
TRINITY_DN22910_c0_g3	1954.78
TRINITY_DN19069_c2_g5	1954.66
TRINITY_DN25327_c1_g2	1954.3
TRINITY_DN18530_c0_g1	1953.84
TRINITY_DN25111_c0_g1	1952.49
TRINITY_DN16692_c0_g2	1952.35
TRINITY_DN16672_c1_g7	1952.07
TRINITY_DN20118_c1_g1	1950.12
TRINITY_DN18232_c0_g4	1949.72
TRINITY_DN29118_c1_g1	1949.7
TRINITY_DN19981_c0_g2	1949.21
TRINITY_DN22224_c0_g2	1949.11
TRINITY_DN13639_c0_g3	1948.77
TRINITY_DN18615_c0_g4	1948.51
TRINITY_DN18480_c0_g6	1948.31
TRINITY_DN22545_c0_g4	1947.88
TRINITY_DN14650_c0_g1	1947.68
TRINITY_DN29050_c1_g5	1947.44
TRINITY_DN29058_c0_g1	1947.32
TRINITY_DN18711_c0_g3	1947.05
TRINITY_DN23083_c0_g2	1946.71
TRINITY_DN18794_c0_g4	1946.27
TRINITY_DN17628_c1_g1	1945.09
TRINITY_DN25024_c1_g4	1945.04
TRINITY_DN23918_c0_g1	1944.88
TRINITY_DN14340_c0_g1	1944.16
TRINITY_DN15308_c1_g3	1943.98
TRINITY_DN27440_c0_g2	1943.9
TRINITY_DN22944_c0_g4	1943.89
TRINITY_DN4361_c0_g1	1943.49
TRINITY_DN27499_c0_g3	1943.08
TRINITY_DN22775_c1_g1	1942.33
TRINITY_DN29491_c0_g1	1942.14
TRINITY_DN29846_c2_g5	1941.86
TRINITY_DN18058_c0_g4	1941.42
TRINITY_DN26094_c0_g1	1941.23
TRINITY_DN14243_c0_g1	1940.48
TRINITY_DN26230_c0_g2	1940.4
TRINITY_DN28160_c0_g1	1939.85
TRINITY_DN23482_c0_g2	1939.59
TRINITY_DN18380_c0_g9	1939.58
TRINITY_DN18004_c1_g5	1938.12
TRINITY_DN28968_c0_g1	1937.92
TRINITY_DN23908_c0_g1	1937.39
TRINITY_DN16952_c0_g7	1937.32
TRINITY_DN20961_c1_g6	1936.24
TRINITY_DN23923_c0_g1	1935.3
TRINITY_DN18388_c0_g2	1934.44
TRINITY_DN21075_c0_g4	1933.96
TRINITY_DN17709_c0_g3	1933.81
TRINITY_DN29311_c2_g4	1933.26
TRINITY_DN20185_c0_g2	1933.24
TRINITY_DN24721_c0_g4	1932.37
TRINITY_DN15933_c0_g3	1932.15
TRINITY_DN18607_c0_g1	1932.09
TRINITY_DN16304_c1_g2	1930.87
TRINITY_DN14132_c0_g2	1930.68
TRINITY_DN20657_c0_g1	1929.76
TRINITY_DN26812_c1_g2	1929.45
TRINITY_DN28540_c0_g4	1929.27
TRINITY_DN17842_c1_g11	1929.07
TRINITY_DN22764_c1_g8	1928.92
TRINITY_DN18644_c0_g4	1928.59
TRINITY_DN25633_c0_g1	1928.46
TRINITY_DN16542_c0_g1	1927.67
TRINITY_DN29779_c0_g1	1927.3
TRINITY_DN29955_c1_g3	1926.6
TRINITY_DN19556_c0_g3	1926.42
TRINITY_DN20152_c1_g6	1926.36
TRINITY_DN26395_c0_g8	1926.05
TRINITY_DN16353_c0_g6	1924.98
TRINITY_DN16109_c1_g5	1924.31
TRINITY_DN28897_c0_g1	1923.98
TRINITY_DN24197_c2_g12	1923.79
TRINITY_DN16773_c0_g3	1923.66
TRINITY_DN16929_c0_g3	1923.43
TRINITY_DN23821_c0_g2	1922.97
TRINITY_DN20573_c0_g1	1922.66
TRINITY_DN23973_c0_g4	1922.41
TRINITY_DN16021_c1_g5	1922.24
TRINITY_DN18659_c1_g2	1921.49
TRINITY_DN16380_c1_g6	1920.67
TRINITY_DN27279_c0_g7	1920.65
TRINITY_DN25471_c0_g4	1920.44
TRINITY_DN17855_c3_g1	1920.39
TRINITY_DN12260_c0_g1	1920.21
TRINITY_DN16603_c1_g5	1920.16
TRINITY_DN26865_c1_g5	1919.54
TRINITY_DN23929_c0_g2	1918.89
TRINITY_DN24410_c0_g2	1918.55
TRINITY_DN20384_c0_g3	1918.1
TRINITY_DN26732_c0_g1	1918.04
TRINITY_DN23432_c0_g1	1917.69
TRINITY_DN27583_c0_g6	1916.53
TRINITY_DN20189_c0_g1	1916.01
TRINITY_DN28961_c0_g1	1915.26
TRINITY_DN18762_c1_g1	1914.3
TRINITY_DN18761_c3_g6	1914.06
TRINITY_DN27643_c0_g1	1913.98
TRINITY_DN20784_c0_g1	1913.71
TRINITY_DN24603_c0_g1	1913.1
TRINITY_DN27718_c1_g5	1912.96
TRINITY_DN20946_c0_g1	1912.17
TRINITY_DN30192_c0_g1	1911.5
TRINITY_DN26741_c0_g2	1911.49
TRINITY_DN16756_c0_g5	1911.27
TRINITY_DN25716_c0_g2	1911.11
TRINITY_DN15316_c2_g1	1910.64
TRINITY_DN16432_c2_g2	1910.23
TRINITY_DN26457_c1_g1	1910.14
TRINITY_DN25816_c0_g1	1908.95
TRINITY_DN154_c0_g1	1907.86
TRINITY_DN19665_c0_g2	1907.83
TRINITY_DN19268_c0_g1	1907.33
TRINITY_DN24900_c0_g2	1906.77
TRINITY_DN17983_c0_g5	1906.59
TRINITY_DN29635_c0_g6	1906.59
TRINITY_DN15883_c0_g2	1905.39
TRINITY_DN22441_c0_g1	1905.36
TRINITY_DN22224_c0_g5	1905.31
TRINITY_DN14043_c0_g3	1904.7
TRINITY_DN26565_c0_g1	1904.62
TRINITY_DN15803_c0_g2	1904.46
TRINITY_DN20787_c2_g4	1903.4
TRINITY_DN28998_c3_g2	1903.31
TRINITY_DN20047_c0_g3	1902.81
TRINITY_DN27457_c0_g4	1902.57
TRINITY_DN22044_c0_g2	1902.11
TRINITY_DN18605_c0_g3	1900.87
TRINITY_DN13915_c0_g5	1900.56
TRINITY_DN19247_c1_g1	1900.34
TRINITY_DN29417_c1_g4	1900.16
TRINITY_DN20501_c1_g5	1899.54
TRINITY_DN24662_c1_g1	1899.51
TRINITY_DN16457_c0_g1	1899.25
TRINITY_DN27893_c1_g1	1899.25
TRINITY_DN29671_c0_g1	1899.21
TRINITY_DN25506_c0_g1	1898.96
TRINITY_DN18810_c0_g6	1898.4
TRINITY_DN23507_c0_g3	1898.15
TRINITY_DN27921_c0_g1	1898.12
TRINITY_DN27579_c0_g1	1897.48
TRINITY_DN26117_c0_g1	1896.99
TRINITY_DN17010_c1_g8	1896.97
TRINITY_DN15411_c0_g2	1896.37
TRINITY_DN25376_c0_g7	1895.8
TRINITY_DN19041_c0_g4	1895.74
TRINITY_DN26288_c0_g3	1895.3
TRINITY_DN13647_c0_g2	1895.19
TRINITY_DN19675_c0_g4	1894.57
TRINITY_DN15034_c0_g3	1894.57
TRINITY_DN26841_c2_g1	1894.23
TRINITY_DN17657_c2_g3	1893.54
TRINITY_DN15489_c1_g3	1893.3
TRINITY_DN28628_c1_g2	1892.99
TRINITY_DN22212_c0_g4	1892.68
TRINITY_DN28175_c0_g2	1892.4
TRINITY_DN18929_c0_g2	1892.06
TRINITY_DN11337_c0_g1	1891.87
TRINITY_DN28272_c0_g2	1891.09
TRINITY_DN17808_c0_g8	1890.72
TRINITY_DN20306_c0_g4	1890.23
TRINITY_DN17531_c0_g6	1890.21
TRINITY_DN21747_c0_g1	1890.17
TRINITY_DN21078_c0_g1	1890.16
TRINITY_DN28795_c1_g15	1889.59
TRINITY_DN16920_c0_g4	1888.96
TRINITY_DN21428_c0_g1	1888.47
TRINITY_DN19504_c0_g5	1887.56
TRINITY_DN25061_c1_g3	1887.55
TRINITY_DN28893_c0_g4	1887.31
TRINITY_DN27263_c0_g3	1887.08
TRINITY_DN29540_c0_g1	1886.19
TRINITY_DN26651_c1_g1	1886.09
TRINITY_DN17981_c0_g3	1884.59
TRINITY_DN17422_c0_g2	1884.17
TRINITY_DN15185_c0_g3	1883.14
TRINITY_DN18987_c0_g1	1882.86
TRINITY_DN22003_c0_g5	1882.65
TRINITY_DN24427_c0_g3	1882.6
TRINITY_DN16473_c0_g5	1882.55
TRINITY_DN26940_c0_g1	1881.23
TRINITY_DN17099_c0_g2	1880.96
TRINITY_DN15665_c0_g4	1880.92
TRINITY_DN22674_c0_g3	1880.06
TRINITY_DN27865_c0_g1	1879.31
TRINITY_DN20439_c0_g1	1877.87
TRINITY_DN19782_c0_g1	1877.79
TRINITY_DN28795_c1_g8	1877.47
TRINITY_DN22938_c1_g2	1877.35
TRINITY_DN22074_c0_g4	1876.87
TRINITY_DN29491_c0_g3	1876.43
TRINITY_DN23957_c3_g2	1876.02
TRINITY_DN1170_c0_g1	1875.91
TRINITY_DN23326_c0_g2	1873.86
TRINITY_DN17647_c1_g2	1873.66
TRINITY_DN16636_c1_g1	1873.58
TRINITY_DN25378_c1_g1	1873.58
TRINITY_DN17401_c0_g1	1873.11
TRINITY_DN24372_c0_g1	1872.17
TRINITY_DN18626_c3_g5	1872.04
TRINITY_DN15593_c0_g8	1871.79
TRINITY_DN26858_c0_g1	1871.4
TRINITY_DN13469_c0_g3	1870.74
TRINITY_DN22173_c0_g1	1870.25
TRINITY_DN22949_c0_g4	1870.04
TRINITY_DN19158_c0_g1	1869.5
TRINITY_DN16942_c1_g2	1869.35
TRINITY_DN24112_c0_g2	1868.13
TRINITY_DN22764_c1_g9	1867.89
TRINITY_DN26753_c0_g5	1867.42
TRINITY_DN18043_c2_g7	1867.39
TRINITY_DN16789_c0_g1	1867.34
TRINITY_DN15847_c0_g1	1867.33
TRINITY_DN29819_c1_g3	1866.53
TRINITY_DN26324_c0_g2	1866.01
TRINITY_DN15250_c0_g1	1865.52
TRINITY_DN18534_c0_g2	1864.99
TRINITY_DN15789_c1_g9	1864.9
TRINITY_DN25290_c0_g2	1864.56
TRINITY_DN14183_c0_g2	1864.26
TRINITY_DN15206_c0_g5	1864.15
TRINITY_DN27158_c1_g1	1864.02
TRINITY_DN23484_c2_g1	1863.3
TRINITY_DN19624_c0_g1	1862.7
TRINITY_DN21353_c0_g1	1862.27
TRINITY_DN23842_c1_g3	1862.1
TRINITY_DN16409_c0_g1	1861.86
TRINITY_DN21672_c1_g4	1861.21
TRINITY_DN29996_c3_g5	1861.07
TRINITY_DN13230_c0_g1	1860.7
TRINITY_DN21070_c0_g3	1860.44
TRINITY_DN16005_c2_g2	1859.77
TRINITY_DN14798_c1_g5	1859.3
TRINITY_DN16492_c0_g1	1858.65
TRINITY_DN18452_c0_g7	1858.35
TRINITY_DN23491_c0_g1	1857.9
TRINITY_DN27148_c0_g7	1857.81
TRINITY_DN28996_c2_g1	1857.6
TRINITY_DN28472_c0_g1	1857.42
TRINITY_DN25885_c0_g1	1857.3
TRINITY_DN29118_c1_g2	1857.24
TRINITY_DN28696_c2_g2	1857.16
TRINITY_DN15719_c0_g1	1856.96
TRINITY_DN22800_c0_g3	1856.59
TRINITY_DN27739_c1_g4	1856.48
TRINITY_DN28194_c0_g2	1855.42
TRINITY_DN13403_c0_g1	1855.4
TRINITY_DN29844_c1_g1	1854.91
TRINITY_DN24555_c1_g2	1854.68
TRINITY_DN17385_c1_g2	1854.27
TRINITY_DN21365_c0_g2	1853.95
TRINITY_DN20179_c0_g4	1853.93
TRINITY_DN23326_c0_g3	1853.87
TRINITY_DN22691_c2_g6	1853.59
TRINITY_DN15959_c0_g1	1853.02
TRINITY_DN18798_c0_g1	1852.83
TRINITY_DN14300_c0_g1	1852.41
TRINITY_DN16332_c2_g1	1851.68
TRINITY_DN27471_c0_g1	1851.56
TRINITY_DN29074_c1_g1	1850.96
TRINITY_DN21807_c1_g4	1850.64
TRINITY_DN29768_c1_g1	1850.27
TRINITY_DN26280_c0_g2	1850.03
TRINITY_DN21687_c1_g2	1849.8
TRINITY_DN17437_c1_g2	1849.67
TRINITY_DN23210_c0_g1	1849.63
TRINITY_DN24308_c0_g2	1849.35
TRINITY_DN22848_c0_g1	1849.09
TRINITY_DN17582_c1_g1	1848.99
TRINITY_DN24624_c0_g1	1848.42
TRINITY_DN22587_c0_g1	1848.16
TRINITY_DN23029_c0_g3	1847.96
TRINITY_DN23640_c0_g8	1847.87
TRINITY_DN10303_c0_g1	1846.96
TRINITY_DN25259_c0_g1	1846.81
TRINITY_DN14942_c0_g4	1846.67
TRINITY_DN22110_c0_g1	1846.31
TRINITY_DN14511_c0_g1	1846.01
TRINITY_DN24052_c1_g2	1845.61
TRINITY_DN18139_c1_g1	1845.16
TRINITY_DN14455_c0_g1	1843.96
TRINITY_DN23499_c0_g4	1843.34
TRINITY_DN17204_c1_g3	1843.3
TRINITY_DN18564_c1_g5	1843.18
TRINITY_DN13817_c0_g2	1842.57
TRINITY_DN20627_c0_g1	1841.72
TRINITY_DN29178_c0_g1	1840.76
TRINITY_DN23481_c1_g4	1840.22
TRINITY_DN13834_c0_g5	1840.03
TRINITY_DN29425_c1_g2	1839.37
TRINITY_DN20000_c0_g2	1839.33
TRINITY_DN14033_c0_g3	1839.31
TRINITY_DN24421_c1_g3	1839.19
TRINITY_DN14016_c1_g1	1838.83
TRINITY_DN15566_c0_g2	1837.53
TRINITY_DN28509_c0_g2	1837.26
TRINITY_DN29471_c1_g2	1837.09
TRINITY_DN21434_c0_g3	1836.74
TRINITY_DN20965_c0_g3	1836.66
TRINITY_DN28379_c0_g3	1836.11
TRINITY_DN20798_c0_g3	1835.85
TRINITY_DN29770_c0_g2	1835.82
TRINITY_DN29024_c0_g5	1835.8
TRINITY_DN27962_c1_g1	1835.32
TRINITY_DN17486_c0_g2	1834.91
TRINITY_DN19528_c0_g2	1834.4
TRINITY_DN24430_c1_g7	1833.83
TRINITY_DN16080_c0_g2	1833.64
TRINITY_DN27912_c0_g1	1833.63
TRINITY_DN27032_c0_g1	1832.47
TRINITY_DN21368_c1_g4	1832.43
TRINITY_DN28924_c0_g1	1831.83
TRINITY_DN27751_c0_g4	1831.7
TRINITY_DN19570_c1_g3	1831.31
TRINITY_DN25317_c0_g3	1830.99
TRINITY_DN28416_c1_g2	1830.78
TRINITY_DN20775_c1_g2	1830.51
TRINITY_DN25858_c1_g6	1830.49
TRINITY_DN27186_c0_g4	1830.05
TRINITY_DN16562_c0_g4	1830.04
TRINITY_DN26943_c0_g1	1829.86
TRINITY_DN28458_c0_g4	1829.32
TRINITY_DN17705_c0_g4	1828.64
TRINITY_DN24971_c1_g5	1828.11
TRINITY_DN15308_c1_g7	1827.9
TRINITY_DN23582_c1_g5	1826.98
TRINITY_DN22189_c2_g2	1826.52
TRINITY_DN15309_c0_g9	1826.43
TRINITY_DN25715_c1_g7	1826.01
TRINITY_DN19316_c0_g3	1825.59
TRINITY_DN28956_c0_g1	1824.95
TRINITY_DN26750_c0_g5	1824.24
TRINITY_DN25085_c1_g1	1823.7
TRINITY_DN18618_c0_g1	1822.55
TRINITY_DN23538_c0_g5	1822.51
TRINITY_DN15360_c1_g8	1821.66
TRINITY_DN16978_c0_g2	1821.54
TRINITY_DN13239_c0_g3	1821.37
TRINITY_DN9898_c0_g1	1821.14
TRINITY_DN20652_c0_g1	1820.49
TRINITY_DN15710_c0_g2	1819.76
TRINITY_DN20638_c0_g1	1819.05
TRINITY_DN23698_c0_g2	1818.65
TRINITY_DN29215_c0_g2	1818.55
TRINITY_DN21737_c0_g2	1818.55
TRINITY_DN25928_c0_g2	1818.53
TRINITY_DN22556_c0_g1	1818.11
TRINITY_DN18770_c0_g1	1818.02
TRINITY_DN24013_c0_g1	1816.98
TRINITY_DN17844_c1_g1	1816.79
TRINITY_DN21866_c1_g6	1816.54
TRINITY_DN27934_c0_g2	1816.41
TRINITY_DN20704_c0_g16	1816.23
TRINITY_DN22698_c0_g3	1815.82
TRINITY_DN25449_c0_g1	1815.69
TRINITY_DN25468_c2_g6	1815.48
TRINITY_DN21412_c0_g2	1815.4
TRINITY_DN25925_c0_g5	1814.54
TRINITY_DN24409_c0_g1	1814.45
TRINITY_DN17228_c0_g3	1813.68
TRINITY_DN23624_c0_g2	1813.56
TRINITY_DN22239_c0_g2	1812.44
TRINITY_DN21921_c0_g2	1812.35
TRINITY_DN17201_c0_g3	1810.75
TRINITY_DN29213_c0_g2	1809.65
TRINITY_DN17142_c0_g1	1809.53
TRINITY_DN19487_c0_g1	1809.43
TRINITY_DN25264_c0_g3	1809.34
TRINITY_DN25965_c1_g2	1807.69
TRINITY_DN14524_c1_g3	1807.47
TRINITY_DN26077_c0_g1	1807
TRINITY_DN25528_c0_g2	1805.82
TRINITY_DN18676_c0_g3	1805.44
TRINITY_DN27983_c0_g1	1805.02
TRINITY_DN24537_c2_g8	1804.22
TRINITY_DN25904_c0_g2	1804.11
TRINITY_DN22777_c0_g1	1804
TRINITY_DN26639_c1_g4	1803.68
TRINITY_DN25887_c1_g8	1803.13
TRINITY_DN24063_c0_g2	1802.51
TRINITY_DN29270_c0_g1	1802.17
TRINITY_DN14661_c2_g2	1801.96
TRINITY_DN22811_c0_g1	1801.74
TRINITY_DN14923_c0_g2	1801.48
TRINITY_DN17813_c0_g5	1801.4
TRINITY_DN27150_c0_g1	1800.25
TRINITY_DN28619_c0_g1	1799.7
TRINITY_DN24412_c0_g3	1799.38
TRINITY_DN26237_c0_g3	1799.1
TRINITY_DN21052_c0_g2	1798.18
TRINITY_DN16412_c0_g7	1797.95
TRINITY_DN23459_c0_g3	1797.92
TRINITY_DN19466_c0_g3	1797.55
TRINITY_DN22772_c0_g1	1796.89
TRINITY_DN4508_c0_g1	1796.6
TRINITY_DN19423_c0_g1	1796.45
TRINITY_DN26576_c0_g3	1795.99
TRINITY_DN27120_c1_g5	1795.66
TRINITY_DN15317_c0_g2	1795.52
TRINITY_DN19734_c0_g1	1795.38
TRINITY_DN24068_c0_g1	1795.26
TRINITY_DN18806_c2_g4	1794.98
TRINITY_DN26335_c0_g1	1794.64
TRINITY_DN17461_c0_g7	1794.19
TRINITY_DN17078_c0_g7	1792.88
TRINITY_DN17021_c0_g9	1792.84
TRINITY_DN17672_c0_g5	1792.84
TRINITY_DN29684_c0_g10	1792.44
TRINITY_DN20379_c0_g4	1791.2
TRINITY_DN19595_c1_g1	1791.2
TRINITY_DN17095_c0_g3	1791.05
TRINITY_DN26885_c0_g1	1790.15
TRINITY_DN24995_c1_g3	1788.08
TRINITY_DN16023_c0_g5	1786.97
TRINITY_DN29983_c0_g3	1786.88
TRINITY_DN26196_c0_g9	1786.5
TRINITY_DN18390_c0_g1	1785.76
TRINITY_DN16363_c0_g3	1785.23
TRINITY_DN19650_c2_g1	1784.58
TRINITY_DN23177_c2_g1	1784.38
TRINITY_DN27462_c0_g2	1784.26
TRINITY_DN29846_c2_g7	1784.24
TRINITY_DN26592_c0_g4	1783.97
TRINITY_DN24200_c1_g2	1783.63
TRINITY_DN18060_c0_g2	1783.54
TRINITY_DN19955_c0_g7	1782.61
TRINITY_DN28525_c0_g2	1782.6
TRINITY_DN24807_c0_g1	1781.69
TRINITY_DN20356_c0_g2	1781.27
TRINITY_DN17302_c0_g2	1780.73
TRINITY_DN28302_c0_g1	1780.57
TRINITY_DN15323_c2_g5	1780.51
TRINITY_DN29396_c1_g2	1780.03
TRINITY_DN20814_c0_g1	1779.75
TRINITY_DN15198_c1_g3	1779.39
TRINITY_DN28211_c0_g2	1778.94
TRINITY_DN15357_c1_g5	1778.42
TRINITY_DN20167_c2_g1	1775.57
TRINITY_DN16162_c1_g2	1775.24
TRINITY_DN26975_c0_g3	1773.67
TRINITY_DN19846_c0_g7	1773.64
TRINITY_DN25716_c0_g8	1773.35
TRINITY_DN28236_c2_g2	1773.24
TRINITY_DN15771_c0_g1	1772.47
TRINITY_DN27136_c0_g2	1772.28
TRINITY_DN24680_c0_g1	1770.41
TRINITY_DN29151_c0_g8	1770.22
TRINITY_DN21468_c1_g1	1769.58
TRINITY_DN19275_c2_g1	1768.67
TRINITY_DN16342_c1_g2	1768.12
TRINITY_DN21235_c1_g1	1768.05
TRINITY_DN15412_c1_g7	1767.03
TRINITY_DN18236_c0_g2	1766.29
TRINITY_DN28926_c1_g5	1764.74
TRINITY_DN24613_c0_g5	1763.86
TRINITY_DN22178_c0_g5	1763.77
TRINITY_DN21929_c0_g2	1763.7
TRINITY_DN24038_c0_g5	1763.62
TRINITY_DN22196_c0_g1	1762.96
TRINITY_DN27417_c1_g8	1761.32
TRINITY_DN23779_c0_g11	1761.26
TRINITY_DN15613_c1_g4	1760.42
TRINITY_DN24062_c0_g2	1760.29
TRINITY_DN16936_c0_g1	1759.75
TRINITY_DN27552_c0_g3	1759.32
TRINITY_DN27344_c0_g5	1758.82
TRINITY_DN26670_c0_g1	1758.1
TRINITY_DN17870_c0_g2	1758.02
TRINITY_DN15192_c1_g13	1756.59
TRINITY_DN21918_c0_g3	1756.27
TRINITY_DN23821_c0_g1	1756.1
TRINITY_DN22379_c1_g2	1755.73
TRINITY_DN29189_c0_g2	1755.64
TRINITY_DN29677_c2_g1	1755.35
TRINITY_DN26499_c0_g1	1755.23
TRINITY_DN13357_c0_g1	1753.24
TRINITY_DN23136_c0_g1	1752.63
TRINITY_DN15860_c0_g1	1752.57
TRINITY_DN28785_c0_g2	1752.19
TRINITY_DN25088_c0_g1	1751.31
TRINITY_DN19622_c1_g2	1749.37
TRINITY_DN25799_c0_g1	1749.25
TRINITY_DN28299_c0_g1	1749.11
TRINITY_DN25605_c1_g2	1747.46
TRINITY_DN28436_c1_g1	1747.26
TRINITY_DN18422_c1_g3	1747
TRINITY_DN27282_c0_g5	1746.99
TRINITY_DN28904_c1_g4	1746.4
TRINITY_DN25393_c0_g1	1744.81
TRINITY_DN20808_c0_g2	1744.44
TRINITY_DN20578_c0_g2	1744.39
TRINITY_DN22963_c0_g4	1744.02
TRINITY_DN25609_c0_g2	1743.78
TRINITY_DN15047_c0_g2	1743.78
TRINITY_DN20101_c1_g8	1743.56
TRINITY_DN24568_c0_g4	1743.54
TRINITY_DN26456_c2_g1	1742.92
TRINITY_DN29403_c0_g1	1742.74
TRINITY_DN21424_c1_g1	1742.52
TRINITY_DN17087_c1_g9	1742.15
TRINITY_DN23423_c1_g3	1742.14
TRINITY_DN23303_c0_g10	1742.02
TRINITY_DN18061_c1_g7	1741.46
TRINITY_DN20277_c1_g2	1741.29
TRINITY_DN25113_c0_g1	1740.8
TRINITY_DN26920_c0_g3	1740.33
TRINITY_DN27739_c1_g3	1739.91
TRINITY_DN15578_c1_g5	1739.57
TRINITY_DN17470_c0_g4	1739.32
TRINITY_DN21314_c2_g5	1738.9
TRINITY_DN18928_c0_g2	1738.76
TRINITY_DN27599_c1_g3	1738.57
TRINITY_DN22573_c0_g1	1738.44
TRINITY_DN28567_c0_g5	1738.4
TRINITY_DN26120_c0_g1	1738.38
TRINITY_DN24751_c0_g1	1737.52
TRINITY_DN12517_c0_g3	1737.09
TRINITY_DN24504_c0_g1	1736.92
TRINITY_DN20684_c2_g2	1736.64
TRINITY_DN29112_c0_g1	1736.45
TRINITY_DN14001_c0_g1	1734.53
TRINITY_DN13159_c0_g1	1734.37
TRINITY_DN14788_c0_g1	1733.58
TRINITY_DN26069_c0_g3	1733.29
TRINITY_DN20552_c0_g2	1733.23
TRINITY_DN16545_c0_g1	1733.21
TRINITY_DN16206_c0_g1	1733.15
TRINITY_DN19176_c0_g7	1732.95
TRINITY_DN22949_c0_g2	1732.86
TRINITY_DN22949_c0_g3	1732.15
TRINITY_DN20058_c0_g5	1732.13
TRINITY_DN26995_c1_g4	1731.21
TRINITY_DN20789_c0_g1	1730.38
TRINITY_DN18056_c0_g10	1729.57
TRINITY_DN16377_c0_g9	1729.25
TRINITY_DN14423_c1_g2	1729.22
TRINITY_DN27826_c0_g3	1729.21
TRINITY_DN23320_c1_g2	1727.74
TRINITY_DN29042_c0_g1	1726.87
TRINITY_DN24288_c0_g4	1726.84
TRINITY_DN18263_c0_g1	1726.41
TRINITY_DN17816_c0_g1	1725.31
TRINITY_DN16226_c0_g1	1725.23
TRINITY_DN23499_c0_g1	1725.19
TRINITY_DN17417_c0_g6	1724.16
TRINITY_DN19316_c0_g5	1724.09
TRINITY_DN24435_c1_g1	1723.91
TRINITY_DN27538_c0_g2	1723.35
TRINITY_DN16420_c0_g6	1722.88
TRINITY_DN14016_c1_g6	1722.34
TRINITY_DN28340_c1_g6	1722.15
TRINITY_DN28030_c0_g5	1721.89
TRINITY_DN26863_c0_g1	1721.71
TRINITY_DN26507_c0_g1	1721.16
TRINITY_DN23526_c2_g2	1720.05
TRINITY_DN29268_c0_g2	1719.5
TRINITY_DN18964_c0_g7	1719.46
TRINITY_DN25609_c0_g1	1719.19
TRINITY_DN23587_c0_g2	1719.04
TRINITY_DN18628_c1_g3	1718.87
TRINITY_DN28411_c0_g1	1718.86
TRINITY_DN24610_c0_g3	1718.33
TRINITY_DN16403_c1_g5	1718.13
TRINITY_DN27695_c0_g1	1717.68
TRINITY_DN19104_c1_g3	1717.58
TRINITY_DN26047_c0_g3	1717.51
TRINITY_DN24770_c1_g9	1717.21
TRINITY_DN16606_c1_g1	1717.16
TRINITY_DN25058_c0_g1	1717.06
TRINITY_DN25627_c0_g1	1716.67
TRINITY_DN24069_c0_g1	1716.36
TRINITY_DN23620_c3_g1	1715.61
TRINITY_DN20646_c0_g2	1715.48
TRINITY_DN29396_c1_g1	1715.16
TRINITY_DN13247_c0_g2	1714.82
TRINITY_DN14752_c1_g3	1714.53
TRINITY_DN27518_c0_g1	1714.28
TRINITY_DN17077_c0_g1	1714.25
TRINITY_DN25248_c0_g5	1714.19
TRINITY_DN21810_c0_g1	1713.92
TRINITY_DN18151_c0_g8	1713.55
TRINITY_DN23816_c0_g1	1713.24
TRINITY_DN26498_c0_g3	1712.99
TRINITY_DN15300_c0_g3	1712.62
TRINITY_DN22987_c0_g1	1712.59
TRINITY_DN18484_c0_g3	1712.3
TRINITY_DN19477_c1_g1	1712.24
TRINITY_DN27609_c1_g3	1712.2
TRINITY_DN25428_c0_g1	1711.76
TRINITY_DN15081_c0_g2	1711.51
TRINITY_DN17975_c3_g4	1710.82
TRINITY_DN23063_c0_g1	1710
TRINITY_DN26084_c0_g1	1709.98
TRINITY_DN29218_c0_g5	1709.89
TRINITY_DN16379_c0_g1	1709.8
TRINITY_DN27282_c0_g1	1709.59
TRINITY_DN25348_c1_g6	1709.57
TRINITY_DN12061_c0_g1	1708.64
TRINITY_DN17206_c1_g2	1708.62
TRINITY_DN13476_c0_g1	1708.02
TRINITY_DN19354_c1_g1	1707.53
TRINITY_DN19500_c0_g7	1706.73
TRINITY_DN19777_c1_g6	1706.71
TRINITY_DN20934_c0_g9	1706.54
TRINITY_DN26768_c1_g1	1705.74
TRINITY_DN25675_c0_g2	1705.61
TRINITY_DN23791_c0_g1	1705.53
TRINITY_DN15720_c0_g3	1705.51
TRINITY_DN13725_c0_g1	1705.3
TRINITY_DN24467_c1_g7	1704.98
TRINITY_DN24230_c0_g4	1704.68
TRINITY_DN13858_c0_g1	1704.35
TRINITY_DN18159_c1_g3	1704.28
TRINITY_DN26282_c0_g5	1704.28
TRINITY_DN15770_c0_g5	1704.15
TRINITY_DN18739_c0_g2	1703.94
TRINITY_DN27160_c0_g7	1703.67
TRINITY_DN27234_c0_g3	1702.64
TRINITY_DN27622_c1_g2	1702.15
TRINITY_DN21760_c0_g3	1701.19
TRINITY_DN27510_c0_g1	1700.89
TRINITY_DN24770_c1_g1	1700.84
TRINITY_DN18704_c0_g6	1700.77
TRINITY_DN19670_c0_g3	1700.76
TRINITY_DN12424_c0_g1	1700.39
TRINITY_DN16070_c0_g4	1700.13
TRINITY_DN22042_c1_g1	1699.06
TRINITY_DN16602_c0_g1	1698.86
TRINITY_DN24250_c0_g7	1698.53
TRINITY_DN28874_c0_g1	1698.52
TRINITY_DN15095_c0_g2	1698.42
TRINITY_DN28176_c3_g1	1698.18
TRINITY_DN28129_c0_g2	1697.92
TRINITY_DN24437_c2_g2	1697.78
TRINITY_DN28854_c1_g1	1697.42
TRINITY_DN2727_c0_g1	1695.78
TRINITY_DN20764_c1_g2	1693.98
TRINITY_DN13768_c0_g4	1693.55
TRINITY_DN16638_c2_g4	1692.71
TRINITY_DN27364_c0_g1	1692.23
TRINITY_DN19768_c0_g2	1692.05
TRINITY_DN21571_c0_g4	1691.86
TRINITY_DN24957_c0_g2	1691.82
TRINITY_DN21275_c0_g6	1691.73
TRINITY_DN16389_c0_g3	1690.97
TRINITY_DN22757_c0_g2	1690.82
TRINITY_DN22492_c0_g4	1690.79
TRINITY_DN23733_c0_g2	1690.74
TRINITY_DN10926_c0_g2	1690.26
TRINITY_DN16986_c0_g1	1689.99
TRINITY_DN21605_c0_g1	1689.9
TRINITY_DN22197_c0_g3	1689.37
TRINITY_DN15276_c0_g2	1688.8
TRINITY_DN20727_c1_g1	1688.16
TRINITY_DN16236_c0_g1	1688.02
TRINITY_DN20657_c0_g4	1687.97
TRINITY_DN16781_c0_g2	1687.9
TRINITY_DN29526_c1_g7	1687.43
TRINITY_DN12841_c0_g3	1687.14
TRINITY_DN14113_c0_g7	1686.86
TRINITY_DN23475_c2_g5	1686.8
TRINITY_DN26863_c0_g2	1686.33
TRINITY_DN21225_c0_g2	1685.31
TRINITY_DN22933_c0_g3	1684.83
TRINITY_DN16897_c0_g3	1684.77
TRINITY_DN28455_c3_g3	1683.73
TRINITY_DN12208_c0_g2	1683.66
TRINITY_DN21228_c0_g2	1683.32
TRINITY_DN13631_c0_g2	1682.89
TRINITY_DN13479_c0_g1	1682.89
TRINITY_DN14416_c0_g3	1682.1
TRINITY_DN27914_c0_g2	1682.02
TRINITY_DN19837_c0_g1	1681.93
TRINITY_DN24133_c0_g3	1681.31
TRINITY_DN23512_c0_g4	1681.29
TRINITY_DN19712_c0_g6	1681.18
TRINITY_DN20210_c0_g2	1680.93
TRINITY_DN20141_c1_g2	1680.69
TRINITY_DN18950_c1_g2	1680.05
TRINITY_DN21329_c0_g2	1679.87
TRINITY_DN29048_c1_g6	1678.86
TRINITY_DN28028_c0_g1	1678.86
TRINITY_DN20063_c0_g3	1678.69
TRINITY_DN26021_c1_g1	1678.67
TRINITY_DN13288_c0_g2	1678.63
TRINITY_DN27234_c0_g2	1677.67
TRINITY_DN15536_c0_g1	1677.46
TRINITY_DN28314_c0_g5	1677.42
TRINITY_DN26121_c0_g1	1677.4
TRINITY_DN26319_c0_g1	1677.14
TRINITY_DN18767_c0_g4	1677.11
TRINITY_DN14022_c0_g1	1677.06
TRINITY_DN29283_c0_g2	1676.57
TRINITY_DN15487_c0_g5	1676.33
TRINITY_DN14469_c1_g2	1676.15
TRINITY_DN27196_c0_g3	1675.66
TRINITY_DN26838_c0_g1	1675.51
TRINITY_DN21042_c2_g4	1674.97
TRINITY_DN15947_c1_g2	1674.93
TRINITY_DN16041_c0_g6	1673.83
TRINITY_DN25143_c0_g5	1673.34
TRINITY_DN27927_c0_g1	1672.93
TRINITY_DN19044_c0_g3	1672.29
TRINITY_DN18546_c0_g4	1672.01
TRINITY_DN21127_c0_g3	1671.7
TRINITY_DN20341_c3_g3	1671.07
TRINITY_DN19821_c2_g1	1670.94
TRINITY_DN23167_c0_g1	1670.43
TRINITY_DN26234_c1_g1	1670.32
TRINITY_DN21020_c0_g1	1669.51
TRINITY_DN22316_c2_g1	1669.5
TRINITY_DN29611_c0_g2	1668.51
TRINITY_DN17269_c1_g4	1668.19
TRINITY_DN18123_c1_g5	1667.73
TRINITY_DN18278_c1_g6	1667.19
TRINITY_DN20564_c1_g7	1666.67
TRINITY_DN24610_c0_g2	1666.61
TRINITY_DN24146_c1_g2	1665.85
TRINITY_DN24780_c0_g1	1665.1
TRINITY_DN29312_c1_g1	1664.82
TRINITY_DN14440_c0_g5	1664.76
TRINITY_DN18217_c1_g4	1664.61
TRINITY_DN29130_c2_g1	1664.58
TRINITY_DN18039_c1_g2	1664.37
TRINITY_DN22212_c0_g3	1664.12
TRINITY_DN13915_c0_g2	1664.04
TRINITY_DN25370_c0_g1	1663.23
TRINITY_DN24161_c0_g1	1663.07
TRINITY_DN20202_c0_g2	1662.74
TRINITY_DN17149_c0_g1	1662.63
TRINITY_DN16018_c0_g1	1662.15
TRINITY_DN25767_c1_g4	1661.98
TRINITY_DN20965_c0_g2	1661.81
TRINITY_DN15036_c1_g3	1661.65
TRINITY_DN23164_c0_g3	1661.15
TRINITY_DN15989_c0_g2	1660.94
TRINITY_DN18292_c0_g1	1660.38
TRINITY_DN25990_c0_g1	1660.31
TRINITY_DN21851_c0_g3	1660.09
TRINITY_DN13993_c0_g2	1659.22
TRINITY_DN11153_c0_g1	1658.85
TRINITY_DN17967_c0_g3	1658.56
TRINITY_DN20327_c2_g2	1658.12
TRINITY_DN17554_c2_g1	1657.78
TRINITY_DN25067_c1_g4	1657.76
TRINITY_DN19867_c0_g1	1657.75
TRINITY_DN19468_c0_g1	1657.64
TRINITY_DN22808_c1_g3	1657.61
TRINITY_DN26729_c1_g2	1657.53
TRINITY_DN28528_c0_g2	1657.34
TRINITY_DN25702_c1_g2	1656.79
TRINITY_DN27092_c0_g1	1656.79
TRINITY_DN28413_c0_g1	1655
TRINITY_DN20753_c0_g1	1654.6
TRINITY_DN16611_c0_g3	1654.58
TRINITY_DN28440_c0_g1	1653.98
TRINITY_DN25199_c0_g1	1652.87
TRINITY_DN15903_c1_g3	1652.22
TRINITY_DN18341_c0_g1	1651.97
TRINITY_DN26819_c0_g2	1651.86
TRINITY_DN16295_c0_g5	1651.8
TRINITY_DN15836_c0_g2	1651.75
TRINITY_DN20334_c0_g3	1651.74
TRINITY_DN14453_c0_g5	1651.21
TRINITY_DN15306_c1_g6	1650.55
TRINITY_DN14600_c1_g6	1649.5
TRINITY_DN25008_c1_g3	1648.77
TRINITY_DN29948_c2_g1	1648.26
TRINITY_DN28875_c0_g5	1647.92
TRINITY_DN26790_c0_g1	1647.5
TRINITY_DN23724_c1_g2	1647.41
TRINITY_DN18964_c0_g8	1647.14
TRINITY_DN14779_c1_g3	1646.95
TRINITY_DN29127_c0_g4	1646.42
TRINITY_DN16948_c0_g3	1646.36
TRINITY_DN23739_c1_g2	1646.21
TRINITY_DN20372_c0_g3	1645.31
TRINITY_DN15155_c0_g9	1645.06
TRINITY_DN17474_c0_g1	1644.75
TRINITY_DN29982_c3_g1	1644.62
TRINITY_DN24880_c0_g3	1643.34
TRINITY_DN21223_c0_g3	1643.34
TRINITY_DN26450_c2_g2	1643
TRINITY_DN19464_c1_g11	1642.55
TRINITY_DN21874_c1_g2	1641.35
TRINITY_DN29127_c0_g8	1641.35
TRINITY_DN25557_c0_g5	1641.12
TRINITY_DN27183_c0_g9	1641.03
TRINITY_DN25403_c0_g2	1640.49
TRINITY_DN14466_c0_g4	1639.42
TRINITY_DN17677_c0_g2	1639.16
TRINITY_DN16450_c0_g4	1638.84
TRINITY_DN17887_c0_g2	1638.23
TRINITY_DN21136_c0_g1	1637.83
TRINITY_DN24308_c0_g5	1637.6
TRINITY_DN25886_c1_g1	1637.45
TRINITY_DN29345_c1_g5	1636.99
TRINITY_DN18574_c0_g4	1635.49
TRINITY_DN14682_c0_g2	1634.42
TRINITY_DN27614_c1_g1	1634.39
TRINITY_DN18197_c1_g3	1633.53
TRINITY_DN27737_c0_g1	1633.33
TRINITY_DN22691_c2_g3	1632.72
TRINITY_DN27512_c2_g2	1632.59
TRINITY_DN26531_c0_g1	1631.9
TRINITY_DN26216_c1_g2	1631.78
TRINITY_DN26037_c0_g2	1631.56
TRINITY_DN23851_c0_g3	1630.78
TRINITY_DN15863_c0_g5	1630.5
TRINITY_DN19432_c0_g3	1630.28
TRINITY_DN22389_c0_g2	1630.27
TRINITY_DN28657_c0_g3	1629.78
TRINITY_DN21502_c0_g2	1629.63
TRINITY_DN22373_c2_g1	1629.52
TRINITY_DN14497_c1_g1	1628.84
TRINITY_DN26638_c0_g1	1628.6
TRINITY_DN15126_c1_g9	1628.2
TRINITY_DN16602_c0_g2	1628.04
TRINITY_DN17921_c0_g4	1626.88
TRINITY_DN24886_c0_g4	1625.94
TRINITY_DN27896_c0_g6	1625.74
TRINITY_DN25120_c0_g1	1625.68
TRINITY_DN27422_c0_g2	1625.46
TRINITY_DN29606_c0_g1	1625.46
TRINITY_DN14284_c2_g4	1625.03
TRINITY_DN19663_c0_g1	1624.84
TRINITY_DN26435_c0_g1	1624.4
TRINITY_DN17166_c0_g1	1624.21
TRINITY_DN11496_c0_g2	1623.79
TRINITY_DN21297_c0_g2	1623.59
TRINITY_DN15077_c1_g6	1623.26
TRINITY_DN19068_c0_g1	1622.76
TRINITY_DN22265_c1_g4	1622.75
TRINITY_DN29938_c1_g1	1622.54
TRINITY_DN22965_c1_g6	1622.53
TRINITY_DN19173_c1_g3	1621.91
TRINITY_DN27275_c0_g4	1621.76
TRINITY_DN19114_c0_g2	1621.73
TRINITY_DN16035_c0_g10	1621.63
TRINITY_DN27261_c0_g4	1620.55
TRINITY_DN17030_c0_g1	1620.24
TRINITY_DN28992_c0_g1	1618.01
TRINITY_DN20615_c2_g6	1617.79
TRINITY_DN18038_c1_g3	1617.77
TRINITY_DN23250_c0_g2	1617.73
TRINITY_DN20701_c0_g4	1617.11
TRINITY_DN27818_c0_g4	1617.1
TRINITY_DN16319_c0_g1	1616.9
TRINITY_DN23203_c0_g5	1616.89
TRINITY_DN17682_c0_g5	1616.64
TRINITY_DN19959_c0_g1	1616.19
TRINITY_DN25522_c2_g3	1616.17
TRINITY_DN22826_c0_g5	1616.11
TRINITY_DN24740_c0_g2	1615.59
TRINITY_DN24131_c0_g1	1615.31
TRINITY_DN29112_c0_g2	1614.98
TRINITY_DN27672_c0_g1	1614.23
TRINITY_DN27340_c0_g2	1614.01
TRINITY_DN14591_c0_g1	1613.96
TRINITY_DN17700_c0_g7	1612.14
TRINITY_DN18965_c1_g1	1611.8
TRINITY_DN14369_c0_g5	1611.78
TRINITY_DN13838_c0_g1	1611.76
TRINITY_DN28879_c0_g1	1611.31
TRINITY_DN26964_c1_g3	1610.76
TRINITY_DN26378_c0_g2	1610.59
TRINITY_DN15222_c1_g1	1610.06
TRINITY_DN17950_c0_g6	1608.96
TRINITY_DN22461_c1_g5	1608.92
TRINITY_DN29586_c1_g1	1608.91
TRINITY_DN15836_c0_g1	1608.67
TRINITY_DN14950_c0_g2	1608.12
TRINITY_DN20243_c0_g1	1607.45
TRINITY_DN20833_c0_g1	1606.89
TRINITY_DN21784_c0_g2	1606.58
TRINITY_DN13457_c0_g1	1606.54
TRINITY_DN22425_c0_g5	1606.2
TRINITY_DN23797_c0_g2	1605.95
TRINITY_DN26474_c0_g4	1605.22
TRINITY_DN20550_c1_g5	1604.85
TRINITY_DN29103_c0_g2	1604.51
TRINITY_DN20704_c0_g2	1604.32
TRINITY_DN18206_c1_g3	1604.3
TRINITY_DN21992_c0_g2	1603.27
TRINITY_DN18916_c0_g1	1603.11
TRINITY_DN28647_c0_g1	1603.05
TRINITY_DN20496_c0_g1	1602.69
TRINITY_DN18309_c0_g11	1602.45
TRINITY_DN25245_c0_g2	1602.22
TRINITY_DN20308_c0_g4	1602.07
TRINITY_DN21030_c1_g8	1601.95
TRINITY_DN17629_c0_g9	1601.78
TRINITY_DN28950_c2_g4	1601.68
TRINITY_DN24791_c0_g7	1601.63
TRINITY_DN22430_c0_g1	1601.57
TRINITY_DN24546_c1_g1	1601.46
TRINITY_DN19795_c0_g3	1601.02
TRINITY_DN16038_c0_g4	1600.66
TRINITY_DN22347_c0_g1	1600.53
TRINITY_DN25211_c0_g4	1599.81
TRINITY_DN28308_c0_g2	1599.37
TRINITY_DN22318_c1_g1	1599.26
TRINITY_DN16015_c0_g2	1598.95
TRINITY_DN15630_c0_g9	1598.5
TRINITY_DN20243_c0_g2	1598.3
TRINITY_DN23936_c0_g2	1597.94
TRINITY_DN18788_c2_g4	1597.89
TRINITY_DN20071_c1_g3	1597.5
TRINITY_DN29660_c1_g1	1596.26
TRINITY_DN26000_c0_g2	1596.01
TRINITY_DN23881_c0_g2	1595.68
TRINITY_DN18479_c1_g1	1595.28
TRINITY_DN16178_c1_g1	1595.19
TRINITY_DN21426_c0_g6	1594.95
TRINITY_DN16595_c0_g2	1593.25
TRINITY_DN23303_c0_g4	1593
TRINITY_DN25164_c0_g9	1592.48
TRINITY_DN15212_c0_g3	1592.15
TRINITY_DN23361_c0_g1	1591.93
TRINITY_DN15034_c0_g1	1591.87
TRINITY_DN26937_c0_g1	1591.28
TRINITY_DN23743_c0_g1	1591.23
TRINITY_DN10024_c0_g1	1590.75
TRINITY_DN14416_c0_g1	1590.73
TRINITY_DN13509_c0_g1	1590.49
TRINITY_DN16310_c0_g1	1590.02
TRINITY_DN13752_c0_g2	1588.79
TRINITY_DN17793_c0_g3	1588.52
TRINITY_DN25296_c0_g4	1588.3
TRINITY_DN22682_c0_g5	1588.05
TRINITY_DN21331_c0_g1	1587.65
TRINITY_DN21948_c0_g1	1587.56
TRINITY_DN14838_c2_g2	1586.78
TRINITY_DN21069_c0_g3	1586.45
TRINITY_DN26753_c0_g9	1586.35
TRINITY_DN28595_c2_g1	1586.24
TRINITY_DN19963_c0_g2	1585.82
TRINITY_DN28749_c0_g2	1585.48
TRINITY_DN14874_c0_g8	1585.21
TRINITY_DN18104_c1_g1	1584.26
TRINITY_DN16145_c0_g1	1584.04
TRINITY_DN23194_c0_g1	1583.65
TRINITY_DN26910_c1_g1	1582.68
TRINITY_DN26308_c0_g1	1582.42
TRINITY_DN20845_c1_g7	1582.11
TRINITY_DN24812_c0_g5	1581.78
TRINITY_DN15619_c0_g1	1581.58
TRINITY_DN13865_c1_g2	1581.45
TRINITY_DN16840_c0_g6	1581.02
TRINITY_DN28341_c0_g2	1581
TRINITY_DN24886_c0_g5	1580.76
TRINITY_DN14533_c0_g1	1580.73
TRINITY_DN27250_c1_g3	1580.32
TRINITY_DN16575_c0_g1	1579.96
TRINITY_DN27532_c1_g3	1579.61
TRINITY_DN23717_c0_g3	1578.37
TRINITY_DN17973_c0_g1	1577.76
TRINITY_DN17812_c0_g2	1577.74
TRINITY_DN19239_c0_g5	1577.68
TRINITY_DN29955_c1_g5	1577.22
TRINITY_DN16633_c0_g5	1576.5
TRINITY_DN14937_c2_g1	1576.41
TRINITY_DN24922_c0_g1	1576.26
TRINITY_DN27465_c0_g4	1576.11
TRINITY_DN18436_c0_g3	1576.04
TRINITY_DN15635_c0_g4	1575.8
TRINITY_DN16125_c2_g2	1575.67
TRINITY_DN28936_c1_g2	1575.5
TRINITY_DN21932_c1_g3	1575.48
TRINITY_DN24073_c0_g1	1574.74
TRINITY_DN25916_c0_g1	1573.64
TRINITY_DN15401_c1_g1	1573.63
TRINITY_DN13492_c2_g2	1573.53
TRINITY_DN17808_c0_g6	1573.39
TRINITY_DN21012_c0_g1	1573.38
TRINITY_DN27090_c1_g1	1573.35
TRINITY_DN18288_c1_g1	1573.19
TRINITY_DN14677_c1_g2	1571.99
TRINITY_DN29419_c1_g5	1571.72
TRINITY_DN21973_c2_g3	1571.51
TRINITY_DN24288_c0_g2	1569.94
TRINITY_DN26976_c1_g4	1569.75
TRINITY_DN16724_c1_g2	1569.68
TRINITY_DN17016_c1_g2	1569.5
TRINITY_DN13440_c0_g7	1569.35
TRINITY_DN16006_c1_g1	1569.02
TRINITY_DN19195_c1_g1	1568.48
TRINITY_DN26325_c0_g12	1568.08
TRINITY_DN13609_c0_g1	1567.72
TRINITY_DN27203_c0_g1	1567.72
TRINITY_DN10926_c0_g1	1567.47
TRINITY_DN29671_c1_g1	1567.46
TRINITY_DN24914_c1_g1	1566.78
TRINITY_DN28904_c1_g2	1566.06
TRINITY_DN24746_c1_g4	1565.67
TRINITY_DN29541_c0_g1	1565.64
TRINITY_DN28960_c0_g2	1565.34
TRINITY_DN22895_c0_g1	1565.17
TRINITY_DN21219_c2_g3	1565.07
TRINITY_DN18417_c0_g4	1565.05
TRINITY_DN25151_c0_g7	1564.91
TRINITY_DN21092_c0_g4	1564.89
TRINITY_DN28802_c0_g3	1564.56
TRINITY_DN23158_c2_g1	1564.53
TRINITY_DN22121_c1_g4	1564.28
TRINITY_DN22155_c0_g1	1564.17
TRINITY_DN10265_c0_g1	1563.95
TRINITY_DN28404_c0_g6	1563.89
TRINITY_DN28802_c0_g4	1563.7
TRINITY_DN20471_c1_g5	1562.47
TRINITY_DN29996_c3_g6	1562.18
TRINITY_DN22185_c1_g7	1562.05
TRINITY_DN19264_c0_g2	1560.64
TRINITY_DN17760_c0_g6	1560.44
TRINITY_DN26623_c0_g3	1560.42
TRINITY_DN28218_c0_g1	1560.41
TRINITY_DN27472_c0_g4	1560.09
TRINITY_DN22922_c1_g1	1560.01
TRINITY_DN24378_c0_g2	1558.86
TRINITY_DN22310_c0_g1	1558.55
TRINITY_DN18519_c0_g3	1558.38
TRINITY_DN24656_c0_g2	1558.21
TRINITY_DN23321_c0_g6	1557.98
TRINITY_DN24352_c0_g3	1557.62
TRINITY_DN22820_c1_g2	1557.48
TRINITY_DN16840_c0_g3	1557.4
TRINITY_DN22945_c0_g4	1557.27
TRINITY_DN15907_c1_g4	1557.03
TRINITY_DN17792_c0_g1	1556.72
TRINITY_DN14800_c2_g5	1556.71
TRINITY_DN14747_c0_g4	1556.2
TRINITY_DN22566_c1_g2	1555.92
TRINITY_DN27834_c0_g1	1555.68
TRINITY_DN14515_c0_g1	1555.28
TRINITY_DN16699_c0_g5	1555.22
TRINITY_DN19454_c0_g5	1554.92
TRINITY_DN16383_c0_g6	1554.32
TRINITY_DN18808_c0_g1	1554.16
TRINITY_DN23318_c0_g6	1553.91
TRINITY_DN19406_c0_g1	1553.52
TRINITY_DN24316_c0_g3	1553.15
TRINITY_DN14853_c0_g6	1553.04
TRINITY_DN7938_c0_g2	1552.87
TRINITY_DN26424_c0_g2	1552.86
TRINITY_DN25844_c0_g1	1552.46
TRINITY_DN27681_c1_g1	1552.22
TRINITY_DN25249_c0_g1	1551.91
TRINITY_DN15564_c0_g5	1551.86
TRINITY_DN26968_c0_g2	1551.53
TRINITY_DN1856_c0_g1	1551.26
TRINITY_DN17216_c0_g1	1551.17
TRINITY_DN19765_c0_g1	1550.74
TRINITY_DN22523_c0_g2	1550.69
TRINITY_DN15579_c0_g2	1550.62
TRINITY_DN24399_c0_g1	1550.4
TRINITY_DN21014_c0_g4	1549.57
TRINITY_DN26781_c0_g4	1549.44
TRINITY_DN23337_c0_g1	1549.36
TRINITY_DN11562_c0_g2	1547.68
TRINITY_DN13799_c0_g1	1547.36
TRINITY_DN21103_c0_g1	1547.13
TRINITY_DN26228_c0_g2	1546.87
TRINITY_DN27377_c1_g2	1546.46
TRINITY_DN20709_c0_g3	1545.93
TRINITY_DN25355_c1_g4	1545.76
TRINITY_DN18103_c2_g2	1545.37
TRINITY_DN23802_c0_g3	1545.03
TRINITY_DN16869_c1_g5	1544.04
TRINITY_DN28028_c1_g4	1543.6
TRINITY_DN14193_c1_g1	1543.52
TRINITY_DN16706_c1_g1	1542.35
TRINITY_DN29009_c0_g1	1541.46
TRINITY_DN14626_c0_g1	1541.13
TRINITY_DN13833_c0_g2	1540.96
TRINITY_DN23625_c0_g3	1540.49
TRINITY_DN26028_c1_g1	1540.08
TRINITY_DN19446_c0_g4	1539.96
TRINITY_DN26470_c3_g5	1539.1
TRINITY_DN27145_c0_g4	1538.82
TRINITY_DN27858_c0_g3	1538.71
TRINITY_DN19685_c1_g8	1538.32
TRINITY_DN21502_c0_g3	1537.81
TRINITY_DN21812_c0_g2	1537.62
TRINITY_DN15192_c1_g7	1537.08
TRINITY_DN20744_c0_g4	1536.96
TRINITY_DN17926_c2_g2	1536.4
TRINITY_DN21118_c0_g2	1535.57
TRINITY_DN27194_c0_g2	1535.49
TRINITY_DN17540_c2_g5	1535.32
TRINITY_DN18449_c0_g4	1535.28
TRINITY_DN18530_c0_g4	1535.15
TRINITY_DN22162_c1_g1	1535.09
TRINITY_DN20406_c1_g3	1534.43
TRINITY_DN12923_c0_g1	1534.29
TRINITY_DN28286_c2_g4	1534.26
TRINITY_DN22904_c0_g6	1534.25
TRINITY_DN18319_c0_g4	1533.88
TRINITY_DN27034_c0_g3	1533.71
TRINITY_DN19966_c0_g14	1533.61
TRINITY_DN21251_c0_g6	1533.56
TRINITY_DN18626_c3_g1	1533.1
TRINITY_DN23572_c0_g4	1533.04
TRINITY_DN13709_c0_g7	1533.02
TRINITY_DN27102_c1_g1	1532.59
TRINITY_DN21031_c0_g1	1531.95
TRINITY_DN28158_c0_g8	1531.53
TRINITY_DN23029_c0_g2	1531.43
TRINITY_DN27951_c2_g4	1530.37
TRINITY_DN22003_c0_g9	1529.86
TRINITY_DN25195_c0_g5	1529.84
TRINITY_DN18274_c0_g2	1529.84
TRINITY_DN28075_c0_g1	1529.82
TRINITY_DN29526_c1_g4	1529.38
TRINITY_DN23580_c0_g1	1529.33
TRINITY_DN13463_c0_g1	1529.24
TRINITY_DN19015_c0_g5	1529.2
TRINITY_DN18993_c0_g2	1529
TRINITY_DN17233_c0_g4	1528.95
TRINITY_DN17194_c1_g1	1528.31
TRINITY_DN17737_c1_g5	1528.19
TRINITY_DN16511_c0_g2	1526.9
TRINITY_DN19366_c1_g4	1526.69
TRINITY_DN22587_c0_g3	1526.64
TRINITY_DN18898_c0_g7	1526.38
TRINITY_DN15396_c2_g1	1526.14
TRINITY_DN20228_c1_g1	1525.07
TRINITY_DN23408_c2_g1	1524.74
TRINITY_DN28978_c0_g2	1524.73
TRINITY_DN14446_c2_g3	1524.58
TRINITY_DN17559_c0_g4	1524.15
TRINITY_DN20163_c1_g2	1524.01
TRINITY_DN14877_c0_g1	1523.84
TRINITY_DN23437_c0_g2	1523.54
TRINITY_DN20792_c0_g1	1523.52
TRINITY_DN24315_c0_g3	1523.46
TRINITY_DN24043_c0_g3	1523.32
TRINITY_DN20619_c0_g1	1523.29
TRINITY_DN12895_c0_g1	1523.24
TRINITY_DN19099_c1_g6	1522.78
TRINITY_DN15998_c1_g1	1521.91
TRINITY_DN11143_c0_g1	1521.83
TRINITY_DN20655_c0_g3	1521.52
TRINITY_DN17369_c1_g5	1521.12
TRINITY_DN25400_c2_g1	1520.97
TRINITY_DN29425_c1_g1	1520.92
TRINITY_DN20011_c0_g3	1520.62
TRINITY_DN29931_c0_g4	1520.16
TRINITY_DN17307_c1_g4	1520.09
TRINITY_DN19606_c0_g3	1520.09
TRINITY_DN13845_c0_g4	1519.86
TRINITY_DN17891_c1_g8	1519.16
TRINITY_DN21139_c0_g4	1519.04
TRINITY_DN19045_c1_g7	1518.9
TRINITY_DN14374_c1_g3	1517.72
TRINITY_DN20510_c0_g1	1517.55
TRINITY_DN20859_c0_g1	1517.14
TRINITY_DN19382_c0_g1	1516.82
TRINITY_DN29846_c2_g4	1515.72
TRINITY_DN28544_c1_g1	1515.11
TRINITY_DN21640_c0_g1	1514.29
TRINITY_DN23071_c0_g7	1514.19
TRINITY_DN13272_c0_g1	1512.77
TRINITY_DN29911_c0_g14	1512.42
TRINITY_DN13426_c0_g1	1512.17
TRINITY_DN27731_c0_g1	1511.84
TRINITY_DN20047_c0_g5	1511.54
TRINITY_DN18574_c0_g3	1510.45
TRINITY_DN19510_c0_g1	1510.31
TRINITY_DN18667_c1_g3	1509.37
TRINITY_DN26720_c0_g2	1509.16
TRINITY_DN27279_c0_g2	1509.03
TRINITY_DN18011_c0_g1	1508.86
TRINITY_DN26347_c1_g11	1507.65
TRINITY_DN23351_c1_g2	1507.35
TRINITY_DN28329_c0_g2	1506.7
TRINITY_DN19901_c0_g5	1506.64
TRINITY_DN17738_c2_g2	1505.97
TRINITY_DN14046_c0_g1	1505.9
TRINITY_DN15593_c0_g6	1505.59
TRINITY_DN23440_c0_g3	1505.01
TRINITY_DN16324_c0_g1	1504.69
TRINITY_DN16933_c0_g4	1504.6
TRINITY_DN14286_c0_g2	1504.35
TRINITY_DN26436_c1_g3	1504.24
TRINITY_DN22555_c0_g3	1504.05
TRINITY_DN12715_c0_g3	1503.58
[truncated: 8,768 more rows]

## Sheet: The numbers of genes of plum1 
Supplementary Table 12F | The numbers of genes of plum1 module
Gene	connectivity
TRINITY_DN9588_c0_g1	14.5111
TRINITY_DN2449_c0_g1	14.2023
TRINITY_DN30066_c0_g1	14.0597
TRINITY_DN30118_c0_g1	13.7415
TRINITY_DN13941_c0_g4	13.7131
TRINITY_DN2668_c0_g1	13.0492
TRINITY_DN9733_c0_g1	12.9915
TRINITY_DN11552_c0_g1	12.6031
TRINITY_DN657_c0_g1	12.4666
TRINITY_DN11177_c0_g9	11.4052
TRINITY_DN7786_c0_g1	9.74719
TRINITY_DN7526_c0_g1	9.62381
TRINITY_DN17942_c0_g6	9.07594
TRINITY_DN30174_c0_g1	9.03575
TRINITY_DN6969_c0_g1	8.92254
TRINITY_DN8277_c0_g1	8.43083
TRINITY_DN843_c0_g1	8.36768
TRINITY_DN474_c0_g1	7.98011
TRINITY_DN4688_c0_g1	7.92271
TRINITY_DN7499_c0_g1	7.74262
TRINITY_DN30167_c0_g1	6.62944
TRINITY_DN22703_c0_g1	6.52462
TRINITY_DN7578_c0_g1	6.29017
TRINITY_DN3018_c0_g1	6.14798
TRINITY_DN14426_c0_g1	5.30817
TRINITY_DN12915_c0_g2	5.13606
TRINITY_DN28579_c1_g6	3.49119
TRINITY_DN16231_c2_g5	2.90876
TRINITY_DN29348_c1_g2	2.53411
TRINITY_DN25902_c0_g4	2.50267
TRINITY_DN23261_c1_g2	2.40767
TRINITY_DN9501_c0_g1	2.29361
TRINITY_DN26586_c1_g2	1.90048
TRINITY_DN22659_c0_g3	1.76023
TRINITY_DN16226_c0_g2	1.38857
TRINITY_DN29082_c0_g2	1.03366
